# Supplementary material for: Flash visual evoked potentials in diurnal birds of prey
Source: PeerJ. 2016 Jul 26;4:e2217. doi: 10.7717/peerj.2217 (PMC4974951; doi:10.7717/peerj.2217)
Supplement: Supplemental Information 1 [file peerj-04-2217-s001.asc]

Tigre                    Girfalco                

2048                     2048
+7232,1595               +8004,9617
+7231,0501               +8003,7338
+7229,9410               +8002,5062
+7228,8320               +8001,2787
+7199,9610               +7958,7881
+7097,8941               +7848,0085
+6919,6561               +7650,5451
+6663,7232               +7376,7253
+6355,3380               +7036,4788
+6001,3231               +6649,2368
+5621,6003               +6224,4479
+5230,3793               +5782,5449
+4847,4732               +5335,4360
+4473,9671               +4893,9795
+4116,8234               +4464,7659
+3781,0267               +4057,9191
+3474,1321               +3689,1962
+3189,8890               +3361,2806
+2923,8910               +3072,4069
+2672,5837               +2820,7153
+2442,1767               +2607,8578
+2229,4719               +2426,7763
+2028,9185               +2273,8970
+1846,4028               +2143,3224
+1685,1807               +2040,8498
+1544,4021               +1963,1486
+1421,0150               +1907,6656
+1318,4242               +1870,7467
+1239,3812               +1852,7314
+1186,5102               +1849,4532
+1152,5376               +1861,9090
+1138,1754               +1885,4097
+1141,0664               +1922,8936
+1157,0951               +1970,1966
+1178,9571               +2023,0829
+1210,6566               +2079,2948
+1245,7936               +2138,2628
+1284,7051               +2199,8219
+1319,8317               +2261,6521
+1351,2921               +2323,5501
+1379,7710               +2385,7438
+1406,9002               +2442,6387
+1429,6863               +2501,4995
+1450,0390               +2568,7212
+1470,6849               +2645,1781
+1499,7435               +2722,3717
+1529,7710               +2800,2600
+1565,7075               +2896,5781
+1619,2561               +3030,6468
+1709,6451               +3208,3616
+1832,4718               +3415,7415
+1972,9059               +3642,8097
+2127,7781               +3858,6076
+2281,5955               +4043,8988
+2427,3646               +4197,8785
+2573,9723               +4361,4134
+2721,1377               +4515,4474
+2875,7242               +4664,1150
+3002,0561               +4767,3527
+3094,8639               +4823,7886
+3157,6020               +4839,7158
+3191,0812               +4815,5401
+3195,1031               +4752,4594
+3172,8301               +4646,2992
+3118,3748               +4498,7179
+3032,9600               +4308,8463
+2921,9512               +4084,1627
+2784,8683               +3832,8435
+2629,8230               +3562,4178
+2458,2826               +3280,0331
+2274,3129               +2991,3410
+2079,5687               +2701,9724
+1873,9977               +2413,6722
+1653,4489               +2126,4066
+1418,7850               +1838,5454
+1165,9453               +1548,0754
+0892,8181               +1252,1205
+0599,3134               +0943,8645
+0285,4845               +0619,8014
-0051,1209               +0272,7833
-0409,4860               -0097,6978
-0788,1808               -0485,2723
-1183,4815               -0885,2569
-1590,8515               -1293,0641
-2002,5462               -1700,5263
-2404,5237               -2098,4655
-2780,8412               -2475,2507
-3119,6035               -2818,3361
-3415,8087               -3123,2161
-3666,2384               -3389,3337
-3868,6140               -3613,7842
-4023,4448               -3800,2911
-4140,1487               -3949,0663
-4228,1643               -4074,4472
-4294,4199               -4182,3702
-4351,1704               -4282,0905
-4408,9191               -4382,4558
-4467,4003               -4489,3842
-4536,4745               -4612,1172
-4623,0045               -4751,8923
-4731,6376               -4911,0843
-4861,5461               -5090,2997
-5009,2950               -5285,4862
-5169,5350               -5498,5942
-5340,3474               -5733,2065
-5520,5116               -5983,7020
-5708,7599               -6248,4662
-5904,5666               -6526,0336
-6108,2934               -6814,5605
-6315,2049               -7111,9609
-6524,4927               -7410,4143
-6733,4006               -7705,8137
-6933,6590               -7987,7829
-7118,4109               -8253,9570
-7280,2861               -8496,6863
-7417,5582               -8712,2623
-7526,1859               -8901,5605
-7604,0884               -9062,0530
-7651,3472               -9193,6352
-7665,1815               -9292,4835
-7646,0739               -9359,0710
-7590,2555               -9395,6720
-7502,0338               -9398,5152
-7383,7494               -9366,8564
-7237,6231               -9299,4528
-7064,5390               -9199,3673
-6870,3229               -9074,4383
-6659,8123               -8926,7627
-6431,3810               -8762,7315
-6190,8567               -8584,9501
-5940,3045               -8395,9680
-5682,4425               -8201,2706
-5411,8235               -7998,4454
-5132,5186               -7783,0943
-4846,2424               -7554,8778
-4557,4597               -7311,5248
-4267,8087               -7056,2364
-3980,0924               -6790,7790
-3700,6627               -6518,3616
-3431,1330               -6239,9966
-3175,3731               -5962,8401
-2940,1815               -5689,3221
-2729,2683               -5428,2134
-2545,1513               -5180,3007
-2386,4543               -4952,2790
-2255,5213               -4755,6036
-2155,4738               -4594,7426
-2085,2613               -4471,8111
-2040,1239               -4387,8576
-2021,9261               -4340,9853
-2028,8333               -4325,3602
-2060,4139               -4329,6084
-2112,2103               -4347,9595
-2176,9249               -4375,3897
-2248,0111               -4403,6306
-2318,2521               -4434,6128
-2384,5394               -4464,2728
-2447,7547               -4486,7009
-2505,5879               -4493,7180
-2558,6760               -4480,4820
-2602,3074               -4447,7499
-2637,4180               -4393,8701
-2662,2883               -4326,5863
-2672,8206               -4250,1956
-2672,2502               -4171,5329
-2660,1346               -4090,6584
-2637,4759               -4008,6030
-2604,5195               -3930,7105
-2566,8864               -3856,5858
-2523,4526               -3782,9984
-2479,9484               -3709,5707
-2433,0109               -3636,9105
-2387,7218               -3570,8160
-2344,1272               -3510,7986
-2301,7777               -3458,7419
-2264,0493               -3413,1808
-2227,9612               -3375,2388
-2194,6718               -3343,8431
-2162,1833               -3313,4290
-2129,0392               -3282,1029
-2093,0670               -3245,0622
-2052,5064               -3200,8738
-2008,6146               -3148,4305
-1962,7695               -3093,7171
-1912,4734               -3037,9636
-1859,9940               -2983,0994
-1804,5147               -2930,1951
-1751,8763               -2875,8503
-1701,5155               -2821,2790
-1659,6413               -2765,2797
-1623,4759               -2712,7130
-1595,2837               -2661,1725
-1576,4738               -2615,8222
-1563,4341               -2575,0359
-1556,7453               -2544,5281
-1557,5574               -2525,9610
-1566,9199               -2512,9939
-1582,0180               -2507,3798
-1601,2472               -2506,7055
-1626,4648               -2516,0447
-1655,0257               -2534,1248
-1679,2343               -2558,6010
-1698,9713               -2586,9688
-1716,1507               -2616,6923
-1734,6252               -2646,0442
-1757,2683               -2678,1251
-1785,9482               -2712,5493
-1824,5959               -2749,6876
-1869,7102               -2788,9779
-1921,5068               -2837,0825
-1981,2063               -2894,2615
-2048,9453               -2957,2302
-2122,1683               -3019,9314
-2203,0193               -3085,9873
-2286,9905               -3154,9063
-2375,1180               -3224,9578
-2460,4381               -3296,0874
-2540,4898               -3365,3962
-2610,7597               -3431,4312
-2673,5282               -3486,2374
-2726,0335               -3529,8419
-2766,2124               -3561,9577
-2792,4399               -3580,8643
-2804,4639               -3583,9369
-2798,3822               -3572,4431
-2777,5863               -3552,0701
-2748,9563               -3522,7724
-2709,7442               -3483,3569
-2662,2025               -3434,3841
-2608,9542               -3375,9156
-2551,7965               -3309,0856
-2491,3961               -3236,3597
-2428,8049               -3162,7989
-2366,6085               -3091,5876
-2306,3075               -3022,1869
-2250,8517               -2956,8186
-2199,6233               -2898,3830
-2150,5294               -2847,0769
-2110,1757               -2800,2003
-2072,7114               -2757,1731
-2039,9580               -2719,3850
-2012,0325               -2686,9292
-1987,1825               -2657,3454
-1967,3550               -2631,5237
-1950,5853               -2604,6187
-1937,0798               -2578,5395
-1925,9267               -2550,5470
-1920,2539               -2526,1321
-1915,3679               -2507,7888
-1913,1438               -2493,2194
-1917,8915               -2485,0737
-1927,7317               -2482,7000
-1943,0114               -2485,5687
-1964,8650               -2493,6525
-1990,5742               -2504,8232
-2017,0243               -2519,4971
-2040,2785               -2535,9879
-2059,4627               -2554,0598
-2073,4107               -2573,4507
-2082,8835               -2596,4418
-2089,0910               -2617,8527
-2093,2444               -2640,1213
-2093,6405               -2661,8188
-2094,4403               -2687,1342
-2093,7421               -2717,7050
-2092,7106               -2752,9727
-2094,3648               -2799,0853
-2098,9416               -2851,8690
-2110,8386               -2912,0064
-2131,2101               -2976,2839
-2161,6465               -3039,8357
-2198,9749               -3100,4731
-2242,5682               -3153,6574
-2292,8735               -3194,2621
-2350,3149               -3225,2960
-2412,1093               -3251,2928
-2479,5052               -3272,2122
-2549,0042               -3294,6935
-2622,4494               -3318,3242
-2700,5862               -3343,1537
-2780,0909               -3369,1588
-2859,8191               -3395,9596
-2936,9472               -3424,6251
-3010,0594               -3457,6139
-3077,6051               -3494,5621
-3141,1044               -3536,4518
-3198,7771               -3578,3073
-3250,0003               -3620,3002
-3301,1575               -3662,1281
-3346,7424               -3704,9067
-3389,3925               -3750,2255
-3430,0291               -3798,0647
-3464,0398               -3847,1365
-3489,1661               -3899,5800
-3505,5190               -3955,4115
-3513,4260               -4015,1150
-3511,6358               -4071,3965
-3500,1620               -4118,7564
-3476,8091               -4148,5861
-3448,5675               -4161,9063
-3418,5268               -4158,2574
-3385,2017               -4139,3650
-3350,0514               -4106,9844
-3314,8695               -4065,9403
-3276,8837               -4021,3191
-3236,3734               -3974,8342
-3192,2848               -3928,8865
-3150,3818               -3884,9446
-3114,9103               -3845,4866
-3082,3216               -3808,1867
-3056,3603               -3774,0060
-3035,5263               -3742,3747
-3015,5731               -3711,4831
-2996,6822               -3677,5805
-2977,6227               -3641,0183
-2960,0957               -3604,5481
-2944,9117               -3567,4181
-2927,4179               -3533,5719
-2910,9945               -3502,7663
-2892,8224               -3475,4741
-2868,5449               -3450,5359
-2843,6844               -3427,7067
-2819,7335               -3403,6106
-2794,1373               -3374,3726
-2769,6730               -3343,5811
-2745,7814               -3311,2566
-2720,4352               -3275,6032
-2692,8417               -3238,3360
-2663,0112               -3194,2900
-2634,2245               -3145,0287
-2602,8866               -3096,4964
-2572,9568               -3047,7073
-2542,8551               -3003,9614
-2514,7364               -2962,8744
-2481,2237               -2925,8851
-2446,9582               -2892,9896
-2412,4451               -2858,6825
-2377,0264               -2822,8232
-2345,3406               -2787,6739
-2316,8862               -2751,4357
-2287,1386               -2715,7658
-2254,5051               -2679,7027
-2219,0191               -2645,6167
-2180,3375               -2614,5804
-2139,5973               -2580,0610
-2095,5415               -2546,3786
-2048,2525               -2515,4669
-2002,7546               -2489,3876
-1960,5274               -2466,0771
-1918,8125               -2444,3522
-1881,6396               -2422,0651
-1845,7227               -2406,7578
-1812,8076               -2391,4963
-1782,6831               -2377,5558
-1755,4956               -2364,8654
-1733,0379               -2353,4148
-1719,3424               -2345,1088
-1714,0203               -2339,8291
-1721,5071               -2336,8298
-1735,8060               -2335,4561
-1756,3704               -2329,1926
-1780,9260               -2315,0122
-1811,1881               -2295,8580
-1846,0452               -2280,3542
-1882,0522               -2271,6876
-1914,9589               -2268,9408
-1943,0215               -2271,7252
-1967,6971               -2283,3519
-1985,7065               -2297,7046
-1997,1871               -2309,2493
-2001,2198               -2315,1180
-1999,7124               -2313,4240
-1992,5791               -2308,9656
-1987,7078               -2301,5864
-1985,0731               -2295,6117
-1983,1286               -2289,1524
-1982,3124               -2281,9500
-1976,9455               -2274,4582
-1969,7806               -2260,4451
-1958,0051               -2243,2574
-1944,3238               -2217,3842
-1928,3131               -2182,3363
-1906,7742               -2136,9239
-1880,2456               -2082,4810
-1848,1682               -2021,8510
-1813,3936               -1957,9730
-1771,7803               -1889,9592
-1726,0222               -1820,9301
-1676,6387               -1754,8835
-1628,4072               -1693,1883
-1576,9597               -1635,3838
-1523,9718               -1578,2377
-1467,7380               -1522,2600
-1407,4780               -1472,4543
-1345,7929               -1432,8180
-1287,2701               -1403,4592
-1231,4017               -1377,0558
-1178,7817               -1353,8410
-1129,1874               -1330,3303
-1086,0109               -1307,5894
-1042,2675               -1286,4702
-1003,8777               -1266,5804
-0965,7889               -1243,7765
-0933,8773               -1218,6978
-0908,5693               -1196,0460
-0889,7006               -1178,8593
-0877,5067               -1168,2905
-0870,0472               -1165,6093
-0869,2568               -1169,8665
-0873,6255               -1177,3000
-0880,5086               -1187,1722
-0886,7631               -1194,8471
-0889,7032               -1199,3735
-0887,4943               -1199,9434
-0879,1370               -1196,0080
-0864,1510               -1186,9806
-0845,2169               -1175,4963
-0819,0817               -1159,5928
-0787,1301               -1141,1987
-0752,6293               -1120,3281
-0713,3440               -1099,7383
-0671,0494               -1077,2420
-0625,0618               -1052,5034
-0575,7028               -1026,6213
-0526,3190               -1003,2811
-0477,7855               -0983,3189
-0428,9098               -0969,2496
-0382,0060               -0960,2271
-0339,0508               -0953,3090
-0300,1134               -0948,4048
-0267,7841               -0946,3962
-0238,9966               -0948,7748
-0211,4182               -0953,7681
-0180,4149               -0961,4087
-0146,0313               -0971,6430
-0112,8275               -0984,6794
-0083,9438               -0997,7051
-0060,0666               -1009,6427
-0041,9797               -1022,0165
-0034,4268               -1031,2843
-0039,6174               -1036,7685
-0059,6959               -1034,8642
-0093,9878               -1026,9246
-0140,0963               -1008,6068
-0189,7879               -0979,7321
-0242,1192               -0942,0926
-0294,1501               -0895,0491
-0347,2844               -0849,3104
-0396,0417               -0809,5536
-0435,4221               -0777,6146
-0466,0892               -0749,5909
-0493,2269               -0722,4343
-0514,4486               -0693,5850
-0532,2458               -0665,2381
-0545,9513               -0635,0701
-0556,9875               -0604,4901
-0563,9440               -0570,1009
-0564,6511               -0538,3657
-0559,3362               -0505,4952
-0549,1701               -0476,8736
-0534,5616               -0450,8304
-0517,0814               -0427,7763
-0503,9145               -0410,3367
-0493,5235               -0397,1655
-0487,0636               -0384,7313
-0481,0983               -0370,9400
-0476,4641               -0348,9619
-0471,2077               -0322,8307
-0463,9187               -0295,5083
-0455,2421               -0269,9180
-0444,7468               -0250,9293
-0433,5876               -0238,7262
-0422,5568               -0235,9804
-0413,4825               -0241,7393
-0406,9221               -0258,9193
-0398,5944               -0289,2244
-0385,6037               -0331,6067
-0368,1470               -0384,5158
-0347,5748               -0441,7778
-0321,3794               -0505,8857
-0288,8348               -0572,7629
-0251,1150               -0638,4538
-0210,2550               -0701,4013
-0167,5712               -0762,0560
-0129,2394               -0816,0617
-0096,8482               -0862,4823
-0071,8348               -0897,8564
-0054,8970               -0923,7001
-0043,0670               -0940,3544
-0039,0549               -0945,8940
-0041,0661               -0943,0619
-0045,8378               -0936,8441
-0049,2954               -0924,6802
-0048,0256               -0905,8259
-0043,6049               -0881,4144
-0036,4393               -0852,7122
-0029,8547               -0819,6706
-0020,2152               -0784,5998
-0007,8114               -0747,6411
+0006,8290               -0709,7721
+0016,0798               -0677,0059
+0024,3374               -0650,6626
+0032,0547               -0627,2072
+0041,3705               -0601,7199
+0051,4864               -0572,3060
+0065,1783               -0538,0530
+0084,3696               -0506,1209
+0107,4615               -0475,6269
+0134,4031               -0447,8805
+0158,2842               -0427,1493
+0182,8137               -0420,6906
+0203,8306               -0427,6386
+0222,5263               -0448,2409
+0243,9475               -0478,7765
+0268,5169               -0517,6496
+0296,3113               -0560,0969
+0328,6200               -0604,5166
+0360,5881               -0649,7350
+0395,4711               -0691,9462
+0432,2116               -0724,7608
+0468,1466               -0747,3983
+0503,1761               -0758,0407
+0535,2220               -0756,4522
+0567,1935               -0742,1842
+0598,8910               -0715,3466
+0627,8775               -0675,3636
+0654,8604               -0625,6399
+0679,3405               -0570,3379
+0700,7620               -0510,6864
+0720,8381               -0448,5830
+0737,1625               -0385,6307
+0752,2068               -0322,2835
+0766,9391               -0257,4110
+0780,4104               -0193,2404
+0795,0376               -0131,9748
+0811,2879               -0072,5296
+0829,1556               -0018,7094
+0845,5693               +0030,9035
+0855,2422               +0081,2679
+0857,5582               +0131,0965
+0850,1837               +0177,4666
+0833,7557               +0222,7838
+0805,6780               +0269,0377
+0768,5687               +0313,3546
+0727,5893               +0356,4932
+0684,9602               +0399,8271
+0641,6441               +0438,4789
+0599,1647               +0471,9502
+0560,8017               +0496,8098
+0527,2476               +0507,1522
+0496,8851               +0507,1530
+0473,4391               +0494,5962
+0452,7017               +0472,7341
+0432,2487               +0440,6973
+0416,5063               +0400,2339
+0403,9472               +0352,8082
+0395,7596               +0302,5035
+0391,5925               +0251,0492
+0386,8005               +0194,9674
+0384,2908               +0140,0375
+0388,1826               +0089,6673
+0395,3410               +0044,4306
+0407,6943               +0008,6124
+0421,5146               -0018,8527
+0433,3901               -0037,0341
+0442,6727               -0047,8246
+0453,6351               -0049,5580
+0467,3835               -0047,5049
+0478,8925               -0042,1608
+0484,9590               -0033,8026
+0489,2445               -0021,8878
+0494,1947               -0005,4339
+0493,1637               +0015,0728
+0486,2216               +0038,5671
+0474,9283               +0062,6433
+0462,9967               +0084,3493
+0448,7403               +0102,0000
+0432,9135               +0116,2940
+0418,2465               +0123,4346
+0403,9259               +0119,0121
+0388,0895               +0107,9553
+0373,6710               +0096,3973
+0357,2451               +0083,2563
+0340,9298               +0071,7750
+0325,4559               +0061,6603
+0308,8261               +0052,2216
+0292,9352               +0044,6536
+0275,8882               +0039,5259
+0257,6766               +0034,8035
+0242,6837               +0029,6053
+0225,4437               +0026,1768
+0206,8615               +0022,2135
+0188,5434               +0019,4362
+0171,7445               +0018,1910
+0155,2104               +0011,4717
+0138,6857               -0000,4068
+0124,1127               -0019,7001
+0112,4328               -0043,3207
+0105,9794               -0066,9647
+0105,6566               -0092,5599
+0110,3213               -0115,8524
+0117,1174               -0136,8487
+0129,7170               -0154,6274
+0145,0472               -0166,8816
+0162,9524               -0174,8833
+0181,6114               -0177,2888
+0201,3778               -0167,5673
+0224,2996               -0145,5991
+0250,7038               -0111,9027
+0282,7390               -0067,1914
+0317,9121               -0012,9388
+0352,4761               +0049,9589
+0389,1354               +0118,2321
+0422,7716               +0193,4519
+0455,7914               +0271,8129
+0487,8858               +0353,8034
+0515,6849               +0434,6017
+0540,4598               +0511,6203
+0565,1925               +0582,9723
+0588,1621               +0646,7094
+0610,5681               +0700,8430
+0629,9178               +0746,7569
+0646,7204               +0784,8743
+0663,0606               +0819,1600
+0677,5279               +0853,9043
+0686,5127               +0884,7351
+0693,1574               +0916,4408
+0696,7038               +0943,1967
+0698,4286               +0964,5090
+0699,7437               +0985,0973
+0697,1638               +1006,3636
+0691,9155               +1025,7964
+0685,2830               +1042,1393
+0675,9362               +1057,7002
+0665,8073               +1067,3770
+0649,1588               +1073,2680
+0629,0634               +1077,9202
+0600,9696               +1083,3747
+0567,9046               +1093,2342
+0530,2298               +1101,7623
+0493,1151               +1109,1181
+0460,4654               +1117,1070
+0428,8758               +1122,9337
+0406,1963               +1125,8512
+0392,7958               +1124,4075
+0389,9636               +1121,3822
+0399,6827               +1115,4001
+0422,4002               +1105,0234
+0452,6266               +1087,4538
+0486,8358               +1061,7652
+0521,4056               +1034,4067
+0547,3170               +1002,2204
+0567,0392               +0964,2193
+0577,1540               +0922,7774
+0578,3800               +0878,2284
+0571,6515               +0831,6345
+0559,0677               +0786,6090
+0543,1794               +0746,0440
+0526,3910               +0710,2862
+0508,6287               +0680,5881
+0500,2169               +0652,4951
+0497,8129               +0621,0647
+0501,7965               +0588,4703
+0509,5696               +0551,7788
+0522,3427               +0506,8021
+0539,8843               +0453,1854
+0563,2676               +0395,2077
+0592,2723               +0338,0053
+0626,5990               +0281,4735
+0664,7055               +0226,4566
+0704,3013               +0174,7084
+0746,4434               +0124,1780
+0789,4842               +0080,1081
+0828,4696               +0040,9986
+0863,6300               +0007,5281
+0895,7267               -0018,1667
+0926,2193               -0033,9876
+0953,5387               -0038,9824
+0976,3148               -0035,4131
+0990,2330               -0019,7943
+0998,3271               +0003,3325
+1002,1183               +0031,6118
+1000,1964               +0062,9016
+0996,5007               +0098,4173
+0992,6653               +0137,3395
+0992,2162               +0175,2952
+0992,9469               +0214,4817
+0999,2446               +0252,5438
+1013,5875               +0290,2133
+1036,8434               +0326,9340
+1061,7761               +0357,4402
+1091,9481               +0379,8536
+1125,8524               +0396,4980
+1165,9613               +0406,7961
+1206,9174               +0418,7202
+1246,4692               +0428,9726
+1283,9951               +0441,3898
+1316,2482               +0452,4929
+1343,9044               +0466,0341
+1362,7616               +0478,9173
+1377,7088               +0493,8513
+1385,7467               +0510,8191
+1384,2467               +0528,8249
+1375,4438               +0548,2758
+1357,9251               +0568,4214
+1333,3037               +0590,0157
+1306,7004               +0618,4693
+1279,3315               +0655,4533
+1254,2674               +0697,6008
+1235,6391               +0744,5991
+1220,3621               +0797,0645
+1212,0911               +0851,8714
+1209,9236               +0907,4187
+1213,9196               +0960,6209
+1222,9463               +1010,9605
+1237,3259               +1051,5828
+1250,4025               +1084,5616
+1262,2540               +1108,9352
+1274,7271               +1121,8533
+1284,3819               +1120,6256
+1294,1682               +1108,0128
+1310,2059               +1087,0009
+1327,3916               +1060,8955
+1349,4750               +1029,1187
+1369,0010               +0992,9958
+1385,6066               +0958,9997
+1401,4768               +0930,8362
+1418,5390               +0907,1063
+1432,7525               +0886,5180
+1442,8054               +0868,6645
+1450,6164               +0852,7678
+1455,2433               +0836,2899
+1457,0924               +0820,9425
+1459,3570               +0804,6545
+1458,5050               +0788,2819
+1457,3976               +0769,5887
+1455,6345               +0749,1666
+1453,3092               +0727,6844
+1452,9190               +0706,2314
+1456,6900               +0686,0650
+1460,5893               +0669,3846
+1463,3110               +0653,1101
+1463,8274               +0632,2237
+1459,6314               +0606,6735
+1449,5540               +0579,8101
+1437,3340               +0553,5077
+1418,8650               +0529,7557
+1394,2878               +0507,3077
+1363,8741               +0490,3377
+1331,9437               +0477,7084
+1300,9821               +0466,7752
+1271,5081               +0457,2485
+1243,3306               +0449,9584
+1215,0660               +0442,9068
+1187,1995               +0438,6854
+1159,9254               +0434,4426
+1134,9924               +0431,9828
+1114,6351               +0434,7621
+1098,7860               +0443,8454
+1082,8652               +0459,7915
+1069,5274               +0484,6967
+1057,7146               +0517,1386
+1046,4326               +0553,9729
+1034,5031               +0595,8198
+1020,5520               +0641,7223
+1005,0675               +0687,3273
+0989,8522               +0733,0707
+0977,5350               +0777,1606
+0966,1784               +0818,0202
+0960,0336               +0855,2157
+0956,8611               +0890,7871
+0959,1143               +0922,2753
+0965,2593               +0953,3407
+0977,6998               +0981,4946
+0997,0226               +1004,7831
+1019,7973               +1022,5668
+1047,8492               +1030,8946
+1081,2277               +1035,9141
+1119,4116               +1037,7508
+1160,4310               +1044,1806
+1199,0893               +1055,1381
+1238,3411               +1073,8223
+1273,2012               +1101,1607
+1305,1030               +1135,2860
+1332,5663               +1174,1075
+1351,1140               +1213,2089
+1362,8323               +1246,7022
+1367,5353               +1275,2459
+1363,0969               +1299,2918
+1349,6327               +1321,4232
+1332,2232               +1340,6493
+1309,6887               +1356,1264
+1282,7769               +1365,4412
+1253,2218               +1373,8068
+1221,1470               +1382,6288
+1189,1118               +1393,4315
+1161,7010               +1405,1960
+1134,3608               +1416,6199
+1109,6216               +1429,9934
+1086,1240               +1445,9823
+1064,6661               +1465,1070
+1046,1895               +1484,6893
+1031,9957               +1503,8930
+1024,8482               +1518,7726
+1022,2602               +1527,6050
+1027,9805               +1531,3778
+1040,2573               +1528,3833
+1057,5738               +1520,8578
+1081,5329               +1509,1430
+1111,8503               +1494,5328
+1150,9703               +1478,5874
+1195,1006               +1460,5037
+1245,0565               +1437,2852
+1295,9427               +1404,5721
+1355,2242               +1364,8177
+1421,2202               +1312,9779
+1496,4292               +1254,4157
+1578,4601               +1190,5762
+1662,2122               +1129,8813
+1748,0577               +1075,3259
+1836,2233               +1026,7984
+1921,7381               +0986,6873
+2002,9266               +0949,6187
+2075,2739               +0917,5695
+2136,0555               +0885,4647
+2183,6030               +0860,2997
+2218,4546               +0841,5533
+2239,2330               +0828,6592
+2245,7564               +0823,6855
+2233,8557               +0826,5802
+2209,9001               +0835,7515
+2174,0972               +0847,9173
+2130,1023               +0857,7285
+2081,4487               +0864,6919
+2031,2129               +0866,8849
+1982,5855               +0862,4762
+1936,4954               +0852,8579
+1892,4676               +0839,1737
+1849,6234               +0818,3377
+1807,3636               +0790,0483
+1765,6475               +0754,7646
+1726,2139               +0712,3700
+1689,7291               +0665,3907
+1655,5815               +0610,0145
+1625,3876               +0546,1699
+1596,9803               +0478,1261
+1575,1021               +0412,2574
+1556,1505               +0350,9100
+1539,4983               +0294,8042
+1525,9494               +0248,2665
+1513,4505               +0211,7258
+1500,3206               +0190,4559
+1485,1405               +0182,0896
+1470,1151               +0186,2320
+1456,8318               +0200,7811
+1442,2656               +0223,8300
+1431,4332               +0248,6714
+1423,2186               +0277,7160
+1415,6929               +0316,1636
+1411,1579               +0362,6682
+1409,6592               +0421,0392
+1412,7879               +0491,6827
+1418,6439               +0571,7086
+1427,3096               +0659,7042
+1440,7667               +0757,1608
+1457,2612               +0858,8145
+1477,7122               +0963,9758
+1496,2105               +1071,0301
+1512,3436               +1176,9210
+1527,2573               +1280,3808
+1543,1488               +1376,2142
+1557,3171               +1464,8400
+1568,4279               +1545,3207
+1580,3932               +1621,0138
+1589,1247               +1690,8678
+1594,1026               +1756,9036
+1595,2167               +1818,0002
+1593,6442               +1877,1681
+1590,4162               +1933,4592
+1587,8571               +1986,8595
+1586,8459               +2038,1599
+1587,5019               +2084,5032
+1592,5072               +2121,6973
+1602,0380               +2154,6977
+1613,4531               +2181,4532
+1627,7529               +2203,4263
+1643,3739               +2220,8912
+1660,0894               +2229,2126
+1680,7939               +2234,5016
+1704,0237               +2234,9261
+1726,1181               +2234,3484
+1747,5340               +2232,5323
+1768,4962               +2230,0122
+1788,6284               +2229,7896
+1809,0300               +2228,7994
+1827,3322               +2227,2717
+1840,3682               +2223,0488
+1851,9479               +2215,8039
+1858,1125               +2211,9070
+1859,7723               +2211,8603
+1856,8901               +2217,4577
+1849,8699               +2227,6843
+1843,3502               +2244,0266
+1840,0585               +2266,2407
+1837,7013               +2295,3426
+1837,0464               +2328,8391
+1834,8289               +2361,4960
+1825,5124               +2389,8731
+1811,6503               +2409,6087
+1795,3915               +2416,9470
+1772,5461               +2412,4773
+1744,8727               +2392,8029
+1713,3231               +2361,4549
+1677,6792               +2319,2737
+1643,1304               +2265,9259
+1607,9809               +2207,3374
+1578,3568               +2147,2037
+1556,4336               +2085,6121
+1540,1795               +2026,2591
+1529,3293               +1967,4982
+1525,0411               +1908,7268
+1528,0541               +1850,3312
+1536,7575               +1788,7798
+1547,3916               +1726,4443
+1558,4712               +1665,1481
+1578,6648               +1604,6818
+1606,4264               +1553,3730
+1638,4890               +1511,3846
+1669,9463               +1478,9377
+1697,7303               +1456,5922
+1717,9069               +1441,4276
+1728,8178               +1435,2860
+1732,4842               +1434,5275
+1728,6095               +1439,4645
+1722,1301               +1449,1870
+1717,0814               +1460,1878
+1719,1268               +1474,3870
+1727,7595               +1487,2465
+1740,1342               +1498,8663
+1754,5824               +1502,7919
+1771,0022               +1499,7361
+1786,6489               +1495,4169
+1802,0859               +1491,3000
+1818,3434               +1487,7512
+1838,3495               +1487,8335
+1861,0747               +1489,3548
+1888,8416               +1496,9678
+1919,2472               +1511,0570
+1949,4274               +1528,6211
+1976,9410               +1550,5443
+2002,9822               +1577,1361
+2028,0909               +1608,1119
+2057,4280               +1644,3947
+2086,9938               +1685,9626
+2113,2182               +1727,1115
+2133,9863               +1769,2755
+2147,5120               +1812,4513
+2155,5124               +1858,7816
+2162,5213               +1907,0432
+2169,5239               +1951,2475
+2173,1544               +1987,8079
+2176,0755               +2013,0483
+2179,9301               +2022,9542
+2185,6527               +2020,5892
+2194,7691               +2008,1834
+2207,8971               +1989,1825
+2226,1353               +1964,2804
+2247,0320               +1936,0507
+2264,3836               +1909,6399
+2276,5932               +1886,6020
+2277,1756               +1869,3618
+2268,6097               +1856,3508
+2251,3710               +1852,8423
+2229,1836               +1861,8685
+2202,4830               +1882,6074
+2174,9166               +1912,3695
+2146,5556               +1946,1280
+2120,7434               +1981,2045
+2097,0756               +2020,4791
+2072,6566               +2063,3190
+2046,9269               +2105,5051
+2019,8660               +2149,0031
+1995,7677               +2191,8915
+1968,4963               +2235,6850
+1938,5817               +2280,6586
+1906,5164               +2326,1701
+1872,2563               +2372,3325
+1834,6205               +2415,2970
+1797,4520               +2458,6700
+1764,5948               +2502,2165
+1736,6367               +2545,1115
+1710,1027               +2585,8430
+1687,1054               +2624,4165
+1670,4989               +2660,1275
+1654,8422               +2688,3738
+1648,9595               +2712,7976
+1650,1656               +2733,3754
+1659,6031               +2749,3705
+1672,5620               +2762,4522
+1683,7659               +2772,0451
+1693,3208               +2780,2276
+1701,3219               +2785,3151
+1709,4624               +2786,6220
+1718,1182               +2782,1926
+1732,1492               +2770,3973
+1751,2516               +2751,2231
+1775,6800               +2722,9359
+1805,6669               +2684,0612
+1838,4705               +2636,6597
+1876,6854               +2584,0934
+1916,6755               +2530,2042
+1959,8108               +2475,9648
+2003,3597               +2424,7680
+2045,8286               +2378,9896
+2086,6053               +2342,0549
+2126,7256               +2315,1615
+2164,8510               +2298,3367
+2198,3607               +2286,9890
+2227,8881               +2285,3505
+2254,2732               +2291,3262
+2280,3247               +2299,5172
+2308,9658               +2313,1291
+2337,5169               +2337,3096
+2364,9414               +2366,8730
+2388,6337               +2395,1355
+2407,8110               +2427,7453
+2420,6687               +2456,7981
+2430,5252               +2482,1434
+2439,2650               +2503,4957
+2443,7733               +2517,0114
+2447,3545               +2527,6703
+2449,7351               +2537,8022
+2450,8884               +2546,4202
+2450,2266               +2554,4090
+2447,3315               +2556,5352
+2440,6572               +2554,9484
+2427,9365               +2550,7043
+2405,6165               +2543,5054
+2375,3155               +2533,3435
+2340,2303               +2522,3134
+2298,9862               +2505,1400
+2252,5692               +2482,2610
+2203,7912               +2459,3900
+2156,5629               +2437,8884
+2110,9668               +2425,4263
+2066,0870               +2415,5489
+2026,4638               +2411,9959
+1991,0189               +2413,6796
+1961,3541               +2420,7178
+1939,5925               +2430,5745
+1925,4935               +2443,6035
+1917,5363               +2452,6847
+1913,9643               +2456,4741
+1914,5618               +2455,6247
+1919,1870               +2451,7783
+1923,7715               +2449,6662
+1925,2957               +2449,6043
+1926,0877               +2450,1772
+1923,6041               +2448,0175
+1917,6618               +2443,2553
+1907,8998               +2437,4291
+1894,5773               +2433,5549
+1878,1046               +2432,2580
+1862,2755               +2434,4378
+1849,0174               +2442,6884
+1842,4091               +2452,5391
+1843,0349               +2466,9056
+1852,5880               +2485,5210
+1871,9454               +2506,8665
+1897,7260               +2532,0215
+1928,4790               +2560,5921
+1959,8161               +2585,4300
+1986,3450               +2605,1636
+2008,5493               +2624,7120
+2026,5208               +2637,3063
+2035,9907               +2639,2731
+2040,4076               +2622,4558
+2040,2642               +2591,7888
+2034,5063               +2546,5792
+2023,1767               +2490,5341
+2008,3846               +2426,9803
+1993,1164               +2356,1322
+1975,8971               +2283,2335
+1955,6291               +2212,1284
+1935,5218               +2148,4352
+1915,5517               +2092,4994
+1893,0607               +2040,6124
+1870,9347               +1994,0428
+1847,2864               +1950,7488
+1826,7772               +1908,4205
+1805,8618               +1865,6236
+1788,9705               +1824,1252
+1774,2520               +1782,3732
+1760,5921               +1743,3037
+1753,0180               +1713,7187
+1750,8956               +1690,2253
+1753,2294               +1677,3709
+1761,0335               +1676,7019
+1769,8208               +1685,6390
+1782,5692               +1705,5016
+1796,8846               +1734,1172
+1809,5093               +1766,8374
+1819,2537               +1801,6609
+1825,7751               +1834,6565
+1829,4519               +1865,2496
+1831,1382               +1898,3316
+1831,2307               +1932,9424
+1827,7228               +1970,8308
+1817,7844               +2009,6286
+1804,1462               +2042,9050
+1788,0459               +2071,0217
+1769,2903               +2091,3494
+1748,6383               +2103,8093
+1723,6962               +2109,3748
+1699,4266               +2107,3503
+1676,6051               +2102,5161
+1657,0798               +2097,1651
+1642,9253               +2093,9534
+1632,4192               +2093,9445
+1622,9417               +2097,5224
+1614,0250               +2104,1839
+1603,5203               +2116,5182
+1593,4264               +2131,9917
+1581,0781               +2145,4014
+1566,1713               +2154,4096
+1551,6268               +2157,8938
+1536,2490               +2160,8576
+1523,3110               +2162,6351
+1512,6374               +2160,9878
+1508,4435               +2157,9406
+1510,6463               +2148,7800
+1515,8677               +2131,1621
+1524,7781               +2113,3518
+1537,5846               +2095,6682
+1551,1566               +2079,2875
+1567,5818               +2063,9440
+1586,0630               +2051,6169
+1609,5893               +2042,9098
+1632,8185               +2039,3327
+1654,1417               +2037,2134
+1674,2081               +2039,9261
+1692,8517               +2038,8911
+1710,6141               +2038,5537
+1727,2900               +2037,5334
+1736,1393               +2037,9086
+1738,3287               +2039,0759
+1734,7922               +2037,6294
+1730,6141               +2038,7662
+1724,8263               +2040,8185
+1717,6143               +2040,9199
+1706,5197               +2039,9687
+1693,8984               +2035,8435
+1681,2390               +2037,5155
+1669,8709               +2040,5124
+1660,2054               +2038,1049
+1646,2974               +2026,9771
+1631,3017               +2005,3236
+1614,3675               +1975,3993
+1594,6056               +1942,1503
+1571,6346               +1910,1869
+1544,2435               +1879,5015
+1512,7714               +1851,1502
+1481,1441               +1822,6004
+1448,6798               +1791,7056
+1416,5124               +1763,0481
+1389,4021               +1738,3934
+1365,5222               +1709,0483
+1350,4325               +1679,2961
+1346,4364               +1644,3521
+1349,9988               +1604,2460
+1360,1483               +1563,1617
+1368,2072               +1520,7046
+1372,8526               +1481,3404
+1377,3938               +1442,8344
+1378,9752               +1406,7098
+1377,9655               +1373,1365
+1376,0065               +1339,3794
+1368,5285               +1309,1555
+1356,7375               +1284,3498
+1338,7600               +1269,1108
+1319,6988               +1260,8058
+1301,2102               +1255,6104
+1287,3386               +1254,4050
+1276,4578               +1250,1375
+1272,6983               +1240,3040
+1272,0058               +1228,6487
+1269,8894               +1217,3574
+1267,1079               +1204,6885
+1262,8664               +1190,8724
+1262,1007               +1179,3226
+1267,3216               +1172,8203
+1280,6267               +1167,1461
+1297,7279               +1160,9362
+1317,6218               +1151,8022
+1341,6607               +1144,6488
+1368,5327               +1139,8437
+1399,5751               +1137,3765
+1432,5265               +1139,1926
+1464,8671               +1145,7283
+1497,6503               +1157,8486
+1529,5440               +1170,2082
+1558,1502               +1183,4964
+1585,1201               +1193,7192
+1608,6476               +1205,3702
+1628,2108               +1221,4031
+1643,8412               +1238,5847
+1654,3934               +1257,1336
+1660,8576               +1271,7597
+1658,7571               +1283,2387
+1650,2073               +1292,4173
+1637,2592               +1298,1366
+1623,7991               +1300,6356
+1609,0920               +1299,2234
+1594,2121               +1291,4998
+1574,9623               +1277,4173
+1550,8511               +1259,9582
+1521,3885               +1242,0668
+1487,3589               +1226,1741
+1452,0923               +1214,9541
+1415,0322               +1208,2508
+1374,3038               +1207,4638
+1333,3320               +1213,2879
+1293,1394               +1224,8309
+1251,3767               +1241,5503
+1210,3198               +1257,9593
+1175,7335               +1275,2653
+1148,8559               +1298,4701
+1130,5592               +1327,3349
+1120,3756               +1364,6763
+1113,8961               +1403,3270
+1113,3995               +1442,4380
+1115,0278               +1479,8064
+1118,2543               +1518,1193
+1122,1882               +1555,0257
+1125,9312               +1589,0823
+1127,3684               +1617,5964
+1128,8647               +1638,3373
+1131,2171               +1656,8822
+1133,3629               +1667,7663
+1134,7846               +1673,7019
+1139,1270               +1675,7472
+1142,4456               +1672,4097
+1141,1712               +1662,3763
+1137,8057               +1647,0084
+1129,6172               +1628,5086
+1121,6053               +1606,4644
+1110,5224               +1582,6111
+1100,0304               +1559,1370
+1089,4737               +1535,3739
+1078,1348               +1512,8865
+1065,3792               +1491,3839
+1051,2781               +1471,4009
+1036,8304               +1453,3813
+1022,4044               +1436,1271
+1005,5012               +1418,0549
+0989,9981               +1401,6591
+0975,9185               +1391,2321
+0963,6605               +1389,7569
+0958,8887               +1397,3459
+0962,3759               +1410,9811
+0971,0140               +1423,1508
+0984,6072               +1431,5300
+1005,4941               +1431,9373
+1030,3762               +1424,9907
+1060,6450               +1411,4486
+1080,5618               +1392,0776
+1091,3108               +1368,4649
+1104,9913               +1340,7591
+1122,6463               +1312,4099
+1137,9954               +1280,9419
+1164,0467               +1250,7675
+1192,4930               +1225,8241
+1220,9234               +1205,4198
+1225,9785               +1158,5216
+1227,4869               +1130,8613
+1232,3920               +1122,2933
+1247,4961               +1114,9735
+1270,7154               +1109,7334
+1300,9721               +1101,6319
+1313,7656               +1073,5985
+1335,2378               +1076,5777
+1372,2225               +1095,1210
+1414,9963               +1096,0823
+1485,4636               +1099,6078
+1546,0221               +1089,3622
+1600,2471               +1068,2789
+1639,9152               +1043,4951
+1658,2403               +1027,8844
+1676,0101               +1009,0122
+1673,8515               +0984,0771
+1660,3269               +0969,1783
+1630,6286               +0956,3066
+1589,9576               +0936,1001
+1567,7446               +0916,7468
+1540,6451               +0901,7791
+1532,2745               +0884,6583
+1515,8843               +0872,1003
+1469,1231               +0857,5706
+1420,9860               +0834,1442
+1366,5831               +0805,2906
+1322,6914               +0738,6736
+1300,2997               +0659,0655
+1280,4661               +0540,8736
+1256,4407               +0447,1208
+1223,9466               +0396,4496
+1160,3182               +0424,9884
+1084,8223               +0527,6910
+1030,5786               +0650,7567
+1012,1758               +0777,7955
+1021,5668               +0893,6552
+1044,5919               +0968,6270
+1050,4676               +1012,9377
+1039,3758               +1023,5884
+1035,1676               +1012,6493
+1014,9004               +0987,3842
+1018,3185               +0951,7881
+1032,4130               +0916,8099
+1049,7354               +0884,8034
+1077,3127               +0854,4616
+1098,8923               +0828,9658
+1115,3671               +0806,8138
+1125,7773               +0791,5266
+1130,3786               +0781,3651
+1127,9358               +0778,4163
+1121,0810               +0779,4973
+1108,8765               +0780,3476
+1091,0234               +0784,2745
+1070,1372               +0791,7214
+1044,9398               +0795,7874
+1012,9074               +0795,7758
+0975,9513               +0793,2240
+0936,9108               +0788,3077
+0898,4943               +0781,1524
+0863,9227               +0768,9411
+0831,0029               +0746,7961
+0800,4439               +0717,5834
+0769,5856               +0683,0887
+0742,7783               +0642,2894
+0718,8797               +0600,0179
+0700,4919               +0555,3663
+0688,1814               +0508,9051
+0680,6875               +0460,7124
+0678,5754               +0415,7879
+0682,1343               +0374,4114
+0692,6317               +0339,6386
+0704,1070               +0313,6548
+0713,2130               +0290,9882
+0721,5959               +0272,2458
+0731,7419               +0259,1497
+0740,0214               +0248,5836
+0749,7155               +0245,2925
+0760,6546               +0244,7028
+0772,9905               +0251,2268
+0790,1528               +0266,5292
+0809,4526               +0292,8614
+0827,1108               +0328,9833
+0841,2536               +0374,2667
+0851,0072               +0424,8707
+0861,2554               +0478,9288
+0871,1230               +0536,2431
+0879,7251               +0591,0459
+0886,9705               +0641,6065
+0892,1480               +0689,1846
+0899,7807               +0732,8634
+0906,5356               +0773,4096
+0912,4362               +0805,5834
+0916,6858               +0831,0167
+0916,4938               +0847,8518
+0913,3637               +0857,2854
+0905,4114               +0859,7220
+0896,3308               +0857,6041
+0885,0713               +0854,0847
+0869,0209               +0852,4385
+0847,3963               +0852,9635
+0822,6422               +0857,8492
+0797,2683               +0864,9531
+0770,2253               +0868,5076
+0746,7026               +0867,2314
+0726,1481               +0858,3537
+0706,4764               +0848,0473
+0691,9398               +0835,7882
+0680,4370               +0823,4391
+0672,6271               +0805,9037
+0666,0722               +0781,3184
+0658,2170               +0748,2146
+0648,6935               +0712,4088
+0638,5098               +0679,7399
+0622,0189               +0650,0316
+0598,7193               +0625,8588
+0574,0585               +0606,7864
+0550,3664               +0593,9698
+0527,5733               +0588,8758
+0505,8194               +0591,3999
+0486,2181               +0602,4774
+0469,5893               +0613,7235
+0456,3989               +0628,9032
+0445,0396               +0649,7789
+0439,0345               +0672,6759
+0435,0148               +0698,6612
+0432,4510               +0724,2364
+0432,6924               +0748,5857
+0436,3629               +0772,3742
+0445,4404               +0798,1418
+0451,8373               +0825,0537
+0457,3063               +0855,1329
+0464,3201               +0889,1818
+0468,2217               +0932,2157
+0468,2225               +0973,8962
+0466,8676               +1013,2206
+0464,2804               +1050,9223
+0460,4136               +1083,0147
+0458,0225               +1112,9921
+0462,0173               +1138,0253
+0467,2522               +1154,6538
+0474,3618               +1162,9800
+0479,9013               +1159,0580
+0486,4488               +1146,0793
+0493,9523               +1127,3722
+0501,6216               +1104,0109
+0505,7837               +1081,9235
+0505,8321               +1062,1457
+0506,1784               +1046,3360
+0506,1097               +1030,3409
+0508,2415               +1016,0571
+0508,7813               +1003,1119
+0505,8895               +0988,6209
+0500,3644               +0971,0838
+0493,8929               +0948,7204
+0483,9453               +0922,2945
+0469,0149               +0891,4347
+0453,4399               +0859,2828
+0433,5982               +0825,1231
+0412,2571               +0792,8926
+0392,6798               +0766,4729
+0377,1738               +0748,7772
+0364,8458               +0738,0077
+0357,7253               +0730,5908
+0355,6339               +0730,2346
+0359,4428               +0739,7332
+0371,7094               +0757,0745
+0390,6945               +0781,8185
+0418,3241               +0809,8733
+0452,4134               +0839,1722
+0490,6440               +0869,6262
+0532,5512               +0898,4458
+0572,3612               +0925,5790
+0608,4111               +0945,5699
+0636,7500               +0959,7273
+0661,2574               +0969,1705
+0684,8293               +0972,6158
+0709,7552               +0976,3289
+0731,6751               +0979,6332
+0755,3896               +0982,6181
+0779,0189               +0983,7441
+0802,1134               +0988,0831
+0818,5163               +0991,0000
+0828,9461               +0989,5870
+0833,1780               +0981,6939
+0830,8132               +0968,5090
+0821,0495               +0951,7236
+0808,0561               +0932,1480
+0794,7930               +0911,0815
+0779,8046               +0890,4272
+0768,9243               +0869,9641
+0761,7057               +0851,4238
+0758,4675               +0838,0772
+0758,0226               +0830,1159
+0756,9149               +0828,8935
+0754,9030               +0836,4251
+0751,8774               +0847,8493
+0745,4907               +0859,7459
+0739,5303               +0869,4755
+0729,9391               +0870,5764
+0720,3924               +0862,8151
+0709,9547               +0850,4218
+0699,9617               +0840,7494
+0689,9277               +0833,0169
+0678,7927               +0827,7251
+0669,1209               +0825,1207
+0661,1449               +0826,7569
+0658,1074               +0832,0682
+0657,6011               +0838,1246
+0661,4585               +0838,5556
+0664,4093               +0830,0100
+0668,4033               +0817,8698
+0669,7780               +0801,1712
+0667,3121               +0779,9665
+0660,5077               +0759,5864
+0653,1837               +0740,6705
+0647,1118               +0721,2267
+0639,8056               +0707,6400
+0632,7254               +0703,0816
+0626,8581               +0706,5707
+0625,9374               +0715,4834
+0626,9219               +0729,5101
+0632,1274               +0747,0221
+0642,0891               +0770,1146
+0655,2282               +0793,8046
+0668,4983               +0812,0616
+0677,2727               +0823,4356
+0680,6638               +0827,8250
+0677,2882               +0824,3168
+0666,4097               +0820,2522
+0647,3699               +0813,4250
+0621,0192               +0807,8180
+0589,5101               +0804,2432
+0556,5132               +0809,2392
+0521,9632               +0820,2737
+0489,3764               +0835,1886
+0456,3807               +0853,3182
+0422,1457               +0869,1866
+0387,6863               +0888,2978
+0355,1187               +0904,4505
+0324,6909               +0919,5994
+0296,1038               +0932,7693
+0270,8774               +0943,8447
+0250,8795               +0951,7297
+0234,4445               +0959,7306
+0221,4952               +0965,4271
+0209,0110               +0968,5352
+0200,0558               +0968,3682
+0192,1293               +0964,3777
+0187,2524               +0959,0313
+0185,2932               +0953,3431
+0183,7591               +0945,6338
+0184,4344               +0937,1854
+0191,5482               +0927,2634
+0201,4065               +0921,1099
+0213,9590               +0917,3451
+0224,1363               +0918,1781
+0233,0502               +0927,0119
+0243,8629               +0936,6183
+0250,5869               +0943,5864
+0256,7461               +0954,1391
+0263,7521               +0967,7382
+0268,0632               +0978,9501
+0271,0406               +0986,4704
+0275,4230               +0992,0228
+0283,1632               +0995,5151
+0291,8827               +0992,7354
+0298,4493               +0983,9831
+0298,3745               +0970,7403
+0293,5012               +0952,5200
+0285,0559               +0932,9975
+0268,6414               +0916,3047
+0246,5297               +0905,2413
+0220,7017               +0893,1600
+0191,9741               +0875,9286
+0159,9119               +0855,8135
+0129,6247               +0833,1460
+0101,2145               +0807,4416
+0074,0800               +0777,2836
+0053,2444               +0744,4494
+0043,5607               +0710,1642
+0042,4058               +0669,7113
+0048,7509               +0625,9335
+0059,2956               +0576,5449
+0074,4378               +0522,7900
+0093,5930               +0465,1464
+0114,4298               +0408,8692
+0140,1175               +0353,3201
+0170,1292               +0300,0816
+0203,5411               +0250,5713
+0237,6596               +0206,8003
+0272,6109               +0167,2589
+0305,1725               +0131,9817
+0330,0947               +0102,0067
+0346,4225               +0076,9375
+0357,3444               +0050,5410
+0366,4704               +0024,5900
+0373,5771               +0001,7761
+0379,3312               -0019,6756
+0386,4430               -0037,7106
+0396,7604               -0051,4281
+0407,2202               -0059,4328
+0420,2930               -0059,1906
+0433,8658               -0049,4057
+0444,5907               -0036,5843
+0450,6032               -0019,4533
+0450,0607               +0000,9761
+0442,5581               +0024,4196
+0428,3787               +0051,9509
+0407,8635               +0084,4569
+0379,8094               +0120,0756
+0349,3047               +0156,7497
+0319,1760               +0196,2819
+0290,1803               +0238,7709
+0263,1849               +0282,2677
+0235,1080               +0324,3975
+0205,1996               +0364,8624
+0177,0098               +0406,2784
+0149,5397               +0448,7985
+0122,5833               +0491,8871
+0093,9331               +0536,2582
+0062,5164               +0579,6605
+0032,2607               +0615,8644
+0002,2033               +0647,6670
-0028,3079               +0672,3546
-0059,2553               +0692,1351
-0090,4295               +0709,3603
-0116,4592               +0725,6962
-0140,4494               +0747,4938
-0159,2355               +0773,6284
-0174,7490               +0800,2562
-0187,3533               +0829,7932
-0199,4164               +0862,3147
-0209,7524               +0901,0419
-0216,3598               +0945,9559
-0222,5425               +0992,4313
-0226,7076               +1039,7127
-0223,0820               +1080,4989
-0216,2043               +1112,0162
-0206,3591               +1138,8560
-0196,1812               +1161,5339
-0185,7142               +1177,1140
-0178,9770               +1188,5594
-0176,2897               +1195,0809
-0176,4628               +1197,3467
-0179,1654               +1196,2759
-0184,5255               +1196,7469
-0192,3696               +1198,3259
-0199,0362               +1197,4749
-0202,2121               +1190,8513
-0200,7496               +1180,5694
-0200,4908               +1168,1523
-0204,0307               +1151,1553
-0209,8618               +1132,0640
-0221,0573               +1113,5007
-0234,4148               +1100,2467
-0251,8251               +1087,6158
-0274,6847               +1075,4384
-0301,5614               +1061,0406
-0331,7422               +1037,0479
-0363,3393               +1002,6578
-0396,5014               +0957,7923
-0433,2624               +0903,8556
-0468,6454               +0844,4967
-0499,4835               +0785,3118
-0524,1006               +0725,0342
-0538,9608               +0667,1727
-0544,4485               +0606,6033
-0542,0715               +0546,9680
-0532,4935               +0482,8001
-0516,4940               +0419,2642
-0493,3701               +0356,4141
-0458,2649               +0293,7163
-0420,6318               +0232,8448
-0383,2874               +0172,4340
-0345,3774               +0113,8948
-0305,9490               +0058,3788
-0268,7699               +0007,1820
-0234,4727               -0037,6072
-0206,8090               -0077,1229
-0181,9134               -0113,4684
-0159,0472               -0140,2247
-0139,9851               -0150,9241
-0121,6369               -0145,2596
-0102,8988               -0123,0126
-0081,6716               -0087,5168
-0061,4112               -0040,0520
-0045,3407               +0015,3675
-0031,2082               +0076,0683
-0025,9765               +0139,8835
-0029,4185               +0203,3140
-0038,5459               +0262,5024
-0053,8392               +0318,6377
-0074,5611               +0365,5764
-0099,8760               +0402,0115
-0129,8631               +0430,8193
-0161,9485               +0453,2795
-0196,7177               +0476,9096
-0233,9671               +0500,2061
-0273,9508               +0522,7854
-0311,9207               +0544,3517
-0345,9085               +0560,2956
-0375,1370               +0572,3841
-0401,4368               +0580,3682
-0425,3169               +0582,6227
-0448,1410               +0577,9019
-0467,1826               +0566,1011
-0481,4076               +0552,4794
-0490,4333               +0538,9572
-0494,6569               +0523,2375
-0495,0317               +0508,0137
-0492,9042               +0496,2352
-0486,2280               +0486,6306
-0475,7675               +0478,9383
-0463,5534               +0472,5077
-0451,9995               +0463,3908
-0437,5255               +0447,0182
-0425,0103               +0424,0479
-0412,7948               +0394,4690
-0403,6791               +0357,2299
-0394,8840               +0321,8102
-0387,5733               +0290,2671
-0376,3243               +0263,7960
-0367,1511               +0245,0588
-0356,7708               +0233,5318
-0347,4432               +0229,9076
-0343,0748               +0230,2845
-0343,5921               +0234,9188
-0345,0203               +0245,8357
-0346,9038               +0264,4600
-0350,1014               +0287,6666
-0351,0645               +0311,7873
-0349,3859               +0332,6675
-0342,6506               +0349,9256
-0331,5058               +0363,9332
-0316,5067               +0373,0553
-0298,4840               +0371,3973
-0281,3979               +0356,0005
-0262,9299               +0329,0829
-0243,8463               +0289,8121
-0223,3550               +0237,6429
-0203,4406               +0174,9149
-0186,6524               +0103,2876
-0170,0992               +0022,9847
-0153,5825               -0060,9062
-0138,3185               -0146,2676
-0122,5485               -0228,1851
-0107,0796               -0304,1143
-0093,0260               -0373,5457
-0079,7207               -0437,1234
-0066,8051               -0493,1847
-0056,9447               -0539,4673
-0053,7164               -0576,5219
-0056,4545               -0607,0709
-0062,5108               -0628,5826
-0074,4269               -0642,0330
-0090,0334               -0645,5733
-0109,6939               -0640,6883
-0131,6201               -0626,1300
-0155,8054               -0601,1977
-0182,1894               -0570,4359
-0210,8146               -0528,7946
-0237,6728               -0483,0541
-0266,2969               -0436,0491
-0292,3664               -0389,6436
-0321,4011               -0341,3935
-0352,8552               -0292,1423
-0387,5325               -0241,9228
-0424,8049               -0196,3876
-0463,5841               -0155,0414
-0500,9353               -0117,7022
-0537,2435               -0084,6589
-0571,0954               -0054,1108
-0604,5388               -0024,5139
-0637,8811               -0003,1366
-0673,1957               +0010,1173
-0709,2240               +0020,0966
-0744,0786               +0026,1180
-0778,6054               +0029,1854
-0816,4739               +0029,2953
-0853,3783               +0026,5777
-0893,4351               +0027,8566
-0933,5632               +0034,9604
-0972,6484               +0047,7816
-1008,7926               +0063,2702
-1042,7801               +0081,6459
-1070,5900               +0099,0712
-1092,9941               +0113,5602
-1110,7588               +0130,0897
-1123,6292               +0145,3140
-1135,2423               +0160,8327
-1146,6191               +0171,9046
-1157,6448               +0186,0633
-1165,8049               +0203,8307
-1170,2902               +0226,3534
-1172,9078               +0253,5946
-1172,4508               +0284,6047
-1169,2006               +0321,6199
-1163,3230               +0361,9166
-1154,3681               +0403,6097
-1142,1048               +0442,8714
-1125,5538               +0478,9505
-1104,9691               +0509,6891
-1080,5102               +0540,0646
-1055,7584               +0567,4203
-1025,7556               +0589,4797
-0998,2500               +0601,5325
-0966,8601               +0601,9922
-0935,9290               +0595,1747
-0901,3411               +0582,8374
-0868,2123               +0562,3414
-0834,7853               +0532,7687
-0805,0326               +0495,9224
-0775,3589               +0452,8468
-0746,3419               +0408,8067
-0719,1610               +0362,7826
-0693,6179               +0318,1190
-0672,5118               +0271,9618
-0657,5631               +0223,0954
-0651,4437               +0174,8645
-0654,9724               +0122,6146
-0667,8690               +0073,3779
-0685,5161               +0023,3005
-0702,7293               -0026,5785
-0721,6245               -0076,2918
-0737,7193               -0126,6717
-0753,3595               -0176,7748
-0768,0117               -0224,8644
-0784,3839               -0270,3081
-0805,2002               -0311,8473
-0830,5692               -0350,1258
-0858,9687               -0385,1083
-0889,2717               -0415,1767
-0921,8993               -0440,8859
-0953,2536               -0461,6581
-0978,8298               -0478,6963
-0999,0363               -0495,9551
-1017,3624               -0510,2953
-1032,7087               -0523,6061
-1044,9271               -0537,8233
-1056,3904               -0552,7241
-1073,4802               -0568,8991
-1094,4136               -0588,3572
-1120,5473               -0609,4733
-1150,2568               -0632,7720
-1187,6470               -0656,4699
-1225,9402               -0678,6355
-1263,7876               -0696,8398
-1297,6434               -0713,7735
-1323,3803               -0729,7803
-1343,5791               -0741,7175
-1355,0848               -0752,2840
-1360,2146               -0765,8119
-1360,8731               -0782,3585
-1354,6000               -0801,4664
-1340,4442               -0822,1107
-1320,6260               -0842,3335
-1296,3326               -0864,5126
-1270,4246               -0882,9306
-1248,1060               -0899,7892
-1229,5014               -0912,5927
-1214,2983               -0916,9311
-1205,9951               -0916,3873
-1200,2886               -0910,1885
-1200,6461               -0897,7498
-1202,2013               -0882,2504
-1202,9033               -0860,5288
-1204,8233               -0830,3616
-1207,4512               -0788,8670
-1212,5838               -0742,8971
-1219,7508               -0690,8774
-1226,3336               -0632,1000
-1229,5231               -0568,8866
-1226,9646               -0500,9574
-1218,3903               -0433,4014
-1201,9361               -0369,6349
-1173,2639               -0308,0808
-1134,2474               -0253,4269
-1087,1853               -0209,7100
-1032,3471               -0177,6094
-0975,9713               -0154,2113
-0916,9539               -0140,9804
-0856,1577               -0133,0080
-0797,4628               -0129,9572
-0741,0419               -0130,6832
-0689,7174               -0138,7756
-0643,8095               -0151,8447
-0610,5618               -0167,4220
-0585,7304               -0183,6367
-0570,0557               -0196,8383
-0561,0844               -0206,6803
-0554,6220               -0213,0974
-0549,1556               -0218,0353
-0542,9399               -0222,5464
-0537,9634               -0224,0852
-0532,0540               -0225,8514
-0525,6915               -0228,2596
-0523,1730               -0232,6117
-0525,2100               -0235,8301
-0534,3658               -0239,1815
-0550,7974               -0245,9510
-0574,2769               -0254,2727
-0606,6267               -0268,5945
-0644,0676               -0289,1333
-0681,2947               -0317,1760
-0719,1766               -0351,0408
-0757,8662               -0388,1247
-0795,3659               -0432,4769
-0829,1452               -0476,9904
-0866,1574               -0522,2461
-0909,1499               -0560,4798
-0961,2615               -0588,5645
-1018,7601               -0614,8005
-1077,3848               -0632,6286
-1134,2125               -0644,8293
-1186,8796               -0652,1314
-1235,6675               -0658,7837
-1279,0914               -0662,4050
-1315,8866               -0665,5399
-1345,9660               -0671,0440
-1372,6601               -0677,9489
-1391,4854               -0688,8534
-1400,6322               -0701,7517
-1401,6885               -0707,5286
-1395,2884               -0709,5088
-1383,9930               -0706,7995
-1370,9102               -0702,0066
-1356,3981               -0695,0101
-1341,9059               -0686,4157
-1325,1597               -0678,1912
-1303,2821               -0666,8497
-1277,5303               -0653,3134
-1252,3020               -0637,2256
-1227,5362               -0621,8766
-1205,8122               -0603,3333
-1187,6588               -0581,9311
-1174,7650               -0563,8631
-1166,9173               -0544,9622
-1163,7572               -0524,4188
-1164,9862               -0505,7818
-1172,5914               -0483,5727
-1184,5726               -0457,1829
-1197,5228               -0434,2895
-1210,8007               -0413,3846
-1224,3502               -0398,2254
-1236,7384               -0381,8600
-1249,8533               -0373,3876
-1264,0316               -0369,0367
-1281,0889               -0369,5864
-1299,4320               -0369,2663
-1322,8857               -0369,9373
-1352,1239               -0369,9401
-1389,2286               -0370,2849
-1435,7231               -0368,1418
-1489,2281               -0359,5385
-1546,6089               -0346,3178
-1599,8863               -0324,9592
-1644,9532               -0300,2102
-1680,2942               -0276,2026
-1705,4467               -0259,1380
-1726,0778               -0251,6672
-1738,4026               -0250,8516
-1744,5973               -0259,6178
-1746,4232               -0268,1353
-1746,1098               -0282,9103
-1740,4003               -0301,2702
-1730,6406               -0323,0915
-1718,2514               -0346,3541
-1706,0218               -0372,2409
-1688,1237               -0400,6992
-1669,6368               -0433,5926
-1647,2633               -0466,0694
-1620,9155               -0498,4842
-1590,4484               -0532,4464
-1559,2201               -0570,0937
-1530,6046               -0608,2537
-1500,8155               -0644,1709
-1472,6035               -0675,6957
-1444,4339               -0704,3258
-1419,8666               -0728,8415
-1396,6169               -0747,5958
-1374,9492               -0762,1917
-1357,1480               -0765,8991
-1343,7004               -0760,9667
-1338,3357               -0749,1797
-1338,5850               -0734,0109
-1347,3561               -0715,1784
-1359,1905               -0691,4190
-1373,4634               -0665,3869
-1388,7383               -0637,1801
-1403,7192               -0609,5948
-1413,0985               -0585,9958
-1414,0057               -0570,0403
-1404,5434               -0559,7262
-1384,3988               -0553,8242
-1354,7943               -0551,5069
-1318,8807               -0550,4900
-1281,3135               -0551,1281
-1244,0335               -0555,9815
-1209,5309               -0564,6653
-1180,7946               -0578,5120
-1159,4698               -0598,2531
-1144,0124               -0625,1076
-1134,0939               -0656,7431
-1136,8175               -0688,8576
-1146,0197               -0720,3194
-1161,8699               -0751,3929
-1182,7900               -0784,3160
-1207,7507               -0818,2065
-1236,1544               -0846,7053
-1266,8047               -0867,6199
-1297,9630               -0881,0891
-1327,8994               -0884,6708
-1358,5883               -0883,0119
-1385,2773               -0877,8947
-1407,5154               -0870,3139
-1423,3436               -0859,4784
-1434,2896               -0844,4161
-1441,2534               -0826,4555
-1442,7373               -0801,8137
-1443,0181               -0772,0588
-1443,6459               -0741,4353
-1443,6469               -0712,9784
-1443,0246               -0682,3986
-1444,2681               -0651,7737
-1447,7683               -0618,6870
-1452,5050               -0586,3512
-1461,7226               -0561,4691
-1471,6047               -0544,1639
-1485,4262               -0538,0627
-1503,3035               -0541,6107
-1523,1153               -0553,2753
-1543,1432               -0570,5333
-1561,2808               -0594,0688
-1577,4653               -0616,5604
-1591,7898               -0637,7495
-1605,9597               -0657,8467
-1620,8637               -0677,5680
-1633,6234               -0696,5705
-1646,3454               -0714,3156
-1660,5642               -0732,5809
-1674,7530               -0753,6105
-1691,2718               -0774,2946
-1709,0247               -0793,4305
-1731,9690               -0808,0595
-1751,8269               -0816,5885
-1769,0438               -0814,8577
-1784,5066               -0803,7799
-1795,7157               -0784,4755
-1805,2860               -0758,4115
-1813,1285               -0732,8828
-1820,6958               -0708,6904
-1826,9806               -0683,4563
-1834,8566               -0658,0734
-1848,3639               -0634,2661
-1867,6608               -0608,8339
-1892,7208               -0580,2620
-1919,3796               -0550,9683
-1949,6708               -0522,8909
-1980,7617               -0500,9359
-2009,4246               -0488,6840
-2033,1800               -0485,6477
-2049,6777               -0487,0874
-2055,9930               -0494,9529
-2053,8032               -0508,6485
-2044,5767               -0528,7052
-2028,9600               -0553,1567
-2007,5968               -0578,1692
-1983,3350               -0602,0494
-1954,9012               -0626,7008
-1923,8810               -0654,5239
-1889,4987               -0682,8009
-1853,8815               -0717,8239
-1818,8099               -0755,0659
-1784,9195               -0795,5920
