# Supplementary material for: Flash visual evoked potentials in diurnal birds of prey
Source: PeerJ. 2016 Jul 26;4:e2217. doi: 10.7717/peerj.2217 (PMC4974951; doi:10.7717/peerj.2217)
Supplement: Supplemental Information 2 [file peerj-04-2217-s002.asc]

309008                   Poiana2                                      127

2048                     2048                     2048                     2048
-2562,9642               -2316,2554               -2413,7180               -2490,5234
-2559,0357               -2312,7051               -2410,0183               -2486,7059
-2555,1132               -2309,1601               -2406,3242               -2482,8942
-2551,1967               -2305,6206               -2402,6358               -2479,0884
-2339,8496               -2103,9488               -2195,8081               -2217,0656
-2130,0603               -1890,9460               -1942,4970               -2004,7057
-1871,5244               -1682,2420               -1701,4388               -1747,4311
-1742,0251               -1535,4415               -1534,1801               -1572,7375
-1546,9087               -1351,9368               -1332,2777               -1357,4461
-1399,5971               -1214,5404               -1181,1476               -1261,7181
-1257,2503               -1015,8001               -1045,1801               -1084,3556
-1089,7042               -0895,3255               -0830,5625               -0934,3421
-0983,8621               -0686,7612               -0688,9246               -0716,8641
-0849,7755               -0484,5445               -0623,9541               -0566,9357
-0682,8042               -0298,7448               -0457,1501               -0370,8643
-0513,0129               -0145,2269               -0347,5385               -0168,5242
-0348,3261               +0013,6084               -0155,0346               -0000,6204
-0099,6199               +0188,2583               +0041,9186               +0260,7986
-0283,0288               +0021,9632               +0271,6816               +0532,1797
+0729,3956               +1082,5531               +0438,9280               +0802,6827
+0981,2162               +1263,2672               +0604,5945               +1106,7176
+1139,4660               +1373,8892               +0825,4350               +1443,6373
+1317,5282               +1547,3187               +1027,9820               +0589,9470
+1518,7203               +1764,4130               +1798,4782               -0538,7458
+1698,4367               +1961,0180               +1999,2437               +1356,0724
+1943,0520               +2277,3988               +2149,2659               +2614,6908
+2181,3915               +2600,6949               +2420,7486               +3236,4522
+2436,0333               +2934,3733               +2755,5074               +3711,1399
+2758,5019               +3292,8880               +3073,5735               +4134,4166
+3020,9682               +3626,9254               +3383,9470               +4525,5908
+3252,3672               +3933,8865               +3774,2693               +4901,9608
+3504,7086               +4279,2607               +4171,0399               +5303,4537
+3738,9105               +4590,9259               +4471,6161               +5673,9531
+3964,6379               +4909,5757               +4817,2453               +6041,0769
+4107,8280               +5165,0129               +5137,1332               +6358,8531
+4380,1934               +5430,6151               +5469,1502               +6682,6495
+4619,5310               +5686,9553               +5783,6814               +6938,2941
+4835,3829               +5919,1828               +6012,8071               +7204,0384
+5010,2253               +6109,6279               +6278,0716               +7425,5677
+5172,1094               +6331,9386               +6496,0897               +7613,7099
+5189,8887               +6495,4056               +6697,0591               +7817,4635
+5235,9010               +6599,0783               +6840,7526               +8013,7071
+5293,2355               +6722,1281               +6959,2163               +8161,2782
+5353,3198               +6823,8022               +7043,9677               +8235,9636
+5449,6805               +6883,2856               +7153,9092               +8327,2234
+5442,5744               +7006,0612               +7311,6125               +8382,2846
+5495,0849               +7202,0889               +7427,4361               +8401,4452
+5552,5754               +7290,8842               +7549,8721               +8436,8711
+5664,4861               +7206,8323               +7612,2510               +8423,7447
+5704,9038               +7184,5764               +7733,9105               +8401,7602
+5757,0618               +7319,1913               +7930,8738               +8519,1392
+5778,6980               +7454,6410               +7977,6961               +8592,1740
+5731,9955               +7487,0613               +7983,6839               +8495,1263
+5615,7027               +7439,8291               +8070,0763               +8328,3514
+5492,6368               +7411,3721               +8238,5656               +8229,4686
+5286,2954               +7377,7268               +8295,0138               +8264,8011
+5050,4491               +7115,3297               +8367,2324               +8311,8511
+4779,8649               +6719,3612               +8363,1802               +8294,8997
+4639,0800               +6297,4764               +8338,8895               +8242,9938
+4471,9348               +5895,5674               +8215,0734               +8148,2945
+4291,6532               +5585,2585               +8049,1169               +8003,4601
+3998,7140               +5281,5173               +7799,7821               +7753,5420
+3697,5257               +5028,7477               +7416,6456               +7393,3822
+3366,0393               +4748,8512               +7109,2180               +7033,6873
+2996,4706               +4441,1194               +6793,5167               +6718,6251
+2569,1075               +4043,5506               +6578,2612               +6416,1876
+2172,5574               +3545,0688               +6395,0309               +6149,0955
+1785,8512               +3034,6894               +6172,9758               +6006,5959
+1366,1016               +2449,9240               +5923,4505               +5813,0202
+0886,3509               +1902,5846               +5552,2250               +5593,1401
+0405,2000               +1409,1672               +5181,1251               +5344,4491
-0040,0997               +0848,2920               +4811,9194               +5059,8997
-0425,9317               +0355,4319               +4417,2320               +4674,4781
-0748,8436               -0102,2231               +4034,4126               +4304,3823
-1170,0595               -0539,4331               +3624,7914               +3877,4133
-1596,7704               -0986,4477               +3275,0530               +3478,8459
-1993,0496               -1374,2385               +2896,8159               +3102,9523
-2375,1172               -1839,7312               +2535,2826               +2666,5314
-2803,9029               -2290,6591               +2199,2681               +2260,8018
-3156,7883               -2721,1859               +1848,1823               +1857,0853
-3501,3007               -3079,5060               +1518,7111               +1416,5089
-3826,7741               -3454,3447               +1178,7199               +1054,4497
-4106,1791               -3750,4375               +0938,3596               +0632,6760
-4375,1424               -4066,6714               +0668,3390               +0318,4741
-4719,6581               -4354,8477               +0403,5917               -0014,5493
-4984,2653               -4722,3031               +0112,1305               -0394,1640
-5277,3083               -5043,5757               -0080,7683               -0682,0905
-5547,7577               -5364,1599               -0281,8659               -0957,5805
-5864,6550               -5701,7251               -0495,4632               -1241,8434
-6099,4521               -6018,4055               -0648,8130               -1488,0135
-6374,8926               -6399,4465               -0894,0496               -1706,9746
-6628,7023               -6776,0282               -1095,7286               -1903,9262
-6899,6579               -7185,7837               -1315,9570               -2095,2549
-7136,7573               -7520,2725               -1554,1212               -2329,5141
-7372,7974               -7841,9165               -1868,6288               -2593,2985
-7595,4631               -8201,8116               -2163,6331               -2836,2423
-7820,2358               -8527,5952               -2436,2062               -3109,7253
-7994,9397               -8818,7408               -2692,0318               -3342,0030
-8196,9285               -9048,2242               -2950,8274               -3581,3802
-8345,3213               -9306,5295               -3212,0787               -3821,5060
-8437,8039               -9468,2906               -3469,4362               -4030,6727
-8535,7245               -9572,3325               -3699,5056               -4244,3811
-8669,4356               -9672,2454               -3943,9155               -4434,2327
-8808,1514               -9787,1660               -4175,9440               -4649,3385
-8863,0016               -9833,7113               -4382,1135               -4876,8278
-8906,9133               -9873,1373               -4556,7956               -5057,2060
-8898,6120               -9907,6571               -4764,4208               -5236,2015
-8917,4458               -9879,2836               -4961,9464               -5411,3984
-8918,6542               -9832,4386               -5166,1008               -5539,4888
-8943,1285               -9724,9458               -5363,0089               -5678,7983
-8875,7184               -9572,1830               -5504,3845               -5806,7816
-8848,2545               -9509,3937               -5566,4742               -5872,9380
-8844,5731               -9393,8588               -5639,7705               -5854,4762
-8772,8707               -9320,9083               -5731,1824               -5915,2032
-8689,7882               -9200,8606               -5759,1291               -5947,8458
-8637,8113               -9146,2880               -5788,5657               -6004,9956
-8591,4311               -9106,5793               -5816,3530               -6012,3416
-8488,1472               -9063,4970               -5819,9625               -6024,5333
-8506,8348               -9022,6497               -5819,7512               -6041,5252
-8471,3543               -9059,1511               -5772,4431               -6015,5111
-8462,8701               -9031,3554               -5703,6463               -5991,9280
-8451,8153               -9088,5746               -5671,6359               -6000,8933
-8497,9984               -9210,5819               -5595,6841               -5957,5660
-8557,4952               -9303,8662               -5539,7718               -5916,0387
-8593,9148               -9365,9422               -5496,1278               -5864,9027
-8605,0028               -9484,8433               -5406,4733               -5817,9793
-8609,5528               -9575,3263               -5391,8954               -5714,6905
-8637,7225               -9626,3026               -5333,5476               -5661,3263
-8697,5972               -9665,7504               -5252,8797               -5602,5269
-8703,6474               -9665,3501               -5117,1186               -5436,5067
-8708,1315               -9730,9407               -5021,6070               -5324,3877
-8644,0185               -9711,1088               -4931,2929               -5231,4978
-8639,0389               -9670,6309               -4868,1896               -5119,0258
-8576,6135               -9584,3840               -4777,6324               -4988,0425
-8495,1983               -9511,8317               -4611,5687               -4821,2179
-8364,3299               -9477,5553               -4400,2355               -4619,6760
-8232,4426               -9447,6059               -4124,7875               -4410,6766
-8157,3501               -9358,7443               -3903,9634               -4093,8558
-7999,6813               -9226,7323               -3700,2597               -3825,2426
-7824,7563               -9061,5349               -3424,2134               -3533,5220
-7662,4085               -8890,1992               -3240,2739               -3283,2334
-7470,1790               -8655,7186               -3085,8468               -3035,7732
-7192,1400               -8462,3143               -2909,8707               -2862,8648
-7028,2176               -8163,0729               -2733,9181               -2698,6913
-6774,2623               -7846,3896               -2567,2593               -2533,4736
-6544,5719               -7557,9533               -2412,9385               -2370,7707
-6356,1957               -7204,5385               -2284,5344               -2246,2397
-6140,8112               -6867,3485               -2163,2310               -2139,2427
-6021,5319               -6551,3593               -2133,0428               -2066,1773
-5848,1609               -6309,8036               -2097,8257               -2081,1759
-5662,5160               -6100,1920               -2131,9063               -2065,2031
-5557,5559               -5870,2574               -2135,1545               -2074,8392
-5437,7479               -5783,0695               -2177,3525               -2100,9381
-5283,7016               -5608,7247               -2280,1321               -2203,7086
-5176,8744               -5430,8676               -2298,2132               -2256,5859
-5059,0238               -5302,8281               -2375,3555               -2331,5953
-5017,6256               -5202,4865               -2469,7114               -2424,5204
-4979,2921               -5136,7726               -2536,3851               -2462,9577
-4868,6043               -5060,3768               -2649,1467               -2501,3461
-4806,5377               -4952,0652               -2733,6894               -2612,4962
-4773,3575               -4970,2208               -2782,6235               -2684,3774
-4725,0539               -4940,0068               -2851,2676               -2720,2126
-4659,3109               -4931,3065               -2900,2717               -2741,5648
-4597,2202               -4918,2134               -2915,5370               -2787,9060
-4573,2133               -4897,5530               -2986,6859               -2775,6980
-4512,2132               -4863,9634               -3034,9620               -2802,8529
-4449,7367               -4823,0386               -3086,2767               -2846,3247
-4362,7144               -4803,8145               -3142,5866               -2891,6878
-4291,8819               -4825,7904               -3214,6045               -2924,3211
-4243,8517               -4812,6844               -3245,4749               -3005,8927
-4247,5648               -4805,0008               -3289,0414               -3040,4891
-4155,0541               -4843,4556               -3344,5894               -3071,6092
-4121,9685               -4795,0662               -3398,4522               -3107,7449
-4101,5950               -4733,9630               -3436,4332               -3163,3476
-4065,8634               -4723,2898               -3436,6264               -3188,2746
-4073,7894               -4716,2715               -3487,8097               -3210,4368
-4099,0672               -4762,8390               -3493,9900               -3188,8171
-4091,4232               -4759,9341               -3500,1442               -3189,5926
-4142,6405               -4734,1189               -3517,3623               -3101,0068
-4179,7713               -4725,3491               -3502,1985               -3073,9303
-4219,0068               -4729,5237               -3471,8279               -3017,1196
-4242,7276               -4719,3873               -3429,7137               -2924,0250
-4265,8951               -4704,5565               -3411,5766               -2862,0692
-4247,0314               -4712,9575               -3354,6137               -2749,0964
-4239,6009               -4704,2819               -3295,9401               -2693,5037
-4206,6449               -4657,6282               -3195,5209               -2628,2059
-4161,3162               -4568,9971               -3131,0596               -2550,0555
-4167,9154               -4552,1474               -3072,2727               -2476,1376
-4137,1158               -4546,2153               -2975,1026               -2376,7246
-4065,7283               -4403,8951               -2865,3903               -2276,6362
-3991,4102               -4286,7841               -2795,7687               -2129,1281
-3875,7457               -4153,5960               -2644,4249               -2050,1951
-3806,2216               -4067,9477               -2568,0339               -1992,8359
-3696,8578               -3932,2956               -2466,6300               -1871,1654
-3581,4285               -3818,9223               -2356,5906               -1720,7646
-3481,6555               -3740,8863               -2241,7477               -1665,5060
-3356,9058               -3661,1118               -2126,4738               -1573,7123
-3231,3976               -3625,1183               -2021,3217               -1515,0320
-3144,2956               -3542,5791               -1944,4421               -1506,8011
-3074,1206               -3390,4234               -1816,0136               -1386,6966
-3006,8871               -3256,7612               -1665,4882               -1289,7941
-2889,4448               -3129,8622               -1603,2588               -1166,2965
-2801,6911               -3046,9467               -1491,5111               -1132,9213
-2707,8960               -2955,3089               -1383,3185               -1057,1017
-2690,3273               -2867,9181               -1278,2243               -0956,1714
-2557,5854               -2720,6194               -1227,0459               -0917,3054
-2419,2539               -2610,0436               -1106,5886               -0841,6465
-2347,1726               -2528,0318               -1024,4916               -0730,4024
-2272,7789               -2454,0222               -0912,2826               -0710,7839
-2197,6194               -2323,2235               -0824,3668               -0573,5591
-2145,9665               -2242,1597               -0701,0947               -0516,9037
-2052,9743               -2099,1342               -0659,5030               -0453,5260
-1971,8553               -2022,5928               -0577,3799               -0365,5017
-1848,9589               -1975,9072               -0484,5315               -0295,1920
-1749,5538               -1885,3765               -0384,4396               -0212,3902
-1669,1971               -1799,3583               -0218,8230               -0139,0107
-1577,0613               -1707,9906               -0182,1986               -0063,1814
-1466,6490               -1675,7722               -0093,8291               +0024,9855
-1409,6727               -1591,7995               +0000,5265               +0050,9829
-1299,5186               -1497,0477               +0023,8647               +0096,1745
-1199,7707               -1421,7695               +0058,8234               +0220,2177
-1116,0339               -1315,6198               +0122,6008               +0251,3166
-1071,3991               -1181,7531               +0138,3839               +0268,3961
-1055,6220               -1048,1115               +0131,5610               +0352,7297
-1011,3281               -0927,5015               +0148,2590               +0411,4827
-0985,5306               -0878,2626               +0172,7039               +0446,4104
-0914,6203               -0797,0621               +0188,2175               +0477,4421
-0877,4072               -0677,9712               +0190,7712               +0468,4643
-0868,8282               -0595,3287               +0146,6314               +0487,3459
-0847,5201               -0576,3795               +0115,6739               +0479,9525
-0815,2074               -0582,6063               +0138,5477               +0516,7631
-0751,9516               -0571,4541               +0138,2913               +0504,7974
-0708,8406               -0575,8351               +0127,5055               +0577,6619
-0716,3349               -0527,4582               +0087,5757               +0591,8420
-0675,9546               -0487,5841               +0111,9403               +0611,7106
-0636,1563               -0505,9784               +0063,0280               +0598,2139
-0634,1933               -0473,3949               +0050,2076               +0618,6893
-0633,8354               -0432,3813               +0028,0554               +0651,0900
-0618,7704               -0394,3190               +0035,1087               +0645,5456
-0532,6400               -0308,0494               +0047,7767               +0675,9854
-0468,0239               -0296,3978               +0045,0140               +0655,4051
-0417,4958               -0252,3288               +0008,0507               +0636,1945
-0428,7842               -0204,4461               +0001,7514               +0605,7576
-0377,9011               -0192,6905               +0042,8901               +0631,2404
-0380,1753               -0213,6029               +0091,4034               +0683,4500
-0401,6893               -0184,3103               +0050,1654               +0687,4175
-0382,7729               -0226,8254               -0004,4863               +0698,0926
-0335,9721               -0183,8304               -0037,4734               +0699,0838
-0288,7603               -0222,3380               +0026,6804               +0729,8420
-0295,0655               -0199,8990               +0036,4235               +0747,7720
-0266,3237               -0189,7249               +0101,5226               +0765,3264
-0268,4917               -0206,9483               +0094,7268               +0793,0637
-0277,4117               -0227,2778               +0081,6949               +0779,5613
-0235,4496               -0255,7601               +0116,3860               +0768,1766
-0196,3299               -0253,7400               +0156,5582               +0746,9862
-0165,7684               -0228,5620               +0142,1643               +0749,2207
-0129,9356               -0184,8541               +0230,3373               +0730,9890
-0062,2768               -0145,3446               +0326,9143               +0818,9489
-0058,7090               -0129,0664               +0359,1655               +0819,7705
-0070,5931               -0055,4714               +0329,2056               +0824,1958
-0059,2321               +0015,4685               +0431,1734               +0783,1451
-0038,2263               +0105,6175               +0443,4418               +0762,4087
-0016,2592               +0130,1054               +0455,0440               +0806,2396
+0029,3561               +0147,5180               +0458,5364               +0812,8818
+0067,1469               +0147,1226               +0485,2984               +0784,3830
+0100,5010               +0177,9008               +0549,4188               +0830,3977
+0118,3337               +0246,5463               +0577,9083               +0824,9929
+0162,2382               +0332,4574               +0633,1556               +0797,0176
+0170,8432               +0338,9962               +0684,5354               +0819,8595
+0206,5967               +0382,2352               +0672,5212               +0825,2129
+0293,6944               +0480,0738               +0713,3690               +0803,9538
+0330,0305               +0578,6999               +0764,7689               +0850,0572
+0375,9736               +0677,5989               +0833,8422               +0869,5223
+0401,7002               +0759,2875               +0862,9594               +0875,6073
+0438,1237               +0847,7494               +0884,3506               +0811,6797
+0468,9750               +0855,6290               +0934,3312               +0851,7937
+0442,0331               +0885,7776               +0958,8939               +0890,4534
+0489,0447               +0924,6451               +1002,8364               +0900,4118
+0567,9741               +0978,4987               +1031,8304               +0890,8411
+0639,1427               +1003,7902               +1058,6002               +0888,8318
+0667,0358               +1073,5666               +1095,7399               +0872,4440
+0691,7927               +1132,5817               +1086,0083               +0905,1226
+0718,7279               +1164,9973               +1075,2241               +0915,9934
+0745,6621               +1194,4620               +1082,4042               +0953,3221
+0803,2728               +1219,3248               +1275,3789               +0948,4727
+0860,2364               +1227,7941               +1215,8228               +0957,2183
+0923,3658               +1275,6720               +1171,5874               +0976,1384
+0978,3225               +1283,0676               +1197,4537               +0966,3707
+1017,6853               +1292,8149               +1237,3262               +1009,7851
+1010,9172               +1288,4954               +1269,0728               +1017,2470
+1048,9989               +1336,3093               +1295,0941               +1073,1910
+1120,5150               +1441,9172               +1310,9354               +1114,0701
+1138,9388               +1508,8644               +1313,7512               +1094,0483
+1165,2658               +1586,8064               +1319,2382               +1134,3663
+1236,7367               +1655,3667               +1333,7168               +1123,0998
+1257,4430               +1634,1565               +1352,3110               +1166,0906
+1225,6883               +1667,8546               +1326,8734               +1173,2863
+1240,5579               +1745,5540               +1332,1792               +1251,1615
+1218,0529               +1811,0756               +1365,8540               +1266,4050
+1255,9408               +1826,6770               +1393,8948               +1254,2686
+1289,6317               +1866,5448               +1418,7865               +1245,9397
+1334,8728               +1873,5222               +1410,6276               +1250,8829
+1327,2056               +1833,3269               +1390,2463               +1261,9564
+1298,0020               +1853,8434               +1363,3354               +1201,6279
+1337,1373               +1886,9638               +1382,6609               +1266,6225
+1408,4766               +1973,9876               +1402,0272               +1281,6326
+1420,0674               +2057,8752               +1422,4369               +1327,6516
+1464,0180               +2131,5632               +1433,8451               +1367,8831
+1500,6837               +2214,9844               +1414,5523               +1404,1271
+1555,7632               +2268,6438               +1408,9454               +1437,0967
+1565,8289               +2354,3522               +1401,8404               +1405,4561
+1632,4249               +2382,5695               +1388,2366               +1435,6101
+1689,4940               +2400,1927               +1462,0976               +1470,5190
+1720,0602               +2406,6008               +1516,4244               +1463,1869
+1772,7136               +2388,3461               +1523,2762               +1470,6617
+1811,9823               +2395,6987               +1532,4401               +1507,2843
+1835,8414               +2396,4774               +1536,9901               +1513,1352
+1870,9904               +2417,5182               +1548,6456               +1550,3180
+1937,8327               +2461,3720               +1583,3255               +1545,6029
+1982,6042               +2526,7326               +1640,6137               +1503,6670
+1989,7495               +2571,6271               +1685,6466               +1439,1663
+1978,6895               +2595,3662               +1626,9013               +1430,1959
+2032,3192               +2625,9354               +1599,5544               +1429,5407
+2094,7622               +2699,8431               +1630,1237               +1418,6840
+2101,8070               +2760,3648               +1620,4968               +1415,9513
+2095,8974               +2868,6120               +1655,8082               +1441,7111
+2105,2051               +2942,3727               +1631,4550               +1413,0630
+2137,3694               +2951,3899               +1699,3108               +1422,1248
+2166,1505               +3057,9040               +1673,1027               +1434,0419
+2194,0346               +3102,8154               +1658,0286               +1405,1596
+2221,6925               +3127,1492               +1683,6685               +1413,7703
+2272,1612               +3154,4561               +1692,2055               +1425,5634
+2325,3004               +3193,8632               +1673,7688               +1436,0044
+2332,1681               +3190,3821               +1712,5571               +1419,4770
+2344,7693               +3179,1567               +1697,2872               +1359,6596
+2364,5055               +3198,7660               +1747,7524               +1382,3730
+2377,6942               +3258,7737               +1735,2433               +1359,2109
+2359,3597               +3240,2772               +1711,8482               +1379,3892
+2425,2137               +3309,0145               +1723,1023               +1368,8900
+2440,3693               +3347,6953               +1720,9329               +1350,8077
+2462,2517               +3404,3578               +1693,7913               +1285,3608
+2484,5161               +3459,3285               +1657,8897               +1280,7110
+2503,8531               +3456,7849               +1681,4412               +1229,3537
+2522,2600               +3392,2551               +1673,3794               +1215,1882
+2555,4513               +3422,4034               +1653,4866               +1204,9928
+2508,0525               +3424,4355               +1662,1997               +1231,6294
+2480,6457               +3462,7921               +1597,0021               +1268,7500
+2476,3423               +3452,1379               +1557,1189               +1264,5483
+2436,4703               +3490,6619               +1542,5462               +1236,6709
+2461,6984               +3458,1544               +1509,4207               +1198,2316
+2455,5358               +3391,9539               +1497,9262               +1191,4821
+2426,0300               +3412,9990               +1464,9207               +1270,5532
+2470,9521               +3453,0545               +1436,9871               +1224,9573
+2450,5598               +3490,4084               +1416,8747               +1192,7048
+2415,5041               +3556,4838               +1394,7767               +1129,6279
+2355,3498               +3556,9887               +1396,2279               +1109,0457
+2317,9356               +3529,5036               +1363,4762               +1123,0221
+2288,8618               +3522,8921               +1312,5362               +1100,1072
+2264,7072               +3484,0253               +1273,3218               +1077,2192
+2313,4239               +3439,0836               +1227,4558               +1049,5150
+2292,8138               +3433,8588               +1269,4456               +1067,5696
+2262,7814               +3348,0039               +1253,4338               +1035,4082
+2227,9491               +3292,3105               +1224,6840               +1046,8479
+2211,2153               +3249,2882               +1232,7635               +1050,6920
+2214,4831               +3248,1209               +1188,7955               +1052,5961
+2201,2935               +3227,3332               +1153,0402               +1057,6579
+2218,3511               +3151,6219               +1114,6422               +0995,7774
+2195,0067               +3080,3173               +1107,4682               +1034,9122
+2185,7337               +2961,6740               +1086,3582               +0998,6306
+2133,8272               +2949,3898               +1086,7148               +0974,0110
+2137,9230               +2897,9741               +1092,5691               +0968,3781
+2133,7723               +2875,7028               +1065,9801               +0924,6790
+2097,8698               +2871,9244               +1062,2207               +0891,7664
+2016,6759               +2897,4657               +1066,9662               +0872,4051
+2038,2777               +2912,2416               +1017,2722               +0841,2391
+2051,0401               +2885,0876               +0992,8991               +0832,6240
+2100,8422               +2914,7123               +1009,0975               +0751,1164
+2105,6765               +2878,3454               +0972,0591               +0756,9130
+2158,0367               +2831,8337               +0913,4442               +0726,1735
+2150,1915               +2769,5095               +0882,4240               +0677,8791
+2144,8972               +2727,6682               +0817,5131               +0662,3010
+2158,9842               +2689,6824               +0808,1252               +0649,3444
+2174,6617               +2643,1399               +0794,4433               +0619,2666
+2186,0605               +2628,2613               +0787,4418               +0573,8825
+2144,5925               +2606,8834               +0761,1443               +0561,4434
+2159,9799               +2577,0595               +0720,2022               +0530,8957
+2244,8651               +2572,7224               +0692,4268               +0495,4661
+2216,6308               +2542,0903               +0639,0333               +0460,4335
+2200,6500               +2547,8695               +0630,4438               +0429,2534
+2166,0939               +2580,4788               +0598,3321               +0387,1223
+2196,3902               +2580,3820               +0540,0823               +0363,0389
+2197,6734               +2559,5824               +0487,2931               +0356,9490
+2217,1140               +2568,2646               +0441,1507               +0369,5609
+2228,4954               +2566,4617               +0431,3073               +0353,8635
+2259,8469               +2592,9286               +0399,5724               +0323,3158
+2247,4227               +2571,7962               +0347,4085               +0284,6145
+2265,4312               +2553,9836               +0261,6431               +0311,0386
+2248,7470               +2485,4050               +0210,4742               +0326,1735
+2295,0873               +2470,6012               +0170,7916               +0312,6759
+2337,9670               +2486,4207               +0151,0322               +0278,4983
+2358,2165               +2511,7953               +0139,2933               +0270,8667
+2364,4160               +2527,1948               +0108,1026               +0261,8790
+2321,0458               +2527,8403               +0101,5346               +0304,0731
+2298,5822               +2564,9575               +0066,5229               +0274,0050
+2288,7500               +2617,8865               +0032,2375               +0272,0465
+2235,8225               +2623,9691               -0080,5123               +0266,1349
+2245,9433               +2635,2984               -0080,6542               +0274,0861
+2217,7997               +2647,9057               -0080,8033               +0241,3198
+2222,9271               +2650,7538               -0037,8392               +0235,0861
+2171,9437               +2692,0558               -0093,9706               +0217,2351
+2185,2396               +2766,1080               -0111,4239               +0204,5036
+2144,5020               +2776,2766               -0166,1253               +0176,4676
+2121,4430               +2723,8183               -0153,0186               +0187,9850
+2117,9974               +2765,9785               -0178,2854               +0149,7798
+2135,9034               +2736,3729               -0174,7223               +0134,7372
+2132,7080               +2723,9873               -0223,6238               +0125,1465
+2159,7199               +2674,9734               -0235,6342               +0089,5131
+2112,0820               +2644,3885               -0332,3305               +0099,4313
+2050,1327               +2569,5828               -0331,3644               +0083,9010
+1997,0625               +2505,1494               -0324,8400               +0062,3483
+1952,8411               +2497,9535               -0296,0346               +0001,6591
+1979,1317               +2531,0049               -0265,5502               -0030,0800
+1941,0244               +2511,3770               -0255,1384               -0049,8130
+1877,2025               +2498,9445               -0238,7883               -0057,9348
+1822,0904               +2487,8379               -0281,6714               -0082,7907
+1769,6092               +2492,0021               -0341,4262               -0117,3300
+1749,9769               +2462,9139               -0326,2178               -0128,6616
+1753,9925               +2463,3311               -0395,5928               -0176,2506
+1722,2936               +2438,5550               -0395,3861               -0158,2300
+1727,7315               +2339,5559               -0455,4785               -0193,5936
+1756,1539               +2299,2734               -0443,4141               -0228,9987
+1770,7039               +2283,8481               -0462,8327               -0262,3996
+1697,4551               +2191,0019               -0470,7257               -0295,8620
+1636,9660               +2223,3673               -0531,5459               -0362,9732
+1572,5286               +2248,0947               -0553,7645               -0402,4422
+1560,2937               +2235,2966               -0577,8614               -0370,3436
+1550,6225               +2226,1789               -0513,2947               -0319,7947
+1518,3408               +2184,0405               -0529,5087               -0384,7774
+1511,9870               +2156,0306               -0548,3147               -0420,5486
+1494,1171               +2130,3147               -0560,9790               -0420,2474
+1503,5865               +2118,5886               -0533,7691               -0389,5202
+1470,2207               +2108,2605               -0519,5122               -0413,2732
+1416,6392               +2050,8328               -0487,3065               -0467,3429
+1407,2710               +2035,4648               -0529,4255               -0460,0002
+1454,9007               +1977,6488               -0509,6505               -0433,0696
+1456,7229               +1907,2830               -0514,8912               -0445,9483
+1466,7181               +1899,2328               -0544,3018               -0435,0339
+1448,8251               +1821,2323               -0589,8172               -0477,3911
+1438,6373               +1799,7381               -0604,6120               -0514,4666
+1442,9338               +1775,8338               -0614,5730               -0526,4434
+1433,6134               +1744,1558               -0594,4364               -0573,7343
+1457,6855               +1697,3044               -0590,2196               -0612,3945
+1437,2405               +1630,2874               -0598,7662               -0654,6768
+1474,5881               +1610,4358               -0592,9680               -0653,8818
+1477,0665               +1617,0269               -0574,5962               -0639,0444
+1517,5268               +1610,5954               -0550,5727               -0645,9609
+1492,4760               +1555,9089               -0507,9686               -0619,8326
+1481,4651               +1518,2296               -0493,4520               -0649,5830
+1504,9439               +1529,1640               -0508,7689               -0667,9327
+1502,1871               +1463,7854               -0583,3619               -0662,8380
+1502,7125               +1500,4771               -0583,8311               -0660,8258
+1491,2761               +1518,8097               -0596,5914               -0661,7486
+1515,4390               +1475,4163               -0559,0763               -0642,0406
+1546,5101               +1446,4336               -0623,8808               -0679,6045
+1522,3199               +1444,8317               -0618,2544               -0689,4418
+1506,7559               +1424,8417               -0630,7653               -0713,7104
+1474,4243               +1360,6625               -0584,6966               -0730,8844
+1476,1110               +1392,1300               -0583,1879               -0716,1901
+1463,6145               +1403,2246               -0554,5620               -0739,8080
+1451,6895               +1387,8993               -0541,6128               -0710,8393
+1474,6230               +1372,1039               -0533,4232               -0719,1931
+1483,1982               +1419,0373               -0547,7939               -0718,7961
+1490,1021               +1483,0679               -0563,9643               -0721,9796
+1438,1697               +1488,5692               -0570,8376               -0752,9332
+1399,0049               +1523,5925               -0544,7603               -0762,9778
+1418,8471               +1481,7709               -0555,2967               -0778,8022
+1385,6903               +1452,8695               -0575,7104               -0801,1723
+1392,1056               +1431,9353               -0578,2436               -0768,1695
+1416,2241               +1452,5091               -0587,9191               -0792,4171
+1383,3065               +1419,8243               -0598,0567               -0761,1561
+1393,9885               +1375,5436               -0614,5940               -0780,1799
+1389,3684               +1418,4191               -0585,8598               -0770,1749
+1367,5732               +1426,7987               -0614,6187               -0742,9146
+1328,0087               +1431,8020               -0617,0271               -0746,1161
+1290,5845               +1411,5424               -0612,1184               -0711,8769
+1295,0516               +1414,3767               -0566,2475               -0750,5655
+1252,2559               +1386,9940               -0607,4345               -0778,8970
+1207,5779               +1420,6206               -0625,5214               -0810,8719
+1194,9614               +1398,5735               -0602,2395               -0784,8070
+1224,4477               +1413,7862               -0646,9259               -0783,7605
+1183,8267               +1402,4117               -0621,1624               -0787,4872
+1145,7381               +1371,2656               -0576,4541               -0802,0995
+1117,9965               +1352,5872               -0594,8758               -0814,2067
+1049,7729               +1306,7565               -0608,8119               -0828,1343
+1068,3615               +1255,9108               -0616,9993               -0817,6301
+1087,3928               +1217,0969               -0637,8226               -0827,4803
+1076,5890               +1206,4631               -0601,1277               -0835,5713
+1075,9282               +1142,7034               -0608,0082               -0836,9087
+1046,1881               +1107,0796               -0556,6769               -0855,5232
+1028,0451               +1081,4007               -0591,6251               -0847,3997
+0979,8406               +1042,4051               -0588,6276               -0815,6356
+1017,3083               +1006,9916               -0568,3511               -0832,3497
+1016,6902               +1044,5630               -0594,4689               -0820,1586
+0993,7546               +1030,7689               -0560,8378               -0845,8735
+0972,0376               +1021,6475               -0544,2590               -0821,6656
+0969,8446               +0968,6932               -0555,0975               -0832,7424
+0972,9119               +0949,4215               -0540,3300               -0824,3616
+0957,8178               +0941,5623               -0549,2470               -0821,3340
+0979,9509               +0965,0351               -0504,5251               -0836,8675
+0963,1471               +0961,3637               -0458,5395               -0825,7748
+0954,9704               +0934,3048               -0490,7371               -0837,5431
+0934,6393               +0890,7139               -0517,6361               -0834,7818
+0969,7599               +0924,1862               -0505,2624               -0811,9949
+0990,7026               +0925,9094               -0431,5992               -0786,2819
+0965,1802               +0872,4146               -0403,0512               -0780,9150
+0978,6695               +0844,9575               -0427,7641               -0759,7035
+0961,6024               +0916,2535               -0455,5954               -0766,0669
+0955,6970               +0942,1065               -0430,1627               -0796,2962
+0938,9307               +0933,7429               -0449,8260               -0859,6428
+0917,1494               +0932,3970               -0478,8684               -0869,5894
+0888,3850               +0938,3110               -0446,0336               -0850,8814
+0886,9513               +0944,1384               -0432,6176               -0833,2319
+0894,0861               +0984,8106               -0438,8096               -0821,6122
+0887,4640               +0981,7892               -0401,9228               -0839,0152
+0848,5208               +0967,3762               -0370,6829               -0822,9756
+0837,9208               +0979,8380               -0402,3174               -0803,1395
+0856,8384               +0972,2053               -0405,9020               -0766,4974
+0904,1670               +0973,5044               -0444,4363               -0770,5980
+0938,0203               +0945,1195               -0459,2862               -0778,3175
+0904,7909               +0941,7636               -0436,6849               -0806,9209
+0876,3304               +0963,2597               -0431,0525               -0831,0977
+0881,7119               +0967,4596               -0463,0018               -0821,9200
+0891,6556               +0956,4512               -0420,2317               -0806,1802
+0881,4466               +0937,6123               -0382,2620               -0758,4715
+0919,3085               +0951,7963               -0393,3564               -0745,4914
+0905,8603               +0958,4191               -0371,4827               -0758,9790
+0874,0858               +1037,0354               -0370,5262               -0764,7453
+0860,1005               +1052,7552               -0381,7878               -0773,2281
+0879,2141               +1026,6761               -0373,4086               -0709,0434
+0898,0466               +0999,2783               -0393,7615               -0724,0987
+0870,2099               +1008,9742               -0387,6243               -0712,9988
+0886,0030               +0988,6063               -0428,4641               -0735,6295
+0929,1705               +1000,3439               -0491,4799               -0749,9101
+0948,2004               +1022,6494               -0470,0047               -0764,3866
+1008,4974               +1003,0711               -0494,3004               -0758,3614
+1012,6011               +0964,6664               -0531,7773               -0767,4947
+0979,1367               +1002,3361               -0529,2644               -0776,0405
+0975,5463               +0963,6538               -0501,9892               -0772,5928
+0963,4343               +0929,0704               -0510,2803               -0781,9279
+1023,1157               +0958,3915               -0555,8324               -0769,7152
+1000,5694               +0954,2962               -0578,3283               -0763,4649
+1046,2068               +0954,1577               -0547,7667               -0758,8488
+0993,8141               +0940,2897               -0565,8505               -0724,5565
+1004,1500               +0912,8238               -0578,6647               -0705,4606
+1049,6675               +0976,6675               -0593,7013               -0687,4675
+1041,5201               +1009,4624               -0581,6325               -0675,1959
+1008,8993               +1024,0789               -0634,1525               -0677,5460
+1022,2772               +0997,3454               -0665,6238               -0662,0787
+0959,5169               +0911,1503               -0730,5495               -0696,5986
+0971,0430               +0886,4316               -0756,1152               -0693,9365
+0967,8524               +0875,6074               -0733,7122               -0680,0953
+0941,9320               +0871,9040               -0698,2341               -0617,2180
+0922,9917               +0936,5876               -0716,4188               -0613,9909
+0917,4849               +0957,6778               -0716,3398               -0563,7417
+0873,7461               +0979,4626               -0701,5086               -0557,0513
+0885,9380               +0930,9385               -0709,0569               -0525,5295
+0815,3574               +0945,2427               -0696,6442               -0506,8375
+0786,0395               +0922,5693               -0651,8287               -0501,2809
+0817,8908               +0931,4158               -0658,3741               -0518,7780
+0825,3324               +0899,3153               -0621,3825               -0511,5589
+0760,1535               +0886,1054               -0617,7579               -0476,1760
+0709,0642               +0846,0667               -0622,5633               -0464,9473
+0684,1085               +0861,0392               -0614,1442               -0499,0178
+0661,8736               +0837,0323               -0610,0533               -0437,6796
+0688,5215               +0831,2409               -0654,8199               -0424,6905
+0710,0745               +0794,0668               -0656,5150               -0403,0847
+0716,0059               +0746,1399               -0613,0542               -0432,0729
+0702,2277               +0737,1898               -0582,5292               -0403,1102
+0634,8504               +0675,3935               -0550,6450               -0418,1143
+0669,5606               +0637,2697               -0531,6625               -0432,2519
+0648,9016               +0594,8395               -0537,4427               -0424,3239
+0651,7472               +0554,1486               -0576,2745               -0458,9976
+0634,5131               +0509,8470               -0535,2259               -0409,2554
+0619,8680               +0515,9445               -0531,8308               -0417,7304
+0642,2749               +0482,5359               -0539,0428               -0421,7693
+0653,8118               +0470,8768               -0521,4357               -0409,4722
+0676,8545               +0461,1286               -0513,8497               -0393,7024
+0681,4919               +0427,8592               -0536,4059               -0369,4004
+0612,9559               +0430,9837               -0593,0016               -0399,0930
+0618,2864               +0437,2654               -0539,8314               -0366,1552
+0613,7149               +0411,4614               -0523,7012               -0364,2245
+0611,5101               +0412,9431               -0522,2869               -0348,9892
+0610,9848               +0407,1182               -0535,2514               -0330,3778
+0610,9203               +0409,1376               -0537,2523               -0331,0921
+0588,7836               +0405,1555               -0505,4981               -0340,6875
+0593,4942               +0364,0976               -0568,0950               -0338,2394
+0591,2382               +0323,9893               -0555,9926               -0346,1876
+0585,4927               +0340,1721               -0557,3343               -0341,1561
+0583,8528               +0350,7295               -0534,5320               -0376,2425
+0580,6980               +0375,3815               -0549,0783               -0380,2969
+0548,3720               +0403,0418               -0526,3056               -0373,1430
+0550,0676               +0389,0605               -0511,2304               -0368,2926
+0498,5332               +0395,8413               -0518,7340               -0380,1573
+0487,8263               +0374,2174               -0501,5151               -0443,5873
+0491,6565               +0377,7284               -0456,1526               -0406,5256
+0491,1171               +0328,8339               -0460,7123               -0433,2427
+0455,9874               +0336,9643               -0489,8630               -0400,3697
+0467,5903               +0343,8270               -0523,9295               -0406,3602
+0429,9877               +0355,3813               -0493,0807               -0410,6793
+0448,4399               +0294,0040               -0489,4035               -0403,5465
+0471,6769               +0336,0558               -0459,8540               -0402,2394
+0464,9907               +0322,1695               -0461,7973               -0411,5791
+0489,7721               +0345,1644               -0479,7542               -0374,6881
+0436,9258               +0368,6348               -0461,0971               -0397,7651
+0443,9349               +0367,7484               -0430,8261               -0393,1353
+0435,4077               +0365,8019               -0464,4071               -0405,7561
+0425,7052               +0345,5101               -0437,7412               -0402,1471
+0458,2221               +0348,9533               -0445,4363               -0385,2766
+0437,9023               +0386,5891               -0447,2286               -0401,2121
+0398,9329               +0397,6531               -0511,4837               -0381,0341
+0380,5586               +0458,3821               -0480,5618               -0408,3706
+0351,8096               +0457,6883               -0446,1192               -0401,0667
+0325,8534               +0479,8564               -0392,8553               -0383,4287
+0294,5919               +0467,5632               -0376,8652               -0402,7941
+0266,6748               +0431,2736               -0397,8317               -0392,9859
+0320,7708               +0418,5048               -0353,4325               -0399,0957
+0324,1181               +0370,6303               -0361,7895               -0372,8713
+0332,0954               +0332,2038               -0310,6492               -0394,2986
+0331,2429               +0312,5755               -0290,0978               -0388,1979
+0362,6171               +0284,9334               -0306,1306               -0400,4109
+0342,5568               +0258,7051               -0327,6613               -0418,1763
+0343,8557               +0256,7347               -0377,1745               -0429,3274
+0317,8861               +0266,4820               -0346,4083               -0447,6006
+0296,6479               +0281,3926               -0303,2106               -0410,9757
+0304,7139               +0289,0135               -0341,8279               -0438,1751
+0329,5358               +0306,4229               -0353,6307               -0430,4702
+0342,3363               +0306,2511               -0356,6727               -0447,0142
+0355,3227               +0306,8811               -0278,9698               -0465,3825
+0393,6717               +0331,7775               -0269,7264               -0478,7106
+0372,5330               +0295,4187               -0250,5446               -0505,4529
+0356,8505               +0224,6741               -0201,6737               -0459,8717
+0410,7926               +0253,6111               -0212,6336               -0436,1388
+0432,3022               +0257,4641               -0241,9610               -0437,3111
+0419,2816               +0258,3968               -0228,2775               -0477,0945
+0380,6910               +0262,6007               -0207,3902               -0503,0790
+0312,9249               +0253,5686               -0161,0087               -0477,3854
+0319,1286               +0236,1084               -0088,4135               -0432,5834
+0275,7941               +0229,2650               -0057,0831               -0388,9015
+0213,3830               +0228,0380               -0091,3091               -0395,4195
+0224,3155               +0247,6009               -0118,2081               -0366,5495
+0186,7039               +0279,8381               -0073,3209               -0374,2853
+0156,7957               +0280,3946               -0076,6879               -0357,6226
+0143,3123               +0285,9332               -0095,8678               -0305,4305
+0141,8635               +0268,7111               -0072,9670               -0303,7512
+0168,7628               +0239,3861               -0077,5535               -0308,4281
+0139,6855               +0238,3844               -0077,9894               -0278,8093
+0142,1173               +0226,3485               -0045,7409               -0318,6432
+0105,4859               +0190,2355               -0052,2188               -0340,5385
+0093,3366               +0170,6264               -0077,8053               -0345,9533
+0102,5259               +0150,2442               -0075,4180               -0374,6170
+0134,1377               +0110,6584               -0068,9890               -0392,9035
+0142,0603               +0092,4125               -0065,5629               -0405,9993
+0116,4107               +0114,8199               -0108,9383               -0397,7023
+0100,3424               +0076,9499               -0097,9137               -0449,4835
+0105,1984               +0028,9289               -0094,1064               -0430,7703
+0126,2689               +0052,2265               -0090,2323               -0434,7649
+0103,8808               +0073,3424               -0085,4560               -0462,4245
+0069,9200               +0039,8606               -0111,1669               -0457,4501
+0069,2319               +0101,2699               -0048,9624               -0466,2094
+0057,5877               +0053,5905               -0066,3738               -0460,6399
+0062,5449               +0028,8384               -0063,1107               -0519,0156
+0049,2543               -0011,2934               -0025,1462               -0480,7297
+0040,7055               +0024,1773               -0012,8099               -0505,6781
+0006,8742               +0011,6840               -0008,4710               -0495,8158
+0018,8430               +0032,0270               -0032,4552               -0494,5110
+0054,7752               +0020,6586               -0025,5892               -0509,5371
-0028,2264               -0014,0980               -0053,6409               -0499,3221
-0061,7138               -0085,2984               -0057,3608               -0537,4812
-0080,7065               -0085,5266               -0025,5893               -0525,9740
-0077,7960               -0066,6515               +18744,4358              +17197,7104
-0061,3453               -0016,4220               +3833,2171               +3011,3497
-0043,4144               +0004,3129               -2459,2088               -3158,4869
-0095,4677               +0027,3765               -3453,7238               -4133,1273
-0130,3865               +0027,5082               -3204,0918               -3762,2311
-0096,1132               +0064,8838               -2750,5298               -3371,3910
-0060,3257               +0084,1673               -2323,5766               -2995,2336
-0060,0830               +0066,9445               -1975,9033               -2655,9476
-0076,5256               +0020,3484               -1718,1608               -2318,0070
-0083,6479               +0012,1318               -1487,1866               -2098,7181
-0079,6342               +0001,3960               -1291,1793               -1913,9667
-0084,5822               -0008,1491               -1099,7805               -1695,7410
-0061,7853               -0085,9268               -0964,2592               -1516,7184
-0095,3644               -0104,5092               -0828,7878               -1420,1195
-0118,2817               -0095,3917               -0632,0734               -1242,1728
-0126,5485               -0023,3759               -0440,3518               -1029,5961
-0119,8252               +0035,0526               -0304,0410               -0863,6095
-0097,4030               -0011,6743               -0171,2049               -0650,7155
-0084,1247               -0066,0341               -0020,3893               -0451,8604
-0120,5376               -0054,3856               +0166,6279               -0242,9122
-0142,6426               -0023,7084               +0306,2041               -0044,3493
-0161,2954               +0043,4117               +0501,0015               +0242,1229
-0167,0448               +0077,5777               +0659,3202               +0466,8533
-0106,6720               +0062,8029               +0846,4323               +0753,9677
-0133,6390               +0076,6969               +1072,3807               +1014,9105
-0151,7939               +0111,9912               +1355,1178               +1317,5474
-0107,2149               +0103,0764               +1601,8665               -0953,9474
-0095,8249               +0078,6442               +2307,3198               +0491,8503
-0078,9670               +0062,6746               +2443,5686               +2010,9427
-0076,8287               +0053,9828               +2631,3175               +2870,6968
-0059,3187               +0065,2200               +2946,1529               +3392,7568
+0015,4626               +0021,5988               +3312,0828               +3821,7392
-0012,0511               +0010,7609               +3665,2762               +4230,3416
-0045,1544               +0009,8799               +4031,5560               +4604,3900
-0027,4489               -0025,9103               +4373,1460               +5018,6741
-0027,6306               -0039,0092               +4682,8569               +5429,2379
-0013,0536               -0054,3065               +5004,4711               +5776,4554
-0027,1517               -0000,7004               +5349,4588               +6138,9563
-0036,0924               -0023,9155               +5677,3667               +6464,3383
-0064,9338               -0033,7245               +5940,4569               +6723,2284
-0083,5314               -0017,5559               +6195,8970               +7003,7595
-0036,2577               -0078,1417               +6433,0713               +7282,1942
-0020,5303               -0128,5362               +6701,0314               +7531,2704
-0040,3962               -0155,3291               +6902,0565               +7732,4716
-0038,9626               -0200,1137               +7044,3607               +7887,9563
-0063,7599               -0220,1806               +7177,1939               +7999,5912
-0064,9091               -0238,6390               +7292,6224               +8077,9618
-0072,4729               -0245,7226               +7344,1434               +8212,8653
-0039,6417               -0251,4857               +7417,8611               +8271,3670
-0042,2020               -0273,5575               +7543,4665               +8347,8985
-0055,1642               -0273,4683               +7636,4347               +8365,8884
-0026,1241               -0276,1953               +7694,4355               +8379,7418
-0020,4381               -0294,6151               +7827,5161               +8377,9566
-0010,7711               -0230,5057               +7971,4827               +8405,7983
-0060,1389               -0251,5966               +8061,0684               +8552,5275
-0066,8941               -0251,4523               +8005,5425               +8608,3341
-0081,3202               -0268,5156               +8100,6015               +8485,9652
-0065,4775               -0241,2814               +8190,9172               +8374,0549
-0106,6886               -0241,5398               +8291,8501               +8388,4369
-0060,2452               -0227,6925               +8325,9490               +8411,3366
-0027,0446               -0228,9021               +8372,8330               +8433,1267
+0030,0176               -0238,6493               +8379,3977               +8421,4466
+0056,0396               -0254,2305               +8265,9635               +8350,1609
+0059,0512               -0283,5463               +8067,3630               +8256,4148
+0085,7626               -0341,2341               +7874,9656               +8084,3165
+0127,4277               -0323,5656               +7527,1891               +7808,7388
+0162,3538               -0309,2615               +7169,0781               +7383,3362
+0179,7949               -0342,1385               +6877,6663               +6994,1889
+0202,7307               -0360,7917               +6640,9416               +6730,3140
+0183,3956               -0357,4840               +6435,4468               +6454,3100
+0206,0353               -0346,3347               +6210,5875               +6289,9412
+0188,1908               -0313,9936               +5954,2478               +6103,8486
+0184,8244               -0276,0743               +5633,1769               +5907,9261
+0160,4040               -0289,1998               +5323,3465               +5646,0490
+0159,2382               -0277,3625               +4919,4162               +5347,9649
+0144,9769               -0276,6853               +4506,7645               +5025,6165
+0122,5788               -0272,8770               +4101,9788               +4629,7811
+0084,4232               -0297,8890               +3695,2545               +4248,8436
+0060,2556               -0232,3806               +3305,3617               +3891,8095
+0077,2676               -0177,7771               +2921,1167               +3456,3270
+0090,1372               -0198,1110               +2550,0761               +3033,1214
+0088,5850               -0200,4290               +2260,6205               +2629,6005
+0049,7953               -0220,4690               +1976,2217               +2181,4971
-0014,3637               -0186,2760               +1706,0656               +1760,4867
-0076,0713               -0182,9546               +1417,5749               +1350,7520
-0034,0698               -0154,6451               +1142,7408               +0969,3278
+0001,7979               -0162,3032               +0881,4237               +0594,6124
-0038,9578               -0197,3374               +0714,3532               +0243,8750
-0031,5485               -0194,8342               +0498,1509               -0105,7028
-0021,1191               -0140,0900               +0257,6998               -0401,4605
+0034,1517               -0094,5547               +0139,2590               -0658,2019
+0018,6698               -0071,7338               -0098,3369               -0935,4141
+0014,0132               -0154,4140               -0351,5828               -1178,7658
-0002,8041               -0193,7917               -0617,9879               -1433,1316
+0055,8010               -0196,5753               -0864,8861               -1659,2166
+0033,3813               -0184,8390               -1083,0313               -1882,5369
+0034,3652               -0195,9838               -1378,3955               -2124,7444
+0082,3700               -0272,4329               -1619,1708               -2388,2941
+0125,6254               -0281,0655               -1931,9170               -2653,3769
+0120,4819               -0286,6094               -2272,7429               -2864,4878
+0097,7170               -0317,1222               -2595,8042               -3139,5682
+0125,7829               -0281,6745               -2877,3361               -3414,5446
+0168,4302               -0283,3374               -3138,3445               -3629,0195
+0166,3856               -0295,8210               -3383,7257               -3879,7409
+0178,8717               -0309,3088               -3578,0247               -4133,4620
+0188,2845               -0257,7424               -3846,9048               -4365,5104
+0218,5728               -0262,7475               -4100,2836               -4494,7208
+0155,1760               -0241,6128               -4362,5915               -4682,8165
+0126,2169               -0216,8498               -4598,3959               -4851,8989
+0107,9463               -0218,0831               -4816,2841               -5007,8356
+0091,4516               -0234,5452               -5003,3017               -5215,8031
+0101,0188               -0213,5686               -5169,6034               -5389,7772
+0160,0325               -0263,0050               -5303,6184               -5556,1716
+0164,8966               -0276,9792               -5407,3076               -5674,3629
+0111,8828               -0293,3923               -5548,8188               -5783,5083
+0138,2660               -0280,6182               -5610,9607               -5877,3027
+0181,8131               -0241,6608               -5690,6587               -5924,2865
+0147,8818               -0206,1171               -5709,5904               -5965,7754
+0105,5008               -0188,0178               -5751,6085               -5970,1568
+0124,6326               -0158,7682               -5777,7948               -5986,1457
+0104,1983               -0107,1127               -5826,4361               -6023,0150
+0132,3993               -0149,7469               -5888,0237               -6058,8351
+0130,6772               -0156,7577               -5850,7046               -6015,8318
+0162,9564               -0129,1203               -5802,0286               -6042,3737
+0172,7412               -0120,3169               -5773,7133               -6036,3366
+0158,3442               -0157,4738               -5769,1241               -6001,4787
+0167,1038               -0171,0775               -5742,7399               -5961,4311
+0179,2527               -0184,9222               -5680,5114               -5962,0013
+0179,0070               -0205,8207               -5647,1894               -5857,1556
+0172,0100               -0232,4354               -5553,5387               -5860,6874
+0127,4735               -0177,6366               -5449,3449               -5862,1144
+0090,2034               -0141,3686               -5432,8640               -5780,9310
+0058,2418               -0137,0831               -5344,9029               -5693,0889
+0087,1451               -0125,7438               -5195,7944               -5567,3397
+0070,9399               -0141,5344               -5094,1199               -5438,8166
+0036,5848               -0165,8146               -5035,0512               -5392,0225
+0011,3456               -0186,3138               -4993,7450               -5288,9257
-0024,2248               -0184,6836               -4846,7807               -5138,8039
-0053,8489               -0196,3703               -4682,8136               -4940,6732
-0007,6924               -0191,2024               -4418,3033               -4666,8829
+0033,6718               -0159,0849               -4189,3849               -4445,6614
+0035,9598               -0126,2699               -3946,1407               -4188,2698
+0085,0009               -0132,5400               -3693,6259               -3881,6025
+0084,9078               -0139,3901               -3443,1689               -3631,0789
+0094,3555               -0194,8421               -3216,7282               -3412,8455
+0114,3256               -0180,7548               -3030,0585               -3242,7912
+0125,1227               -0218,5474               -2896,7389               -3064,7961
+0135,7005               -0251,0023               -2756,1355               -2857,6648
+0165,7292               -0329,1938               -2573,5590               -2676,3261
+0226,7451               -0309,1836               -2400,6266               -2516,6800
+0230,2368               -0320,1565               -2261,8840               -2401,1782
+0209,5858               -0328,6588               -2173,6325               -2326,7570
+0222,2380               -0286,3038               -2105,1976               -2265,4323
+0211,3507               -0277,7753               -2091,8061               -2235,1258
+0198,1738               -0247,9540               -2081,2907               -2244,1206
+0125,4945               -0212,2503               -2134,7458               -2317,3854
+0168,4185               -0201,0319               -2170,5437               -2362,9029
+0181,0023               -0226,1040               -2229,4036               -2383,2990
+0155,7600               -0278,1771               -2294,9909               -2432,3716
+0132,5104               -0278,2653               -2378,4805               -2495,0917
+0127,9609               -0253,8657               -2437,1802               -2563,4060
+0136,9861               -0220,3336               -2530,6893               -2622,3126
+0102,5223               -0281,8909               -2621,7922               -2724,6247
+0060,8440               -0273,4014               -2747,7123               -2777,4441
+0000,8552               -0292,6403               -2818,4468               -2715,2529
+0038,4771               -0261,9541               -2888,4826               -2783,4642
+0072,1629               -0211,0062               -2937,3580               -2839,3302
+0038,6312               -0207,2836               -3008,3034               -2797,4122
+0049,6582               -0191,3804               -3067,1429               -2849,5192
-0015,5972               -0186,3697               -3050,8598               -2915,6191
-0019,4492               -0159,2503               -3096,1927               -2947,9589
-0074,8616               -0110,8006               -3103,5399               -2977,4223
-0045,2282               -0070,6759               -3119,2032               -2980,3017
-0056,2172               -0055,1180               -3121,8524               -3055,9026
-0008,7331               -0065,5300               -3142,4757               -3077,8676
+0014,7171               -0131,9732               -3156,7495               -3106,6357
-0008,5408               -0155,5838               -3199,3884               -3132,2945
-0029,1112               -0173,9749               -3253,7116               -3197,5805
-0036,9985               -0191,0391               -3313,0420               -3204,9509
-0012,4299               -0179,1882               -3319,2074               -3212,1698
+0026,7961               -0131,3117               -3371,8505               -3173,4945
+0061,8488               -0176,1000               -3334,8322               -3142,9311
+0085,9345               -0123,5696               -3302,0961               -3124,5643
+0120,3118               -0146,9982               -3296,4382               -3068,2877
+0096,5589               -0166,7265               -3216,7499               -2987,2552
+0099,0674               -0174,1999               -3177,4124               -2910,3276
+0093,8540               -0135,7828               -3118,6546               -2861,7980
+0108,5409               -0080,0140               -3042,3071               -2776,1752
+0037,9536               -0053,6769               -2969,6793               -2701,4614
+0028,7408               -0073,3071               -2914,4273               -2606,0251
+0117,6746               -0104,9197               -2797,9665               -2505,4958
+0142,2412               -0151,9690               -2736,7975               -2452,6417
+0156,8323               -0228,4641               -2644,0699               -2358,1132
+0209,9201               -0236,3097               -2539,0039               -2254,0413
+0167,7251               -0260,9729               -2415,2704               -2174,6019
+0137,5775               -0268,7979               -2327,7132               -2128,0830
+0182,0891               -0281,7698               -2257,5370               -2026,7757
+0147,6455               -0289,5550               -2189,7792               -1915,8265
+0118,6751               -0332,8110               -2104,5456               -1833,3738
+0094,7173               -0359,1496               -2011,8302               -1732,1030
+0100,8092               -0327,2029               -1945,9418               -1626,6303
+0158,9314               -0303,5247               -1821,3116               -1563,3447
+0162,1742               -0250,1741               -1703,8764               -1502,4672
+0112,2625               -0249,7958               -1625,2212               -1433,5304
+0094,5735               -0282,1406               -1501,1795               -1390,7468
+0070,1842               -0341,1387               -1383,8632               -1291,1483
+0079,4801               -0367,4347               -1291,2758               -1205,0482
+0098,5640               -0413,0609               -1182,6279               -1123,8208
+0116,2626               -0421,7198               -1047,1181               -1107,5227
+0046,0180               -0407,1029               -0946,7972               -1065,3079
+0116,9438               -0451,3137               -0851,6016               -0924,9394
+0140,2804               -0423,2677               -0750,1006               -0862,4596
+0117,7259               -0370,2179               -0628,0535               -0756,9298
+0077,2075               -0378,4873               -0575,0800               -0697,9551
+0075,2148               -0393,3138               -0519,5642               -0581,4145
+0064,7487               -0395,8138               -0410,9076               -0450,4959
+0087,9734               -0373,6231               -0340,4571               -0321,6700
+0107,4241               -0365,6170               -0146,4639               -0261,9222
+0099,1454               -0351,1196               -0167,7327               -0183,3689
+0042,3842               -0343,6058               -0058,5057               -0065,2984
+0064,4260               -0380,6034               -0025,0763               +0000,6841
+0066,7515               -0342,3813               +0060,6115               +0080,4050
+0065,4412               -0298,6228               +0170,5006               +0134,0206
+0045,5985               -0302,9147               +0232,8253               +0163,4909
+0037,3337               -0283,4778               +0277,7414               +0195,4228
+0036,6521               -0254,9159               +0277,6099               +0217,9181
-0022,7720               -0231,2946               +0295,5154               +0282,4933
-0005,2334               -0248,7752               +0336,4635               +0310,8011
+0005,1460               -0232,2604               +0381,1623               +0330,5100
-0035,7170               -0247,9742               +0358,4666               +0332,6752
-0012,7200               -0271,5211               +0343,6013               +0363,9827
-0021,8371               -0271,6523               +0327,0314               +0415,3589
+0017,0428               -0328,7768               +0279,0125               +0501,4859
+0032,0530               -0286,6037               +0249,3156               +0509,7447
+0036,4276               -0249,7992               +0240,3336               +0488,9431
+0033,8009               -0215,6039               +0241,5877               +0473,9484
+0025,6999               -0164,9540               +0211,1628               +0490,0546
+0016,8058               -0132,8445               +0183,6661               +0477,6556
+0034,9885               -0149,7769               +0159,2797               +0495,1132
+0055,7713               -0182,7586               +0105,7643               +0525,2653
+0076,6901               -0190,8658               +0108,3718               +0536,4062
+0081,8297               -0192,3684               +0049,5200               +0522,0773
+0138,6183               -0212,4559               +0000,5546               +0511,1137
+0140,7806               -0203,3410               +0019,7975               +0515,3898
+0144,2393               -0166,2216               +0027,5648               +0527,8429
+0205,8935               -0163,4276               -0039,9169               +0511,6777
+0170,1761               -0169,7052               -0059,3707               +0530,1725
+0224,0739               -0100,7003               -0053,6753               +0528,5057
+0215,4908               -0062,0614               -0047,1136               +0572,7550
+0212,7715               -0098,9574               -0015,1370               +0520,6764
+0197,5991               -0087,5002               -0016,1752               +0525,2232
+0213,5262               -0065,1268               -0022,2401               +0532,2836
+0213,5398               -0034,8438               -0009,7496               +0508,0117
+0221,5166               -0065,3669               +0037,8775               +0518,4237
+0211,5652               -0076,1100               +0060,7651               +0534,5051
+0196,6404               -0060,0092               +0063,0311               +0525,0252
+0172,0437               -0046,1560               +0108,8962               +0526,1616
+0170,3691               -0061,5408               +0107,8012               +0515,4283
+0172,3952               -0070,8222               +0143,4569               +0545,1555
+0190,0356               -0048,9135               +0171,4534               +0568,9708
+0223,8139               -0062,6491               +0231,9603               +0543,4912
+0222,0901               -0055,8762               +0266,8111               +0556,6731
+0226,9551               -0081,3046               +0343,0385               +0560,7173
+0176,7408               -0123,5269               +0343,8117               +0551,0192
+0162,4261               -0109,3033               +0374,0574               +0533,0317
+0172,6260               -0116,6874               +0417,9761               +0585,0859
+0153,0211               -0137,0483               +0456,0538               +0564,3911
+0167,3289               -0168,7331               +0524,1591               +0566,9082
+0162,7085               -0117,7214               +0593,6903               +0583,2861
+0119,9992               -0083,9941               +0655,7202               +0613,3720
+0104,7016               -0043,2674               +0664,5562               +0612,9766
+0071,5672               -0042,9428               +0687,9654               +0602,1719
+0069,5330               -0063,0724               +0749,2758               +0626,8110
+0048,1563               -0068,4836               +0762,4554               +0583,1669
+0115,9712               -0108,2219               +0840,7570               +0640,0574
+0179,3992               -0068,6895               +0905,0806               +0665,7445
+0206,3954               -0103,4465               +0940,6067               +0645,0986
+0167,9035               -0189,3439               +0941,1057               +0670,3401
+0168,1233               -0211,1430               +0957,2686               +0715,7633
+0141,0203               -0185,5381               +1003,3776               +0715,4689
+0146,8346               -0192,6842               +1018,9299               +0725,6789
+0101,1770               -0170,9551               +1065,1352               +0780,2451
+0162,7146               -0152,4740               +1102,8380               +0745,1354
+0185,3945               -0172,1749               +1172,2102               +0744,3940
+0160,6648               -0194,9313               +1205,6637               +0777,7989
+0174,5241               -0159,0442               +1212,2683               +0784,3708
+0177,0322               -0165,8972               +1245,7962               +0809,7756
+0148,6692               -0182,2614               +1226,6831               +0834,4238
+0144,0195               -0145,4425               +1277,3229               +0874,8186
+0175,2915               -0145,0221               +1302,6701               +0841,3449
+0121,1608               -0211,4122               +1261,3404               +0855,6421
+0103,6479               -0234,4603               +1294,5767               +0921,4058
+0149,5019               -0187,5009               +1310,7887               +0928,1129
+0164,5634               -0161,5847               +1355,7505               +0924,7395
+0114,9960               -0142,3913               +1408,4732               +1014,0873
+0138,6175               -0164,1293               +1407,7655               +0992,5958
+0189,8174               -0159,6409               +1416,9162               +1004,2453
+0198,3519               -0159,0023               +1441,7961               +1027,9766
+0153,0523               -0136,5635               +1511,3075               +1059,6191
+0156,6394               -0080,1752               +1463,9063               +1076,9211
+0170,0866               -0085,4581               +1490,4326               +1115,3593
+0155,3512               -0066,8632               +1461,5928               +1158,4462
+0173,2224               -0038,0591               +1497,7056               +1183,1018
+0177,4440               +0019,0377               +1492,8246               +1154,0294
+0172,4020               +0018,0051               +1542,4793               +1214,0573
+0242,8081               -0002,9958               +1536,8535               +1234,7273
+0254,2903               -0068,0785               +1517,2418               +1284,8010
+0260,1673               -0103,2506               +1503,2436               +1331,9145
+0248,5415               -0095,9581               +1528,5128               +1348,0434
+0331,1070               -0080,6189               +1544,2336               +1351,1232
+0312,7669               -0119,6208               +1591,1227               +1388,8320
+0294,8184               -0141,1408               +1598,4120               +1403,1191
+0320,8844               -0126,6504               +1619,2487               +1445,8515
+0338,2687               -0138,7150               +1658,0392               +1430,5973
+0316,8743               -0131,8849               +1670,5128               +1431,9110
+0301,6702               -0110,7574               +1602,9280               +1459,7165
+0361,5483               -0088,5661               +1630,1689               +1505,9729
+0374,9113               -0095,0222               +1670,5414               +1535,7647
+0350,7253               -0090,2746               +1686,1973               +1554,3038
+0321,8457               -0081,4104               +1701,0802               +1568,3221
+0316,7633               -0090,8685               +1665,5077               +1569,0415
+0269,7574               -0057,4058               +1692,4495               +1580,0847
+0313,0708               -0075,4442               +1699,0008               +1600,3265
+0332,8766               -0068,1076               +1715,6804               +1613,1154
+0402,6674               -0059,6284               +1728,0692               +1604,0685
+0419,6349               -0082,1654               +1731,7328               +1632,1286
+0385,5439               -0065,5990               +1756,4166               +1662,7825
+0337,7593               -0055,6095               +1739,1011               +1693,3224
+0353,5483               +0007,9310               +1716,9801               +1667,9390
+0333,3937               +0045,8166               +1736,6022               +1659,0139
+0343,6258               +0077,3686               +1754,1274               +1659,3422
+0324,6967               +0063,1973               +1761,4176               +1673,5701
+0337,5925               +0124,5480               +1807,0906               +1671,0927
+0338,0577               +0094,2507               +1818,9756               +1691,7658
+0358,2683               +0074,7987               +1775,9196               +1692,7467
+0324,7357               +0062,3006               +1750,4398               +1667,0969
+0309,3013               +0104,6295               +1789,6300               +1652,3524
+0331,4765               +0099,2249               +1795,3093               +1647,3289
+0351,8854               +0137,2253               +1810,6101               +1633,5963
+0355,8181               +0123,8488               +1798,8867               +1618,4023
+0345,4243               +0165,9116               +1781,5022               +1607,2735
+0288,1097               +0133,9127               +1762,3206               +1601,7329
+0258,9756               +0146,5388               +1774,9298               +1519,1373
+0261,8207               +0116,6820               +1747,2697               +1482,9120
+0243,0688               +0117,0913               +1708,6546               +1456,3661
+0214,7961               +0051,2721               +1652,6455               +1473,9307
+0265,6825               +0093,2037               +1693,8977               +1494,7927
+0286,7098               +0093,2426               +1661,6968               +1443,3569
+0249,4528               +0079,2850               +1636,8387               +1381,1193
+0261,5487               +0064,1769               +1609,5650               +1370,2718
+0239,3954               +0071,9524               +1588,5580               +1351,8847
+0227,7446               +0100,3718               +1541,6610               +1320,6854
+0290,9600               +0086,6399               +1509,5979               +1295,0590
+0344,6837               +0091,6654               +1486,3190               +1315,8255
+0361,4712               +0102,0181               +1433,9419               +1300,6281
+0367,1102               +0081,3650               +1393,9284               +1291,1767
+0348,7306               +0069,6747               +1372,0386               +1266,4703
+0397,6426               +0039,3118               +1310,3878               +1259,1399
+0387,6416               -0006,9842               +1269,0568               +1223,1856
+0425,1874               +0027,4350               +1214,9299               +1227,4160
+0487,2856               +0000,4547               +1210,8108               +1201,7542
+0505,6676               -0019,3835               +1231,6706               +1138,7994
+0510,7251               -0054,1497               +1182,4664               +1125,9570
+0525,5906               -0044,9954               +1164,1191               +1125,1241
+0520,8805               -0084,2274               +1149,0667               +1136,8127
+0519,2246               -0030,6043               +1132,8831               +1108,4203
+0519,6879               -0011,0126               +1106,2775               +1138,9716
+0533,6052               -0014,1146               +1072,2322               +1141,3475
+0556,6002               -0036,9751               +1057,6428               +1137,9569
+0559,1526               -0065,3476               +1051,3721               +1131,3180
+0565,9327               -0078,4642               +1001,4262               +1186,7705
+0578,7804               -0059,5648               +0975,8230               +1149,0246
+0604,8240               -0076,9842               +0991,6680               +1139,1404
+0543,1938               -0104,1607               +0997,4871               +1147,1897
+0523,7513               -0119,8569               +0996,3760               +1077,1092
+0464,2950               -0128,9147               +0974,0598               +1060,6313
+0435,9539               -0134,0476               +0943,9828               +1008,1348
+0451,7746               -0095,2075               +0911,3395               +1006,3018
+0433,2078               -0093,0559               +0874,5501               +0993,0007
+0422,3589               -0101,7948               +0823,7118               +0961,3995
+0424,0067               -0160,9290               +0793,0289               +0928,7705
+0393,5468               -0172,2864               +0781,7832               +0920,6144
+0388,7194               -0164,1757               +0823,9734               +0877,8121
+0367,5011               -0161,9489               +0845,6038               +0857,4464
+0372,8494               -0183,4528               +0821,0000               +0814,7772
+0339,5367               -0145,5661               +0800,5793               +0864,9096
+0379,5833               -0135,3969               +0806,8808               +0838,1785
+0348,6322               -0115,8513               +0779,0883               +0814,2648
+0303,4534               -0160,0271               +0757,3807               +0794,4924
+0270,6511               -0220,3884               +0749,8187               +0770,9409
+0330,0079               -0201,1769               +0736,4553               +0726,8425
+0315,0495               -0208,6438               +0671,6330               +0697,3093
+0263,6375               -0265,5274               +0626,9651               +0624,8470
+0285,0931               -0273,9624               +0654,8512               +0651,9401
+0344,8089               -0269,1867               +0678,0678               +0620,4955
+0330,0918               -0277,9532               +0680,2246               +0614,5145
+0315,9245               -0280,4561               +0709,6346               +0592,0018
+0299,4108               -0249,9526               +0654,8995               +0596,0178
+0320,8070               -0208,7689               +0633,0827               +0535,6153
+0315,9782               -0216,6295               +0591,2112               +0510,6419
+0356,5589               -0237,6650               +0646,1603               +0468,7838
+0355,1661               -0252,9836               +0594,6649               +0418,0818
+0378,4237               -0232,5973               +0614,0780               +0387,2904
+0305,0775               -0173,4960               +0607,7147               +0400,0582
+0302,3890               -0186,3775               +0588,8959               +0417,8633
+0311,5494               -0176,5096               +0528,2525               +0403,9784
+0242,5572               -0187,2838               +0497,3157               +0368,8031
+0215,8585               -0197,7767               +0488,6943               +0396,5398
+0250,5336               -0194,8081               +0479,0866               +0349,6700
+0236,5142               -0146,9391               +0457,9289               +0365,6951
+0185,3457               -0119,2574               +0454,0109               +0294,0766
+0206,9398               -0097,4433               +0439,2181               +0333,5896
+0209,5543               -0109,8832               +0412,8224               +0305,5771
+0250,3893               -0101,9426               +0394,5909               +0232,7495
+0254,7374               -0080,4978               +0341,9681               +0195,7477
+0230,5085               -0055,4072               +0312,2568               +0167,2832
+0197,6690               -0057,4395               +0292,5807               +0152,7870
+0192,2219               -0043,5734               +0267,6008               +0172,4413
+0214,7182               -0021,3325               +0294,4279               +0183,6440
+0250,1390               -0056,2874               +0264,3165               +0198,5815
+0257,3598               -0033,8782               +0256,9966               +0175,5091
+0204,0966               -0031,8477               +0251,6002               +0164,2941
+0217,3708               -0031,0034               +0191,8992               +0138,3224
+0182,4161               -0056,5086               +0154,1506               +0094,6871
+0179,0248               -0040,7023               +0153,0883               +0060,3247
+0230,8296               -0006,5833               +0167,7927               +0055,0192
+0241,5747               -0034,3723               +0142,1115               +0012,6534
+0226,2201               -0048,6914               +0147,3037               -0015,2799
+0276,0756               -0029,4929               +0118,5879               +0008,6253
+0302,9067               -0050,4013               +0094,4862               -0027,0079
+0273,8781               +0064,3732               +0054,7490               -0040,6437
+0293,3465               +0105,8022               +0022,2998               -0084,0046
+0325,4469               +0133,5892               -0020,3789               -0106,2183
+0352,3796               +0163,8941               -0030,5628               -0131,9331
+0363,8048               +0175,2342               -0054,8246               -0188,5234
+0357,6971               +0177,0957               -0059,1206               -0224,4177
+0369,4628               +0157,8924               -0123,4641               -0276,7850
+0334,1926               +0224,7323               -0135,8537               -0268,1254
+0353,4630               +0231,8965               -0116,5323               -0283,2435
+0416,3421               +0200,7901               -0132,3460               -0304,2369
+0419,0224               +0190,1226               -0161,8393               -0365,0770
+0456,5252               +0181,6481               -0186,0907               -0370,0072
+0430,2941               +0161,2136               -0172,6156               -0380,4071
+0381,5297               +0153,5248               -0207,7669               -0396,6607
+0433,9790               +0182,2340               -0282,3251               -0420,2891
+0468,6623               +0221,0839               -0298,3812               -0415,9775
+0467,5550               +0284,3218               -0336,2755               -0426,5121
+0475,1801               +0266,0505               -0370,0654               -0435,1069
+0508,5020               +0318,7310               -0361,9830               -0493,5310
+0492,2564               +0342,1609               -0396,2128               -0522,9063
+0470,9127               +0324,8523               -0406,4917               -0539,2796
+0451,3437               +0307,1760               -0415,5488               -0530,8662
+0480,3873               +0316,8358               -0450,5377               -0533,7477
+0493,5431               +0323,4523               -0496,3499               -0529,9551
+0540,7073               +0291,9991               -0541,9644               -0557,4668
+0528,5507               +0307,6039               -0570,7602               -0557,5339
+0496,6520               +0319,9605               -0583,6294               -0545,5625
+0485,8733               +0363,0956               -0596,9934               -0570,6094
+0524,2687               +0383,5332               -0604,4339               -0561,5143
+0497,8406               +0388,3747               -0615,7560               -0601,8583
+0513,2973               +0379,6546               -0563,3069               -0562,3136
+0500,9437               +0400,0477               -0627,1264               -0592,2191
+0489,7930               +0421,1053               -0612,9634               -0583,8155
+0433,1879               +0456,6767               -0607,8578               -0558,4251
+0374,0881               +0437,2852               -0600,9493               -0578,1026
+0406,9198               +0445,7393               -0578,9739               -0587,6944
+0408,6652               +0408,9664               -0634,6929               -0576,6573
+0426,5745               +0357,6719               -0646,6377               -0573,1201
+0425,8482               +0405,3272               -0694,7765               -0581,6791
+0398,9833               +0400,0019               -0737,8572               -0659,5774
+0407,4713               +0353,1654               -0758,4510               -0628,9504
+0426,7209               +0288,4350               -0765,0764               -0601,9812
+0418,3787               +0267,8971               -0805,1278               -0593,0393
+0411,3233               +0252,8067               -0784,9267               -0585,9860
+0370,2743               +0234,7856               -0746,1502               -0612,7135
+0353,1243               +0227,1992               -0760,3551               -0538,8803
+0374,1866               +0214,3146               -0734,7623               -0545,7176
+0390,6706               +0223,1734               -0671,3898               -0562,5579
+0412,6935               +0218,8036               -0712,5777               -0574,8241
+0479,4212               +0194,1211               -0679,4620               -0597,5941
+0483,1503               +0220,7582               -0696,8894               -0582,9042
+0424,9641               +0204,9682               -0705,8419               -0627,2811
+0389,3554               +0207,1274               -0698,8236               -0652,7423
+0415,8385               +0216,5210               -0689,9652               -0674,5398
+0423,6504               +0202,6682               -0652,3167               -0643,4179
+0413,5157               +0170,7838               -0641,6676               -0627,6220
+0484,8681               +0143,2400               -0625,7051               -0628,5362
+0461,4463               +0181,8643               -0663,9966               -0622,7788
+0468,5039               +0154,1331               -0630,3530               -0631,0334
+0509,3396               +0148,1019               -0641,3028               -0631,5842
+0473,2420               +0168,9157               -0632,6009               -0642,3100
+0442,7776               +0156,6735               -0620,3892               -0647,7506
+0451,6631               +0175,1355               -0640,4804               -0637,7291
+0466,7797               +0214,5273               -0613,3390               -0674,5920
+0449,9607               +0198,0680               -0655,3488               -0712,6022
+0448,9461               +0224,0475               -0656,0258               -0716,9106
+0488,5962               +0222,1632               -0633,7767               -0714,4033
+0520,3013               +0204,9890               -0619,7880               -0714,1774
+0515,6635               +0206,6821               -0606,0351               -0690,4940
+0494,3242               +0203,8056               -0578,5837               -0690,3295
+0483,7551               +0190,4976               -0579,1343               -0681,4982
+0430,4091               +0165,5219               -0572,1645               -0738,8398
+0485,3177               +0183,7281               -0521,4560               -0727,9687
+0464,3004               +0185,4223               -0529,7807               -0784,7026
+0466,0453               +0191,0314               -0553,7017               -0762,1979
+0478,0123               +0206,0967               -0563,8272               -0798,1651
+0460,3816               +0223,9597               -0522,8374               -0806,0171
+0473,4866               +0283,9269               -0520,1531               -0803,8345
+0448,8008               +0264,4317               -0541,1857               -0800,6652
+0464,0146               +0213,0967               -0567,8647               -0812,4547
+0478,7804               +0185,3832               -0517,0062               -0798,8105
+0512,4769               +0185,0277               -0501,6041               -0820,6421
+0498,3190               +0181,7945               -0526,8493               -0775,2742
+0538,4020               +0212,7980               -0540,8338               -0813,6079
+0501,1124               +0216,4493               -0553,9564               -0777,6475
+0502,4571               +0216,6009               -0602,8308               -0779,8542
+0558,2793               +0271,4014               -0586,1255               -0764,0756
+0526,1549               +0285,8003               -0574,8991               -0788,3771
+0491,4921               +0307,9298               -0587,6642               -0775,3274
+0503,9467               +0306,9011               -0606,2304               -0747,0007
+0565,2662               +0289,9881               -0631,7143               -0756,3796
+0584,6322               +0283,7797               -0609,8040               -0773,4089
+0569,1803               +0278,3834               -0654,7287               -0738,9472
+0572,6465               +0262,9753               -0604,6773               -0719,9868
+0605,6377               +0250,2095               -0601,1555               -0698,4468
+0583,5598               +0228,4926               -0577,7077               -0690,0767
+0571,7756               +0279,0919               -0594,9845               -0630,7475
+0605,2435               +0310,5906               -0615,2186               -0666,3777
+0581,5274               +0341,6254               -0590,3125               -0704,4691
+0601,4190               +0316,4267               -0547,9107               -0690,9581
+0645,3458               +0312,6062               -0572,7748               -0656,5335
+0631,9199               +0342,4427               -0565,0563               -0667,0092
+0584,5728               +0339,1692               -0581,5037               -0681,0415
+0560,3952               +0335,6544               -0567,5065               -0662,9011
+0555,6138               +0300,6640               -0597,2415               -0702,0444
+0537,6544               +0308,9739               -0562,4249               -0690,8466
+0567,4216               +0310,5866               -0564,7074               -0683,5744
+0632,1679               +0282,6483               -0549,8765               -0674,4161
+0582,0049               +0265,1279               -0550,3824               -0666,7409
+0555,8306               +0232,9306               -0557,4378               -0667,4431
+0576,9731               +0255,3802               -0558,2678               -0641,3574
+0579,1668               +0242,0192               -0555,5976               -0624,7497
+0575,8443               +0245,6989               -0533,4038               -0604,5547
+0574,8545               +0255,4601               -0524,6285               -0635,2716
+0607,6171               +0274,5453               -0527,6027               -0657,3703
+0548,3766               +0228,3786               -0503,8255               -0668,4381
+0567,4150               +0224,2139               -0489,4553               -0685,6055
+0556,8791               +0216,6268               -0513,6751               -0710,6125
+0528,9741               +0249,9202               -0529,4804               -0694,2245
+0549,3919               +0227,1564               -0506,0038               -0651,3531
+0562,8788               +0214,8300               -0465,6693               -0632,1247
+0600,2585               +0202,0446               -0510,5385               -0649,4238
+0615,0634               +0251,8316               -0519,7185               -0620,1496
+0610,1872               +0229,2518               -0533,7842               -0637,2421
+0625,5509               +0222,3119               -0543,0277               -0598,1413
+0598,2297               +0138,2094               -0512,0369               -0597,9361
+0612,4159               +0118,0904               -0516,0355               -0590,9889
+0566,6803               +0117,3421               -0516,7163               -0598,2238
+0583,1365               +0139,6335               -0484,7909               -0583,5040
+0564,3172               +0156,3647               -0492,3112               -0576,0217
+0581,1284               +0145,7879               -0471,9484               -0576,2989
+0614,7158               +0167,7315               -0524,3628               -0586,6582
+0578,1895               +0183,8422               -0526,7911               -0569,1642
+0567,6780               +0185,2127               -0509,2678               -0555,7638
+0582,5703               +0163,5908               -0498,2576               -0560,7473
+0600,3484               +0171,0380               -0511,1927               -0609,9060
+0573,3294               +0151,4769               -0510,5768               -0583,4587
+0573,9880               +0178,0250               -0463,0268               -0527,0310
+0550,5950               +0237,9551               -0462,2220               -0512,5932
+0529,1934               +0277,6633               -0411,8061               -0546,1228
+0513,2881               +0243,0837               -0438,7928               -0529,7063
+0517,6407               +0204,7816               -0469,2589               -0505,4029
+0520,2175               +0192,8851               -0443,1369               -0476,3066
+0498,8770               +0218,5345               -0403,8572               -0493,8805
+0474,5411               +0254,3576               -0371,2134               -0460,8031
+0462,0371               +0334,5834               -0342,3873               -0472,6031
+0372,4261               +0297,9458               -0353,9507               -0482,9321
+0365,5097               +0272,2983               -0381,4038               -0531,7927
+0356,5187               +0300,0316               -0372,6992               -0508,0742
+0357,1037               +0323,1405               -0358,9508               -0497,6390
+0379,2787               +0272,7252               -0391,0167               -0497,3074
+0369,2136               +0324,3346               -0394,3326               -0484,7465
+0371,6275               +0318,1469               -0437,7939               -0483,9376
+0327,8513               +0333,2726               -0468,4780               -0459,8503
+0322,5609               +0347,0019               -0464,9236               -0403,3198
+0299,4419               +0402,7007               -0466,8867               -0413,2505
+0295,7080               +0394,0209               -0447,7489               -0435,7848
+0214,6692               +0405,3393               -0490,6837               -0457,7356
+0227,5207               +0420,7393               -0513,0954               -0442,7045
+0254,5977               +0428,3205               -0545,5877               -0472,8437
+0322,4232               +0424,8097               -0515,8212               -0481,2302
+0301,5070               +0405,2025               -0506,0514               -0497,5886
+0331,7680               +0365,9098               -0513,9264               -0480,4139
+0300,4293               +0353,8932               -0468,8047               -0486,3803
+0329,0914               +0393,6583               -0501,4430               -0458,0444
+0337,5673               +0452,9445               -0552,7655               -0468,7184
+0302,6442               +0428,9599               -0576,4627               -0452,8426
+0289,2301               +0379,6569               -0549,7124               -0417,1703
+0332,1097               +0338,9008               -0536,7489               -0466,9225
+0351,6818               +0340,0418               -0510,6334               -0453,9363
+0350,5759               +0339,5529               -0513,7964               -0479,7424
+0404,4662               +0350,4479               -0486,2108               -0474,5809
+0449,9422               +0384,8973               -0423,4750               -0439,6745
+0434,2568               +0385,5084               -0468,0389               -0441,4590
+0409,2849               +0383,0277               -0449,8051               -0450,2172
+0400,0997               +0345,3502               -0505,5983               -0476,6935
+0408,8726               +0310,5579               -0484,7154               -0431,8855
+0448,5336               +0338,3238               -0527,9457               -0414,8650
+0462,8873               +0326,5675               -0530,4203               -0427,4047
+0455,8394               +0294,0417               -0500,2491               -0437,6309
+0463,5626               +0317,6174               -0516,8328               -0429,9835
+0449,8583               +0356,7589               -0522,7927               -0424,7730
+0490,0330               +0337,7996               -0495,7622               -0430,7544
+0482,8565               +0334,2513               -0498,2127               -0438,6814
+0522,8034               +0335,3882               -0504,7811               -0444,7872
+0551,8467               +0358,3431               -0498,3201               -0456,7181
+0545,6338               +0296,3109               -0521,3826               -0453,3025
+0565,3277               +0272,0817               -0540,2130               -0454,3341
+0515,8304               +0288,6919               -0504,8066               -0433,4898
+0508,1662               +0276,1719               -0563,0223               -0434,4503
+0430,6018               +0238,0082               -0539,6508               -0463,3739
+0419,3420               +0234,8949               -0564,1160               -0408,7878
+0389,3587               +0209,5474               -0557,9800               -0433,0775
+0460,0942               +0248,8088               -0514,1307               -0462,8193
+0494,2034               +0245,4682               -0525,2675               -0470,8799
+0542,5300               +0282,5846               -0553,4722               -0453,5397
+0496,6141               +0313,0765               -0582,0155               -0424,6313
+0493,6864               +0304,0613               -0579,4699               -0378,4933
+0476,1637               +0280,9219               -0544,4726               -0380,3152
+0489,6369               +0281,5820               -0539,6146               -0356,5140
+0430,7097               +0285,5998               -0553,3783               -0360,2077
+0417,5260               +0312,9720               -0601,4656               -0305,0024
+0406,5407               +0265,1547               -0610,2554               -0349,8408
+0388,0083               +0282,4205               -0601,1362               -0383,1443
+0386,4372               +0257,0763               -0619,6396               -0363,2891
+0386,6839               +0235,0040               -0633,4471               -0342,4083
+0383,5114               +0199,9486               -0612,9540               -0316,0549
+0354,9281               +0165,8701               -0640,7047               -0285,9266
+0353,6953               +0139,5894               -0608,9606               -0303,4406
+0387,2234               +0125,7258               -0613,6140               -0270,5782
+0349,2095               +0121,9477               -0617,9834               -0321,2804
+0358,5216               +0097,3756               -0607,0936               -0356,6047
+0366,8972               +0103,3951               -0587,9552               -0362,2965
+0416,7741               +0069,9485               -0618,8799               -0352,7989
+0397,8322               +0090,9206               -0626,7295               -0354,3646
+0443,3250               +0118,0875               -0595,5349               -0314,6250
+0442,9656               +0143,6956               -0607,9958               -0307,0335
+0379,0619               +0074,2305               -0656,2457               -0333,9150
+0399,0666               +0110,1283               -0657,9033               -0362,0201
+0437,0479               +0126,2625               -0667,2790               -0303,1040
+0458,5004               +0164,5689               -0682,9805               -0309,7460
+0457,9712               +0150,7469               -0681,8290               -0274,9308
+0520,4601               +0146,8569               -0663,1883               -0298,1038
+0516,9369               +0164,4247               -0684,6542               -0266,3825
+0531,6909               +0194,0570               -0661,6154               -0277,2495
+0488,5166               +0244,7403               -0657,5912               -0243,8408
+0495,8184               +0257,9207               -0643,3021               -0210,8718
+0494,2485               +0251,9070               -0647,5978               -0231,3383
+0522,3781               +0273,0750               -0682,8801               -0237,4406
+0586,9980               +0300,8838               -0618,4842               -0200,6610
+0575,5106               +0290,7191               -0583,5844               -0186,1289
+0601,2924               +0323,0978               -0601,6355               -0169,4521
+0598,8157               +0320,7771               -0576,5922               -0186,6575
+0626,8299               +0353,2802               -0541,3679               -0191,4211
+0651,9797               +0348,6332               -0507,6484               -0167,9482
+0654,0411               +0323,1637               -0530,4628               -0154,7131
+0687,6966               +0350,1391               -0526,2469               -0179,6419
+0708,6840               +0279,9670               -0491,6454               -0158,8093
+0679,9430               +0259,5961               -0506,3196               -0125,8905
+0717,7902               +0223,9511               -0506,0864               -0144,0222
+0697,1286               +0266,8771               -0545,1690               -0130,9037
+0648,3448               +0265,6021               -0605,2310               -0117,7148
+0668,8905               +0277,4939               -0580,6187               -0134,5853
+0656,3134               +0248,6868               -0550,9664               -0099,8790
+0624,7749               +0265,7431               -0532,5298               -0108,7297
+0613,2611               +0229,1736               -0534,8476               -0065,6577
+0662,0116               +0229,4369               -0535,4094               -0108,6442
+0678,6898               +0295,9387               -0529,9327               -0105,5912
+0636,8551               +0288,8697               -0513,3484               -0069,9008
+0642,9298               +0311,9878               -0464,1832               -0077,5226
+0643,6507               +0342,5243               -0466,1196               -0069,1800
+0608,6881               +0391,0455               -0458,0676               -0089,2488
+0575,7963               +0362,6073               +19630,5471              +18489,3765
+0568,7416               +0365,1948               +7785,8904               +7482,8660
+0596,0542               +0370,5541               -1521,3592               -1421,2367
+0615,4079               +0361,7196               -3880,3164               -3884,3517
+0667,2458               +0332,0140               -3979,7709               -3812,1985
+0660,5323               +0339,1788               -3339,3091               -3148,1761
+0667,9623               +0342,4272               -2815,2394               -2632,5776
+0707,5831               +0302,8238               -2493,0949               -2333,8234
+0713,0883               +0265,9201               -2170,5391               -2036,3148
+0643,6770               +0273,1031               -1897,0814               -1740,8236
+0667,2819               +0328,8167               -1717,7096               -1525,6455
+0648,2667               +0339,6904               -1570,5879               -1389,7074
+0656,8882               +0338,4812               -1391,2591               -1224,1610
+0618,4955               +0379,6835               -1236,5130               -1067,1329
+0641,5756               +0335,4529               -1049,4836               -0851,3651
+0611,6793               +0308,3531               -0917,9612               -0620,4367
+0581,2434               +0291,4315               -0742,1791               -0427,2627
+0556,9353               +0290,8427               -0613,1867               -0279,1690
+0593,2049               +0264,9921               -0466,8627               -0092,7014
+0631,4600               +0261,0604               -0365,0508               +0066,3678
+0638,8079               +0230,8496               -0182,3091               +0273,8714
+0626,5854               +0270,7578               -0011,0321               +0468,7879
+0597,6466               +0294,1730               +0230,4399               +0772,9233
+0595,5369               +0283,6523               +0396,9314               +1007,5946
+0619,9549               +0311,0262               +0632,2342               +1302,4760
+0621,8238               +0309,3346               +0902,3657               +1561,3930
+0598,2489               +0304,9664               +1096,1592               +0637,3168
+0568,1268               +0351,9693               +2032,9648               -0117,8057
+0596,7121               +0385,4486               +2172,5032               +1679,8956
+0553,3405               +0388,4832               +2284,5580               +2832,9442
+0554,4609               +0389,6285               +2531,3632               +3468,6589
+0498,7143               +0381,6129               +2785,6369               +3944,8714
+0495,3096               +0377,9878               +3146,0346               +4325,8277
+0475,7251               +0375,9329               +3512,0177               +4643,6609
+0488,5763               +0395,7182               +3901,1259               +5089,1999
+0523,9272               +0352,7744               +4278,9014               +5480,5816
+0498,1506               +0342,2945               +4642,2174               +5825,3984
+0448,7870               +0310,3859               +4916,5525               +6174,6861
+0440,1672               +0276,8794               +5220,7992               +6473,8495
+0457,5152               +0243,4253               +5596,0970               +6767,8998
+0416,0557               +0225,0832               +5854,0646               +7050,5118
+0388,1377               +0218,5585               +6132,6544               +7320,1196
+0391,5551               +0238,9210               +6387,1499               +7575,6903
+0446,4839               +0245,0729               +6631,3255               +7755,4432
+0437,7633               +0266,9571               +6798,9550               +7930,6217
+0426,1498               +0298,9968               +6950,2667               +8108,1411
+0400,1441               +0324,4522               +7096,7763               +8214,7637
+0401,2843               +0348,3307               +7152,6225               +8279,3912
+0411,8238               +0348,9643               +7250,0344               +8378,4944
+0467,5171               +0331,0442               +7373,7065               +8401,8140
+0455,9787               +0350,9079               +7497,1793               +8407,4335
+0449,8986               +0372,7897               +7617,6882               +8414,4056
+0439,9406               +0335,7194               +7690,6641               +8419,3432
+0498,0562               +0308,4164               +7793,3664               +8399,2979
+0486,9985               +0326,3125               +7940,5530               +8456,0480
+0536,0529               +0347,1230               +8018,2905               +8494,7318
+0489,2904               +0351,2856               +8031,3383               +8461,6259
+0488,2391               +0395,3207               +8112,6797               +8304,6271
+0444,1379               +0398,3110               +8252,9365               +8227,2914
+0460,8762               +0411,3422               +8284,3576               +8247,5598
+0432,2249               +0390,5059               +8304,4984               +8278,0434
+0440,4295               +0414,1217               +8317,2863               +8229,2115
+0472,4734               +0421,4199               +8281,5722               +8177,2681
+0480,1809               +0389,7387               +8110,2758               +8119,8638
+0418,3190               +0387,9829               +7899,3508               +7957,1990
+0439,4328               +0395,6351               +7632,4726               +7726,0036
+0483,3849               +0404,7479               +7313,1440               +7383,4962
+0479,4144               +0360,4297               +7047,3189               +6998,7531
+0455,8844               +0366,2232               +6755,8406               +6704,2237
+0424,6399               +0453,7713               +6584,9995               +6431,5960
+0432,2929               +0472,8964               +6334,0133               +6218,2289
+0454,9387               +0440,4208               +6068,6868               +6062,1365
+0459,0741               +0436,6548               +5801,8543               +5883,7942
+0413,5268               +0440,0780               +5437,9103               +5642,3748
+0351,0485               +0404,2563               +5047,4094               +5390,2245
+0365,4382               +0408,4564               +4646,4633               +5039,9788
+0423,8708               +0449,4882               +4262,6875               +4736,7529
+0430,2985               +0464,3704               +3872,6981               +4310,4360
+0406,8152               +0502,5148               +3477,9592               +3923,6028
+0373,9623               +0545,5257               +3108,8064               +3550,0977
+0377,5989               +0552,2397               +2723,7162               +3167,2901
+0410,5528               +0539,8048               +2369,3089               +2770,9982
+0412,9936               +0546,6759               +2035,1140               +2369,0700
+0438,2620               +0534,8918               +1704,6274               +1990,4894
+0441,1993               +0539,8187               +1408,7844               +1558,1191
+0465,3406               +0535,2973               +1095,2161               +1178,5194
+0485,0571               +0519,6128               +0838,6697               +0786,7883
+0452,1040               +0439,9370               +0641,8405               +0437,7191
+0435,2891               +0428,9229               +0398,5743               +0124,6088
+0436,1443               +0391,9015               +0241,4597               -0223,1768
+0447,7712               +0452,5966               +0045,5771               -0506,2694
+0464,4245               +0513,8366               -0168,3381               -0779,0732
+0483,0653               +0547,1146               -0435,2852               -1009,1732
+0452,8219               +0540,2742               -0641,9936               -1241,1579
+0462,6154               +0568,9799               -0895,2256               -1445,1503
+0495,1611               +0560,1746               -1128,8568               -1658,8670
+0544,4477               +0518,2632               -1399,4541               -1852,3958
+0562,5233               +0497,1506               -1629,3652               -2055,0129
+0591,3323               +0477,5157               -1883,5530               -2282,8533
+0643,4605               +0515,0884               -2209,5489               -2495,8083
+0708,1685               +0547,9969               -2482,2961               -2723,3855
+0721,7584               +0568,0679               -2751,6976               -2996,3320
+0705,0156               +0567,1138               -3008,8745               -3182,4384
+0728,8162               +0604,3495               -3247,0691               -3421,4005
+0714,9855               +0573,6682               -3457,9973               -3644,0688
+0710,1015               +0560,5803               -3690,0883               -3871,6782
+0706,7176               +0498,7285               -3946,2426               -4040,8572
+0708,5939               +0490,2065               -4186,8381               -4202,5012
+0649,8187               +0507,8251               -4441,1306               -4355,8806
+0665,3276               +0502,1561               -4666,1036               -4601,1489
+0677,9086               +0513,7516               -4905,8129               -4802,3459
+0711,4232               +0481,1217               -5053,9174               -5004,0523
+0719,2171               +0501,0465               -5135,4399               -5087,9969
+0787,9844               +0508,1090               -5275,1089               -5230,7711
+0721,5239               +0474,2016               -5399,7402               -5379,9531
+0690,0914               +0460,2296               -5518,2364               -5456,5892
+0695,5496               +0456,2316               -5562,8273               -5537,1543
+0689,3396               +0526,3623               -5667,7698               -5625,5621
+0628,6059               +0518,1109               -5651,9842               -5608,1807
+0563,6139               +0469,7137               -5675,6430               -5661,8306
+0550,1754               +0435,2026               -5676,3464               -5713,2938
+0558,4228               +0434,5599               -5709,1160               -5739,4585
+0547,0726               +0381,0544               -5757,2572               -5771,4598
+0512,7456               +0431,4415               -5762,8180               -5817,9788
+0509,0520               +0450,5845               -5792,8302               -5792,2346
+0503,1629               +0451,2064               -5742,6364               -5817,6367
+0498,0266               +0457,6026               -5716,6188               -5786,0520
+0411,6353               +0487,6640               -5709,2579               -5723,6138
+0436,2492               +0511,2400               -5669,1576               -5681,0042
+0433,2206               +0471,4363               -5612,8732               -5668,1562
+0431,9473               +0476,7230               -5529,5603               -5664,7175
+0406,8333               +0456,5925               -5442,7047               -5620,5532
+0411,5722               +0484,1124               -5389,1137               -5575,1401
+0401,7267               +0451,0300               -5280,7990               -5502,4597
+0426,0438               +0408,9564               -5134,2500               -5362,8518
+0438,2917               +0415,6695               -5076,8293               -5302,8946
+0454,5913               +0461,9056               -4968,3768               -5136,0262
+0433,7779               +0518,3713               -4846,5390               -5032,5871
+0469,4361               +0537,6433               -4676,1482               -4866,1687
+0419,5746               +0545,2186               -4505,6413               -4711,9759
+0397,2205               +0567,9521               -4219,8408               -4494,5316
+0411,1206               +0589,1594               -3955,4228               -4197,5076
+0419,7631               +0576,6121               -3669,1224               -3938,6425
+0452,3884               +0578,0582               -3395,9318               -3655,0483
+0449,5567               +0555,9911               -3255,6271               -3379,7125
+0494,6310               +0534,9725               -3049,4372               -3138,5604
+0510,1573               +0529,8768               -2878,0154               -2952,3344
+0531,1867               +0558,2687               -2676,8257               -2778,0971
+0545,2848               +0541,4691               -2495,9259               -2559,9427
+0554,2453               +0537,9002               -2325,0273               -2415,5100
+0539,6063               +0550,2010               -2181,2308               -2316,3964
+0581,5118               +0583,5056               -2045,6870               -2249,6074
+0576,9350               +0543,4569               -1972,2729               -2257,5640
+0615,3910               +0541,2062               -1946,4552               -2256,9669
+0684,5850               +0513,6865               -1897,3475               -2214,7772
+0698,4726               +0519,0222               -1928,7052               -2279,5051
+0635,2463               +0508,5839               -1944,5432               -2343,6790
+0627,6598               +0467,4953               -2005,9064               -2404,3677
+0623,9887               +0463,8971               -2085,1406               -2471,0845
+0600,1807               +0483,2823               -2170,8506               -2563,9837
+0552,9488               +0486,6505               -2209,3941               -2623,9152
+0573,4354               +0504,5758               -2295,4739               -2712,3683
+0575,2141               +0487,9939               -2361,4230               -2795,9661
+0585,3746               +0460,4780               -2452,1753               -2839,3941
+0627,8704               +0488,3866               -2560,2280               -2879,1243
+0610,6775               +0472,7608               -2628,5450               -2982,2860
+0568,6672               +0446,0347               -2747,1091               -2969,7299
+0584,8629               +0410,5178               -2803,2465               -2988,0678
+0546,5604               +0391,1977               -2789,5876               -3051,5238
+0557,4079               +0345,6128               -2749,5268               -3085,8464
+0555,3146               +0381,7482               -2800,3254               -3117,9765
+0535,2074               +0395,6620               -2852,4424               -3117,1828
+0548,5168               +0430,1234               -2856,9792               -3116,3348
+0567,5034               +0404,8664               -2938,4114               -3188,4952
+0552,3741               +0410,8640               -2934,3621               -3215,0677
+0576,7105               +0407,8473               -2913,6653               -3222,2934
+0665,4609               +0478,5757               -2887,0345               -3251,8235
+0677,1318               +0458,3772               -2987,0410               -3243,5716
+0654,9875               +0403,4974               -3052,3319               -3275,4035
+0620,7193               +0359,4806               -3033,7842               -3259,6159
+0624,3337               +0326,8249               -3040,3764               -3240,4188
+0674,9260               +0317,4689               -3030,2066               -3204,8693
+0693,2289               +0284,2590               -3002,8559               -3147,2454
+0694,7521               +0282,5430               -2942,7533               -3074,7021
+0729,0747               +0288,2135               -2902,3823               -3001,0354
+0701,5942               +0295,4034               -2840,2839               -2948,2008
+0685,8423               +0313,6072               -2834,7694               -2845,3461
+0665,1610               +0317,2585               -2782,7924               -2789,6812
+0694,2110               +0324,7551               -2729,5568               -2638,8958
+0625,6165               +0266,5319               -2622,0139               -2527,3027
+0601,0104               +0317,5477               -2538,6963               -2462,3186
+0616,5837               +0349,2806               -2408,4084               -2386,4867
+0612,6930               +0375,3280               -2386,9982               -2297,7170
+0589,7127               +0385,7492               -2385,8864               -2196,0253
+0524,8693               +0410,8029               -2344,0918               -2142,2804
+0494,8894               +0409,2237               -2276,4812               -2081,4652
+0518,8527               +0386,2376               -2147,6083               -1972,3451
+0529,9356               +0380,9310               -2057,8789               -1919,4774
+0525,7565               +0401,5997               -2004,6198               -1840,0389
+0580,8567               +0374,0193               -1951,6903               -1720,4310
+0592,2494               +0299,5493               -1861,5772               -1609,9781
+0581,6383               +0317,7523               -1735,8044               -1481,9519
+0620,3865               +0339,7823               -1669,4711               -1450,7353
+0621,8542               +0329,2993               -1555,8037               -1358,1705
+0613,5534               +0308,0270               -1432,7415               -1309,6504
+0631,0374               +0315,7037               -1344,5264               -1208,9364
+0611,5960               +0297,4768               -1229,4318               -1098,3990
+0601,6736               +0264,1843               -1116,1056               -1054,1513
+0562,6582               +0306,3080               -1032,6951               -1031,9932
+0538,1217               +0357,6195               -0945,6554               -0959,2884
+0500,8689               +0323,3639               -0808,2475               -0916,3815
+0505,8998               +0350,6062               -0648,4396               -0845,2515
+0538,5303               +0338,6628               -0579,6779               -0702,5875
+0509,9405               +0351,8577               -0558,8231               -0603,8497
+0536,3005               +0345,7962               -0466,8744               -0511,8321
+0563,8048               +0328,9353               -0371,3515               -0415,2199
+0573,1635               +0327,8263               -0276,5165               -0347,9002
+0527,5512               +0353,2753               -0161,3378               -0224,6755
+0560,6544               +0369,3208               -0092,9476               -0135,2090
+0576,3015               +0409,0110               -0023,0449               -0012,4769
+0535,3476               +0443,2733               +0006,8654               +0021,0035
+0461,0000               +0443,0817               +0054,4557               +0027,6540
+0435,0314               +0433,8578               +0086,2006               +0125,4414
+0469,8171               +0457,7322               +0103,3225               +0248,9113
+0498,4918               +0473,3709               +0128,4652               +0302,1632
+0529,5417               +0477,8095               +0211,4700               +0398,9710
+0539,9733               +0483,2868               +0253,3268               +0469,9510
+0593,3545               +0485,0506               +0265,3831               +0513,2854
+0589,5535               +0491,3687               +0257,0785               +0557,9835
+0584,3295               +0484,8618               +0253,9583               +0595,1222
+0592,1865               +0498,6319               +0218,5825               +0598,3909
+0619,8264               +0503,1871               +0206,1111               +0602,1524
+0651,7773               +0490,1188               +0234,3611               +0569,6669
+0622,3195               +0463,2817               +0193,0123               +0648,3789
+0603,2416               +0429,7971               +0132,9269               +0661,9032
+0646,0522               +0456,1471               +0138,8932               +0698,5221
+0646,0796               +0448,0871               +0114,0996               +0690,0949
+0589,2884               +0426,6119               +0114,0798               +0690,1727
+0591,2113               +0467,6578               +0075,9089               +0692,4998
+0610,3797               +0449,5127               +0064,8073               +0711,0513
+0696,3857               +0461,0683               +0129,4645               +0652,9726
+0620,0348               +0445,9461               +0111,5504               +0678,3119
+0576,6818               +0522,7941               +0178,0674               +0657,4038
+0523,0407               +0511,1524               +0172,9929               +0647,5098
+0550,6358               +0483,0206               +0128,1823               +0643,5371
+0539,7552               +0469,8262               +0115,8171               +0665,4487
+0558,7702               +0485,2331               +0124,3937               +0691,5767
+0525,6337               +0481,1655               +0131,4780               +0681,1643
+0553,0468               +0440,3965               +0122,5791               +0652,2778
+0605,2842               +0443,9286               +0075,9082               +0708,7359
+0607,1544               +0434,7623               +0118,1970               +0675,2111
+0620,1333               +0382,7435               +0119,2959               +0698,5938
+0647,0034               +0415,1897               +0137,1002               +0708,6695
+0651,3853               +0462,4191               +0113,7851               +0676,8171
+0625,6312               +0449,9122               +0129,6766               +0633,8560
+0636,2371               +0469,4920               +0134,9710               +0584,2271
+0615,0884               +0541,0992               +0128,2063               +0533,5810
+0602,6543               +0593,5282               +0133,0138               +0526,4688
+0620,1299               +0567,9587               +0142,3741               +0509,8815
+0583,6284               +0528,1924               +0205,7819               +0545,1633
+0582,0832               +0500,2566               +0252,0082               +0520,7538
+0567,5270               +0488,4842               +0303,7836               +0523,2888
+0568,9038               +0446,3640               +0331,8636               +0514,0572
+0506,1009               +0433,2045               +0372,5258               +0529,1930
+0469,0396               +0430,3956               +0402,5505               +0579,9781
+0488,6602               +0428,6558               +0399,6473               +0596,0260
+0484,3028               +0408,4040               +0411,1967               +0595,5275
+0499,1349               +0453,9883               +0398,6280               +0574,3128
+0481,0756               +0431,5020               +0467,7294               +0567,1728
+0493,9583               +0420,1765               +0503,7772               +0551,2667
+0424,8433               +0409,6128               +0531,2690               +0538,7881
+0422,8542               +0416,9134               +0570,4730               +0568,3562
+0386,2181               +0431,8255               +0619,1592               +0544,2135
+0344,5366               +0425,7489               +0666,1380               +0505,4527
+0337,2190               +0393,7337               +0687,9960               +0494,2691
+0374,2117               +0370,7283               +0787,2686               +0491,9210
+0396,0755               +0364,0068               +0835,0027               +0455,1590
+0425,8072               +0378,5372               +0860,7180               +0488,4780
+0420,3718               +0387,7548               +0911,6134               +0516,9367
+0450,4401               +0375,5131               +0942,8176               +0477,1200
+0413,5386               +0346,0844               +1008,1108               +0450,8079
+0368,8412               +0299,7521               +1027,0536               +0506,8281
+0365,5833               +0293,7446               +1088,8597               +0536,2757
+0336,6260               +0281,9421               +1146,2734               +0546,9910
+0326,0014               +0279,5773               +1193,3915               +0594,7673
+0316,6249               +0271,6697               +1265,2935               +0620,7081
+0325,0912               +0266,1355               +1283,4633               +0621,8643
+0315,3988               +0241,4397               +1335,2952               +0657,4039
+0293,9904               +0244,4435               +1386,5294               +0681,8864
+0269,4336               +0252,1206               +1390,9482               +0680,6706
+0313,5969               +0305,6344               +1395,2907               +0646,7824
+0302,3744               +0301,5397               +1460,0824               +0670,7336
+0288,2491               +0355,1928               +1458,2667               +0744,6849
+0297,4468               +0364,9557               +1470,3123               +0771,7569
+0279,5383               +0344,1129               +1506,7793               +0798,9418
+0248,4733               +0279,1580               +1528,9266               +0802,9205
+0259,8183               +0274,3982               +1563,2372               +0839,8150
+0230,8519               +0315,6579               +1553,6630               +0869,4542
+0255,0448               +0309,5099               +1553,9257               +0898,9130
+0231,4141               +0251,9416               +1624,7731               +0934,1781
+0246,9284               +0222,6688               +1626,1655               +0939,0052
+0275,5906               +0251,2678               +1625,9944               +0977,2507
+0299,4688               +0269,7751               +1643,4378               +0936,3197
+0312,2402               +0315,2639               +1634,8408               +0971,1607
+0277,3480               +0313,4425               +1558,4616               +1042,5741
+0197,3467               +0266,3988               +1564,2332               +1071,8580
+0165,4941               +0290,3140               +1610,4464               +1144,5175
+0178,8722               +0271,9941               +1606,2973               +1184,2182
+0192,8409               +0276,9429               +1612,1802               +1157,6394
+0168,7103               +0310,0669               +1643,7910               +1162,9960
+0197,2570               +0249,6929               +1632,9679               +1163,2800
+0167,0454               +0280,1468               +1649,9908               +1144,0817
+0144,0242               +0247,7115               +1677,2742               +1156,2310
+0157,5322               +0271,7980               +1701,3007               +1210,6528
+0185,6613               +0238,8994               +1711,1816               +1261,5317
+0180,1945               +0273,0180               +1676,0082               +1273,0701
+0151,1848               +0283,2697               +1699,6031               +1236,8211
+0157,9670               +0285,3033               +1694,3787               +1262,6740
+0223,5111               +0284,6576               +1682,4871               +1215,7307
+0230,3789               +0309,1341               +1694,9914               +1225,1051
+0210,6584               +0309,8968               +1716,5699               +1274,9628
+0236,3910               +0270,5860               +1770,3797               +1310,8431
+0188,0000               +0266,0549               +1796,6283               +1321,4011
+0185,8998               +0291,7660               +1801,4531               +1318,0563
+0188,3408               +0341,6596               +1776,0186               +1338,9369
+0193,9413               +0345,2847               +1766,8522               +1296,0408
+0180,3712               +0331,9646               +1807,0459               +1280,2228
+0147,2572               +0328,1351               +1841,2407               +1316,4575
+0152,9737               +0328,3436               +1818,7388               +1325,8108
+0145,3323               +0338,1522               +1791,1345               +1329,2354
+0126,2367               +0352,9515               +1804,1053               +1324,3166
+0117,5476               +0338,9992               +1788,8835               +1294,0890
+0142,3806               +0286,7783               +1797,6711               +1268,4719
+0133,6119               +0289,3383               +1791,6071               +1290,6780
+0126,6058               +0285,3208               +1771,1174               +1310,2849
+0195,3351               +0267,2602               +1808,7978               +1308,6268
+0200,6780               +0273,6701               +1798,1375               +1329,1069
+0221,2181               +0330,8455               +1725,4732               +1271,0373
+0189,9676               +0357,2060               +1740,8359               +1279,2036
+0176,8054               +0378,5862               +1743,9367               +1296,7054
+0199,7705               +0357,6537               +1741,8977               +1286,8789
+0237,6802               +0376,7867               +1807,2396               +1274,1639
+0227,0710               +0377,0277               +1785,3348               +1279,1037
+0221,2331               +0262,5030               +1732,1784               +1278,8042
+0271,6635               +0207,6902               +1720,8929               +1234,2742
+0236,9354               +0215,4958               +1706,0634               +1237,8358
+0229,0985               +0176,7529               +1651,2593               +1257,9389
+0186,4874               +0163,0338               +1648,6875               +1242,6259
+0171,2233               +0228,2227               +1623,0642               +1264,6914
+0161,6287               +0215,4327               +1629,9191               +1251,1361
+0167,4465               +0183,9717               +1592,2180               +1237,9213
+0196,4596               +0151,5115               +1549,3918               +1210,6470
+0192,8652               +0187,1747               +1552,5856               +1186,2256
+0163,6809               +0215,8676               +1526,4109               +1193,0831
+0166,7749               +0192,1344               +1493,0092               +1195,1750
+0167,5182               +0216,1375               +1507,4730               +1161,4407
+0194,6710               +0183,7838               +1504,6177               +1198,3869
+0202,0715               +0198,1039               +1448,8147               +1159,8720
+0243,5392               +0180,1645               +1448,0207               +1115,1276
+0227,2325               +0203,4406               +1438,2089               +1118,9428
+0190,9468               +0181,4697               +1470,1136               +1129,2452
+0159,9402               +0176,1119               +1386,2669               +1062,4143
+0126,7711               +0154,0476               +1329,6039               +1067,6417
+0120,0303               +0167,9663               +1297,6884               +1056,0675
+0114,3192               +0157,5613               +1311,3987               +1092,7143
+0112,5976               +0118,0957               +1298,4775               +1132,3820
+0098,4892               +0089,6283               +1254,1302               +1093,8264
+0072,6259               +0131,0680               +1229,4128               +1084,1273
+0071,3670               +0162,9343               +1217,9381               +1062,9858
+0084,3889               +0220,9269               +1215,0895               +1066,2792
+0056,1407               +0207,0002               +1218,8744               +1065,1912
+0044,9414               +0209,7036               +1206,6078               +1022,1227
+0039,2563               +0224,2247               +1172,8115               +1049,2746
+0079,2179               +0218,3645               +1173,5856               +1026,7310
+0081,5358               +0203,8198               +1171,1894               +1034,4838
+0119,1244               +0203,5554               +1137,6763               +0981,9026
+0089,7219               +0225,0538               +1086,8410               +1008,1111
+0136,2043               +0176,3439               +1050,0703               +0979,1100
+0146,0324               +0230,7673               +1034,5252               +0978,5147
+0183,5588               +0224,7917               +1002,2999               +0971,5063
+0175,3478               +0222,8513               +0971,6331               +0985,4672
+0191,0566               +0247,9024               +0927,5677               +0949,5019
+0238,0728               +0303,3022               +0853,6441               +0962,8245
+0234,7260               +0290,7953               +0861,0677               +0943,8248
+0234,4734               +0297,4810               +0833,3958               +0937,3486
+0257,1071               +0298,0751               +0828,8062               +0939,7858
+0278,8101               +0330,6763               +0786,3685               +0906,0380
+0293,9393               +0328,1612               +0763,9849               +0858,8468
+0301,3308               +0351,2922               +0710,0599               +0819,1604
+0322,2275               +0346,6321               +0632,4328               +0793,5872
+0270,1837               +0329,9661               +0629,1796               +0769,3420
+0303,4651               +0290,9719               +0607,8665               +0767,3719
+0305,2954               +0302,6646               +0630,0519               +0740,0318
+0351,9455               +0301,1270               +0619,5176               +0697,9581
+0357,9884               +0282,1648               +0630,0959               +0633,4036
+0404,8441               +0290,3684               +0598,5713               +0656,7772
+0415,7996               +0303,0344               +0584,3968               +0679,7902
+0405,4427               +0277,7896               +0535,7954               +0626,9112
+0362,9287               +0262,2716               +0517,0258               +0648,7649
+0353,2828               +0294,2909               +0516,8454               +0619,5417
+0336,6297               +0255,5378               +0522,3892               +0597,2014
+0299,1807               +0245,4481               +0534,9693               +0560,3273
+0339,2357               +0225,8267               +0544,5561               +0544,6137
+0319,8742               +0201,1880               +0557,3375               +0535,7661
+0308,3320               +0216,0315               +0535,3928               +0526,3924
+0309,9106               +0268,1501               +0494,1380               +0462,3422
+0318,1971               +0264,2134               +0444,2373               +0468,8331
+0322,5039               +0274,3558               +0478,7414               +0420,3276
+0269,6306               +0304,4471               +0489,2881               +0409,8089
+0245,1108               +0313,1234               +0494,0384               +0375,8000
+0269,3128               +0286,8386               +0443,9209               +0372,3348
+0272,7455               +0328,3093               +0428,6301               +0330,1782
+0299,3950               +0299,8320               +0423,2143               +0366,2942
+0322,9142               +0332,6857               +0403,5643               +0322,9139
+0313,4229               +0272,9946               +0351,4298               +0289,0567
+0322,4803               +0267,1589               +0319,7459               +0300,8167
+0361,6155               +0273,6369               +0365,9664               +0256,2623
+0388,7716               +0295,4944               +0318,2920               +0216,2558
+0455,1370               +0318,1880               +0269,2901               +0200,4823
+0422,8951               +0320,7216               +0225,0162               +0177,7620
+0456,7288               +0361,3837               +0245,2220               +0180,2545
+0393,7153               +0379,8648               +0272,2401               +0111,9765
+0370,2509               +0384,8827               +0275,4772               +0096,5277
+0414,9083               +0410,6012               +0259,7943               +0037,4946
+0438,7504               +0395,0485               +0203,8254               +0023,9634
+0491,0362               +0367,0513               +0151,7178               -0013,1604
+0470,2416               +0346,2498               +0128,9886               -0041,4052
+0427,0467               +0385,9167               +0152,4198               -0060,6091
+0434,5352               +0388,8805               +0120,6518               -0051,4719
+0448,8270               +0393,4336               +0060,8437               -0093,2161
+0506,1982               +0408,6374               +0038,8511               -0144,7887
+0509,3505               +0411,3245               +0077,8111               -0123,7313
+0484,7986               +0411,3396               +0133,8559               -0108,0340
+0458,7622               +0430,1424               +0099,2298               -0139,3530
+0448,6898               +0454,0480               +0033,5034               -0227,1668
+0470,7525               +0458,3079               -0005,9475               -0220,9829
+0460,0894               +0412,0546               -0036,5421               -0266,8331
+0447,9164               +0406,5819               -0042,8280               -0291,5108
+0449,6575               +0427,7218               -0053,2884               -0310,5679
+0422,0906               +0432,4500               -0108,5137               -0373,4409
+0388,0765               +0457,9643               -0170,9031               -0419,8047
+0377,8466               +0474,4922               -0167,8446               -0397,7751
+0315,0067               +0460,5663               -0188,1339               -0418,7970
+0278,4184               +0470,4103               -0210,6888               -0456,0787
+0334,1593               +0461,0897               -0264,8363               -0466,5418
+0310,3061               +0439,6031               -0276,3657               -0450,4819
+0295,5920               +0451,3339               -0280,4718               -0442,6572
+0282,0097               +0403,4516               -0320,4949               -0465,1815
+0314,3533               +0413,0474               -0292,2929               -0472,4957
+0318,5500               +0390,2106               -0346,7327               -0473,6928
+0370,9423               +0385,3964               -0348,0181               -0504,1259
+0369,3747               +0384,0339               -0368,9179               -0530,0670
+0342,2126               +0378,3004               -0324,1212               -0535,3094
+0249,1191               +0338,9595               -0323,8062               -0531,4282
+0228,0235               +0348,8037               -0321,5526               -0557,4245
+0206,3233               +0375,2674               -0279,7424               -0553,4515
+0199,2099               +0394,9180               -0391,0980               -0543,8549
+0158,6917               +0404,1912               -0397,9929               -0535,3950
+0141,9384               +0387,5358               -0385,5968               -0488,8006
+0124,0004               +0353,8745               -0388,3529               -0456,2584
+0083,6967               +0361,4149               -0390,4979               -0471,1764
+0112,4115               +0323,3606               -0433,5815               -0472,4386
+0091,3109               +0302,5455               -0461,3206               -0512,0121
+0047,5647               +0316,7434               -0496,9345               -0539,3223
+0066,0368               +0320,5375               -0553,8907               -0554,0580
+0113,4497               +0348,9129               -0600,7072               -0601,6825
+0112,4422               +0369,3233               -0615,2385               -0568,8194
+0105,8804               +0425,3073               -0580,0121               -0549,0980
+0080,1660               +0423,6854               -0576,0713               -0583,9824
+0030,1258               +0437,1341               -0581,4988               -0580,9413
+0046,7914               +0395,0480               -0601,9355               -0590,7038
+0023,7197               +0422,8460               -0629,6033               -0604,5735
+0010,4846               +0391,8663               -0599,0235               -0630,8324
-0010,2169               +0391,9848               -0609,0549               -0694,3930
-0004,8117               +0388,0321               -0566,4146               -0713,9795
-0026,9752               +0383,5273               -0559,6008               -0729,8737
-0013,8584               +0375,3774               -0558,6161               -0719,9049
-0022,8773               +0324,6418               -0600,7796               -0716,3897
-0043,8175               +0328,1948               -0671,0443               -0739,7944
-0025,6731               +0315,8211               -0612,2278               -0765,5737
-0009,5576               +0315,1633               -0656,1900               -0736,3398
-0005,0223               +0304,8937               -0668,2298               -0708,0528
+0034,6223               +0295,6954               -0630,8163               -0746,4815
+0060,9701               +0253,4448               -0645,5195               -0752,4225
+0057,3355               +0272,5846               -0627,3265               -0763,2436
+0076,2756               +0309,2112               -0631,4272               -0742,7026
+0079,2391               +0303,9420               -0653,1690               -0760,3526
+0073,1774               +0319,7200               -0666,1919               -0784,7431
+0129,8181               +0342,9419               -0689,6936               -0770,2187
+0147,9462               +0343,6086               -0728,0419               -0818,6943
+0100,5152               +0355,7625               -0760,6499               -0806,5754
+0099,7014               +0351,9397               -0749,6191               -0761,4768
+0126,2145               +0369,4039               -0793,9898               -0792,8433
+0137,8222               +0377,3188               -0810,5960               -0826,2874
+0130,5979               +0391,8002               -0815,1925               -0850,6564
+0090,0484               +0344,1332               -0817,4641               -0856,4231
+0077,6551               +0344,4964               -0815,7261               -0871,7009
+0098,3242               +0327,4751               -0781,3393               -0876,0199
+0122,7459               +0316,8677               -0777,1052               -0876,0249
+0131,7756               +0264,3062               -0830,8424               -0847,7817
+0153,8574               +0310,3402               -0779,3121               -0862,4893
+0165,2703               +0308,2272               -0800,6864               -0876,7465
+0109,4205               +0308,2963               -0795,4374               -0874,8123
+0095,4382               +0327,3424               -0847,5234               -0882,2194
+0128,1213               +0334,2671               -0836,2632               -0917,9085
+0099,7324               +0311,9736               -0867,8476               -0919,8289
+0119,4501               +0276,0023               -0890,4617               -0947,8930
+0109,6001               +0288,0585               -0902,1270               -0967,5947
+0140,3198               +0283,0006               -0901,3269               -0971,2104
+0101,9173               +0222,9109               -0937,7269               -0976,5125
+0081,4052               +0255,1000               -0921,4405               -0976,9854
+0050,1680               +0269,7133               -0904,5477               -0989,5240
+0066,7463               +0260,2728               -0950,9642               -0996,5734
+0036,7434               +0281,7749               -0914,5183               -1011,6563
+0100,0482               +0306,8967               -0898,3518               -1025,0303
+0102,9415               +0310,1975               -0856,0630               -1063,4250
+0103,6510               +0317,4306               -0916,8972               -1056,5775
+0032,8724               +0344,2631               -0933,4466               -1017,3553
+0012,4922               +0329,7886               -0928,9178               -1005,0590
+0027,9161               +0320,0506               -0956,8727               -1014,6947
+0026,6713               +0294,1587               -0897,2854               -0985,3611
-0002,0021               +0301,8435               -0911,6562               -1000,0701
+0067,1826               +0309,4942               -0923,6361               -0981,2987
+0068,3115               +0297,0188               -0927,3961               -0985,5484
+0020,4526               +0301,2604               -0948,7099               -0976,2032
+0033,5878               +0304,6748               -1001,3418               -0966,4364
+0037,2904               +0310,2968               -1027,3631               -0954,0110
+0050,9523               +0250,8035               -1005,0934               -0923,6248
+0085,0512               +0247,1277               -0997,2443               -0923,5785
+0110,8536               +0212,0844               -0959,2144               -0922,5544
+0085,6687               +0237,6462               -1017,4714               -0925,5201
+0029,2973               +0272,5384               -1035,1633               -0944,7536
+0000,3717               +0314,5493               -1028,7892               -0900,9190
-0020,7778               +0304,1190               -1028,8588               -0900,3064
-0012,9817               +0308,8840               -1052,2223               -0919,4802
+0026,4097               +0271,6305               -1037,5045               -0926,5258
+0040,4515               +0286,9491               -1062,0469               -0915,7768
+0048,7990               +0317,2600               -1043,7388               -0876,9665
+0035,9580               +0348,7569               -1014,9260               -0857,1750
+0096,1506               +0321,5747               -1022,5553               -0877,5345
+0105,5537               +0353,6080               -1020,1684               -0919,7787
+0121,2106               +0322,2231               -1030,2949               -0921,9752
+0121,3764               +0317,9014               -1039,4868               -0920,6395
+0128,7921               +0314,8206               -1037,3558               -0832,6156
+0134,5030               +0333,6587               -1005,3025               -0823,2720
+0174,5617               +0338,4412               -0989,3893               -0850,9059
+0130,7562               +0336,9485               -1019,9350               -0869,4176
+0114,0530               +0366,0493               -1031,4435               -0861,3406
+0127,7119               +0430,4221               -1065,3155               -0868,2041
+0070,6500               +0475,5163               -1034,2301               -0857,3923
+0056,2846               +0524,5296               -1007,7168               -0885,8693
+0088,2062               +0542,9616               -0956,9934               -0890,3306
+0144,7567               +0558,3173               -0924,5258               -0915,8023
+0135,4761               +0517,6406               -0897,5633               -0866,7288
+0166,9017               +0561,4289               -0887,6273               -0822,1929
+0204,4953               +0599,5562               -0862,7778               -0817,3445
+0210,7923               +0573,8182               -0922,3806               -0840,3309
+0144,3694               +0565,0899               -0930,2646               -0807,2483
+0080,7251               +0588,1463               -0961,7307               -0776,3358
+0093,4008               +0589,7880               -0929,3899               -0775,3474
+0132,3195               +0603,4061               -0881,9189               -0769,2017
+0114,5112               +0636,2188               -0864,9774               -0772,2142
+0150,9084               +0608,0899               -0843,4914               -0734,5275
+0135,8869               +0613,0207               -0882,1408               -0772,8512
+0131,6896               +0550,8676               -0873,5339               -0805,4195
+0121,3113               +0554,6450               -0877,5989               -0765,0006
+0116,6565               +0556,6679               -0904,5552               -0813,1966
+0080,2934               +0573,7567               -0928,9203               -0778,7208
+0072,7136               +0584,0550               -0946,1982               -0758,2597
+0079,7475               +0578,3074               -0877,6498               -0766,2593
+0137,7949               +0562,7870               -0900,2695               -0753,3404
+0132,4320               +0563,9720               -0890,6896               -0782,6876
+0148,5780               +0508,2913               -0866,9192               -0767,5511
+0139,1993               +0494,8806               -0835,2824               -0757,0698
+0155,0946               +0480,0874               -0842,3700               -0771,9728
+0162,8938               +0423,8288               -0820,0527               -0755,2114
+0201,2169               +0398,5510               -0831,4378               -0723,1268
+0168,9592               +0373,0761               -0846,7133               -0717,8739
+0182,2711               +0298,9107               -0856,6485               -0728,3905
+0204,8089               +0284,9698               -0839,8036               -0750,9767
+0214,0587               +0256,3753               -0831,3229               -0721,0822
+0180,3693               +0264,8007               -0836,7858               -0729,1647
+0188,9092               +0279,2214               -0838,4628               -0741,5706
+0175,6722               +0286,0099               -0842,9362               -0724,3510
+0161,9094               +0318,1997               -0799,7136               -0720,1152
+0142,7928               +0341,1761               -0798,3186               -0720,5761
+0153,5369               +0324,2138               -0812,3423               -0694,9919
+0151,4011               +0331,6909               -0787,1830               -0665,6099
+0144,6019               +0305,4147               -0750,3566               -0651,4454
+0165,2931               +0316,1383               -0787,4480               -0644,2102
+0223,1348               +0294,6741               -0730,1887               -0617,2941
+0259,4946               +0294,6517               -0720,2069               -0577,0405
+0274,0260               +0331,3096               -0782,7949               -0602,5806
+0303,0831               +0345,0767               -0786,3909               -0615,7299
+0268,4213               +0364,5149               -0752,9645               -0639,9514
+0270,3747               +0365,4730               -0769,6743               -0641,3769
+0244,3171               +0367,7678               -0746,1453               -0616,2182
+0250,2985               +0370,9083               -0684,0509               -0577,7318
+0217,4293               +0412,8998               -0730,5760               -0556,5631
+0221,9662               +0443,8787               -0772,7268               -0597,5651
+0214,5960               +0436,1850               -0780,1594               -0605,7228
+0235,5924               +0464,0816               -0751,2639               -0587,9982
+0184,7389               +0498,0808               -0761,4093               -0591,7255
+0149,0936               +0460,1163               -0750,7856               -0585,4883
+0129,1611               +0448,5671               -0767,1996               -0596,4310
+0110,8597               +0456,8675               -0763,7866               -0620,7470
+0090,5624               +0430,5790               -0773,6712               -0671,6305
+0123,9978               +0447,5797               -0813,8524               -0652,3414
+0131,7590               +0397,8586               -0865,8497               -0645,2075
+0146,8000               +0386,0269               -0856,3287               -0628,4569
+0103,8694               +0355,9610               -0789,7165               -0662,8435
+0122,3908               +0292,2451               -0816,5231               -0633,0265
+0119,6668               +0253,7358               -0835,4576               -0649,5337
+0097,5163               +0248,8489               -0826,8521               -0628,8501
+0073,4973               +0234,3938               -0872,2071               -0637,1479
+0070,8488               +0241,9687               -0869,6596               -0653,0795
+0078,3934               +0242,9431               -0847,5363               -0644,9041
+0080,6893               +0264,9712               -0836,2892               -0637,0146
+0082,5586               +0240,6712               -0838,1598               -0603,3259
+0085,1343               +0224,5477               -0805,1775               -0516,6726
+0128,7064               +0264,9834               -0839,8898               -0500,2788
+0101,8419               +0248,8925               -0832,5369               -0527,4980
+0126,0601               +0233,4174               -0834,9796               -0530,6673
+0140,4399               +0291,7311               -0850,7248               -0523,9777
+0144,8487               +0291,8207               -0814,5170               -0527,7091
+0110,6552               +0255,8143               -0800,6897               -0508,4070
+0070,5909               +0211,5590               -0767,8050               -0507,5496
+0072,5968               +0245,7839               -0782,9313               -0510,7622
+0071,2204               +0218,4560               -0745,2975               -0476,1600
+0072,1022               +0245,4861               -0687,4891               -0474,9387
+0067,3197               +0267,0479               -0650,5411               -0450,5405
+0027,8439               +0287,0497               -0619,0930               -0476,1939
+0002,2006               +0301,6723               -0592,4531               -0462,6756
-0014,0498               +0322,5304               -0669,4782               -0455,9749
-0004,1174               +0314,6519               -0726,6710               -0449,4427
-0027,8565               +0294,2241               -0680,1175               -0426,3563
-0061,1092               +0295,6763               -0695,1805               -0408,2166
-0057,8274               +0317,0251               -0731,6226               -0424,1974
-0085,2957               +0283,8643               -0729,5060               -0434,0808
-0039,3611               +0312,1953               -0716,4634               -0431,9729
-0009,5261               +0319,9158               -0683,8212               -0398,4287
+0010,0140               +0281,9265               -0663,3308               -0402,7509
-0004,0090               +0303,3753               -0653,4996               -0404,4312
-0040,2507               +0278,3462               -0626,6403               -0414,4159
-0091,0726               +0294,8747               -0612,2060               -0394,1012
-0123,6210               +0296,6478               -0663,5258               -0399,3478
-0109,3992               +0292,8998               -0638,8586               -0373,8216
-0129,1727               +0293,5302               -0612,1935               -0353,9956
-0137,5919               +0287,7682               -0579,5880               -0313,0667
-0182,4792               +0267,7838               -0584,5809               -0307,7632
-0195,8786               +0272,2124               -0595,5445               -0301,7563
-0220,1799               +0331,6870               -0568,1007               -0344,0526
-0268,5791               +0374,5368               -0559,4969               -0374,7019
-0261,1289               +0393,7596               -0546,1578               -0357,6766
-0265,9908               +0421,8281               -0526,6402               -0330,5818
-0252,3485               +0358,7244               -0506,0720               -0310,1325
-0268,5065               +0322,5316               -0488,9261               -0304,1468
-0257,0498               +0279,6407               -0442,1180               -0310,3251
-0295,0663               +0257,7061               -0422,6422               -0320,6090
-0275,9423               +0207,3465               -0473,8073               -0295,3758
-0281,0214               +0246,5196               -0499,4909               -0319,9553
-0279,1503               +0216,5646               -0502,0514               -0286,9850
-0293,1700               +0205,4766               -0495,9577               -0273,0921
-0281,4657               +0188,2452               -0502,7785               -0308,6430
-0250,0459               +0211,6158               -0499,4607               -0318,1311
-0212,4930               +0254,7405               -0509,1762               -0338,4555
-0185,0071               +0254,2897               -0596,8031               -0295,4673
-0184,3961               +0280,0333               -0578,5073               -0338,6713
-0187,5173               +0310,5401               -0569,4600               -0359,0355
-0232,6340               +0308,9543               -0616,5577               -0290,9192
-0222,5693               +0318,1356               -0613,4062               -0306,3743
-0213,1568               +0329,9453               -0596,3443               -0320,2688
-0258,9078               +0297,9469               -0592,6654               -0343,1361
-0277,2025               +0255,3155               -0657,0953               -0358,0441
-0286,4471               +0274,1602               -0684,8512               -0325,2129
-0304,2784               +0325,7247               -0663,9267               -0328,7168
-0326,3746               +0296,4244               -0674,7070               -0285,8613
-0291,6151               +0357,4020               -0649,8790               -0263,7071
-0232,1621               +0362,8574               -0637,7020               -0252,6140
-0210,8767               +0374,1386               -0625,9780               -0280,9239
-0216,2379               +0371,3446               -0604,8080               -0263,1147
-0220,2981               +0404,1457               -0639,4012               -0270,9876
-0248,3591               +0396,6845               -2925,2002               -6851,4197
-0265,2003               +0470,4320               +13061,9281              +9629,5967
-0255,1167               +0388,3293               +1354,8011               +0618,1079
-0235,6020               +0384,5244               -3438,4757               -3451,7996
-0243,8890               +0422,0705               -4030,4076               -3906,5729
