# Supplementary material for: Flash visual evoked potentials in diurnal birds of prey
Source: PeerJ. 2016 Jul 26;4:e2217. doi: 10.7717/peerj.2217 (PMC4974951; doi:10.7717/peerj.2217)
Supplement: Supplemental Information 3 [file peerj-04-2217-s003.asc]

Tigre                    Girfalco                

                                                  2048                     2048
                                                  +7924,8336               +9334,4511
                                                  +7923,6181               +9333,0194
                                                  +7922,4027               +9331,5878
                                                  +7921,1875               +9330,1565
                                                  +7888,8574               +9293,8549
                                                  +7793,2439               +9187,1858
                                                  +7615,8838               +9005,1780
                                                  +7364,8291               +8747,8462
                                                  +7057,9975               +8435,3373
                                                  +6707,9550               +8074,8256
                                                  +6323,8694               +7685,1719
                                                  +5917,4374               +7274,8941
                                                  +5510,2565               +6861,3012
                                                  +5107,1178               +6452,5338
                                                  +4716,3654               +6057,6871
                                                  +4346,3458               +5679,6942
                                                  +4007,6709               +5324,8576
                                                  +3694,9426               +4996,0613
                                                  +3403,9583               +4688,7049
                                                  +3129,1223               +4404,4245
                                                  +2869,2299               +4145,5758
                                                  +2633,8178               +3916,4657
                                                  +2419,1825               +3716,8330
                                                  +2230,1846               +3544,6606
                                                  +2073,3937               +3403,1443
                                                  +1951,5433               +3290,0386
                                                  +1861,0147               +3202,4975
                                                  +1800,7493               +3137,5636
                                                  +1770,5232               +3095,5604
                                                  +1768,9423               +3074,5903
                                                  +1794,5280               +3066,1393
                                                  +1841,7923               +3067,3935
                                                  +1904,8770               +3077,8681
                                                  +1980,1467               +3105,8346
                                                  +2063,4095               +3152,3443
                                                  +2155,7688               +3214,7616
                                                  +2256,4750               +3285,9520
                                                  +2367,5485               +3364,5737
                                                  +2484,5056               +3451,6945
                                                  +2604,0262               +3543,3056
                                                  +2718,8789               +3635,9082
                                                  +2826,8770               +3724,6446
                                                  +2921,8706               +3806,9798
                                                  +2995,3425               +3882,6520
                                                  +3050,1128               +3952,7350
                                                  +3091,4541               +4019,1296
                                                  +3126,1958               +4077,5492
                                                  +3159,7731               +4118,5327
                                                  +3196,9136               +4156,1117
                                                  +3243,6157               +4220,7998
                                                  +3302,7332               +4324,9895
                                                  +3377,9433               +4462,5462
                                                  +3469,0230               +4638,6672
                                                  +3572,8873               +4832,8612
                                                  +3691,2032               +5011,1923
                                                  +3836,8320               +5162,9717
                                                  +4011,6736               +5303,2165
                                                  +4202,7699               +5428,7691
                                                  +4401,2014               +5528,1303
                                                  +4598,9026               +5605,8283
                                                  +4790,3538               +5669,7603
                                                  +4963,9522               +5724,7814
                                                  +5110,5551               +5772,2075
                                                  +5214,3749               +5804,8809
                                                  +5271,2212               +5815,1225
                                                  +5279,4729               +5796,0770
                                                  +5236,1844               +5745,6430
                                                  +5141,6529               +5651,2675
                                                  +5003,6773               +5513,3275
                                                  +4827,6212               +5336,9591
                                                  +4614,7253               +5127,0318
                                                  +4373,6699               +4890,4909
                                                  +4111,4269               +4630,7462
                                                  +3833,0127               +4352,6120
                                                  +3540,1708               +4066,3888
                                                  +3239,1930               +3779,6049
                                                  +2942,1805               +3521,4217
                                                  +2662,2488               +3274,6701
                                                  +2387,9683               +3053,4244
                                                  +2111,1323               +2850,3185
                                                  +1823,1786               +2636,3575
                                                  +1517,4951               +2409,9618
                                                  +1203,7313               +2172,3617
                                                  +0879,9797               +1916,7335
                                                  +0550,2426               +1642,5939
                                                  +0218,5749               +1343,2754
                                                  -0106,6468               +1023,0039
                                                  -0419,5619               +0689,1916
                                                  -0713,3202               +0356,8905
                                                  -0980,8076               +0032,1298
                                                  -1218,4175               -0275,9550
                                                  -1432,3964               -0560,3719
                                                  -1619,1898               -0818,0101
                                                  -1785,0011               -1044,3324
                                                  -1935,1615               -1238,7228
                                                  -2074,9817               -1397,3980
                                                  -2214,9756               -1522,1964
                                                  -2357,6033               -1622,3481
                                                  -2500,7435               -1704,4706
                                                  -2643,5004               -1780,9952
                                                  -2785,7806               -1860,5267
                                                  -2928,3061               -1954,5831
                                                  -3067,7587               -2068,4231
                                                  -3206,9507               -2205,4579
                                                  -3344,5566               -2363,7739
                                                  -3483,8907               -2544,1337
                                                  -3623,1798               -2737,8870
                                                  -3766,4638               -2941,5585
                                                  -3913,9287               -3149,5021
                                                  -4066,2173               -3359,4008
                                                  -4225,7475               -3575,8944
                                                  -4391,3280               -3799,9168
                                                  -4564,0027               -4032,5596
                                                  -4735,6076               -4273,3987
                                                  -4904,6905               -4516,3924
                                                  -5061,2505               -4753,2607
                                                  -5198,1542               -4978,0552
                                                  -5307,1513               -5185,7836
                                                  -5385,5231               -5375,4456
                                                  -5436,3474               -5540,2082
                                                  -5454,3207               -5673,9408
                                                  -5441,9975               -5774,5779
                                                  -5399,4160               -5839,0076
                                                  -5327,7760               -5862,6682
                                                  -5228,0962               -5837,9322
                                                  -5100,2988               -5766,4257
                                                  -4941,0794               -5644,8611
                                                  -4746,9303               -5474,5533
                                                  -4513,0774               -5256,3122
                                                  -4240,5670               -4989,3907
                                                  -3929,3226               -4679,1710
                                                  -3581,7929               -4327,8548
                                                  -3198,0417               -3937,2222
                                                  -2786,3942               -3510,6342
                                                  -2353,1433               -3050,9881
                                                  -1907,3293               -2567,0220
                                                  -1455,9875               -2066,4229
                                                  -1009,3752               -1568,5767
                                                  -0577,3716               -1083,0021
                                                  -0168,5974               -0621,6876
                                                  +0204,7565               -0194,9828
                                                  +0538,7502               +0190,3016
                                                  +0830,3240               +0529,0107
                                                  +1077,9079               +0815,5517
                                                  +1279,5871               +1051,9543
                                                  +1438,2362               +1244,8078
                                                  +1553,5885               +1393,4958
                                                  +1627,9072               +1503,9026
                                                  +1660,4569               +1581,2652
                                                  +1659,1764               +1629,9157
                                                  +1630,3819               +1653,1617
                                                  +1573,2414               +1650,7992
                                                  +1494,7655               +1629,1672
                                                  +1399,0168               +1584,6650
                                                  +1291,8876               +1517,9110
                                                  +1176,4339               +1429,9729
                                                  +1055,0186               +1325,6823
                                                  +0929,7805               +1207,8817
                                                  +0803,5181               +1078,8544
                                                  +0677,7942               +0941,5963
                                                  +0554,5857               +0796,5511
                                                  +0428,8849               +0645,5066
                                                  +0296,8418               +0496,3263
                                                  +0158,9850               +0348,2283
                                                  +0015,7701               +0198,8016
                                                  -0131,4740               +0056,2193
                                                  -0282,6786               -0079,8837
                                                  -0437,1308               -0207,8775
                                                  -0594,3753               -0330,9557
                                                  -0748,2804               -0446,9417
                                                  -0901,4413               -0553,3237
                                                  -1047,8142               -0648,1197
                                                  -1183,1844               -0731,4203
                                                  -1300,1480               -0798,4757
                                                  -1397,3388               -0850,5912
                                                  -1471,5283               -0888,3079
                                                  -1521,4701               -0911,1760
                                                  -1546,8484               -0919,9825
                                                  -1544,0062               -0913,7897
                                                  -1518,9964               -0892,2835
                                                  -1474,4289               -0859,1733
                                                  -1413,2491               -0818,2681
                                                  -1337,0933               -0769,8268
                                                  -1250,4214               -0715,0183
                                                  -1153,1248               -0654,4524
                                                  -1047,6684               -0588,0960
                                                  -0938,3203               -0518,4231
                                                  -0828,0430               -0444,7070
                                                  -0711,8360               -0368,4206
                                                  -0590,2543               -0289,6118
                                                  -0465,4490               -0209,5862
                                                  -0340,3333               -0127,6012
                                                  -0212,7990               -0043,9537
                                                  -0083,9245               +0042,6164
                                                  +0047,9731               +0133,3425
                                                  +0177,4106               +0228,8494
                                                  +0302,5639               +0322,6946
                                                  +0423,8307               +0417,2050
                                                  +0532,2434               +0510,4888
                                                  +0627,7186               +0599,9934
                                                  +0706,7150               +0687,6085
                                                  +0770,7630               +0769,2285
                                                  +0817,5934               +0842,5684
                                                  +0848,6669               +0908,7237
                                                  +0866,4909               +0966,9530
                                                  +0873,0829               +1014,1545
                                                  +0868,8143               +1051,1283
                                                  +0859,4539               +1081,5117
                                                  +0840,4560               +1097,4445
                                                  +0814,1651               +1096,3854
                                                  +0783,8406               +1078,3194
                                                  +0747,4426               +1046,8601
                                                  +0705,1374               +1004,0936
                                                  +0653,0012               +0950,6610
                                                  +0590,1080               +0889,3610
                                                  +0516,3192               +0823,2698
                                                  +0433,9144               +0755,8558
                                                  +0344,6525               +0688,0836
                                                  +0254,8522               +0619,6303
                                                  +0164,3089               +0545,9899
                                                  +0073,2872               +0469,7793
                                                  -0015,4336               +0387,4658
                                                  -0097,6350               +0297,2610
                                                  -0171,9689               +0199,0326
                                                  -0237,8149               +0098,2440
                                                  -0292,3054               -0001,7715
                                                  -0338,2338               -0097,4108
                                                  -0370,6561               -0188,8196
                                                  -0390,1429               -0275,5618
                                                  -0397,4043               -0357,8430
                                                  -0395,3960               -0434,9616
                                                  -0385,4316               -0503,8511
                                                  -0368,9524               -0563,1068
                                                  -0342,7650               -0607,8157
                                                  -0308,4927               -0636,3339
                                                  -0269,0717               -0652,2981
                                                  -0221,2381               -0657,1006
                                                  -0165,0833               -0654,6099
                                                  -0105,6861               -0648,0496
                                                  -0045,5452               -0640,4106
                                                  +0013,2161               -0638,7868
                                                  +0064,9127               -0644,3685
                                                  +0113,2111               -0653,9078
                                                  +0156,8316               -0665,8336
                                                  +0196,2608               -0674,7261
                                                  +0228,4569               -0679,4076
                                                  +0254,2215               -0681,6593
                                                  +0272,5078               -0680,8196
                                                  +0284,8326               -0677,7777
                                                  +0292,4503               -0673,5878
                                                  +0298,2291               -0671,1916
                                                  +0308,5051               -0668,0015
                                                  +0319,0585               -0665,3055
                                                  +0331,0534               -0661,5128
                                                  +0343,0029               -0656,5329
                                                  +0348,6200               -0647,8144
                                                  +0346,6487               -0641,9857
                                                  +0337,3182               -0639,3723
                                                  +0321,6819               -0642,4024
                                                  +0297,0110               -0654,1211
                                                  +0258,1242               -0675,2726
                                                  +0208,3379               -0700,8009
                                                  +0145,0163               -0730,6747
                                                  +0074,4140               -0761,1479
                                                  +0002,0424               -0790,5800
                                                  -0068,2346               -0817,8631
                                                  -0133,8397               -0837,7998
                                                  -0193,4686               -0854,0593
                                                  -0241,4811               -0867,0306
                                                  -0278,9584               -0876,4322
                                                  -0307,0886               -0881,7571
                                                  -0327,8334               -0884,9735
                                                  -0346,9450               -0883,2867
                                                  -0361,7247               -0877,2351
                                                  -0374,8012               -0866,8122
                                                  -0384,8898               -0852,1204
                                                  -0389,3135               -0834,5770
                                                  -0387,5558               -0817,2472
                                                  -0379,9745               -0801,3567
                                                  -0368,8410               -0788,2292
                                                  -0354,5644               -0779,9946
                                                  -0337,4501               -0779,8594
                                                  -0316,0271               -0784,7605
                                                  -0295,9666               -0794,9374
                                                  -0282,0304               -0814,0134
                                                  -0276,5918               -0845,1839
                                                  -0282,4003               -0886,4069
                                                  -0298,0240               -0937,7955
                                                  -0317,7523               -0994,2261
                                                  -0341,2485               -1051,7951
                                                  -0369,0731               -1114,7749
                                                  -0391,8139               -1180,2592
                                                  -0417,6605               -1247,4907
                                                  -0444,7252               -1316,6354
                                                  -0468,7845               -1384,5362
                                                  -0491,5047               -1449,9113
                                                  -0515,7696               -1512,5682
                                                  -0543,5263               -1575,3249
                                                  -0571,0456               -1634,6533
                                                  -0594,9910               -1689,2282
                                                  -0616,7561               -1738,8404
                                                  -0633,7285               -1780,2734
                                                  -0647,1806               -1813,4580
                                                  -0659,7152               -1838,2731
                                                  -0672,3208               -1856,4931
                                                  -0683,4628               -1867,7280
                                                  -0692,9234               -1875,3116
                                                  -0700,5079               -1881,7032
                                                  -0707,3865               -1885,3561
                                                  -0715,5252               -1887,0849
                                                  -0725,8663               -1884,1297
                                                  -0739,4337               -1877,7558
                                                  -0753,9027               -1866,3546
                                                  -0768,9501               -1850,6714
                                                  -0785,4218               -1832,4339
                                                  -0801,9916               -1811,0876
                                                  -0817,1153               -1788,9749
                                                  -0831,8197               -1768,8833
                                                  -0848,6396               -1757,5518
                                                  -0868,2512               -1757,7947
                                                  -0893,5877               -1766,0603
                                                  -0919,1527               -1779,2892
                                                  -0950,7280               -1796,7879
                                                  -0988,3308               -1817,2185
                                                  -1031,8804               -1839,7522
                                                  -1074,8016               -1862,9297
                                                  -1117,0577               -1886,7985
                                                  -1156,5541               -1907,2441
                                                  -1191,4414               -1926,9130
                                                  -1221,0439               -1944,8032
                                                  -1244,0156               -1965,7805
                                                  -1259,1457               -1988,0822
                                                  -1261,7852               -2013,4591
                                                  -1256,2193               -2038,7487
                                                  -1238,4160               -2063,0170
                                                  -1213,0776               -2086,5781
                                                  -1178,1896               -2104,3389
                                                  -1135,6097               -2112,1853
                                                  -1092,2469               -2107,0644
                                                  -1051,5825               -2089,8491
                                                  -1014,3193               -2061,0872
                                                  -0979,3564               -2021,7257
                                                  -0947,3372               -1976,0021
                                                  -0923,8053               -1926,2550
                                                  -0904,5407               -1872,4198
                                                  -0884,7171               -1818,1715
                                                  -0862,0295               -1763,9810
                                                  -0838,3922               -1707,4117
                                                  -0811,9530               -1653,3144
                                                  -0783,6086               -1596,3240
                                                  -0757,3547               -1539,2255
                                                  -0734,9117               -1480,8050
                                                  -0716,9998               -1416,4779
                                                  -0700,9137               -1347,9953
                                                  -0686,9014               -1275,6934
                                                  -0672,7445               -1199,1033
                                                  -0657,3831               -1121,3447
                                                  -0644,3702               -1049,1043
                                                  -0632,2330               -0980,9726
                                                  -0624,0404               -0919,6454
                                                  -0614,5943               -0867,1651
                                                  -0606,3077               -0822,4387
                                                  -0602,8638               -0787,9717
                                                  -0607,2750               -0763,8348
                                                  -0620,4363               -0750,0119
                                                  -0640,9034               -0742,7232
                                                  -0669,2838               -0738,8794
                                                  -0699,2974               -0736,1819
                                                  -0731,3924               -0735,2517
                                                  -0762,4457               -0732,5957
                                                  -0794,0044               -0725,1358
                                                  -0821,3299               -0712,0676
                                                  -0841,4865               -0694,1704
                                                  -0855,4735               -0667,7189
                                                  -0859,1362               -0638,0225
                                                  -0856,4338               -0602,3137
                                                  -0846,2680               -0560,7950
                                                  -0828,4242               -0515,4623
                                                  -0799,2681               -0467,3698
                                                  -0761,0255               -0416,4027
                                                  -0716,5154               -0360,7857
                                                  -0668,6209               -0303,2447
                                                  -0625,4106               -0248,7798
                                                  -0590,9319               -0199,0211
                                                  -0567,2210               -0153,4308
                                                  -0555,8668               -0112,6057
                                                  -0552,2524               -0076,6145
                                                  -0553,2057               -0041,8416
                                                  -0555,1641               -0008,0410
                                                  -0554,8841               +0026,3246
                                                  -0554,2943               +0059,4582
                                                  -0552,4614               +0085,6038
                                                  -0552,2139               +0107,9772
                                                  -0550,9923               +0126,2881
                                                  -0553,0161               +0141,6102
                                                  -0555,1302               +0158,5451
                                                  -0552,5079               +0176,9306
                                                  -0544,8192               +0194,4550
                                                  -0533,5164               +0208,7807
                                                  -0519,7088               +0222,3527
                                                  -0503,5725               +0234,2211
                                                  -0488,7190               +0243,5588
                                                  -0473,3128               +0248,1764
                                                  -0461,3786               +0246,7898
                                                  -0452,1341               +0239,9424
                                                  -0444,0785               +0226,6519
                                                  -0436,0018               +0211,1112
                                                  -0425,7672               +0192,4963
                                                  -0415,2271               +0173,0254
                                                  -0401,4344               +0150,9422
                                                  -0384,4458               +0126,5234
                                                  -0363,0987               +0101,8340
                                                  -0335,4795               +0073,0291
                                                  -0306,6253               +0042,2837
                                                  -0270,0221               +0010,0984
                                                  -0231,4002               -0019,8429
                                                  -0195,9772               -0054,3804
                                                  -0157,1533               -0088,0832
                                                  -0116,6551               -0122,4404
                                                  -0074,1562               -0159,8681
                                                  -0031,5104               -0200,3448
                                                  +0013,0733               -0244,2122
                                                  +0056,7321               -0290,1897
                                                  +0097,6826               -0338,8166
                                                  +0135,2943               -0386,0179
                                                  +0171,0235               -0432,4526
                                                  +0202,9536               -0478,8775
                                                  +0231,4488               -0525,6740
                                                  +0249,3785               -0573,1961
                                                  +0257,1187               -0625,9230
                                                  +0260,9026               -0680,9968
                                                  +0265,1404               -0736,8481
                                                  +0273,4923               -0789,7391
                                                  +0284,0264               -0835,8685
                                                  +0295,8461               -0871,4765
                                                  +0309,5435               -0890,3151
                                                  +0323,3459               -0893,9892
                                                  +0338,5159               -0890,5679
                                                  +0354,7491               -0882,4354
                                                  +0370,1094               -0871,5528
                                                  +0382,0912               -0859,2629
                                                  +0392,9088               -0845,7479
                                                  +0398,1792               -0832,9647
                                                  +0401,9081               -0822,5440
                                                  +0403,8830               -0809,6271
                                                  +0407,6269               -0791,5285
                                                  +0410,3778               -0773,6059
                                                  +0412,7431               -0750,8673
                                                  +0420,2588               -0726,9072
                                                  +0426,4349               -0703,0315
                                                  +0431,4094               -0679,1099
                                                  +0431,7454               -0652,1129
                                                  +0428,2407               -0624,5865
                                                  +0422,4573               -0598,5847
                                                  +0418,4638               -0569,1471
                                                  +0417,7260               -0541,1670
                                                  +0419,5790               -0518,5606
                                                  +0425,5052               -0498,0681
                                                  +0434,5450               -0482,5309
                                                  +0443,8165               -0470,7218
                                                  +0455,3176               -0459,7889
                                                  +0471,6210               -0452,6140
                                                  +0490,4901               -0447,1548
                                                  +0510,2853               -0443,1377
                                                  +0529,0513               -0440,5516
                                                  +0541,8634               -0440,7561
                                                  +0549,0554               -0443,9351
                                                  +0544,6488               -0449,0865
                                                  +0531,1234               -0457,1527
                                                  +0509,2669               -0464,2976
                                                  +0483,3396               -0469,4291
                                                  +0456,3517               -0473,2100
                                                  +0431,1609               -0474,2799
                                                  +0408,8826               -0472,7190
                                                  +0389,4094               -0470,2151
                                                  +0371,5210               -0462,9419
                                                  +0353,0466               -0453,8754
                                                  +0332,1265               -0439,8495
                                                  +0309,9046               -0420,6828
                                                  +0285,0049               -0393,3185
                                                  +0256,3786               -0360,6044
                                                  +0226,0892               -0326,7413
                                                  +0196,7459               -0293,3644
                                                  +0173,1028               -0260,6193
                                                  +0148,7408               -0229,2840
                                                  +0128,0165               -0201,2990
                                                  +0110,8383               -0174,8600
                                                  +0091,9388               -0150,9668
                                                  +0074,2450               -0124,3154
                                                  +0058,8077               -0096,4259
                                                  +0042,9602               -0068,2991
                                                  +0029,8468               -0040,7915
                                                  +0017,1870               -0015,3021
                                                  +0004,7053               +0004,4834
                                                  -0008,0460               +0016,6630
                                                  -0021,0198               +0022,1380
                                                  -0033,0148               +0018,4158
                                                  -0044,5793               +0011,3325
                                                  -0053,3018               +0002,5660
                                                  -0061,4760               -0008,1510
                                                  -0070,3288               -0019,1540
                                                  -0081,8892               -0030,6916
                                                  -0092,2008               -0041,5084
                                                  -0099,8433               -0051,3479
                                                  -0100,2082               -0063,0002
                                                  -0095,8081               -0073,5588
                                                  -0088,4628               -0081,7572
                                                  -0081,4475               -0089,7301
                                                  -0079,3320               -0097,7418
                                                  -0081,2064               -0109,3972
                                                  -0084,3146               -0130,4401
                                                  -0085,3679               -0159,9978
                                                  -0081,7428               -0196,6100
                                                  -0071,7945               -0238,5610
                                                  -0052,7266               -0286,4670
                                                  -0025,8468               -0340,3104
                                                  +0008,9787               -0400,7080
                                                  +0054,8299               -0465,2015
                                                  +0102,9800               -0529,1727
                                                  +0152,9963               -0592,5898
                                                  +0202,7377               -0655,0998
                                                  +0251,1087               -0715,8974
                                                  +0299,3221               -0770,3561
                                                  +0342,4608               -0816,7766
                                                  +0384,9818               -0850,7516
                                                  +0426,0623               -0871,4835
                                                  +0464,1821               -0881,5280
                                                  +0495,8904               -0882,1028
                                                  +0524,1122               -0877,3395
                                                  +0551,4032               -0870,4034
                                                  +0576,4877               -0861,6608
                                                  +0598,4031               -0851,3759
                                                  +0622,4149               -0837,2337
                                                  +0642,3592               -0821,6782
                                                  +0656,5083               -0802,7158
                                                  +0664,4046               -0778,8574
                                                  +0666,8038               -0752,7047
                                                  +0664,1980               -0723,3851
                                                  +0662,9738               -0692,1522
                                                  +0663,0163               -0662,4642
                                                  +0665,1812               -0633,4963
                                                  +0671,6489               -0604,0331
                                                  +0684,8340               -0572,4471
                                                  +0700,6618               -0536,9278
                                                  +0714,3346               -0498,8504
                                                  +0724,1732               -0458,9611
                                                  +0726,6226               -0421,4712
                                                  +0720,0269               -0385,0470
                                                  +0703,9403               -0347,5155
                                                  +0682,3106               -0309,3636
                                                  +0658,0193               -0265,6023
                                                  +0634,0500               -0223,8869
                                                  +0613,6741               -0180,5702
                                                  +0601,2685               -0136,6310
                                                  +0598,5715               -0094,7623
                                                  +0603,8603               -0057,3955
                                                  +0615,1695               -0018,1514
                                                  +0629,1749               +0022,7832
                                                  +0643,7336               +0061,1930
                                                  +0658,6956               +0100,2922
                                                  +0672,5634               +0140,4386
                                                  +0685,7069               +0178,6335
                                                  +0700,9364               +0213,7702
                                                  +0719,7716               +0242,5253
                                                  +0739,7323               +0264,9513
                                                  +0759,1813               +0280,6485
                                                  +0774,1730               +0289,2224
                                                  +0782,3194               +0290,1206
                                                  +0784,8564               +0284,6399
                                                  +0783,8317               +0275,4812
                                                  +0779,6049               +0267,2157
                                                  +0778,6676               +0265,0148
                                                  +0779,1413               +0268,8269
                                                  +0780,6001               +0281,4803
                                                  +0779,8287               +0302,9963
                                                  +0776,9401               +0328,1184
                                                  +0770,5344               +0356,7700
                                                  +0757,7528               +0384,4086
                                                  +0737,5061               +0411,8318
                                                  +0714,1450               +0441,2884
                                                  +0686,8485               +0471,6265
                                                  +0658,5905               +0501,1516
                                                  +0632,3363               +0533,8531
                                                  +0609,9293               +0565,5422
                                                  +0592,0305               +0599,0690
                                                  +0575,5858               +0630,7581
                                                  +0562,2973               +0660,4186
                                                  +0552,1432               +0682,3444
                                                  +0541,8850               +0694,6307
                                                  +0531,8834               +0693,3057
                                                  +0520,7866               +0683,6621
                                                  +0515,5372               +0665,0267
                                                  +0512,0983               +0641,0045
                                                  +0508,5048               +0615,5087
                                                  +0505,5091               +0584,5562
                                                  +0504,9379               +0550,5196
                                                  +0511,3057               +0512,1958
                                                  +0520,3578               +0463,8432
                                                  +0534,0678               +0410,2096
                                                  +0550,2798               +0354,9304
                                                  +0570,7157               +0295,6906
                                                  +0591,4284               +0234,2239
                                                  +0612,2761               +0171,3059
                                                  +0632,4493               +0111,9547
                                                  +0653,6652               +0055,9569
                                                  +0676,6765               +0003,2536
                                                  +0701,6916               -0045,8472
                                                  +0724,8611               -0091,9406
                                                  +0745,5729               -0130,8818
                                                  +0763,5114               -0165,1075
                                                  +0777,2189               -0190,4874
                                                  +0782,8486               -0209,3197
                                                  +0778,0578               -0221,2698
                                                  +0755,7763               -0222,8611
                                                  +0721,8689               -0213,4688
                                                  +0681,1287               -0194,8950
                                                  +0634,1592               -0166,4805
                                                  +0586,9795               -0130,4020
                                                  +0540,5251               -0091,1727
                                                  +0490,1149               -0051,9632
                                                  +0438,6490               -0014,7890
                                                  +0384,5355               +0015,8796
                                                  +0329,5414               +0037,2860
                                                  +0276,3249               +0049,6507
                                                  +0229,4996               +0057,0026
                                                  +0187,0434               +0062,6967
                                                  +0152,6896               +0067,9988
                                                  +0121,7805               +0074,0712
                                                  +0099,3581               +0080,3056
                                                  +0083,8855               +0089,3563
                                                  +0073,6941               +0097,3828
                                                  +0068,7618               +0104,2339
                                                  +0069,1523               +0109,7338
                                                  +0075,3378               +0114,9962
                                                  +0085,8322               +0121,5286
                                                  +0107,6106               +0128,7810
                                                  +0139,9889               +0140,1342
                                                  +0175,3167               +0156,7021
                                                  +0214,0697               +0177,5129
                                                  +0251,1599               +0205,6618
                                                  +0283,8107               +0238,3186
                                                  +0315,1441               +0274,2371
                                                  +0344,6560               +0309,5904
                                                  +0363,8439               +0345,1536
                                                  +0373,0248               +0383,8577
                                                  +0378,9235               +0420,0973
                                                  +0379,2515               +0454,0291
                                                  +0373,3270               +0486,3900
                                                  +0365,7895               +0521,6871
                                                  +0360,5794               +0558,0310
                                                  +0361,9199               +0591,5621
                                                  +0370,5341               +0622,7784
                                                  +0385,6071               +0651,1092
                                                  +0404,4207               +0675,9265
                                                  +0431,7786               +0697,5333
                                                  +0463,8917               +0719,7039
                                                  +0497,2077               +0745,5195
                                                  +0536,4382               +0774,0500
                                                  +0579,0167               +0800,2143
                                                  +0628,2492               +0823,6416
                                                  +0679,3214               +0839,9764
                                                  +0729,0679               +0847,8565
                                                  +0776,2054               +0844,9806
                                                  +0822,6905               +0834,2437
                                                  +0865,7001               +0820,7485
                                                  +0901,8460               +0808,1934
                                                  +0928,4794               +0793,9625
                                                  +0947,0614               +0779,8132
                                                  +0955,9994               +0772,3331
                                                  +0957,0149               +0763,4725
                                                  +0951,3986               +0757,0509
                                                  +0941,8594               +0754,6184
                                                  +0924,1324               +0753,6968
                                                  +0899,7772               +0745,7483
                                                  +0869,9263               +0728,7301
                                                  +0838,8828               +0702,9402
                                                  +0813,0417               +0665,4700
                                                  +0790,4685               +0619,5939
                                                  +0769,2330               +0570,5857
                                                  +0748,1205               +0520,1657
                                                  +0730,3936               +0469,1094
                                                  +0720,3436               +0419,6714
                                                  +0717,2996               +0367,2354
                                                  +0725,1358               +0312,5530
                                                  +0740,5876               +0255,6112
                                                  +0762,1340               +0197,2634
                                                  +0789,0035               +0139,6682
                                                  +0821,0143               +0081,8098
                                                  +0855,1855               +0028,5227
                                                  +0890,6845               -0018,0172
                                                  +0922,9999               -0063,0626
                                                  +0953,5373               -0104,5810
                                                  +0977,8852               -0143,0756
                                                  +0997,0204               -0178,4133
                                                  +1010,3524               -0208,7302
                                                  +1021,6187               -0235,9528
                                                  +1026,2612               -0262,1328
                                                  +1023,4413               -0290,2909
                                                  +1013,5528               -0316,0471
                                                  +0995,2794               -0339,5573
                                                  +0967,9547               -0363,3882
                                                  +0935,1013               -0388,1375
                                                  +0892,4065               -0416,5498
                                                  +0842,0556               -0442,9248
                                                  +0783,0681               -0468,2354
                                                  +0718,8871               -0485,6683
                                                  +0652,1544               -0491,1609
                                                  +0582,9284               -0485,5831
                                                  +0514,8444               -0471,8937
                                                  +0447,7427               -0449,2553
                                                  +0384,1179               -0419,9622
                                                  +0319,3307               -0385,4706
                                                  +0257,1208               -0349,9587
                                                  +0203,2749               -0310,6161
                                                  +0153,2825               -0274,0037
                                                  +0106,2685               -0236,3891
                                                  +0062,1369               -0199,9229
                                                  +0021,0570               -0164,8180
                                                  -0014,4541               -0130,3414
                                                  -0043,7510               -0098,4236
                                                  -0067,6045               -0063,8917
                                                  -0090,2691               -0030,0845
                                                  -0109,6147               +0005,1120
                                                  -0126,3431               +0041,7428
                                                  -0141,7677               +0081,6936
                                                  -0156,9866               +0122,8139
                                                  -0172,1108               +0160,5398
                                                  -0186,3191               +0194,6893
                                                  -0199,0971               +0224,3700
                                                  -0219,8009               +0252,4906
                                                  -0246,7393               +0280,8396
                                                  -0280,9958               +0306,8079
                                                  -0321,3070               +0328,9694
                                                  -0361,7876               +0353,9393
                                                  -0397,7428               +0378,8198
                                                  -0428,5570               +0405,3449
                                                  -0445,2258               +0432,9096
                                                  -0445,8238               +0458,8109
                                                  -0435,9534               +0479,1625
                                                  -0416,0345               +0493,8085
                                                  -0390,6229               +0503,6669
                                                  -0359,8017               +0504,0689
                                                  -0330,4366               +0500,8054
                                                  -0302,7525               +0493,6174
                                                  -0281,7317               +0486,4089
                                                  -0266,5973               +0479,9541
                                                  -0251,9982               +0478,0983
                                                  -0242,2731               +0483,3390
                                                  -0234,4472               +0491,9493
                                                  -0227,8825               +0504,7246
                                                  -0220,2036               +0520,4976
                                                  -0215,1695               +0536,8436
                                                  -0211,4223               +0554,3305
                                                  -0213,8275               +0571,2037
                                                  -0219,6803               +0586,3997
                                                  -0228,3520               +0597,3206
                                                  -0242,1864               +0601,6930
                                                  -0257,0898               +0599,2907
                                                  -0266,5796               +0588,2199
                                                  -0273,2605               +0572,3405
                                                  -0269,2660               +0555,9666
                                                  -0256,3077               +0544,3508
                                                  -0236,4324               +0541,2164
                                                  -0206,9305               +0545,9058
                                                  -0171,2427               +0554,7540
                                                  -0130,2204               +0559,6187
                                                  -0086,6440               +0563,5733
                                                  -0039,7189               +0566,3342
                                                  +0006,0705               +0563,6208
                                                  +0050,0429               +0554,0897
                                                  +0091,8560               +0537,6133
                                                  +0133,4496               +0514,2892
                                                  +0176,5759               +0489,5810
                                                  +0219,2153               +0462,9691
                                                  +0260,6254               +0438,1498
                                                  +0305,2277               +0416,8494
                                                  +0349,9503               +0399,7155
                                                  +0394,3528               +0389,6915
                                                  +0438,4886               +0385,4280
                                                  +0477,3506               +0389,4495
                                                  +0511,8168               +0395,9356
                                                  +0544,6416               +0400,7105
                                                  +0574,5704               +0402,4615
                                                  +0601,0423               +0402,0725
                                                  +0627,0818               +0401,0830
                                                  +0651,2356               +0394,7993
                                                  +0672,5055               +0387,6038
                                                  +0689,7293               +0381,6362
                                                  +0705,3607               +0381,8823
                                                  +0720,1469               +0394,2485
                                                  +0730,7010               +0417,5279
                                                  +0735,5535               +0449,1852
                                                  +0732,4365               +0483,8710
                                                  +0719,9394               +0517,8110
                                                  +0700,0189               +0548,9152
                                                  +0673,0171               +0574,8932
                                                  +0641,7883               +0594,6398
                                                  +0605,3463               +0608,0596
                                                  +0565,3229               +0616,4492
                                                  +0518,8700               +0620,9294
                                                  +0471,0318               +0622,9977
                                                  +0419,2846               +0622,9778
                                                  +0367,1520               +0620,6729
                                                  +0314,1604               +0614,5873
                                                  +0261,9314               +0604,4970
                                                  +0210,3220               +0588,6539
                                                  +0156,6229               +0570,1180
                                                  +0104,5635               +0550,3313
                                                  +0055,4955               +0532,7054
                                                  +0010,8408               +0516,0458
                                                  -0028,2666               +0502,5174
                                                  -0059,4475               +0491,3589
                                                  -0086,4054               +0485,8806
                                                  -0108,8152               +0488,4673
                                                  -0127,6618               +0496,0386
                                                  -0141,9733               +0511,1948
                                                  -0148,0401               +0534,4083
                                                  -0146,1603               +0562,5273
                                                  -0136,1148               +0592,8809
                                                  -0118,3565               +0624,9150
                                                  -0092,8418               +0659,3724
                                                  -0062,0366               +0693,6106
                                                  -0026,9514               +0726,2648
                                                  +0012,0858               +0751,2370
                                                  +0049,3738               +0770,6678
                                                  +0083,1450               +0789,7573
                                                  +0110,7139               +0808,2663
                                                  +0131,0909               +0827,6817
                                                  +0147,4694               +0847,8142
                                                  +0164,2936               +0868,2901
                                                  +0178,8973               +0888,6830
                                                  +0191,0632               +0906,8090
                                                  +0199,8264               +0920,7857
                                                  +0207,0640               +0935,3508
                                                  +0208,6466               +0948,6844
                                                  +0210,4857               +0962,7056
                                                  +0209,8076               +0976,6542
                                                  +0207,6829               +0988,6749
                                                  +0206,3171               +1000,9192
                                                  +0202,4876               +1005,9522
                                                  +0195,1952               +1008,5945
                                                  +0185,2702               +1004,6627
                                                  +0175,3585               +0991,8059
                                                  +0165,2270               +0976,2041
                                                  +0157,2440               +0954,7143
                                                  +0145,4990               +0933,3358
                                                  +0129,7492               +0907,1651
                                                  +0110,3359               +0872,7873
                                                  +0088,2615               +0829,7880
                                                  +0063,4188               +0778,7875
                                                  +0036,8935               +0718,0711
                                                  +0010,5987               +0648,4834
                                                  -0011,9172               +0575,6411
                                                  -0031,8357               +0503,4954
                                                  -0051,3935               +0432,9521
                                                  -0075,4394               +0368,7948
                                                  -0101,9590               +0312,7736
                                                  -0132,0922               +0264,7185
                                                  -0167,7718               +0230,0687
                                                  -0208,1627               +0207,6721
                                                  -0254,8593               +0196,1746
                                                  -0311,4313               +0191,6984
                                                  -0373,0395               +0189,5959
                                                  -0434,3480               +0191,1186
                                                  -0495,7183               +0191,9644
                                                  -0546,8661               +0190,9643
                                                  -0593,6122               +0185,3731
                                                  -0629,8030               +0174,9411
                                                  -0653,6047               +0161,0265
                                                  -0667,6505               +0145,6577
                                                  -0669,0963               +0131,1447
                                                  -0659,2415               +0120,9865
                                                  -0639,7575               +0115,2415
                                                  -0618,5969               +0110,2613
                                                  -0594,3414               +0105,0847
                                                  -0569,6458               +0099,4804
                                                  -0543,6321               +0092,3405
                                                  -0516,3055               +0087,2471
                                                  -0486,4317               +0090,1804
                                                  -0458,9010               +0098,1064
                                                  -0433,1620               +0114,8162
                                                  -0411,0720               +0139,6361
                                                  -0388,6154               +0168,8780
                                                  -0363,3569               +0203,8510
                                                  -0335,5175               +0240,9544
                                                  -0306,6467               +0276,8704
                                                  -0272,7918               +0317,2788
                                                  -0234,3565               +0361,8881
                                                  -0194,3899               +0406,6182
                                                  -0154,6775               +0450,4915
                                                  -0117,3468               +0495,8439
                                                  -0083,5693               +0535,9250
                                                  -0056,5075               +0573,8370
                                                  -0034,1613               +0608,7441
                                                  -0019,9939               +0639,8588
                                                  -0010,6515               +0665,7433
                                                  -0009,4656               +0687,5259
                                                  -0016,3098               +0709,5337
                                                  -0031,6847               +0729,2610
                                                  -0055,3407               +0746,4590
                                                  -0084,6509               +0760,1472
                                                  -0120,4108               +0770,4989
                                                  -0158,7581               +0779,8723
                                                  -0196,0577               +0787,5420
                                                  -0227,2798               +0791,9708
                                                  -0247,5124               +0795,0751
                                                  -0259,1561               +0800,5645
                                                  -0259,2144               +0808,4926
                                                  -0249,8750               +0817,7553
                                                  -0234,8855               +0826,0417
                                                  -0211,4643               +0833,7916
                                                  -0183,4902               +0839,2906
                                                  -0155,5458               +0839,0253
                                                  -0130,1213               +0838,0436
                                                  -0110,4852               +0837,6829
                                                  -0101,7191               +0839,1046
                                                  -0099,5662               +0843,6214
                                                  -0103,9006               +0846,6805
                                                  -0109,9278               +0846,6789
                                                  -0117,3180               +0842,2650
                                                  -0125,9393               +0829,6222
                                                  -0134,4475               +0813,5857
                                                  -0145,5437               +0792,8881
                                                  -0158,3323               +0769,0512
                                                  -0173,9243               +0746,1123
                                                  -0189,6662               +0722,7417
                                                  -0204,7058               +0702,5132
                                                  -0221,4507               +0686,6589
                                                  -0237,0295               +0674,7207
                                                  -0248,1444               +0665,9705
                                                  -0249,6365               +0661,3778
                                                  -0244,2281               +0657,5144
                                                  -0231,1934               +0653,4681
                                                  -0211,8533               +0649,8871
                                                  -0193,1676               +0651,7583
                                                  -0171,1640               +0659,0322
                                                  -0148,0812               +0672,4643
                                                  -0122,8562               +0691,3993
                                                  -0092,1075               +0714,8703
                                                  -0061,2226               +0741,0896
                                                  -0032,3504               +0766,4530
                                                  -0007,0946               +0790,1884
                                                  +0013,1731               +0811,4415
                                                  +0025,7217               +0828,0932
                                                  +0031,1211               +0841,7144
                                                  +0028,7937               +0851,5841
                                                  +0021,4088               +0857,2434
                                                  +0007,8569               +0860,7409
                                                  -0007,9390               +0865,5932
                                                  -0024,3783               +0871,6011
                                                  -0034,2675               +0876,1749
                                                  -0035,6180               +0877,5900
                                                  -0032,2250               +0875,5859
                                                  -0023,1733               +0869,8410
                                                  -0015,2108               +0856,0309
                                                  -0011,7688               +0836,2988
                                                  -0013,2137               +0813,4494
                                                  -0023,1756               +0785,5661
                                                  -0039,5513               +0752,9347
                                                  -0057,0355               +0711,7878
                                                  -0076,7507               +0665,5295
                                                  -0098,3557               +0611,7217
                                                  -0117,6198               +0554,3279
                                                  -0129,7819               +0494,2745
                                                  -0131,5738               +0432,1228
                                                  -0117,7174               +0369,9255
                                                  -0092,4267               +0309,0506
                                                  -0055,9278               +0249,2619
                                                  -0017,0445               +0192,3758
                                                  +0021,7151               +0140,6886
                                                  +0059,6910               +0092,7134
                                                  +0100,3970               +0045,3481
                                                  +0142,4530               +0000,0346
                                                  +0183,8672               -0044,7467
                                                  +0223,7428               -0086,7006
                                                  +0262,3060               -0128,3712
                                                  +0300,0241               -0170,7712
                                                  +0338,0300               -0212,9775
                                                  +0372,0973               -0252,6364
                                                  +0399,2826               -0287,8615
                                                  +0420,0307               -0317,0974
                                                  +0430,9723               -0340,8965
                                                  +0439,1689               -0358,8172
                                                  +0445,2443               -0373,2175
                                                  +0452,5870               -0385,0500
                                                  +0467,4494               -0396,7657
                                                  +0481,2668               -0407,5240
                                                  +0491,6668               -0418,8568
                                                  +0494,8239               -0432,8084
                                                  +0488,5497               -0447,0454
                                                  +0469,4917               -0455,7678
                                                  +0437,9261               -0460,7129
                                                  +0398,7425               -0459,2402
                                                  +0353,1760               -0453,3039
                                                  +0304,1136               -0435,9138
                                                  +0253,3281               -0410,5240
                                                  +0201,9993               -0373,0683
                                                  +0151,5111               -0322,1403
                                                  +0104,7433               -0260,5983
                                                  +0061,7104               -0193,1091
                                                  +0021,8078               -0126,3277
                                                  -0010,2945               -0058,9511
                                                  -0040,8938               +0005,5119
                                                  -0072,0051               +0070,5085
                                                  -0102,1311               +0137,1296
                                                  -0132,2625               +0203,7447
                                                  -0157,4711               +0267,6413
                                                  -0180,5909               +0330,0704
                                                  -0199,2747               +0388,2990
                                                  -0210,5630               +0442,7821
                                                  -0219,5631               +0489,5444
                                                  -0225,8420               +0525,7442
                                                  -0227,4195               +0548,1649
                                                  -0227,8348               +0557,8373
                                                  -0227,5968               +0557,8060
                                                  -0220,6582               +0550,4874
                                                  -0207,4933               +0538,0679
                                                  -0189,8382               +0528,4832
                                                  -0173,6674               +0519,2089
                                                  -0159,7680               +0512,2825
                                                  -0146,1135               +0507,0330
                                                  -0137,0662               +0503,4153
                                                  -0133,5672               +0501,4622
                                                  -0134,1653               +0503,3999
                                                  -0139,7417               +0511,8240
                                                  -0154,1979               +0521,1285
                                                  -0175,0916               +0532,6614
                                                  -0200,6158               +0539,8742
                                                  -0229,2162               +0540,5427
                                                  -0256,9723               +0535,0971
                                                  -0283,0038               +0525,3302
                                                  -0302,3703               +0512,9527
                                                  -0314,3099               +0497,6250
                                                  -0319,8438               +0480,1621
                                                  -0315,6016               +0463,8043
                                                  -0302,0268               +0448,4154
                                                  -0280,5282               +0435,4323
                                                  -0251,8894               +0420,9467
                                                  -0219,5552               +0404,1606
                                                  -0186,4138               +0387,0952
                                                  -0150,5869               +0370,7514
                                                  -0115,3636               +0356,7477
                                                  -0079,3642               +0345,8961
                                                  -0044,3143               +0341,1982
                                                  -0010,0375               +0337,8518
                                                  +0021,1070               +0338,9802
                                                  +0049,2227               +0339,7978
                                                  +0071,0225               +0340,7409
                                                  +0082,9123               +0340,9128
                                                  +0082,4751               +0339,1199
                                                  +0075,6446               +0330,4163
                                                  +0059,2882               +0319,8600
                                                  +0035,5503               +0309,1138
                                                  +0007,3467               +0301,3215
                                                  -0024,9193               +0290,4370
                                                  -0059,3394               +0277,0424
                                                  -0095,8378               +0263,1318
                                                  -0131,2786               +0246,3919
                                                  -0166,3523               +0225,4665
                                                  -0196,5421               +0200,2809
                                                  -0221,3145               +0172,8127
                                                  -0243,6649               +0143,8571
                                                  -0266,1004               +0117,1048
                                                  -0287,1356               +0093,7236
                                                  -0302,2886               +0074,5573
                                                  -0310,2430               +0059,7181
                                                  -0315,2859               +0045,5507
                                                  -0319,4086               +0036,1007
                                                  -0320,6265               +0031,0346
                                                  -0322,0381               +0029,9040
                                                  -0318,0508               +0033,8189
                                                  -0309,4972               +0039,6671
                                                  -0299,9606               +0048,6904
                                                  -0290,1931               +0065,2294
                                                  -0277,0065               +0088,1591
                                                  -0261,5673               +0121,9034
                                                  -0242,1534               +0161,8883
                                                  -0220,1521               +0205,3482
                                                  -0192,6078               +0247,3231
                                                  -0156,8582               +0287,3437
                                                  -0117,6064               +0320,5111
                                                  -0075,1615               +0348,1546
                                                  -0032,3625               +0366,3853
                                                  +0012,2283               +0371,4181
                                                  +0058,1723               +0370,9684
                                                  +0102,6326               +0360,6453
                                                  +0142,7043               +0343,5256
                                                  +0178,1189               +0323,8383
                                                  +0208,8729               +0305,4902
                                                  +0233,5182               +0297,5115
                                                  +0254,8257               +0300,9841
                                                  +0276,1425               +0312,7599
                                                  +0296,7772               +0336,4558
                                                  +0315,4364               +0366,4104
                                                  +0330,9570               +0404,4563
                                                  +0341,1470               +0445,6036
                                                  +0347,7432               +0488,2201
                                                  +0352,3439               +0532,7004
                                                  +0356,0321               +0578,0436
                                                  +0361,4442               +0622,3369
                                                  +0367,1469               +0661,6658
                                                  +0373,2643               +0691,9857
                                                  +0378,1114               +0714,5827
                                                  +0382,2621               +0733,5077
                                                  +0387,4455               +0744,6035
                                                  +0399,6528               +0750,1959
                                                  +0413,1296               +0750,3676
                                                  +0430,4107               +0745,9493
                                                  +0448,8337               +0738,9147
                                                  +0467,8094               +0728,1044
                                                  +0486,7679               +0715,1126
                                                  +0503,7015               +0693,7412
                                                  +0517,8548               +0668,8271
                                                  +0532,2800               +0640,0940
                                                  +0541,0392               +0606,5576
                                                  +0547,9810               +0573,8119
                                                  +0551,1984               +0545,7018
                                                  +0550,4326               +0522,4883
                                                  +0546,1031               +0503,2652
                                                  +0537,2892               +0489,2129
                                                  +0521,2499               +0477,0786
                                                  +0494,9058               +0466,7215
                                                  +0460,8718               +0456,3649
                                                  +0420,7606               +0443,7868
                                                  +0376,6965               +0428,5991
                                                  +0330,8928               +0413,4048
                                                  +0281,7191               +0401,9683
                                                  +0226,5244               +0396,5514
                                                  +0170,6367               +0398,0225
                                                  +0117,3548               +0406,1217
                                                  +0072,0112               +0419,4070
                                                  +0035,9570               +0437,1519
                                                  +0013,1480               +0454,7712
                                                  +0000,3995               +0474,4263
                                                  -0003,0647               +0496,0290
                                                  -0000,5569               +0516,8438
                                                  +0003,2716               +0536,5913
                                                  +0011,3710               +0551,3900
                                                  +0021,4055               +0557,5728
                                                  +0035,2337               +0553,4689
                                                  +0054,9143               +0539,9307
                                                  +0078,1122               +0516,3904
                                                  +0100,0439               +0488,0840
                                                  +0118,4625               +0456,5582
                                                  +0128,9988               +0426,2269
                                                  +0130,0043               +0396,6071
                                                  +0124,3678               +0372,2398
                                                  +0112,4840               +0348,9627
                                                  +0098,7223               +0327,8499
                                                  +0084,2745               +0306,2091
                                                  +0072,5943               +0284,6254
                                                  +0062,1736               +0262,7448
                                                  +0054,3879               +0240,1373
                                                  +0047,7838               +0219,4739
                                                  +0045,4731               +0195,0863
                                                  +0049,0196               +0168,6239
                                                  +0061,9496               +0138,9257
                                                  +0083,1298               +0106,7110
                                                  +0110,2341               +0073,9706
                                                  +0145,9771               +0042,6813
                                                  +0183,0312               +0015,1697
                                                  +0218,2125               -0001,8326
                                                  +0253,0673               -0006,5776
                                                  +0287,5431               +0000,5787
                                                  +0324,0381               +0017,3175
                                                  +0359,7058               +0041,4552
                                                  +0400,1001               +0070,3640
                                                  +0442,9186               +0102,7329
                                                  +0484,5201               +0139,9164
                                                  +0522,6948               +0178,8303
                                                  +0560,6032               +0219,4912
                                                  +0597,1371               +0261,9648
                                                  +0628,5394               +0304,5120
                                                  +0653,9109               +0345,8690
                                                  +0679,3550               +0384,4090
                                                  +0705,8020               +0421,0793
                                                  +0734,1874               +0456,5076
                                                  +0759,9988               +0490,5136
                                                  +0783,1387               +0520,1875
                                                  +0807,1532               +0546,9540
                                                  +0833,6708               +0569,1463
                                                  +0856,4392               +0588,6151
                                                  +0873,8846               +0604,4869
                                                  +0886,2948               +0618,4362
                                                  +0887,3684               +0629,3991
                                                  +0879,9983               +0641,5421
                                                  +0866,0931               +0649,1320
                                                  +0841,0073               +0655,2906
                                                  +0811,6967               +0657,7308
                                                  +0779,3223               +0657,9691
                                                  +0747,8727               +0657,7173
                                                  +0713,5276               +0652,8311
                                                  +0676,9478               +0640,5838
                                                  +0638,2866               +0621,3978
                                                  +0599,8786               +0594,1923
                                                  +0564,9524               +0561,0241
                                                  +0529,4140               +0523,0813
                                                  +0499,3738               +0483,1494
                                                  +0476,8648               +0445,9555
                                                  +0462,2777               +0413,0197
                                                  +0454,4726               +0391,8920
                                                  +0449,6656               +0377,1264
                                                  +0449,1700               +0370,9086
                                                  +0450,4351               +0371,3539
                                                  +0449,3822               +0376,6793
                                                  +0447,9605               +0386,0497
                                                  +0447,5325               +0401,5809
                                                  +0442,3735               +0422,4800
                                                  +0432,0871               +0444,9285
                                                  +0418,8914               +0465,2314
                                                  +0401,8371               +0483,0648
                                                  +0381,2220               +0496,9966
                                                  +0357,7486               +0509,0828
                                                  +0332,1158               +0517,8229
                                                  +0304,8101               +0527,8879
                                                  +0275,3597               +0539,1272
                                                  +0246,5183               +0550,2322
                                                  +0216,2599               +0562,8540
                                                  +0184,5959               +0573,4806
                                                  +0151,8198               +0580,7778
                                                  +0114,4537               +0583,3050
                                                  +0073,8045               +0579,9330
                                                  +0034,9894               +0570,4920
                                                  +0001,1083               +0558,5013
                                                  -0028,1887               +0540,5852
                                                  -0050,6418               +0520,5881
                                                  -0070,7851               +0500,4570
                                                  -0088,4562               +0488,7848
                                                  -0104,0221               +0484,1426
                                                  -0113,8265               +0485,0144
                                                  -0119,0728               +0490,0320
                                                  -0116,8683               +0503,7475
                                                  -0109,6824               +0516,7097
                                                  -0100,2120               +0533,5821
                                                  -0089,9234               +0553,1998
                                                  -0081,9554               +0576,6376
                                                  -0075,7415               +0602,7833
                                                  -0070,4487               +0629,6617
                                                  -0066,5909               +0653,9553
                                                  -0067,4634               +0673,6276
                                                  -0066,5432               +0687,3510
                                                  -0061,8668               +0698,3664
                                                  -0056,4946               +0706,8872
                                                  -0048,5158               +0714,3650
                                                  -0038,8261               +0716,1607
                                                  -0026,8967               +0712,8184
                                                  -0013,9299               +0701,5981
                                                  +0003,7957               +0680,5680
                                                  +0024,9831               +0649,4579
                                                  +0048,1788               +0613,5136
                                                  +0069,7518               +0573,9778
                                                  +0089,6179               +0533,4384
                                                  +0112,6741               +0490,9564
                                                  +0144,1468               +0451,0873
                                                  +0188,5178               +0415,8310
                                                  +0243,3017               +0394,9426
                                                  +0305,8611               +0385,7523
                                                  +0373,0899               +0390,4129
                                                  +0440,5679               +0401,1491
                                                  +0503,7914               +0411,0664
                                                  +0554,2496               +0413,8584
                                                  +0590,7983               +0409,0974
                                                  +0609,1463               +0398,1073
                                                  +0611,7766               +0376,8489
                                                  +0597,0024               +0347,6072
                                                  +0569,9634               +0308,8075
                                                  +0538,5619               +0264,2352
                                                  +0506,5654               +0216,7260
                                                  +0473,2581               +0166,3418
                                                  +0439,9977               +0114,8148
                                                  +0405,7486               +0058,5347
                                                  +0369,8668               -0000,5512
                                                  +0329,2087               -0061,7322
                                                  +0287,7118               -0126,6626
                                                  +0246,5204               -0191,3299
                                                  +0205,2600               -0255,0390
                                                  +0165,9808               -0316,2378
                                                  +0131,0316               -0368,7533
                                                  +0099,5332               -0409,1358
                                                  +0076,3282               -0439,9412
                                                  +0057,5740               -0458,4927
                                                  +0040,0120               -0467,4298
                                                  +0026,6593               -0467,5722
                                                  +0016,5658               -0462,5947
                                                  +0007,5197               -0456,1289
                                                  +0001,5862               -0452,5112
                                                  -0000,9396               -0453,5053
                                                  +0004,5781               -0459,7780
                                                  +0014,5814               -0471,1497
                                                  +0027,6856               -0488,2193
                                                  +0044,2321               -0509,3158
                                                  +0061,4626               -0532,3705
                                                  +0076,4691               -0549,5271
                                                  +0085,6206               -0561,5744
                                                  +0038,9526               -0579,1562
                                                  -0011,7194               -0607,4796
                                                  -0055,2810               -0658,7788
                                                  -0096,9422               -0745,2641
                                                  -0066,5756               -0832,8504
                                                  -0010,5346               -0861,4025
                                                  +0046,7558               -0802,9705
                                                  +0105,6112               -0629,9439
                                                  +0145,4141               -0427,3432
                                                  +0203,2853               -0242,6915
                                                  +0244,2714               -0076,1660
                                                  +0296,7961               +0044,6792
                                                  +0340,8641               +0138,2864
                                                  +0345,0196               +0211,1258
                                                  +0342,5016               +0260,9964
                                                  +0332,6814               +0288,9881
                                                  +0308,1632               +0303,2846
                                                  +0267,7789               +0306,7257
                                                  +0213,8818               +0307,7321
                                                  +0155,0227               +0308,7424
                                                  +0111,7168               +0310,1996
                                                  +0075,6371               +0314,0578
                                                  +0061,4009               +0315,7021
                                                  +0049,3563               +0308,2050
                                                  +0073,4129               +0283,2425
                                                  +0114,8583               +0235,2147
                                                  +0117,7368               +0176,9169
                                                  +0104,0629               +0061,5979
                                                  +0080,1729               -0024,4633
                                                  +0056,7671               -0052,6727
                                                  +0066,3165               -0003,7740
                                                  +0087,8800               +0111,1724
                                                  +0124,6647               +0208,1214
                                                  +0146,7339               +0276,9778
                                                  +0166,1310               +0312,9010
                                                  +0180,0023               +0325,6659
                                                  +0186,4630               +0320,7767
                                                  +0190,5293               +0300,9706
                                                  +0196,3214               +0267,3207
                                                  +0197,7400               +0226,2552
                                                  +0197,7157               +0181,7899
                                                  +0197,3754               +0138,5858
                                                  +0200,2053               +0096,8916
                                                  +0201,1229               +0058,8064
                                                  +0199,8256               +0029,2741
                                                  +0196,2691               +0004,5926
                                                  +0190,8400               -0014,9399
                                                  +0182,6555               -0027,8040
                                                  +0172,2735               -0032,7273
                                                  +0156,0264               -0030,7943
                                                  +0136,9485               -0030,4071
                                                  +0111,8224               -0030,2382
                                                  +0080,9753               -0032,4029
                                                  +0048,8902               -0038,0672
                                                  +0012,1512               -0048,9170
                                                  -0024,2273               -0065,5895
                                                  -0060,7204               -0084,0177
                                                  -0096,8579               -0102,9803
                                                  -0137,5491               -0120,0398
                                                  -0182,8701               -0132,6928
                                                  -0231,1411               -0141,1897
                                                  -0277,8769               -0146,3635
                                                  -0320,7596               -0149,4623
                                                  -0356,7323               -0146,7948
                                                  -0384,5609               -0140,0349
                                                  -0399,0592               -0128,5286
                                                  -0403,9474               -0114,0044
                                                  -0400,0463               -0099,5050
                                                  -0387,3208               -0087,2787
                                                  -0366,4124               -0077,1017
                                                  -0342,0205               -0072,8114
                                                  -1773,5537               -1520,1648
                                                  -3318,4632               -3074,5308
                                                  -3878,0794               -3638,6443
                                                  -3732,9374               -3488,1451
                                                  -3191,5087               -2935,8314
                                                  -2476,1493               -2203,5993
                                                  -1718,3638               -1432,3237
                                                  -0992,4725               -0696,5899
                                                  -0336,5982               -0035,1482
                                                  +0231,6819               +0529,8443
                                                  +0705,1778               +0990,2664
                                                  +1089,2915               +1351,4688
                                                  +1388,5631               +1624,1226
                                                  +1617,7027               +1822,2214
                                                  +1783,9863               +1956,3259
                                                  +1908,7874               +2046,1030
                                                  +2000,5894               +2103,9306
                                                  +2068,4674               +2137,2799
                                                  +2116,0496               +2142,6819
                                                  +2153,1161               +2133,3132
                                                  +2179,7804               +2113,5564
                                                  +2197,3830               +2089,2840
                                                  +2201,2617               +2058,4032
                                                  +2197,0005               +2025,1843
                                                  +2190,4024               +1998,2435
                                                  +2183,8387               +1977,4712
                                                  +2179,9446               +1967,7088
                                                  +2178,8085               +1967,6292
                                                  +2183,6700               +1982,8585
                                                  +2199,8066               +2010,9786
                                                  +2227,9828               +2049,9089
                                                  +2270,3702               +2096,6202
                                                  +2326,2519               +2153,6637
                                                  +2394,8014               +2218,8995
                                                  +2475,9207               +2295,9052
                                                  +2567,0190               +2379,6270
                                                  +2665,1884               +2467,2925
                                                  +2768,5724               +2556,1066
                                                  +2875,6036               +2648,0349
                                                  +2982,9084               +2741,3876
                                                  +3086,0069               +2835,4969
                                                  +3179,7533               +2927,5882
                                                  +3264,0484               +3013,8357
                                                  +3331,3403               +3085,5055
                                                  +3383,7296               +3142,4686
                                                  +3431,7277               +3189,1030
                                                  +3479,3391               +3223,2277
                                                  +3534,3456               +3245,6559
                                                  +3600,0470               +3271,0517
                                                  +3682,7545               +3333,9710
                                                  +3782,9476               +3440,6272
                                                  +3899,4708               +3585,7275
                                                  +4036,1937               +3770,3840
                                                  +4178,7020               +3968,1236
                                                  +4328,6821               +4144,1523
                                                  +4489,3953               +4297,9258
                                                  +4661,6277               +4442,6633
                                                  +4838,4666               +4577,7328
                                                  +5012,3667               +4690,8343
                                                  +5179,9299               +4778,7455
                                                  +5334,2740               +4848,0113
                                                  +5465,8991               +4902,6853
                                                  +5562,4045               +4941,0228
                                                  +5612,9575               +4955,0255
                                                  +5616,9926               +4938,7087
                                                  +5571,3674               +4889,7980
                                                  +5472,9537               +4803,4211
                                                  +5325,3443               +4673,3982
                                                  +5134,1381               +4501,9546
                                                  +4913,2184               +4300,5546
                                                  +4667,3175               +4070,1131
                                                  +4403,2246               +3817,4626
                                                  +4116,9908               +3542,2138
                                                  +3814,6201               +3250,0560
                                                  +3497,0377               +2944,7484
                                                  +3181,9536               +2629,0850
                                                  +2866,6337               +2331,9577
                                                  +2566,2448               +2044,6172
                                                  +2273,6798               +1781,5286
                                                  +1977,2871               +1530,0819
                                                  +1665,2573               +1262,8283
                                                  +1331,2630               +0982,0985
                                                  +0976,6478               +0690,0363
                                                  +0605,8098               +0381,2412
                                                  +0221,3181               +0053,2410
                                                  -0169,0279               -0295,7571
                                                  -0552,2465               -0663,6456
                                                  -0918,8841               -1039,1014
                                                  -1260,7629               -1413,0446
                                                  -1570,7303               -1774,7093
                                                  -1846,7938               -2110,4834
                                                  -2087,6656               -2410,3780
                                                  -2291,2127               -2669,8763
                                                  -2466,2724               -2878,7671
                                                  -2615,1423               -3035,5583
                                                  -2745,7421               -3145,3640
                                                  -2862,8290               -3217,9364
                                                  -2971,3059               -3263,1956
                                                  -3078,1821               -3291,8842
                                                  -3187,2605               -3313,7024
                                                  -3299,6438               -3340,0405
                                                  -3418,2383               -3381,1303
                                                  -3542,8285               -3441,0633
                                                  -3672,8324               -3520,6005
                                                  -3805,8567               -3618,9795
                                                  -3939,6516               -3734,8822
                                                  -4069,2509               -3863,7087
                                                  -4197,9235               -4003,3608
                                                  -4322,9142               -4148,1593
                                                  -4441,3325               -4295,5042
                                                  -4553,9103               -4445,0051
                                                  -4663,5089               -4595,1150
                                                  -4775,0800               -4749,8059
                                                  -4884,1472               -4910,9835
                                                  -4988,1729               -5074,8919
                                                  -5083,7479               -5242,7831
                                                  -5159,9207               -5412,9315
                                                  -5207,9790               -5577,8585
                                                  -5232,3474               -5734,3093
                                                  -5225,7949               -5877,0176
                                                  -5192,5415               -5997,4669
                                                  -5131,3099               -6091,2237
                                                  -5044,8832               -6156,0103
                                                  -4931,7391               -6187,7729
                                                  -4794,6313               -6180,5514
                                                  -4632,6346               -6135,3359
                                                  -4442,2210               -6047,3794
                                                  -4222,5596               -5916,7617
                                                  -3968,5434               -5741,9562
                                                  -3682,5600               -5520,8631
                                                  -3366,8116               -5250,0480
                                                  -3020,2464               -4925,9821
                                                  -2653,0252               -4549,4829
                                                  -2264,4347               -4125,0623
                                                  -1859,6845               -3656,2428
                                                  -1445,8245               -3153,4190
                                                  -1030,5095               -2625,6519
                                                  -0618,7453               -2089,4855
                                                  -0217,0200               -1561,3971
                                                  +0167,2793               -1055,6094
                                                  +0525,9115               -0587,2573
                                                  +0855,8826               -0160,5016
                                                  +1152,6778               +0215,9720
                                                  +1409,5191               +0544,7786
                                                  +1622,6377               +0820,9131
                                                  +1792,4507               +1045,6758
                                                  +1915,2984               +1222,1285
                                                  +1992,3031               +1351,1616
                                                  +2022,9952               +1432,8575
                                                  +2005,0874               +1475,1080
                                                  +1944,4740               +1477,5215
                                                  +1844,6306               +1444,4986
                                                  +1715,2863               +1381,5242
                                                  +1564,8843               +1295,3610
                                                  +1397,2927               +1188,4805
                                                  +1220,2471               +1062,9448
                                                  +1041,7528               +0919,1285
                                                  +0864,1261               +0758,7094
                                                  +0687,9200               +0583,8326
                                                  +0519,6747               +0396,2566
                                                  +0361,4472               +0201,1762
                                                  +0210,8054               +0001,8900
                                                  +0066,8823               -0193,3710
                                                  -0072,7701               -0386,3739
                                                  -0209,6408               -0574,9644
                                                  -0345,6729               -0760,9944
                                                  -0481,5747               -0940,1854
                                                  -0611,4435               -1115,4124
                                                  -0733,9794               -1288,9970
                                                  -0846,6901               -1459,4149
                                                  -0952,7568               -1622,9083
                                                  -1052,7103               -1773,6052
                                                  -1139,9562               -1909,7229
                                                  -1210,0237               -2029,2401
                                                  -1262,1984               -2131,7762
                                                  -1297,9093               -2213,7414
                                                  -1316,1441               -2274,5391
                                                  -1322,7778               -2312,1525
                                                  -1317,3328               -2324,9346
                                                  -1301,7965               -2311,9000
                                                  -1272,8492               -2276,7209
                                                  -1236,1355               -2225,8461
                                                  -1187,6447               -2167,9665
                                                  -1131,8930               -2102,4513
                                                  -1067,9900               -2034,1234
                                                  -0999,0110               -1966,3759
                                                  -0926,5591               -1895,7494
                                                  -0849,3729               -1819,1047
                                                  -0764,2878               -1736,3249
                                                  -0674,0713               -1642,2476
                                                  -0580,3615               -1537,9249
                                                  -0484,3787               -1427,8678
                                                  -0384,1674               -1313,5738
                                                  -0279,8194               -1192,3642
                                                  -0177,6129               -1065,4322
                                                  -0072,2363               -0934,7603
                                                  +0032,8540               -0803,0456
                                                  +0134,5375               -0676,3492
                                                  +0230,6235               -0554,7286
                                                  +0314,9929               -0440,8542
                                                  +0385,9298               -0338,2310
                                                  +0444,4883               -0249,6976
                                                  +0491,1173               -0175,6734
                                                  +0531,3683               -0115,8597
                                                  +0565,1781               -0070,7316
                                                  +0594,8073               -0039,9274
                                                  +0616,0363               -0020,9272
                                                  +0631,6696               -0014,1844
                                                  +0638,9174               -0019,0299
                                                  +0632,0395               -0030,9525
                                                  +0612,6594               -0046,7412
                                                  +0581,6307               -0066,8642
                                                  +0540,8554               -0090,7924
                                                  +0491,9524               -0118,7419
                                                  +0439,7794               -0148,1632
                                                  +0384,5973               -0176,9133
                                                  +0329,7883               -0203,3323
                                                  +0274,5329               -0229,8003
                                                  +0224,2876               -0260,8349
                                                  +0175,9178               -0295,4635
                                                  +0124,1272               -0330,4171
                                                  +0069,4425               -0372,1869
                                                  +0014,1986               -0419,0048
                                                  -0040,0827               -0466,9521
                                                  -0088,8767               -0513,4522
                                                  -0132,8793               -0559,8289
                                                  -0174,2571               -0607,9833
                                                  -0212,7757               -0653,3846
                                                  -0251,7251               -0697,0045
                                                  -0289,8679               -0737,8727
                                                  -0325,3529               -0775,6428
                                                  -0358,4442               -0806,9743
                                                  -0385,7027               -0831,5091
                                                  -0406,0554               -0851,0718
                                                  -0416,6857               -0865,1419
                                                  -0415,2044               -0873,6862
                                                  -0401,6072               -0877,7358
                                                  -0379,9207               -0875,5402
                                                  -0353,8601               -0869,6882
                                                  -0325,5287               -0858,8684
                                                  -0298,5267               -0847,8971
                                                  -0275,5696               -0838,7922
                                                  -0256,3764               -0829,3719
                                                  -0235,7760               -0818,8303
                                                  -0218,3506               -0804,9283
                                                  -0201,8000               -0788,5703
                                                  -0184,3421               -0774,0051
                                                  -0168,3521               -0759,6365
                                                  -0154,1680               -0751,7056
                                                  -0143,5288               -0750,5411
                                                  -0132,0370               -0754,0775
                                                  -0120,7074               -0762,6978
                                                  -0110,6555               -0775,7866
                                                  -0105,3343               -0793,2977
                                                  -0103,7281               -0815,2277
                                                  -0103,6981               -0839,5886
                                                  -0106,2133               -0872,9034
                                                  -0114,2660               -0909,8408
                                                  -0128,8425               -0951,1709
                                                  -0152,1417               -0991,6767
                                                  -0183,3964               -1031,8173
                                                  -0217,3924               -1072,6988
                                                  -0248,8872               -1110,8178
                                                  -0273,8391               -1147,9643
                                                  -0297,4938               -1188,0662
                                                  -0316,1518               -1224,6259
                                                  -0326,3058               -1260,7809
                                                  -0326,9608               -1299,7067
                                                  -0320,3373               -1340,2580
                                                  -0307,6052               -1379,3699
                                                  -0287,8878               -1416,4078
                                                  -0266,8985               -1450,5335
                                                  -0243,6421               -1483,4570
                                                  -0220,7755               -1519,3351
                                                  -0198,7261               -1555,4786
                                                  -0175,2645               -1595,4785
                                                  -0152,1527               -1638,6676
                                                  -0128,8166               -1682,5211
                                                  -0109,9610               -1730,0884
                                                  -0098,4449               -1780,5955
                                                  -0093,1244               -1833,0715
                                                  -0097,3921               -1890,1772
                                                  -0114,3140               -1943,5688
                                                  -0139,8204               -1997,2998
                                                  -0174,9754               -2050,6560
                                                  -0220,8132               -2104,8641
                                                  -0273,6090               -2155,7303
                                                  -0332,7468               -2203,8813
                                                  -0398,1406               -2255,4609
                                                  -0471,6918               -2304,6574
                                                  -0552,1156               -2352,7027
                                                  -0639,2440               -2392,7690
                                                  -0729,1401               -2422,7567
                                                  -0819,5445               -2439,5312
                                                  -0909,1187               -2446,5632
                                                  -0992,1495               -2448,7712
                                                  -1072,3957               -2446,4338
                                                  -1148,6527               -2441,6713
                                                  -1218,7849               -2438,3691
                                                  -1285,9404               -2430,1601
                                                  -1350,4211               -2417,9100
                                                  -1410,4328               -2404,5733
                                                  -1468,6807               -2386,3133
                                                  -1518,9679               -2361,9487
                                                  -1563,1619               -2332,8066
                                                  -1597,4660               -2293,8909
                                                  -1625,8183               -2245,0366
                                                  -1644,3619               -2190,1182
                                                  -1659,3635               -2133,2469
                                                  -1672,5083               -2081,4028
                                                  -1685,6871               -2035,1695
                                                  -1694,8880               -1997,1175
                                                  -1701,9523               -1964,8581
                                                  -1708,2991               -1936,6023
                                                  -1709,0759               -1909,7177
                                                  -1705,8960               -1886,7982
                                                  -1700,6552               -1867,7145
                                                  -1697,7087               -1850,6946
                                                  -1694,0291               -1842,1893
                                                  -1693,7125               -1838,1834
                                                  -1700,1388               -1836,8287
                                                  -1713,9003               -1835,8291
                                                  -1729,7169               -1834,0096
                                                  -1748,0137               -1830,8103
                                                  -1764,5181               -1823,6203
                                                  -1779,5149               -1809,7433
                                                  -1793,5168               -1792,2728
                                                  -1802,0141               -1771,6837
                                                  -1804,8634               -1748,7240
                                                  -1799,9037               -1726,6026
                                                  -1790,0750               -1710,3171
                                                  -1774,8752               -1702,0878
                                                  -1757,8982               -1704,5884
                                                  -1734,6631               -1716,4083
                                                  -1714,6452               -1735,8508
                                                  -1692,9964               -1763,4420
                                                  -1666,3289               -1793,0641
                                                  -1635,0855               -1822,7895
                                                  -1595,8576               -1850,9679
                                                  -1547,1963               -1874,5412
                                                  -1490,5010               -1889,3103
                                                  -1422,4419               -1893,3718
                                                  -1344,5872               -1894,0683
                                                  -1257,5909               -1891,2874
                                                  -1169,6010               -1890,2560
                                                  -1079,1569               -1890,2114
                                                  -0989,2608               -1888,3999
                                                  -0902,5153               -1887,0781
                                                  -0822,5440               -1885,7940
                                                  -0752,0570               -1882,8343
                                                  -0686,5484               -1873,9007
                                                  -0627,2858               -1853,2801
                                                  -0574,9126               -1822,6825
                                                  -0536,4947               -1780,8014
                                                  -0510,6595               -1730,5934
                                                  -0501,3555               -1675,2980
                                                  -0510,7447               -1618,4537
                                                  -0534,6849               -1565,5938
                                                  -0571,2014               -1514,7052
                                                  -0613,1831               -1466,1473
                                                  -0659,3170               -1420,4866
                                                  -0707,1252               -1376,1576
                                                  -0753,2932               -1332,5302
                                                  -0797,8451               -1285,6049
                                                  -0835,4585               -1235,3680
                                                  -0866,9793               -1183,5687
                                                  -0886,1425               -1126,5816
                                                  -0895,4624               -1070,2978
                                                  -0895,8697               -1008,8270
                                                  -0885,2128               -0944,8192
                                                  -0867,7903               -0878,6951
                                                  -0842,1518               -0807,4136
                                                  -0805,3941               -0738,2566
                                                  -0760,8149               -0671,0074
                                                  -0709,2055               -0607,0556
                                                  -0654,2786               -0550,3370
                                                  -0599,8773               -0502,0808
                                                  -0549,1278               -0464,2826
                                                  -0503,4083               -0436,1502
                                                  -0467,5978               -0413,4506
                                                  -0443,7947               -0393,3090
                                                  -0430,7993               -0375,7012
                                                  -0429,6171               -0364,6120
                                                  -0436,7685               -0358,1141
                                                  -0452,6224               -0359,2297
                                                  -0476,6614               -0364,9369
                                                  -0508,5546               -0374,3586
                                                  -0543,1399               -0384,1453
                                                  -0581,6471               -0391,8854
                                                  -0620,1052               -0397,6463
                                                  -0661,1881               -0401,9160
                                                  -0708,1396               -0405,1095
                                                  -0759,0027               -0409,0529
                                                  -0811,9829               -0414,4008
                                                  -0865,4671               -0420,2903
                                                  -0918,7870               -0427,5465
                                                  -0974,2614               -0430,6306
                                                  -1034,0395               -0427,2692
                                                  -1092,9612               -0418,1705
                                                  -1154,7409               -0408,6808
                                                  -1216,5525               -0400,2194
                                                  -1273,7312               -0395,3215
                                                  -1327,7415               -0388,2958
                                                  -1376,4165               -0383,7906
                                                  -1416,6804               -0381,7221
                                                  -1449,0536               -0379,2915
                                                  -1476,2242               -0374,2384
                                                  -1491,8260               -0363,6656
                                                  -1498,9005               -0342,7106
                                                  -1501,8219               -0315,6105
                                                  -1496,7895               -0282,9501
                                                  -1483,3613               -0245,6551
                                                  -1455,7816               -0204,4193
                                                  -1411,9554               -0162,2199
                                                  -1351,5755               -0123,6787
                                                  -1277,6514               -0087,1244
                                                  -1191,4538               -0051,5186
                                                  -1102,8612               -0016,9336
                                                  -1013,8765               +0016,1396
                                                  -0928,8921               +0045,8981
                                                  -0849,8795               +0071,7717
                                                  -0779,9881               +0091,9704
                                                  -0718,6224               +0109,5242
                                                  -0668,2049               +0119,4166
                                                  -0624,1193               +0124,0575
                                                  -0588,5770               +0123,1683
                                                  -0557,3848               +0115,3481
                                                  -0534,9838               +0100,1704
                                                  -0516,9461               +0081,4100
                                                  -0502,0675               +0058,4449
                                                  -0487,9826               +0031,8813
                                                  -0475,8229               -0001,2743
                                                  -0465,0882               -0035,1218
                                                  -0455,0462               -0070,5666
                                                  -0442,3494               -0110,7822
                                                  -0427,4498               -0149,6148
                                                  -0408,7599               -0188,8436
                                                  -0387,9661               -0228,9311
                                                  -0361,2488               -0270,4835
                                                  -0331,1927               -0310,2803
                                                  -0299,9121               -0349,6609
                                                  -0268,6424               -0385,9895
                                                  -0241,8620               -0418,8365
                                                  -0220,3214               -0446,4364
                                                  -0205,2812               -0470,0275
                                                  -0197,7707               -0488,0998
                                                  -0199,7917               -0503,6277
                                                  -0210,7761               -0511,2422
                                                  -0226,8850               -0517,3030
                                                  -0244,8761               -0522,2571
                                                  -0262,8728               -0525,5825
                                                  -0284,3126               -0528,2346
                                                  -0310,1057               -0529,3176
                                                  -0341,3380               -0532,1000
                                                  -0376,8764               -0535,4084
                                                  -0415,2869               -0538,3108
                                                  -0452,1516               -0541,0955
                                                  -0490,8279               -0543,8575
                                                  -0532,5619               -0547,2380
                                                  -0577,3204               -0552,0998
                                                  -0628,3450               -0559,0022
                                                  -0682,8101               -0564,8935
                                                  -0740,4587               -0572,7498
                                                  -0802,4187               -0583,3498
                                                  -0865,8898               -0592,5843
                                                  -0926,4252               -0604,9335
                                                  -0981,4360               -0617,6789
                                                  -1031,8395               -0632,6886
                                                  -1074,1200               -0647,8043
                                                  -1110,7022               -0664,1823
                                                  -1143,7507               -0675,8687
                                                  -1173,4281               -0686,0329
                                                  -1198,4214               -0695,5063
                                                  -1222,4602               -0704,2556
                                                  -1244,4189               -0714,7958
                                                  -1264,4506               -0720,3846
                                                  -1283,3177               -0720,9411
                                                  -1300,6075               -0713,7344
                                                  -1317,7433               -0696,5199
                                                  -1329,9837               -0670,7198
                                                  -1336,5671               -0640,5532
                                                  -1335,3507               -0610,4482
                                                  -1330,8057               -0581,5908
                                                  -1317,4561               -0555,5120
                                                  -1295,6892               -0533,6654
                                                  -1265,1839               -0516,0054
                                                  -1227,8754               -0502,0035
                                                  -1182,1871               -0486,6968
                                                  -1133,2810               -0465,8961
                                                  -1077,1792               -0436,7063
                                                  -1020,9403               -0404,0961
                                                  -0965,8747               -0367,6421
                                                  -0911,3144               -0330,2935
                                                  -0860,4429               -0292,7615
                                                  -0811,9006               -0254,2007
                                                  -0770,3266               -0215,1597
                                                  -0735,9241               -0172,7826
                                                  -0707,0679               -0125,6672
                                                  -0681,7399               -0076,7749
                                                  -0662,8189               -0027,4459
                                                  -0646,5333               +0023,4786
                                                  -0633,6388               +0072,8919
                                                  -0623,7831               +0115,8901
                                                  -0612,4983               +0156,4166
                                                  -0600,8707               +0190,5961
                                                  -0588,6073               +0217,0185
                                                  -0579,1313               +0235,3326
                                                  -0569,7519               +0245,8173
                                                  -0562,5026               +0249,6221
                                                  -0564,8559               +0247,4477
                                                  -0571,7289               +0239,8186
                                                  -0584,7663               +0227,5733
                                                  -0603,5522               +0210,0094
                                                  -0626,7658               +0188,2692
                                                  -0650,3478               +0164,2339
                                                  -0670,9529               +0139,1757
                                                  -0685,4274               +0115,7199
                                                  -0689,8049               +0098,2435
                                                  -0682,9206               +0084,4168
                                                  -0666,7005               +0071,0634
                                                  -0641,1952               +0056,7239
                                                  -0608,5060               +0041,8762
                                                  -0569,9037               +0027,4663
                                                  -0527,7395               +0016,0746
                                                  -0479,7457               +0005,7726
                                                  -0430,1382               -0001,9154
                                                  -0379,0181               -0004,4601
                                                  -0325,1747               -0005,1237
                                                  -0271,4649               -0002,2187
                                                  -0214,6074               +0003,7139
                                                  -0162,2258               +0013,0514
                                                  -0115,7752               +0026,1443
                                                  -0077,0127               +0043,6681
                                                  -0045,8375               +0063,5644
                                                  -0019,6570               +0079,1270
                                                  -0001,1064               +0086,6042
                                                  +0013,5690               +0082,9521
                                                  +0018,8299               +0067,9836
                                                  +0023,7244               +0045,6207
                                                  +0028,2611               +0019,3483
                                                  +0033,1322               -0006,7036
                                                  +0038,5294               -0030,4241
                                                  +0040,8825               -0049,0850
                                                  +0043,1149               -0060,8139
                                                  +0041,0593               -0060,7337
                                                  +0029,8576               -0052,2863
                                                  +0011,1908               -0038,0311
                                                  -0012,1312               -0018,5676
                                                  -0039,0022               -0000,1347
                                                  -0068,6202               +0020,6324
                                                  -0100,2741               +0042,2788
                                                  -0127,3057               +0062,5637
                                                  -0151,8172               +0080,4680
                                                  -0170,8028               +0099,8007
                                                  -0185,5910               +0117,5462
                                                  -0193,9772               +0136,9520
                                                  -0195,5028               +0159,1135
                                                  -0194,2135               +0181,0565
                                                  -0189,9785               +0199,0636
                                                  -0183,6982               +0216,2752
                                                  -0177,7226               +0233,5168
                                                  -0167,1508               +0253,8932
                                                  -0151,0195               +0280,8034
                                                  -0130,7221               +0309,8542
                                                  -0113,7045               +0343,5380
                                                  -0096,4023               +0380,4700
                                                  -0083,0946               +0418,2574
                                                  -0071,4348               +0454,2119
                                                  -0064,8527               +0490,7225
                                                  -0062,3029               +0527,0590
                                                  -0061,6138               +0561,7466
                                                  -0067,7448               +0597,0713
                                                  -0079,5400               +0634,9175
                                                  -0096,8318               +0673,5718
                                                  -0119,5827               +0711,8879
                                                  -0145,2450               +0748,7655
                                                  -0169,1089               +0781,1260
                                                  -0194,2278               +0809,1795
                                                  -0216,8553               +0832,7576
                                                  -0240,7644               +0851,0168
                                                  -0262,9230               +0862,0614
                                                  -0289,4374               +0869,4614
                                                  -0319,0357               +0874,6606
                                                  -0351,5044               +0877,3140
                                                  -0384,8832               +0881,6127
                                                  -0419,0298               +0885,2159
                                                  -0454,8943               +0888,2194
                                                  -0486,4185               +0892,9447
                                                  -0507,3923               +0901,7865
                                                  -0520,7301               +0915,7808
                                                  -0524,5624               +0932,2119
                                                  -0518,0179               +0948,5667
                                                  -0506,6079               +0963,7331
                                                  -0495,0047               +0970,8141
                                                  -0480,1315               +0971,6505
                                                  -0465,2290               +0962,6145
                                                  -0445,6967               +0943,0103
                                                  -0420,4020               +0915,1583
                                                  -0389,3010               +0879,9319
                                                  -0348,6925               +0838,5620
                                                  -0305,7318               +0794,8608
                                                  -0261,2624               +0749,1126
                                                  -0216,9049               +0700,0213
                                                  -0177,0150               +0647,6018
                                                  -0138,8706               +0589,2409
                                                  -0096,6330               +0528,4084
                                                  -0048,7336               +0470,8149
                                                  +0001,7941               +0419,4193
                                                  +0053,5271               +0374,8452
                                                  +0101,9947               +0339,5001
                                                  +0142,2832               +0313,9761
                                                  +0176,3976               +0295,1172
                                                  +0204,4299               +0279,9479
                                                  +0230,2412               +0270,7895
                                                  +0248,2395               +0267,8774
                                                  +0260,0811               +0271,3467
                                                  +0263,2714               +0282,9628
                                                  +0260,0444               +0298,2727
                                                  +0250,3325               +0318,0976
                                                  +0235,2336               +0334,9224
                                                  +0214,1961               +0346,2655
                                                  +0184,6844               +0358,3398
                                                  +0148,1391               +0366,3916
                                                  +0108,9002               +0367,1538
                                                  +0070,5023               +0358,4297
                                                  +0035,7314               +0340,5298
                                                  +0005,9338               +0316,5617
                                                  -0020,1533               +0286,3597
                                                  -0042,8997               +0254,2577
                                                  -0065,4120               +0223,3038
                                                  -0088,9612               +0193,3299
                                                  -0113,5756               +0162,8021
                                                  -0138,3309               +0130,9259
                                                  -0162,6908               +0096,4185
                                                  -0185,8027               +0059,2260
                                                  -0205,0018               +0024,2639
                                                  -0217,1522               -0008,0150
                                                  -0223,3913               -0033,4257
                                                  -0230,6816               -0049,5838
                                                  -0237,7162               -0060,3388
                                                  -0245,2590               -0062,3798
                                                  -0253,2255               -0056,7208
                                                  -0262,2146               -0047,5556
                                                  -0271,6591               -0037,3804
                                                  -0280,6490               -0023,8585
                                                  -0288,0578               -0009,9784
                                                  -0290,7973               +0005,4254
                                                  -0288,4972               +0018,2706
                                                  -0283,4332               +0030,8723
                                                  -0283,7154               +0044,3678
                                                  -0288,0670               +0058,7086
                                                  -0299,8482               +0075,1234
                                                  -0318,0887               +0092,9417
                                                  -0338,1405               +0113,6956
                                                  -0357,0774               +0139,2343
                                                  -0368,2571               +0168,0791
                                                  -0373,4850               +0199,8775
                                                  -0374,2397               +0233,6078
                                                  -0372,0873               +0271,5876
                                                  -0370,5462               +0310,9994
                                                  -0366,0091               +0352,1730
                                                  -0355,6524               +0393,6247
                                                  -0341,9597               +0437,2359
                                                  -0327,2953               +0481,5760
                                                  -0313,0386               +0524,4258
                                                  -0302,6219               +0567,8700
                                                  -0298,3649               +0612,1046
                                                  -0301,1215               +0657,1711
                                                  -0310,5718               +0698,8556
                                                  -0323,2223               +0733,6161
                                                  -0334,6562               +0760,7228
                                                  -0339,2762               +0781,8971
                                                  -0338,3331               +0794,5852
                                                  -0333,3006               +0802,6757
                                                  -0328,2285               +0806,1990
                                                  -0324,8766               +0805,9594
                                                  -0325,6479               +0800,5244
                                                  -0330,9130               +0792,6336
                                                  -0339,1363               +0782,6249
                                                  -0350,2143               +0779,2973
                                                  -0364,2678               +0781,3848
                                                  -0379,9866               +0789,8248
                                                  -0397,5546               +0806,6593
