# Supplementary material for: Flash visual evoked potentials in diurnal birds of prey
Source: PeerJ. 2016 Jul 26;4:e2217. doi: 10.7717/peerj.2217 (PMC4974951; doi:10.7717/peerj.2217)
Supplement: Supplemental Information 4 [file peerj-04-2217-s004.asc]

Naria                    Lanaria                  

2048                                              2048
+0945,1103                                        +1066,8026
+0944,9653                                        +1066,6390
+0944,8204                                        +1066,4754
+0944,6754                                        +1066,3118
+0941,6247                                        +1060,7835
+0935,6456                                        +1053,0096
+0933,6507                                        +1040,8719
+0937,0768                                        +1028,9267
+0948,1394                                        +1021,2053
+0964,3422                                        +1022,2155
+0983,4114                                        +1031,2398
+1009,7058                                        +1048,0992
+1047,3107                                        +1072,6444
+1092,8949                                        +1105,1539
+1147,4275                                        +1145,9356
+1205,1640                                        +1193,8272
+1272,0906                                        +1248,2791
+1349,1028                                        +1308,2532
+1437,2892                                        +1375,9859
+1535,3056                                        +1450,4635
+1640,0429                                        +1529,6804
+1749,4900                                        +1611,8193
+1866,1637                                        +1697,0943
+1986,1634                                        +1788,0011
+2109,5968                                        +1881,3232
+2237,2255                                        +1978,4394
+2365,9816                                        +2078,5163
+2497,8850                                        +2180,9918
+2633,5581                                        +2283,5310
+2776,8394                                        +2386,6903
+2922,7549                                        +2491,0554
+3071,5804                                        +2598,2323
+3223,3114                                        +2704,0410
+3378,1269                                        +2806,9716
+3533,9426                                        +2909,4770
+3688,7463                                        +3017,2579
+3845,0417                                        +3132,1915
+4005,7928                                        +3257,5825
+4178,1855                                        +3395,7767
+4368,5345                                        +3547,0325
+4565,1184                                        +3717,2732
+4770,5624                                        +3901,8200
+4998,6180                                        +4102,1292
+5254,0496                                        +4323,1384
+5526,9240                                        +4558,0480
+5799,9112                                        +4792,6186
+6050,1591                                        +5019,3968
+6274,9823                                        +5227,9263
+6471,5674                                        +5410,2418
+6644,1220                                        +5568,6430
+6787,5744                                        +5705,6290
+6893,9927                                        +5818,7936
+6965,0650                                        +5906,0522
+6993,7659                                        +5959,2205
+6981,6922                                        +5973,5736
+6936,2664                                        +5957,6121
+6859,2153                                        +5914,1782
+6744,6239                                        +5847,3864
+6599,1688                                        +5760,5279
+6429,8139                                        +5658,8278
+6251,9291                                        +5546,5570
+6062,8463                                        +5424,4757
+5862,2588                                        +5287,5505
+5654,2471                                        +5132,0208
+5444,6775                                        +4959,7801
+5234,0048                                        +4774,0065
+5019,5225                                        +4575,1371
+4795,0259                                        +4370,7371
+4563,8130                                        +4162,3611
+4325,0176                                        +3953,9268
+4081,9292                                        +3742,4648
+3830,5282                                        +3528,7692
+3569,9855                                        +3315,8494
+3302,2980                                        +3106,9290
+3033,3205                                        +2902,7169
+2766,1714                                        +2705,2774
+2502,4862                                        +2516,5311
+2237,9870                                        +2336,9712
+1976,9372                                        +2164,9745
+1717,2304                                        +2001,6085
+1463,3547                                        +1845,6316
+1211,9850                                        +1696,5684
+0960,9883                                        +1553,5015
+0706,2962                                        +1408,4854
+0446,9327                                        +1261,2727
+0184,2897                                        +1108,6798
-0077,6680                                        +0948,9692
-0340,2597                                        +0777,1779
-0607,0471                                        +0593,4446
-0878,1326                                        +0400,8055
-1151,5529                                        +0199,8492
-1418,8278                                        -0008,5950
-1683,4971                                        -0219,0257
-1942,5566                                        -0433,6099
-2198,0086                                        -0647,6955
-2443,6134                                        -0857,3383
-2674,3659                                        -1061,4458
-2889,7397                                        -1256,5005
-3085,0429                                        -1439,8251
-3263,3071                                        -1613,1401
-3421,0539                                        -1776,8444
-3560,5696                                        -1931,4810
-3672,8251                                        -2075,2438
-3756,5108                                        -2209,9548
-3818,3942                                        -2331,1156
-3852,1243                                        -2442,1679
-3856,5322                                        -2542,4847
-3828,0909                                        -2632,2450
-3769,7886                                        -2709,1266
-3691,3026                                        -2774,8541
-3598,7485                                        -2827,4672
-3494,1895                                        -2867,2723
-3381,1455                                        -2893,8260
-3264,5544                                        -2910,5750
-3154,3968                                        -2916,7033
-3057,2161                                        -2910,4353
-2974,8466                                        -2892,0714
-2906,2461                                        -2858,4060
-2853,5931                                        -2814,7921
-2819,1829                                        -2762,4106
-2804,0284                                        -2699,7956
-2808,6129                                        -2634,1834
-2827,7040                                        -2567,8384
-2857,6672                                        -2500,9945
-2901,1209                                        -2436,4129
-2956,9429                                        -2375,3518
-3026,0274                                        -2318,8386
-3102,7928                                        -2266,2807
-3181,9491                                        -2221,7378
-3260,5470                                        -2182,8152
-3334,0056                                        -2150,8129
-3404,5793                                        -2122,2509
-3473,4406                                        -2093,4258
-3530,3077                                        -2066,7860
-3577,6399                                        -2042,4147
-3614,9785                                        -2016,1496
-3643,4691                                        -1989,9582
-3666,2760                                        -1965,8208
-3682,6703                                        -1939,2438
-3691,0551                                        -1908,1687
-3686,4151                                        -1875,0937
-3676,4524                                        -1841,0359
-3660,1590                                        -1804,8388
-3638,6667                                        -1768,2937
-3608,9781                                        -1728,9534
-3575,1848                                        -1690,6527
-3546,4523                                        -1651,7503
-3521,2339                                        -1612,0581
-3501,5848                                        -1575,2497
-3486,7456                                        -1539,9934
-3473,0335                                        -1507,6273
-3462,4452                                        -1479,9269
-3455,0090                                        -1452,9595
-3448,8584                                        -1427,7790
-3443,9374                                        -1404,7374
-3433,4505                                        -1382,3484
-3423,3467                                        -1366,1861
-3415,6980                                        -1350,9432
-3408,5982                                        -1339,1802
-3397,7083                                        -1331,0370
-3382,9142                                        -1327,1090
-3361,5037                                        -1330,7519
-3341,1172                                        -1342,3272
-3319,0829                                        -1359,8271
-3296,3616                                        -1380,4859
-3268,8877                                        -1405,8852
-3236,2240                                        -1433,5769
-3203,7406                                        -1463,6799
-3172,3094                                        -1492,8516
-3142,8729                                        -1518,6084
-3114,4078                                        -1539,2905
-3083,2842                                        -1556,5518
-3053,6679                                        -1570,5902
-3029,9592                                        -1574,2516
-3009,9357                                        -1572,2254
-2989,5919                                        -1564,1502
-2968,5532                                        -1546,3167
-2950,0603                                        -1521,6391
-2936,1482                                        -1492,6382
-2927,6984                                        -1459,6890
-2918,1299                                        -1426,3758
-2908,8107                                        -1390,0705
-2899,8647                                        -1349,8099
-2893,4537                                        -1309,0172
-2892,8647                                        -1265,5082
-2894,3819                                        -1220,5504
-2896,3161                                        -1171,9123
-2894,1113                                        -1121,8139
-2892,5416                                        -1073,6235
-2891,1935                                        -1026,2655
-2884,6143                                        -0980,9118
-2877,4717                                        -0939,4088
-2863,1259                                        -0900,4970
-2843,9853                                        -0865,0658
-2821,1809                                        -0835,1667
-2798,4859                                        -0806,9551
-2777,4815                                        -0777,9203
-2758,6728                                        -0750,0704
-2739,4592                                        -0725,1375
-2726,2445                                        -0699,5079
-2718,9417                                        -0673,6935
-2716,6956                                        -0645,9197
-2718,9717                                        -0619,0159
-2724,8329                                        -0595,1494
-2736,8892                                        -0571,7320
-2757,2903                                        -0551,4262
-2788,9664                                        -0532,6190
-2825,3660                                        -0514,0615
-2866,2278                                        -0495,4136
-2915,6152                                        -0478,7031
-2975,4937                                        -0463,3606
-3046,4812                                        -0452,0557
-3125,0664                                        -0443,7639
-3205,7753                                        -0436,8643
-3291,8594                                        -0435,0253
-3382,5060                                        -0435,3838
-3480,2687                                        -0439,3694
-3580,0229                                        -0446,9040
-3674,6481                                        -0459,3448
-3762,6285                                        -0473,0687
-3846,8950                                        -0487,7330
-3927,8261                                        -0506,2562
-4004,9117                                        -0523,0378
-4074,4745                                        -0537,3113
-4138,4986                                        -0547,9523
-4197,7050                                        -0559,1183
-4250,8350                                        -0565,5025
-4298,0928                                        -0571,6194
-4338,9737                                        -0574,2970
-4372,2870                                        -0574,2208
-4397,4070                                        -0574,0414
-4416,3234                                        -0566,6043
-4430,6846                                        -0556,0122
-4441,0040                                        -0544,7335
-4444,5631                                        -0531,6067
-4437,4704                                        -0516,4395
-4429,0493                                        -0499,3380
-4416,7514                                        -0481,4382
-4399,5679                                        -0463,7506
-4374,8555                                        -0442,2446
-4343,0511                                        -0421,5596
-4307,3820                                        -0402,7102
-4268,6864                                        -0381,4172
-4227,2638                                        -0358,4378
-4176,9403                                        -0336,8219
-4118,5232                                        -0314,0684
-4053,3690                                        -0292,3838
-3984,1875                                        -0268,8901
-3916,1527                                        -0244,6062
-3840,6281                                        -0219,7090
-3758,4363                                        -0193,8448
-3672,2656                                        -0167,7756
-3590,2245                                        -0142,8789
-3509,1681                                        -0120,7633
-3432,6408                                        -0101,4553
-3356,4300                                        -0082,0294
-3279,6018                                        -0066,9307
-3206,6109                                        -0055,2873
-3141,7097                                        -0045,5975
-3081,6813                                        -0039,5675
-3022,6543                                        -0034,5179
-2961,5512                                        -0035,3999
-2904,7331                                        -0037,1584
-2852,5213                                        -0043,1381
-2801,8249                                        -0051,7424
-2750,8335                                        -0065,0355
-2698,1670                                        -0077,4740
-2652,6991                                        -0090,7464
-2616,0483                                        -0105,0601
-2585,0267                                        -0117,9940
-2559,8591                                        -0128,8196
-2537,0707                                        -0138,8773
-2517,9264                                        -0147,7383
-2503,5416                                        -0154,2057
-2493,3236                                        -0159,4310
-2487,6565                                        -0163,3808
-2486,6649                                        -0165,4208
-2484,1368                                        -0165,6000
-2487,8578                                        -0166,7588
-2495,9957                                        -0169,8149
-2505,2019                                        -0175,3432
-2519,8735                                        -0178,7176
-2538,0738                                        -0179,9299
-2553,2548                                        -0180,0108
-2573,6404                                        -0178,6235
-2598,1646                                        -0175,2664
-2623,8335                                        -0168,7327
-2647,4823                                        -0159,7106
-2667,4127                                        -0148,2923
-2688,3232                                        -0134,8662
-2710,7216                                        -0119,1823
-2735,5722                                        -0102,5277
-2755,4068                                        -0084,6285
-2774,7480                                        -0063,1349
-2794,6411                                        -0043,0505
-2813,4314                                        -0024,3387
-2828,3062                                        -0004,8587
-2835,8145                                        +0017,1328
-2837,5379                                        +0035,2754
-2836,0152                                        +0053,0293
-2833,9982                                        +0067,2429
-2827,1402                                        +0078,7082
-2815,5929                                        +0090,5441
-2795,9501                                        +0097,4752
-2768,2447                                        +0101,8954
-2741,2631                                        +0104,1983
-2711,4945                                        +0102,5329
-2675,9423                                        +0098,2953
-2631,9745                                        +0094,5251
-2585,3055                                        +0087,3689
-2538,5813                                        +0081,8250
-2490,6779                                        +0074,9380
-2441,8439                                        +0064,0815
-2391,2026                                        +0050,2590
-2339,1398                                        +0033,2438
-2285,3782                                        +0012,3674
-2236,6616                                        -0009,6624
-2190,0281                                        -0029,9031
-2142,9620                                        -0051,4783
-2090,8343                                        -0072,0229
-2043,6008                                        -0092,0350
-1999,0069                                        -0110,1938
-1958,6623                                        -0130,9467
-1915,4202                                        -0152,0250
-1865,9509                                        -0171,6458
-1813,4256                                        -0188,1846
-1760,8024                                        -0205,5079
-1709,0759                                        -0226,6999
-1660,0315                                        -0246,7988
-1607,0152                                        -0264,4673
-1550,4489                                        -0279,2510
-1494,8675                                        -0292,6057
-1446,6231                                        -0305,2769
-1401,4685                                        -0318,9209
-1356,4018                                        -0333,0934
-1310,5365                                        -0344,4989
-1268,4986                                        -0351,8831
-1228,2098                                        -0357,2389
-1189,9985                                        -0361,0019
-1154,5576                                        -0361,7709
-1115,0858                                        -0362,7874
-1078,3093                                        -0362,0769
-1042,8355                                        -0362,0207
-1012,7030                                        -0358,5715
-0983,4777                                        -0355,6234
-0953,0331                                        -0352,8035
-0919,4314                                        -0351,7517
-0888,8516                                        -0350,9946
-0862,7650                                        -0350,8097
-0836,6549                                        -0352,7300
-0807,3566                                        -0355,5579
-0779,0362                                        -0356,4962
-0752,1836                                        -0355,6789
-0729,8098                                        -0354,4302
-0707,2382                                        -0353,2348
-0682,5092                                        -0351,4532
-0655,2162                                        -0350,1890
-0630,2288                                        -0347,8703
-0609,6664                                        -0346,9643
-0592,5480                                        -0342,0125
-0572,6552                                        -0337,1787
-0546,9170                                        -0333,8841
-0523,1634                                        -0329,0093
-0505,6375                                        -0322,4739
-0490,4397                                        -0319,2198
-0473,8792                                        -0312,3823
-0458,5060                                        -0302,2349
-0445,4500                                        -0291,3759
-0434,5501                                        -0280,8268
-0423,2851                                        -0272,4606
-0411,7132                                        -0265,3323
-0398,4986                                        -0256,2958
-0385,4326                                        -0244,2849
-0370,0906                                        -0233,1960
-0355,0460                                        -0222,6834
-0339,2478                                        -0213,3110
-0323,5071                                        -0202,6514
-0307,2975                                        -0194,8861
-0292,9503                                        -0186,5841
-0280,6694                                        -0181,5376
-0271,0257                                        -0178,2927
-0260,2325                                        -0178,0107
-0247,9990                                        -0178,1069
-0232,7783                                        -0181,8304
-0220,8058                                        -0184,1541
-0213,2202                                        -0186,8435
-0206,4200                                        -0184,0055
-0199,2936                                        -0176,7840
-0189,6442                                        -0168,8132
-0177,9181                                        -0161,9392
-0168,3751                                        -0158,1549
-0160,4364                                        -0157,8010
-0150,8989                                        -0158,9687
-0138,6921                                        -0158,9727
-0129,6629                                        -0156,1060
-0122,2525                                        -0151,0005
-0117,6995                                        -0146,7425
-0118,2106                                        -0144,6761
-0114,5594                                        -0140,0404
-0110,6738                                        -0137,2773
-0111,5095                                        -0135,9353
-0114,8402                                        -0136,0277
-0119,4828                                        -0134,6822
-0123,6594                                        -0132,3231
-0125,2573                                        -0131,7633
-0132,0197                                        -0131,0051
-0143,0304                                        -0128,3684
-0156,1439                                        -0128,2126
-0167,9203                                        -0125,7161
-0177,8006                                        -0120,8021
-0187,4445                                        -0113,1290
-0195,7038                                        -0104,9326
-0203,3124                                        -0095,4805
-0207,8050                                        -0086,2513
-0208,7720                                        -0071,2250
-0209,8717                                        -0057,9160
-0211,7633                                        -0045,0183
-0213,6140                                        -0033,5343
-0215,6232                                        -0021,6550
-0215,4043                                        -0011,4473
-0214,3896                                        +0002,6290
-0220,5241                                        +0016,6922
-0229,0390                                        +0032,0846
-0237,8018                                        +0044,6191
-0241,4967                                        +0057,6765
-0242,4995                                        +0067,8812
-0243,5256                                        +0080,4152
-0248,2292                                        +0088,3368
-0250,6257                                        +0096,1651
-0252,9095                                        +0104,6573
-0254,2592                                        +0114,6566
-0255,4131                                        +0121,0764
-0260,5048                                        +0128,9167
-0267,2785                                        +0134,0695
-0273,7200                                        +0138,6610
-0276,1778                                        +0138,4053
-0281,8586                                        +0139,2148
-0290,6728                                        +0138,1457
-0298,5352                                        +0133,4522
-0305,4072                                        +0129,3967
-0310,2360                                        +0127,9302
-0312,7716                                        +0126,9759
-0315,2410                                        +0126,5160
-0317,8250                                        +0125,5337
-0318,9316                                        +0124,8509
-0314,5081                                        +0126,5300
-0307,7363                                        +0129,2437
-0302,7114                                        +0133,3279
-0298,1908                                        +0137,2309
-0293,8263                                        +0142,0079
-0288,3663                                        +0149,6619
-0280,9924                                        +0157,9114
-0273,4719                                        +0165,0879
-0267,4916                                        +0168,8162
-0260,0970                                        +0171,6632
-0249,8276                                        +0179,7794
-0236,4406                                        +0189,1084
-0222,3835                                        +0196,5819
-0209,0740                                        +0204,8460
-0194,8564                                        +0214,0349
-0182,5423                                        +0225,3979
-0167,1780                                        +0238,0494
-0150,0228                                        +0249,7717
-0135,4268                                        +0260,2112
-0121,1967                                        +0269,0710
-0110,4678                                        +0278,4280
-0100,0705                                        +0287,4051
-0091,5958                                        +0295,4293
-0085,5892                                        +0304,1987
-0083,1289                                        +0307,8509
-0083,2065                                        +0309,7654
-0083,4274                                        +0310,8695
-0084,3974                                        +0309,4064
-0085,8340                                        +0306,7234
-0090,9380                                        +0302,1930
-0100,8648                                        +0294,6136
-0110,5733                                        +0285,3416
-0119,9790                                        +0272,3010
-0130,0264                                        +0259,0639
-0143,6433                                        +0244,9094
-0160,6571                                        +0229,9671
-0176,4721                                        +0214,9340
-0189,9385                                        +0200,5605
-0203,5759                                        +0185,8085
-0219,3902                                        +0168,3062
-0239,6039                                        +0151,6197
-0260,5733                                        +0133,1909
-0278,0324                                        +0117,4088
-0295,5207                                        +0104,3354
-0310,0520                                        +0093,1729
-0321,5557                                        +0082,2222
-0333,6553                                        +0069,7915
-0343,1674                                        +0054,9402
-0344,8309                                        +0039,8742
-0344,6227                                        +0026,8688
-0344,1518                                        +0013,8935
-0340,8540                                        -0003,4000
-0336,5698                                        -0022,2913
-0327,1230                                        -0039,0054
-0313,3223                                        -0054,1541
-0302,3927                                        -0065,1475
-0295,7470                                        -0076,9097
-0290,6742                                        -0088,5781
-0282,6914                                        -0099,2630
-0269,6785                                        -0108,8128
-0259,4834                                        -0117,3627
-0255,7418                                        -0125,9805
-0254,3901                                        -0133,5386
-0252,7053                                        -0140,9927
-0246,4164                                        -0149,8358
-0237,0980                                        -0158,4750
-0225,6855                                        -0167,9856
-0212,3181                                        -0176,8957
-0198,6897                                        -0185,3902
-0183,0490                                        -0195,1224
-0169,8064                                        -0207,0648
-0161,1948                                        -0219,4431
-0155,5336                                        -0232,6096
-0152,9427                                        -0246,3907
-0147,8157                                        -0264,8081
-0141,0273                                        -0282,1079
-0133,0172                                        -0297,2211
-0126,0357                                        -0309,6259
-0121,1230                                        -0321,3989
-0114,6756                                        -0334,6639
-0108,1430                                        -0346,6064
-0106,0961                                        -0358,7991
-0105,7219                                        -0372,7004
-0103,6767                                        -0388,0227
-0101,2199                                        -0401,0812
-0098,4823                                        -0413,1284
-0096,6755                                        -0426,9108
-0095,7512                                        -0439,5874
-0097,2045                                        -0454,7613
-0096,4938                                        -0472,0574
-0091,4289                                        -0488,8672
-0085,0005                                        -0505,3789
-0079,9788                                        -0520,5604
-0077,7545                                        -0536,1988
-0073,7921                                        -0551,3282
-0070,8035                                        -0563,1803
-0065,8267                                        -0576,4838
-0060,5960                                        -0590,4927
-0055,7094                                        -0603,2361
-0050,1821                                        -0617,3005
-0043,6095                                        -0630,0772
-0036,0103                                        -0643,0864
-0027,0397                                        -0654,1783
-0019,5403                                        -0664,6948
-0012,2628                                        -0682,2911
-0008,9359                                        -0700,8592
-0005,1742                                        -0717,8545
-0002,7410                                        -0734,6708
-0002,3156                                        -0751,1101
-0004,1411                                        -0766,6632
-0006,1665                                        -0785,7029
-0004,7386                                        -0804,6220
-0004,6699                                        -0823,3738
-0005,2704                                        -0842,4730
-0011,2671                                        -0862,2241
-0020,8868                                        -0878,4058
-0031,5681                                        -0895,8850
-0036,6196                                        -0914,2766
-0042,5938                                        -0929,3211
-0051,4669                                        -0940,5321
-0060,1355                                        -0953,5455
-0066,8131                                        -0965,7939
-0074,2336                                        -0974,5979
-0082,7221                                        -0982,1560
-0090,6000                                        -0988,6839
-0098,7732                                        -0994,3618
-0109,5801                                        -1001,7538
-0115,6386                                        -1008,5772
-0120,2166                                        -1012,3207
-0124,6966                                        -1015,7184
-0129,8084                                        -1018,8314
-0134,9492                                        -1026,1364
-0140,0111                                        -1034,0148
-0143,9917                                        -1042,7394
-0149,0433                                        -1049,8042
-0159,7641                                        -1057,9278
-0169,4157                                        -1068,8870
-0176,1365                                        -1081,2006
-0183,1919                                        -1093,6190
-0189,2888                                        -1105,2262
-0196,2593                                        -1117,2773
-0203,7723                                        -1133,5278
-0209,1392                                        -1149,6423
-0211,2759                                        -1165,2112
-0206,5239                                        -1178,0821
-0205,8366                                        -1188,4678
-0208,5105                                        -1197,6847
-0209,1743                                        -1208,5260
-0208,0654                                        -1213,5802
-0204,1143                                        -1213,9972
-0201,5670                                        -1213,3370
-0203,9838                                        -1212,2071
-0204,1468                                        -1214,8064
-0203,6599                                        -1219,1970
-0202,7893                                        -1225,5695
-0206,4118                                        -1232,3888
-0210,3395                                        -1238,3674
-0215,0398                                        -1241,4908
-0221,3496                                        -1242,6014
-0223,1457                                        -1243,3857
-0224,1100                                        -1241,8225
-0226,5689                                        -1240,5154
-0231,0077                                        -1238,9256
-0232,4538                                        -1236,1052
-0232,7329                                        -1231,1621
-0234,7759                                        -1223,7262
-0240,3706                                        -1216,4509
-0247,2957                                        -1209,4585
-0256,7926                                        -1201,5161
-0265,2711                                        -1193,5092
-0272,3328                                        -1188,0030
-0279,3132                                        -1182,9487
-0287,4041                                        -1175,5322
-0293,2730                                        -1167,9993
-0293,8300                                        -1158,7561
-0292,4432                                        -1150,6436
-0295,5857                                        -1143,9023
-0301,0439                                        -1136,8320
-0307,3823                                        -1133,9341
-0315,4129                                        -1135,9428
-0320,5575                                        -1133,9750
-0325,9552                                        -1131,8504
-0335,1112                                        -1129,8051
-0342,3917                                        -1127,7589
-0347,4180                                        -1123,1582
-0352,4247                                        -1116,0947
-0356,9246                                        -1104,9473
-0361,9337                                        -1091,3052
-0368,8657                                        -1075,7318
-0377,7532                                        -1060,6307
-0384,7292                                        -1041,9321
-0389,3971                                        -1019,1889
-0396,1737                                        -0993,5115
-0404,4023                                        -0968,7171
-0412,8050                                        -0945,9772
-0419,3275                                        -0923,2013
-0425,5486                                        -0899,5384
-0430,2727                                        -0875,3489
-0436,2211                                        -0851,5063
-0441,8567                                        -0829,3879
-0449,9932                                        -0809,1469
-0456,5901                                        -0788,9618
-0461,7974                                        -0771,5872
-0469,4809                                        -0755,9724
-0480,5026                                        -0742,9501
-0491,0914                                        -0732,7880
-0497,9832                                        -0722,6634
-0500,3869                                        -0709,7915
-0505,6116                                        -0697,2582
-0512,3975                                        -0685,3127
-0516,6727                                        -0674,1733
-0517,8509                                        -0665,9961
-0516,0191                                        -0657,8761
-0512,9755                                        -0651,7600
-0509,6242                                        -0645,1473
-0504,8422                                        -0639,9928
-0498,9342                                        -0635,7922
-0489,1001                                        -0630,8933
-0484,2808                                        -0625,9538
-0482,4786                                        -0616,6013
-0486,2062                                        -0609,9712
-0488,7756                                        -0602,1969
-0490,5513                                        -0593,3845
-0491,6166                                        -0580,9194
-0495,0056                                        -0566,2456
-0497,0467                                        -0552,1031
-0499,4960                                        -0539,6357
-0497,2132                                        -0527,9592
-0495,7083                                        -0516,7123
-0495,5110                                        -0503,8183
-0498,6355                                        -0491,5022
-0502,4303                                        -0481,5238
-0506,2451                                        -0468,9716
-0509,8085                                        -0456,6296
-0514,7068                                        -0443,2688
-0521,7323                                        -0430,1824
-0532,4446                                        -0419,3696
-0543,6248                                        -0408,1713
-0555,7540                                        -0397,7235
-0567,2113                                        -0387,6262
-0580,3717                                        -0377,7490
-0593,0591                                        -0370,3257
-0605,1488                                        -0361,4497
-0616,7238                                        -0350,9476
-0623,7908                                        -0339,1869
-0629,5672                                        -0324,8879
-0633,7421                                        -0311,9284
-0635,5228                                        -0300,2009
-0632,6464                                        -0285,7834
-0629,0106                                        -0270,3369
-0627,7435                                        -0253,3754
-0628,5380                                        -0235,5590
-0631,3343                                        -0218,9903
-0635,6927                                        -0201,8810
-0639,6606                                        -0186,3178
-0643,1142                                        -0175,7640
-0652,6162                                        -0167,4100
-0663,2582                                        -0159,9470
-0675,7822                                        -0152,1639
-0687,0781                                        -0143,7244
-0697,9496                                        -0137,0865
-0712,6705                                        -0127,8861
-0725,3657                                        -0117,1458
-0734,8422                                        -0104,8997
-0740,4579                                        -0089,4039
-0745,7861                                        -0070,0770
-0754,4473                                        -0050,3504
-0761,0326                                        -0030,0510
-0766,4296                                        -0003,7321
-0771,9586                                        +0024,6595
-0775,3499                                        +0052,8900
-0780,1609                                        +0080,2033
-0790,4620                                        +0105,0080
-0802,8606                                        +0128,8410
-0813,3651                                        +0151,1809
-0820,5622                                        +0168,5069
-0828,3704                                        +0187,2589
-0839,0199                                        +0207,8004
-0850,3276                                        +0227,5501
-0861,3984                                        +0248,4255
-0869,5852                                        +0267,9469
-0876,2771                                        +0288,6122
-0888,0823                                        +0308,3463
-0899,4474                                        +0325,8562
-0911,2310                                        +0343,2983
-0923,6352                                        +0359,5129
-0933,3155                                        +0378,0360
-0944,1261                                        +0397,5204
-0953,7632                                        +0417,7111
-0962,6799                                        +0436,9872
-0966,2277                                        +0453,8902
-0964,4839                                        +0469,3179
-0961,3545                                        +0482,2854
-0959,1513                                        +0491,0830
-0957,0794                                        +0498,2321
-0955,1308                                        +0503,1835
-0956,3793                                        +0508,1976
-0956,2003                                        +0512,9781
-0959,0692                                        +0517,7087
-0964,4135                                        +0523,5789
-0967,2509                                        +0531,4112
-0969,7373                                        +0542,5681
-0971,0828                                        +0554,9312
-0973,1273                                        +0571,1081
-0976,8942                                        +0589,3753
-0981,3331                                        +0605,5722
-0979,8597                                        +0621,0044
-0976,6920                                        +0637,9487
-0974,9308                                        +0655,0702
-0975,5467                                        +0668,3569
-0978,2768                                        +0675,3072
-0980,6278                                        +0681,2659
-0979,4124                                        +0688,9295
-0978,9331                                        +0697,5289
-0983,2180                                        +0704,7558
-0993,5746                                        +0711,6057
-1004,1958                                        +0717,1050
-1014,0968                                        +0721,7371
-1023,3234                                        +0726,9589
-1035,6449                                        +0732,4875
-1050,9413                                        +0735,7190
-1067,9319                                        +0739,3845
-1080,6032                                        +0744,3130
-1093,2782                                        +0753,0645
-1106,5429                                        +0760,5324
-1118,8576                                        +0768,3829
-1128,3241                                        +0778,3051
-1132,7270                                        +0791,0330
-1136,1464                                        +0804,0360
-1138,4806                                        +0815,3707
-1142,4419                                        +0828,3740
-1145,6202                                        +0842,8554
-1145,7922                                        +0856,8863
-1140,0113                                        +0871,5681
-1131,9874                                        +0885,4102
-1128,5980                                        +0897,4339
-1126,1327                                        +0909,6158
-1123,0481                                        +0919,2880
-1115,9537                                        +0930,5819
-1105,6478                                        +0938,6167
-1094,8273                                        +0947,2099
-1088,5000                                        +0954,1944
-1081,8445                                        +0959,3230
-1075,0071                                        +0965,4758
-1067,2376                                        +0971,4916
-1060,1233                                        +0974,9557
-1054,1744                                        +0979,1751
-1050,5057                                        +0982,2379
-1049,7528                                        +0984,8402
-1047,6651                                        +0987,0330
-1046,6667                                        +0989,5815
-1052,3289                                        +0991,3361
-1058,8316                                        +0994,7920
-1065,1561                                        +0997,4898
-1068,3524                                        +1000,7958
-1065,0722                                        +1002,7605
-1063,5827                                        +1005,4057
-1064,7411                                        +1007,8570
-1064,1336                                        +1010,9205
-1061,8224                                        +1014,6677
-1055,0609                                        +1017,8605
-1048,3763                                        +1020,6035
-1042,8810                                        +1025,5299
-1037,7826                                        +1029,7981
-1028,5474                                        +1035,4707
-1016,9231                                        +1042,0237
-1004,6844                                        +1047,8400
-0994,8399                                        +1054,0485
-0985,9343                                        +1060,1709
-0978,4959                                        +1066,8973
-0969,2114                                        +1073,3333
-0963,7479                                        +1079,8744
-0959,3334                                        +1087,3877
-0956,9690                                        +1094,9381
-0955,0397                                        +1104,1333
-0951,3596                                        +1109,5507
-0945,3633                                        +1112,4587
-0940,8265                                        +1114,6970
-0938,7795                                        +1112,6111
-0936,3987                                        +1108,8613
-0935,2964                                        +1105,0419
-0933,4672                                        +1104,2039
-0936,0450                                        +1105,0258
-0939,0951                                        +1104,2424
-0941,1335                                        +1103,2486
-0942,8476                                        +1102,9207
-0940,7898                                        +1101,8964
-0937,3667                                        +1101,0138
-0934,8510                                        +1101,2348
-0933,7209                                        +1100,0681
-0930,4564                                        +1098,9774
-0918,5836                                        +1099,3164
-0902,4204                                        +1100,1639
-0888,5093                                        +1102,2208
-0876,9726                                        +1102,8737
-0865,0085                                        +1102,4827
-0854,2022                                        +1101,4526
-0840,5702                                        +1100,8685
-0827,4399                                        +1101,2061
-0814,4435                                        +1100,7082
-0803,7606                                        +1099,4821
-0790,5629                                        +1098,2529
-0776,8787                                        +1097,6058
-0764,7064                                        +1096,5373
-0754,0582                                        +1098,3765
-0744,7397                                        +1102,2913
-0738,9846                                        +1107,4478
-0733,5069                                        +1110,3662
-0728,8441                                        +1115,3761
-0728,6470                                        +1118,2802
-0726,8043                                        +1119,7376
-0722,9430                                        +1119,3731
-0713,4346                                        +1118,0633
-0703,6971                                        +1115,5463
-0697,1989                                        +1109,5672
-0696,1300                                        +1104,5122
-0693,2492                                        +1099,8480
-0691,1095                                        +1093,8845
-0684,1570                                        +1086,7467
-0676,2176                                        +1079,9509
-0673,4247                                        +1075,5422
-0673,2814                                        +1071,0639
-0671,0318                                        +1070,7591
-0663,3218                                        +1073,0999
-0656,7151                                        +1075,3641
-0650,3702                                        +1079,9308
-0646,4795                                        +1086,5218
-0639,6796                                        +1092,7725
-0632,8015                                        +1099,1502
-0627,7878                                        +1104,3751
-0626,9250                                        +1108,9547
-0629,3479                                        +1115,3346
-0633,3432                                        +1124,0606
-0635,7187                                        +1130,9858
-0637,4236                                        +1138,0384
-0641,2238                                        +1143,9078
-0649,3710                                        +1148,3240
-0655,6940                                        +1150,0665
-0660,9084                                        +1152,1620
-0661,0827                                        +1156,1635
-0657,5746                                        +1159,0617
-0657,0260                                        +1161,0917
-0656,5940                                        +1165,2548
-0656,9646                                        +1171,9803
-0651,9566                                        +1177,6652
-0646,1043                                        +1180,7417
-0638,5987                                        +1182,6767
-0632,6322                                        +1183,2260
-0629,1816                                        +1186,8600
-0623,8690                                        +1190,6315
-0621,3874                                        +1192,9257
-0620,5494                                        +1192,6258
-0621,8393                                        +1192,0596
-0626,0890                                        +1192,7755
-0629,1679                                        +1195,6342
-0629,7674                                        +1197,7666
-0631,5213                                        +1200,4615
-0634,4465                                        +1201,2760
-0635,5505                                        +1203,5144
-0636,0497                                        +1206,8873
-0632,5697                                        +1209,3310
-0628,0189                                        +1210,4981
-0628,5453                                        +1213,3592
-0633,2733                                        +1215,8407
-0633,2895                                        +1218,1455
-0629,7004                                        +1221,9726
-0623,8922                                        +1226,5216
-0619,1506                                        +1230,2793
-0615,4588                                        +1234,3965
-0613,3408                                        +1237,9634
-0606,7931                                        +1241,8694
-0599,8367                                        +1247,1440
-0593,6487                                        +1251,4602
-0589,7314                                        +1255,2917
-0586,6371                                        +1256,4064
-0581,5960                                        +1257,6065
-0573,5992                                        +1259,5573
-0567,5611                                        +1261,5659
-0563,6330                                        +1260,9638
-0559,9817                                        +1257,7285
-0556,8408                                        +1256,3452
-0551,9635                                        +1256,6585
-0548,4564                                        +1257,3333
-0544,3898                                        +1260,0716
-0538,6782                                        +1261,5924
-0530,4077                                        +1263,3970
-0517,0234                                        +1263,0981
-0499,7588                                        +1262,6585
-0486,0817                                        +1263,7071
-0479,2673                                        +1264,2842
-0472,9532                                        +1264,4442
-0466,6483                                        +1266,6091
-0459,0634                                        +1270,0043
-0450,3485                                        +1273,3778
-0442,7486                                        +1274,3428
-0435,5086                                        +1273,1773
-0424,7003                                        +1273,9048
-0407,8628                                        +1277,5114
-0386,6865                                        +1282,6930
-0366,4401                                        +1287,7192
-0348,1226                                        +1292,5042
-0332,6714                                        +1297,3186
-0313,4327                                        +1301,3458
-0296,6323                                        +1307,4660
-0285,8083                                        +1313,3529
-0283,1167                                        +1320,6999
-0281,8444                                        +1325,9344
-0279,2296                                        +1334,3062
-0276,8340                                        +1343,4399
-0278,3459                                        +1351,6459
-0282,2176                                        +1358,2725
-0284,8778                                        +1362,7172
-0285,4118                                        +1367,2958
-0281,2900                                        +1368,1670
-0274,0090                                        +1367,4895
-0267,8149                                        +1363,8583
-0262,9743                                        +1360,5110
-0257,8937                                        +1356,8101
-0248,2401                                        +1354,7892
-0237,6937                                        +1349,0657
-0231,3991                                        +1347,0990
-0227,9834                                        +1344,0597
-0222,9325                                        +1340,5697
-0218,5648                                        +1337,5725
-0213,5641                                        +1338,3148
-0209,5545                                        +1339,9538
-0208,3062                                        +1344,2583
-0207,8903                                        +1349,3028
-0201,5269                                        +1356,6289
-0192,0173                                        +1363,2479
-0181,1102                                        +1365,1877
-0175,0517                                        +1366,7598
-0170,3106                                        +1369,0070
-0165,2586                                        +1370,5357
-0157,8240                                        +1369,7964
-0151,4751                                        +1371,0684
-0143,8045                                        +1370,1715
-0136,9955                                        +1367,7334
-0131,0708                                        +1365,6440
-0128,5531                                        +1362,4696
-0121,6490                                        +1359,9157
-0114,6060                                        +1359,4620
-0114,1839                                        +1358,4921
-0113,2917                                        +1360,2306
-0112,9510                                        +1363,9235
-0109,4807                                        +1366,1534
-0108,4215                                        +1365,6656
-0108,1927                                        +1365,9595
-0107,2380                                        +1363,6769
-0102,8339                                        +1362,7911
-0093,3077                                        +1359,9875
-0083,1237                                        +1356,6443
-0073,1203                                        +1351,6306
-0065,2857                                        +1344,4524
-0059,2840                                        +1336,4639
-0049,0123                                        +1328,3649
-0033,9524                                        +1318,2258
-0022,2671                                        +1307,0843
-0012,2638                                        +1296,3011
+0001,0742                                        +1284,3368
+0016,4696                                        +1272,8802
+0033,3044                                        +1260,1422
+0049,0733                                        +1247,1242
+0062,8474                                        +1234,3722
+0073,1103                                        +1221,6774
+0085,4690                                        +1210,4273
+0098,1747                                        +1200,8389
+0109,6327                                        +1191,5422
+0118,1918                                        +1186,8137
+0126,0401                                        +1182,3571
+0135,7318                                        +1179,2891
+0147,8338                                        +1177,1690
+0158,9693                                        +1177,2897
+0166,0984                                        +1176,5995
+0171,5341                                        +1175,3833
+0178,6231                                        +1172,9923
+0186,6449                                        +1171,1770
+0195,3335                                        +1170,9552
+0200,8275                                        +1170,6530
+0202,8810                                        +1170,1275
+0200,8246                                        +1168,9422
+0199,7459                                        +1167,2130
+0198,8303                                        +1166,5561
+0199,3968                                        +1166,2296
+0197,2369                                        +1163,9694
+0195,6232                                        +1161,0024
+0197,4152                                        +1160,6267
+0204,6853                                        +1158,4286
+0213,8275                                        +1153,0868
+0217,5088                                        +1148,8828
+0218,1652                                        +1143,7335
+0218,7877                                        +1137,0569
+0221,2820                                        +1128,6040
+0225,5870                                        +1118,8363
+0227,7835                                        +1109,6642
+0228,0774                                        +1099,5217
+0229,2302                                        +1090,6531
+0233,8591                                        +1081,6693
+0238,7863                                        +1072,2041
+0241,6202                                        +1062,6769
+0240,7443                                        +1055,5869
+0238,2700                                        +1050,0092
+0236,4757                                        +1047,8496
+0240,9500                                        +1045,4011
+0247,2867                                        +1042,3835
+0253,6019                                        +1043,2530
+0259,1723                                        +1044,4367
+0267,6943                                        +1046,2473
+0276,9082                                        +1046,5265
+0287,0767                                        +1046,7281
+0290,9440                                        +1045,4793
+0290,1821                                        +1042,8858
+0286,5296                                        +1041,9346
+0283,7896                                        +1041,9951
+0281,6930                                        +1041,4677
+0277,0035                                        +1037,9984
+0266,1266                                        +1033,3846
+0253,9890                                        +1029,1529
+0246,0796                                        +1024,1340
+0241,1514                                        +1017,5915
+0236,6862                                        +1013,0700
+0226,3142                                        +1006,6474
+0214,3419                                        +1000,7989
+0202,4008                                        +0993,5951
+0190,9228                                        +0985,6407
+0178,4570                                        +0975,8702
+0165,6208                                        +0966,4742
+0151,3842                                        +0957,5013
+0139,2379                                        +0950,0361
+0133,1361                                        +0943,1652
+0127,4882                                        +0932,9861
+0122,0615                                        +0920,9311
+0115,7625                                        +0908,3327
+0111,3483                                        +0898,7257
+0111,5662                                        +0888,5413
+0112,0158                                        +0879,3864
+0115,2263                                        +0871,4096
+0115,1358                                        +0863,7114
+0110,9399                                        +0857,4194
+0104,3785                                        +0852,5902
+0101,4677                                        +0848,1208
+0099,5703                                        +0843,0858
+0095,9730                                        +0838,7235
+0092,5521                                        +0833,9854
+0090,1535                                        +0833,5117
+0091,4477                                        +0833,2460
+0094,6216                                        +0833,1158
+0096,7650                                        +0833,6064
+0099,7359                                        +0834,4553
+0102,6404                                        +0835,4833
+0108,4130                                        +0834,2908
+0113,9660                                        +0833,9561
+0119,4909                                        +0834,3427
+0126,6278                                        +0834,7525
+0133,0608                                        +0832,5596
+0139,9295                                        +0829,6011
+0148,0573                                        +0822,9851
+0155,4407                                        +0811,4797
+0159,5709                                        +0799,0086
+0158,6761                                        +0787,6522
+0160,4184                                        +0778,4305
+0167,9683                                        +0770,3176
+0173,1121                                        +0760,7484
+0175,1875                                        +0751,6357
+0176,8704                                        +0740,9743
+0178,9480                                        +0730,2691
+0182,6075                                        +0721,8439
+0189,4100                                        +0712,3919
+0195,9385                                        +0702,9432
+0199,1867                                        +0691,9923
+0204,8086                                        +0680,9505
+0212,9050                                        +0670,0736
+0219,6278                                        +0658,1720
+0224,6131                                        +0648,0839
+0227,3545                                        +0637,5587
+0226,8331                                        +0628,1225
+0233,4248                                        +0619,7814
+0243,7400                                        +0613,0715
+0255,7727                                        +0609,4154
+0266,1869                                        +0607,7726
+0276,8257                                        +0608,3004
+0285,4273                                        +0609,8369
+0295,7282                                        +0614,2076
+0307,9637                                        +0618,8888
+0316,7393                                        +0624,1304
+0323,6394                                        +0627,1568
+0332,6389                                        +0631,1251
+0343,6114                                        +0633,5746
+0356,5241                                        +0632,9095
+0366,8439                                        +0631,0039
+0373,7461                                        +0630,3751
+0382,1013                                        +0631,8157
+0391,6538                                        +0633,5352
+0396,6029                                        +0638,9233
+0399,4045                                        +0645,8550
+0398,9099                                        +0650,7046
+0396,0277                                        +0655,5581
+0391,6085                                        +0664,3500
+0389,2454                                        +0673,8065
+0389,6495                                        +0682,8012
+0389,6075                                        +0691,5934
+0388,1249                                        +0699,9060
+0386,4810                                        +0707,8565
+0389,5913                                        +0712,8965
+0391,3578                                        +0715,3153
+0391,0894                                        +0714,6054
+0391,3982                                        +0711,7090
+0389,9929                                        +0707,6673
+0390,6668                                        +0701,7037
+0391,3934                                        +0696,0145
+0392,6542                                        +0688,5104
+0393,7408                                        +0678,8232
+0396,9925                                        +0669,2807
+0399,6985                                        +0660,4742
+0403,8637                                        +0650,8160
+0408,9258                                        +0640,3410
+0407,6549                                        +0626,8273
+0406,1666                                        +0615,6461
+0406,5294                                        +0603,7290
+0409,9910                                        +0592,2859
+0416,9202                                        +0582,3611
+0421,7584                                        +0573,9097
+0427,3122                                        +0566,1230
+0433,2830                                        +0558,9600
+0441,1204                                        +0554,3346
+0451,2399                                        +0550,5958
+0460,2656                                        +0549,4049
+0466,5948                                        +0549,5794
+0469,7092                                        +0553,0499
+0472,2023                                        +0555,9517
+0477,6366                                        +0561,2275
+0481,5236                                        +0565,1015
+0481,8572                                        +0571,0561
+0480,3210                                        +0579,6433
+0480,9960                                        +0587,1542
+0486,2311                                        +0593,4322
+0495,6282                                        +0600,6702
+0506,3397                                        +0606,6125
+0517,7429                                        +0610,9872
+0525,7541                                        +0615,2602
+0532,5460                                        +0619,1852
+0536,2156                                        +0620,5679
+0535,8092                                        +0621,1980
+0534,4924                                        +0621,2831
+0533,2461                                        +0623,3459
+0535,0463                                        +0625,5582
+0539,7293                                        +0628,0283
+0543,8007                                        +0628,5321
+0551,0165                                        +0626,5796
+0560,7545                                        +0623,9876
+0575,6445                                        +0622,4062
+0592,7989                                        +0622,0115
+0609,0246                                        +0624,2009
+0621,1706                                        +0625,7488
+0629,6065                                        +0627,0924
+0636,2031                                        +0627,4399
+0641,3566                                        +0624,6894
+0645,0202                                        +0621,6517
+0645,0856                                        +0615,6612
+0638,6147                                        +0608,3224
+0627,3372                                        +0599,1731
+0620,9928                                        +0590,0189
+0615,8047                                        +0580,7309
+0609,1940                                        +0571,1456
+0598,8165                                        +0560,5041
+0590,5363                                        +0547,8455
+0587,1007                                        +0536,9097
+0585,7092                                        +0528,4697
+0583,5903                                        +0520,4802
+0579,0984                                        +0515,1367
+0574,3117                                        +0509,3491
+0572,9496                                        +0504,3457
+0572,6114                                        +0498,0834
+0567,5563                                        +0492,4328
+0558,0475                                        +0485,8474
+0546,9961                                        +0479,2852
+0538,9637                                        +0472,4467
+0535,0417                                        +0466,6333
+0530,2707                                        +0460,7755
+0525,4052                                        +0453,5845
+0522,2153                                        +0445,3020
+0518,5074                                        +0437,1111
+0519,7810                                        +0430,4584
+0522,8841                                        +0422,1509
+0528,7705                                        +0418,2353
+0532,4096                                        +0414,4956
+0537,0331                                        +0410,7616
+0543,1310                                        +0408,3578
+0550,4949                                        +0406,8411
+0557,3735                                        +0404,7339
+0562,6999                                        +0404,3183
+0567,0426                                        +0403,9419
+0574,3307                                        +0405,7946
+0583,2986                                        +0405,8180
+0593,9785                                        +0403,9404
+0603,3630                                        +0400,3361
+0609,6850                                        +0393,9841
+0616,9899                                        +0388,0382
+0625,7817                                        +0382,2507
+0636,0838                                        +0376,5051
+0642,3440                                        +0371,3979
+0648,8467                                        +0367,1818
+0653,5952                                        +0365,3153
+0659,4949                                        +0365,8401
+0667,4958                                        +0369,3903
+0670,1369                                        +0373,1848
+0672,0500                                        +0375,1705
+0674,2695                                        +0377,0131
+0677,6038                                        +0377,6982
+0682,9080                                        +0381,2962
+0689,3735                                        +0382,8310
+0695,1493                                        +0383,1459
+0698,8025                                        +0380,0926
+0698,0617                                        +0374,0959
+0702,7540                                        +0368,5020
+0705,7810                                        +0360,5900
+0702,6701                                        +0352,9296
+0701,3763                                        +0345,5872
+0696,1241                                        +0337,7854
+0696,8225                                        +0332,5483
+0699,5749                                        +0328,1096
+0700,3917                                        +0323,3803
+0702,8250                                        +0318,6797
+0706,1047                                        +0314,2946
+0710,4744                                        +0312,8480
+0714,3824                                        +0311,8156
+0715,5436                                        +0313,6778
+0716,8626                                        +0314,3482
+0715,7568                                        +0314,7373
+0719,2680                                        +0312,8755
+0725,0853                                        +0313,2718
+0732,6522                                        +0314,8286
+0739,8008                                        +0317,3034
+0745,0678                                        +0318,6265
+0749,7287                                        +0319,2616
+0752,2345                                        +0318,3207
+0750,6007                                        +0318,0940
+0742,7058                                        +0318,0511
+0731,4455                                        +0317,2280
+0718,4577                                        +0315,6417
+0710,4710                                        +0314,7225
+0705,9463                                        +0313,1396
+0702,5198                                        +0312,8667
+0695,1860                                        +0310,4231
+0686,5511                                        +0309,2855
+0680,6184                                        +0307,8015
+0678,9960                                        +0305,8982
+0677,1261                                        +0301,6268
+0674,1085                                        +0296,6981
+0669,2113                                        +0293,1439
+0669,8871                                        +0290,6462
+0675,0212                                        +0289,1833
+0685,3751                                        +0289,2320
+0696,9860                                        +0286,3716
+0705,0987                                        +0282,1862
+0713,9321                                        +0277,9438
+0724,8696                                        +0273,8984
+0737,3362                                        +0272,1666
+0746,2115                                        +0269,6689
+0749,9035                                        +0268,1013
+0748,9506                                        +0265,5262
+0750,1546                                        +0262,0359
+0754,7416                                        +0258,1757
+0754,9180                                        +0255,1059
+0751,6684                                        +0253,9597
+0746,0716                                        +0250,6166
+0741,9879                                        +0247,3074
+0741,5261                                        +0244,8809
+0738,6823                                        +0241,5455
+0734,6139                                        +0236,2279
+0732,2413                                        +0228,9308
+0728,7441                                        +0221,9799
+0729,3039                                        +0217,1184
+0730,8808                                        +0210,3745
+0727,7838                                        +0203,4759
+0723,3005                                        +0196,4757
+0718,8663                                        +0191,6912
+0720,6020                                        +0187,0220
+0723,3640                                        +0182,0508
+0726,0096                                        +0179,9297
+0725,1512                                        +0177,2155
+0723,6678                                        +0174,5657
+0725,1654                                        +0172,1627
+0727,6397                                        +0171,0479
+0729,9795                                        +0174,7614
+0730,9638                                        +0177,9118
+0733,6043                                        +0183,1180
+0740,2361                                        +0190,8882
+0748,0639                                        +0194,7174
+0755,6092                                        +0196,0578
+0761,8760                                        +0199,5002
+0764,8268                                        +0200,1151
+0769,7810                                        +0197,8255
+0777,2291                                        +0193,7419
+0786,6490                                        +0190,3338
+0792,2630                                        +0182,4004
+0794,4048                                        +0172,0521
+0794,3311                                        +0160,7986
+0793,5485                                        +0150,6024
+0796,1100                                        +0140,0885
+0798,5293                                        +0128,2819
+0796,7676                                        +0118,6581
+0793,5976                                        +0115,2918
+0790,7166                                        +0113,1494
+0789,3460                                        +0112,9808
+0788,5679                                        +0114,0459
+0786,5783                                        +0113,4604
+0781,8625                                        +0114,4222
+0780,4859                                        +0111,3845
+0781,5992                                        +0110,4661
+0788,7652                                        +0112,6492
+0793,2436                                        +0115,0079
+0799,1087                                        +0117,3247
+0806,7748                                        +0119,1980
+0816,9110                                        +0121,0686
+0827,4976                                        +0120,4835
+0838,7341                                        +0118,3524
+0848,7931                                        +0117,9475
+0856,9039                                        +0117,7838
+0869,6487                                        +0118,0895
+0883,3121                                        -0496,1195
+0892,7268                                        -0846,9249
+0896,6583                                        -1008,1548
+0893,7799                                        -1056,2786
+0888,2655                                        -1035,9888
+0883,3202                                        -0973,5739
+0876,2615                                        -0887,2194
+0865,0695                                        -0786,7555
+0855,3791                                        -0682,1451
+0846,2009                                        -0572,2132
+0837,2096                                        -0458,4801
+0828,6418                                        -0345,8172
+0816,8704                                        -0230,9472
+0802,4663                                        -0118,9061
+0791,6245                                        -0006,8429
+0786,2491                                        +0105,1806
+0781,3781                                        +0218,0656
+0771,2663                                        +0331,0367
+0759,8189                                        +0442,8470
+0748,7187                                        +0553,5774
+0734,5710                                        +0666,5445
+0720,7213                                        +0781,2058
+0705,7050                                        +0896,5663
+0687,0094                                        +1011,7519
+0667,3503                                        +1124,5718
+0651,2309                                        +1237,9716
+0638,4316                                        +1350,2241
+0631,1710                                        +1462,8543
+0622,8911                                        +1576,4796
+0614,6566                                        +1688,9799
+0607,5748                                        +1800,9641
+0602,7742                                        +1911,2238
+0599,2003                                        +2019,5313
+0594,5331                                        +2125,8314
+0590,8217                                        +2233,3533
+0589,1182                                        +2342,3056
+0587,3943                                        +2461,1578
+0588,5918                                        +2590,1718
+0587,4799                                        +2730,2617
+0585,7826                                        +2883,6450
+0585,3133                                        +3054,2783
+0588,3515                                        +3237,1872
+0594,6374                                        +3435,6576
+0599,2147                                        +3652,5992
+0599,5702                                        +3882,6894
+0597,3703                                        +4112,0148
+0593,7654                                        +4330,3034
+0591,9030                                        +4529,2477
+0586,8670                                        +4702,9375
+0581,3309                                        +4852,2253
+0572,9559                                        +4979,7604
+0563,4105                                        +5083,8711
+0559,2830                                        +5160,4082
+0557,3191                                        +5201,9010
+0550,0785                                        +5202,5461
+0539,3412                                        +5177,0601
+0528,7844                                        +5127,1342
+0521,8487                                        +5054,8249
+0519,5276                                        +4965,0506
+0517,1360                                        +4864,6917
+0510,3780                                        +4754,0742
+0498,6116                                        +4630,9106
+0486,8027                                        +4493,0890
+0475,6267                                        +4340,6688
+0466,1906                                        +4170,4073
+0457,1378                                        +3987,4813
+0447,9207                                        +3793,0842
+0442,2297                                        +3590,7083
+0440,0108                                        +3382,8385
+0440,0023                                        +3169,8365
+0439,2642                                        +2954,0361
+0437,8791                                        +2740,3678
+0436,0164                                        +2523,4432
+0439,7491                                        +2306,8098
+0444,5551                                        +2097,4454
+0446,5021                                        +1896,4136
+0444,5695                                        +1704,2276
+0441,9625                                        +1520,4542
+0437,5746                                        +1343,6888
+0438,7105                                        +1176,9928
+0440,2314                                        +1020,3892
+0442,0549                                        +0870,7147
+0444,1606                                        +0729,3594
+0449,5185                                        +0593,0607
+0458,3991                                        +0455,0051
+0467,3703                                        +0309,3816
+0474,2049                                        +0155,5997
+0479,7595                                        -0010,5886
+0483,5512                                        -0190,7762
+0487,4597                                        -0384,0738
+0488,3566                                        -0584,6911
+0486,3094                                        -0793,2589
+0483,9507                                        -1006,5487
+0480,8747                                        -1221,6699
+0481,5107                                        -1434,7747
+0484,1097                                        -1645,5716
+0483,2496                                        -1851,3880
+0476,8317                                        -2047,7441
+0470,6400                                        -2233,1708
+0463,0747                                        -2407,3768
+0461,3390                                        -2569,3854
+0455,2552                                        -2715,7816
+0445,9326                                        -2846,7492
+0434,5635                                        -2967,9651
+0426,8091                                        -3078,6557
+0423,3898                                        -3177,6927
+0420,8934                                        -3267,1309
+0416,0398                                        -3344,1167
+0410,3373                                        -3410,2942
+0404,1807                                        -3462,8322
+0403,7816                                        -3504,8279
+0404,9207                                        -3535,0124
+0404,7718                                        -3555,6737
+0401,0542                                        -3563,6085
+0396,4886                                        -3560,4796
+0393,5198                                        -3546,8325
+0395,2504                                        -3519,7220
+0397,5425                                        -3483,7762
+0395,3396                                        -3435,5177
+0393,6568                                        -3380,4441
+0390,9393                                        -3318,3000
+0389,8882                                        -3250,4955
+0391,7950                                        -3180,5749
+0389,8646                                        -3110,3901
+0382,8605                                        -3042,7589
+0376,9023                                        -2974,9827
+0372,7972                                        -2912,7227
+0372,8418                                        -2856,1226
+0372,5114                                        -2807,7457
+0373,5694                                        -2763,4087
+0376,6925                                        -2724,5773
+0383,6841                                        -2688,8317
+0390,1724                                        -2658,2850
+0394,4453                                        -2630,2631
+0397,4597                                        -2603,7956
+0399,4648                                        -2576,2870
+0403,9238                                        -2548,8085
+0410,6003                                        -2522,2928
+0415,3586                                        -2495,3547
+0419,2448                                        -2467,2861
+0422,0097                                        -2435,8201
+0423,5485                                        -2404,8853
+0427,8743                                        -2368,8537
+0437,0446                                        -2333,8874
+0439,0674                                        -2297,1090
+0436,9107                                        -2261,5050
+0432,8748                                        -2227,9412
+0435,1353                                        -2192,5280
+0439,3733                                        -2156,7752
+0439,6858                                        -2123,4250
+0438,7924                                        -2091,4373
+0437,5439                                        -2061,0882
+0435,7699                                        -2033,2811
+0437,0984                                        -2006,7204
+0434,9289                                        -1983,5849
+0430,9467                                        -1960,6504
+0425,2530                                        -1941,8045
+0420,2223                                        -1924,0062
+0417,7933                                        -1909,8779
+0415,9252                                        -1898,8741
+0410,6867                                        -1894,5395
+0402,1090                                        -1898,1981
+0390,9872                                        -1908,7507
+0383,0704                                        -1925,4287
+0377,1851                                        -1944,3059
+0370,3648                                        -1965,4804
+0361,5224                                        -1992,7547
+0356,5103                                        -2022,7212
+0355,3531                                        -2053,3638
+0353,3786                                        -2082,9071
+0350,1771                                        -2110,1173
+0344,3867                                        -2133,7505
+0338,2269                                        -2154,0873
+0334,7933                                        -2165,5037
+0335,8436                                        -2173,6647
+0335,6536                                        -2171,0617
+0332,9104                                        -2162,7174
+0325,9286                                        -2151,3411
+0320,6900                                        -2131,5553
+0320,1204                                        -2106,0265
+0322,8794                                        -2073,2716
+0322,7091                                        -2038,1467
+0319,5607                                        -2000,0665
+0318,1865                                        -1961,3480
+0320,3888                                        -1920,1075
+0323,5516                                        -1874,9294
+0325,0219                                        -1825,8256
+0326,0424                                        -1773,8287
+0328,4790                                        -1722,8850
+0333,8304                                        -1672,1820
+0344,0159                                        -1621,6961
+0350,8920                                        -1573,5492
+0356,3840                                        -1527,7490
+0357,7719                                        -1484,2850
+0358,5106                                        -1441,9288
+0361,0455                                        -1400,7613
+0361,2283                                        -1363,6861
+0359,6251                                        -1327,9440
+0360,3338                                        -1291,6263
+0365,9773                                        -1255,6732
+0374,1209                                        -1218,7758
+0383,0047                                        -1184,8568
+0389,7131                                        -1152,5561
+0394,7662                                        -1122,0735
+0402,2718                                        -1095,9110
+0412,2598                                        -1070,8261
+0422,1791                                        -1046,2302
+0428,5687                                        -1026,8767
+0429,1220                                        -1008,4230
+0430,2214                                        -0996,8466
+0433,0386                                        -0987,4644
+0442,5172                                        -0979,9042
+0455,2629                                        -0975,8649
+0464,1016                                        -0977,1394
+0471,1853                                        -0979,6867
+0483,6976                                        -0986,2576
+0498,4403                                        -0997,6669
+0514,3536                                        -1012,8184
+0527,2836                                        -1031,2209
+0538,5363                                        -1053,5408
+0552,5307                                        -1077,0218
+0565,8559                                        -1102,5357
+0581,6518                                        -1126,9122
+0594,1152                                        -1149,6615
+0604,3023                                        -1172,6082
+0615,1623                                        -1193,8826
+0627,4257                                        -1212,8439
+0641,7519                                        -1228,0347
+0654,3008                                        -1238,3154
+0660,3504                                        -1242,3029
+0665,1685                                        -1242,3249
+0669,0455                                        -1238,3967
+0673,9922                                        -1229,7657
+0679,3333                                        -1217,9630
+0681,1440                                        -1206,8541
+0680,2717                                        -1192,6420
+0679,8670                                        -1174,8486
+0685,1310                                        -1156,6005
+0689,5215                                        -1135,1233
+0687,0430                                        -1114,7826
+0680,1765                                        -1094,7995
+0672,8070                                        -1073,9139
+0668,5347                                        -1053,5289
+0670,6663                                        -1032,6615
+0673,5948                                        -1010,6775
+0673,9323                                        -0989,1553
+0673,5335                                        -0968,3403
+0675,0147                                        -0946,4758
+0680,4103                                        -0921,4441
+0684,5958                                        -0897,7031
+0683,9028                                        -0875,0612
+0678,2807                                        -0852,5452
+0673,3728                                        -0829,6791
+0671,5381                                        -0806,9424
+0668,1599                                        -0789,0536
+0658,2016                                        -0771,3531
+0647,9465                                        -0754,8695
+0637,8720                                        -0739,0704
+0633,6317                                        -0724,8014
+0635,6628                                        -0714,2632
+0636,0883                                        -0703,4713
+0637,9958                                        -0698,6777
+0638,9020                                        -0697,8677
+0642,4041                                        -0695,6318
+0650,4438                                        -0694,5717
+0659,6437                                        -0695,5372
+0662,8006                                        -0700,4410
+0665,4968                                        -0707,9714
+0667,9154                                        -0716,1671
+0672,3287                                        -0723,2422
+0676,6175                                        -0729,7462
+0681,7500                                        -0733,5871
+0681,7633                                        -0735,9083
+0684,1767                                        -0736,6840
+0687,9250                                        -0736,2802
+0693,0906                                        -0732,7420
+0692,9557                                        -0729,7779
+0692,8348                                        -0723,5877
+0693,1256                                        -0713,2498
+0699,1534                                        -0700,2546
+0709,9934                                        -0685,6924
+0718,7752                                        -0672,2783
+0719,5759                                        -0656,9550
+0718,7268                                        -0638,5779
+0719,4778                                        -0619,8803
+0722,7499                                        -0601,6374
+0726,0968                                        -0588,1106
+0726,2954                                        -0572,8869
+0723,4052                                        -0559,5210
+0723,9942                                        -0548,1727
+0730,4256                                        -0536,1242
+0737,5141                                        -0525,6513
+0742,2748                                        -0517,1149
+0743,2240                                        -0509,4904
+0742,8290                                        -0501,7424
+0746,7967                                        -0491,9363
+0755,6635                                        -0485,3097
+0763,2847                                        -0476,9744
+0767,9074                                        -0470,2712
+0772,2420                                        -0461,8395
+0780,9370                                        -0453,1546
+0794,6307                                        -0449,9730
+0804,6891                                        -0448,5194
+0813,2835                                        -0448,3810
+0820,1303                                        -0448,9739
+0830,2726                                        -0450,5731
+0842,4958                                        -0450,9797
+0855,2812                                        -0455,8094
+0864,1273                                        -0460,8004
+0870,3906                                        -0467,3192
+0878,4724                                        -0475,2081
+0889,5970                                        -0485,6043
+0898,6224                                        -0497,0013
+0901,0595                                        -0505,9139
+0901,3417                                        -0513,1479
+0902,4560                                        -0520,3967
+0906,7585                                        -0529,7409
+0915,5268                                        -0542,4247
+0921,2187                                        -0554,6910
+0925,4969                                        -0571,5096
+0931,1571                                        -0590,2677
+0942,3792                                        -0610,9525
+0956,5950                                        -0631,1006
+0967,6930                                        -0651,2158
+0973,0855                                        -0672,5069
+0974,9957                                        -0694,7786
+0975,1852                                        -0717,4182
+0979,0285                                        -0740,4307
+0984,9200                                        -0762,8634
+0986,2709                                        -0782,6298
+0982,8988                                        -0799,7591
+0978,2543                                        -0816,1753
+0978,2506                                        -0831,2291
+0980,4550                                        -0844,3539
+0980,0375                                        -0856,8038
+0976,3477                                        -0869,2098
+0972,3019                                        -0882,7260
+0971,4280                                        -0893,3709
+0970,5915                                        -0901,6586
+0967,6633                                        -0909,7131
+0959,7143                                        -0914,3052
+0950,4682                                        -0916,5775
+0945,6066                                        -0916,8973
+0947,1691                                        -0917,8155
+0948,4468                                        -0919,6841
+0944,2979                                        -0921,3832
+0938,3850                                        -0925,3980
+0933,1089                                        -0927,8053
+0933,5101                                        -0928,7415
+0935,2262                                        -0930,5029
+0935,0389                                        -0929,2052
+0930,6302                                        -0928,2478
+0929,3761                                        -0926,8233
+0934,7825                                        -0922,7515
+0942,8296                                        -0920,7416
+0949,6484                                        -0920,2314
+0951,7707                                        -0918,8372
+0952,5256                                        -0916,6365
+0960,0347                                        -0912,7302
+0970,8639                                        -0911,6873
+0979,2871                                        -0910,5427
+0986,1436                                        -0910,3188
+0991,7571                                        -0911,9674
+1002,5986                                        -0912,8674
+1014,8571                                        -0908,1141
+1027,5750                                        -0904,7914
+1037,9012                                        -0901,0701
+1046,8074                                        -0894,8473
+1055,9003                                        -0884,7934
+1070,2385                                        -0874,0532
+1085,9370                                        -0865,1495
+1096,0488                                        -0856,8859
+1101,6458                                        -0850,1444
+1110,0791                                        -0839,1909
+1115,3752                                        -0828,3387
+1119,8175                                        -0816,2858
+1120,3036                                        -0802,4558
+1120,8935                                        -0790,4144
+1122,0503                                        -0779,5267
+1126,4059                                        -0769,7937
+1132,5924                                        -0761,1642
+1138,5596                                        -0752,8418
+1140,9860                                        -0745,6589
+1142,7936                                        -0740,4844
+1144,5299                                        -0736,8744
+1149,5341                                        -0734,4832
+1157,7686                                        -0732,3257
+1161,6892                                        -0729,5110
+1165,1136                                        -0726,2299
+1164,6259                                        -0722,6218
+1168,4257                                        -0716,7765
+1175,9648                                        -0709,7522
+1179,4479                                        -0703,2879
+1182,7935                                        -0699,1999
+1184,1523                                        -0694,5769
+1192,0303                                        -0688,1246
+1204,2267                                        -0681,6238
+1216,9442                                        -0675,5580
+1229,3635                                        -0671,8623
+1239,0212                                        -0667,5659
+1251,4390                                        -0663,2624
+1267,6905                                        -0656,8627
+1283,9355                                        -0648,6369
+1296,5792                                        -0640,9360
+1305,2915                                        -0635,9582
+1315,2289                                        -0631,6848
+1323,4623                                        -0623,0293
+1334,9081                                        -0613,8654
+1344,2085                                        -0602,0644
+1350,9002                                        -0590,0419
+1357,1811                                        -0574,8395
+1363,2739                                        -0558,1129
+1372,4994                                        -0540,6025
+1382,5796                                        -0527,5871
+1388,5283                                        -0514,1454
+1393,9124                                        -0498,6673
+1400,5726                                        -0484,2220
+1411,0268                                        -0471,1514
+1419,9197                                        -0457,9526
+1428,2390                                        -0448,6147
+1436,5793                                        -0439,5886
+1442,6274                                        -0433,3926
+1450,0095                                        -0423,9105
+1463,1114                                        -0414,9528
+1471,6175                                        -0405,9592
+1477,5909                                        -0398,6842
+1486,2721                                        -0386,2736
+1495,2544                                        -0373,8606
+1505,5765                                        -0361,2391
+1514,7390                                        -0351,5540
+1519,0497                                        -0341,2644
+1523,5381                                        -0333,9184
+1530,5632                                        -0329,3549
+1538,4830                                        -0325,3821
+1544,1350                                        -0321,1476
+1546,4595                                        -0320,7376
+1546,8241                                        -0320,0392
+1547,5079                                        -0319,4141
+1555,0548                                        -0317,2063
+1565,4026                                        -0317,4640
+1571,8766                                        -0319,1961
+1576,6700                                        -0324,3135
+1577,5107                                        -0326,6996
+1580,3161                                        -0328,3515
+1585,3689                                        -0327,5036
+1588,4973                                        -0326,6573
+1589,2947                                        -0324,8641
+1591,6363                                        -0324,9296
+1595,4482                                        -0323,8209
+1599,6349                                        -0320,0625
+1604,5269                                        -0314,2862
+1607,3475                                        -0308,3166
+1608,0276                                        -0301,0612
+1611,4036                                        -0293,1502
+1616,7854                                        -0283,1274
+1621,4188                                        -0273,8476
+1619,1989                                        -0266,3373
+1618,4394                                        -0263,3016
+1617,7613                                        -0260,0078
+1623,4118                                        -0257,5038
+1626,8766                                        -0253,7683
+1627,0279                                        -0249,3431
+1627,5601                                        -0248,2173
+1629,6799                                        -0247,1798
+1633,6643                                        -0245,8841
+1641,2113                                        -0244,9314
+1645,4831                                        -0245,2164
+1645,0573                                        -0246,7929
+1645,8762                                        -0246,0602
+1648,6282                                        -0246,2028
+1655,1746                                        -0244,5122
+1660,5121                                        -0244,4829
+1662,0760                                        -0248,1684
+1662,0171                                        -0252,2533
+1665,7240                                        -0258,2796
+1672,9360                                        -0266,8956
+1678,9082                                        -0273,0234
+1684,0990                                        -0281,9330
+1688,4707                                        -0292,5735
+1692,5730                                        -0303,1862
+1699,5313                                        -0313,9303
+1707,7633                                        -0325,3459
+1714,9318                                        -0337,6494
+1720,8829                                        -0351,5613
+1724,4131                                        -0363,1657
+1730,6941                                        -0376,0324
+1738,2583                                        -0390,0889
+1744,4369                                        -0407,3827
+1748,4372                                        -0426,7170
+1750,3110                                        -0447,5246
+1753,8069                                        -0468,8055
+1759,6179                                        -0488,0837
+1763,6904                                        -0504,9823
+1768,0076                                        -0520,2228
+1771,1986                                        -0536,0267
+1773,4003                                        -0551,0674
+1779,1233                                        -0563,2131
+1787,7507                                        -0572,3856
+1794,5220                                        -0579,8315
+1799,8238                                        -0586,4478
+1803,2918                                        -0592,1588
+1806,0332                                        -0595,4826
+1810,1102                                        -0598,8234
+1811,1121                                        -0600,3671
+1810,5918                                        -0605,5484
+1805,6491                                        -0612,6659
+1801,5633                                        -0618,5185
+1797,1526                                        -0622,6925
+1791,2943                                        -0626,6601
+1782,1484                                        -0629,8705
+1773,0098                                        -0633,1325
+1765,2561                                        -0636,0082
+1761,9619                                        -0637,1694
+1758,7592                                        -0639,7565
+1749,9329                                        -0644,9876
+1740,3628                                        -0651,6239
+1735,0831                                        -0659,3242
+1729,0294                                        -0668,3650
+1723,1559                                        -0675,3265
+1716,6621                                        -0683,4954
+1707,6474                                        -0693,4306
+1698,5300                                        -0703,5226
+1691,5783                                        -0716,3851
+1686,0043                                        -0729,7634
+1685,0119                                        -0743,2164
+1682,8772                                        -0757,2708
+1684,7211                                        -0773,7024
+1690,9115                                        -0789,1725
+1703,5839                                        -0802,8552
+1722,9707                                        -0818,9215
+1738,4549                                        -0837,4886
+1753,9820                                        -0854,0019
+1771,6897                                        -0870,8180
+1790,0379                                        -0884,9625
+1808,7555                                        -0893,6775
+1826,2266                                        -0901,0347
+1840,2953                                        -0908,9558
+1855,6298                                        -0917,2243
+1871,6780                                        -0924,0360
+1885,5166                                        -0929,3624
+1894,8007                                        -0935,5771
+1898,6341                                        -0943,9818
+1903,2305                                        -0953,8572
+1906,6072                                        -0962,8573
+1909,5978                                        -0972,5577
+1908,6697                                        -0981,0457
+1905,7808                                        -0989,4215
+1902,4149                                        -0998,1505
+1902,4665                                        -1005,1815
+1907,0415                                        -1010,5671
+1910,4558                                        -1014,5476
+1912,1778                                        -1020,7775
+1914,2775                                        -1027,3601
+1916,0131                                        -1033,5474
+1920,4267                                        -1038,7578
+1924,7747                                        -1045,4453
+1925,4765                                        -1053,1021
+1921,0501                                        -1063,0235
+1915,7217                                        -1071,9791
+1911,3542                                        -1081,4459
+1909,0630                                        -1090,2184
+1905,8275                                        -1099,0531
+1901,2425                                        -1106,0482
+1894,3119                                        -1112,5625
+1889,7071                                        -1115,2598
+1889,2452                                        -1116,6626
+1889,9807                                        -1115,7150
+1890,1184                                        -1117,1854
+1886,8253                                        -1118,9233
+1883,0536                                        -1117,0763
+1881,4204                                        -1114,5060
+1880,5509                                        -1111,5040
+1876,2034                                        -1108,0475
+1870,5013                                        -1104,2319
+1866,7923                                        -1101,1610
+1864,6545                                        -1101,0524
+1863,8446                                        -1100,1005
+1861,8721                                        -1100,6711
+1861,0405                                        -1104,0328
+1861,1662                                        -1107,0495
+1858,7393                                        -1106,4008
+1856,0283                                        -1105,5959
+1853,4282                                        -1108,7011
+1848,0500                                        -1113,7777
+1846,0904                                        -1121,2758
+1845,8394                                        -1125,9125
+1847,4094                                        -1130,3879
+1847,8379                                        -1136,9244
+1847,6143                                        -1143,0560
+1844,9262                                        -1149,7713
+1841,7970                                        -1159,7597
+1840,0857                                        -1168,7353
+1841,6893                                        -1173,8995
+1845,8060                                        -1179,8079
+1848,6505                                        -1186,1747
+1849,9382                                        -1191,9521
+1851,7076                                        -1195,1293
+1855,0706                                        -1194,5725
+1851,9293                                        -1194,1696
+1849,1191                                        -1195,9735
+1843,2750                                        -1196,9592
+1841,4264                                        -1196,0428
+1846,1108                                        -1195,1390
+1851,2371                                        -1192,8893
+1851,9700                                        -1190,3425
+1849,8812                                        -1187,6721
+1845,0461                                        -1183,8292
+1844,5636                                        -1178,0352
+1845,8575                                        -1171,1008
+1845,4133                                        -1169,3478
+1842,3312                                        -1168,8303
+1841,7578                                        -1169,7665
+1844,4113                                        -1170,7968
+1846,7490                                        -1170,2219
+1847,4320                                        -1170,2314
+1846,1934                                        -1168,9865
+1842,9983                                        -1167,9034
+1842,1148                                        -1166,6486
+1844,0365                                        -1165,5138
+1844,2060                                        -1162,9319
+1843,4447                                        -1161,7931
+1843,0203                                        -1162,3546
+1844,7340                                        -1160,3188
+1847,7771                                        -1154,3374
+1850,9166                                        -1146,6544
+1852,4875                                        -1140,3954
+1852,9109                                        -1135,0706
+1852,6785                                        -1129,4395
+1854,6737                                        -1123,3257
+1857,9966                                        -1117,5356
+1857,5576                                        -1111,2592
+1854,6972                                        -1106,2951
+1854,7385                                        -1104,0156
+1856,7480                                        -1102,5607
+1861,4880                                        -1099,6197
+1864,6159                                        -1095,7447
+1868,5112                                        -1091,0526
+1873,2327                                        -1083,4173
+1879,1827                                        -1074,9125
+1884,8573                                        -1064,4968
+1885,1760                                        -1051,2955
+1886,1164                                        -1037,3931
+1883,7226                                        -1024,8770
+1882,2111                                        -1009,7972
+1878,2183                                        -0996,0268
+1877,1850                                        -0980,1483
+1874,1358                                        -0961,9644
+1872,4156                                        -0943,2438
+1871,8094                                        -0926,8092
+1871,5971                                        -0910,2005
+1872,1183                                        -0890,5102
+1872,7462                                        -0870,2709
+1872,9079                                        -0854,4349
+1874,3243                                        -0838,5972
+1877,3833                                        -0820,2428
+1879,7938                                        -0802,7490
+1878,1933                                        -0786,1208
+1875,7673                                        -0767,4613
+1870,4648                                        -0747,9219
+1870,7515                                        -0728,1237
+1871,5368                                        -0710,1187
+1874,3276                                        -0693,5825
+1875,2323                                        -0677,5326
+1874,0616                                        -0666,3882
+1869,9860                                        -0655,9715
+1866,5539                                        -0642,8030
+1862,9922                                        -0630,0288
+1858,8707                                        -0617,8435
+1853,1422                                        -0606,0739
+1848,3124                                        -0593,2971
+1846,3015                                        -0581,6243
+1845,2262                                        -0568,3399
+1842,9799                                        -0555,2255
+1839,7806                                        -0542,0846
+1838,2204                                        -0528,8858
+1835,8143                                        -0518,7417
+1835,7491                                        -0509,1144
+1830,3343                                        -0500,4146
+1819,9458                                        -0492,6328
+1807,4539                                        -0486,7948
+1790,2224                                        -0478,4892
+1776,7935                                        -0467,3638
+1763,8591                                        -0459,2272
