# Supplementary material for: Flash visual evoked potentials in diurnal birds of prey
Source: PeerJ. 2016 Jul 26;4:e2217. doi: 10.7717/peerj.2217 (PMC4974951; doi:10.7717/peerj.2217)
Supplement: Supplemental Information 5 [file peerj-04-2217-s005.asc]

Fs1                      Falcosacro1             

2048                     2048                     2048                     2048                     2048                     2048
-0018,5105               +0841,9598               -0191,5070               +0012,0207               +0795,9737               +0306,6505
-0018,4821               +0840,6692               -0191,2134               +0012,0022               +0794,7536               +0306,1805
-0018,4538               +0839,3806               -0190,9203               +0011,9838               +0793,5354               +0305,7112
-0018,4255               +0838,0940               -0190,6277               +0011,9655               +0792,3190               +0305,2426
+0012,3606               +0870,4284               -0133,8269               +0062,0181               +0786,0975               +0274,7321
+0113,3686               +0876,5825               -0109,7882               +0095,2195               +0779,7746               +0333,7313
+0115,6700               +0912,5125               -0075,7250               +0117,0128               +0841,4994               +0381,5510
+0239,0384               +0974,6277               -0071,4617               +0169,2929               +0909,7713               +0457,3831
+0366,7739               +1018,9845               -0034,3982               +0240,4563               +0954,7664               +0547,7302
+0542,9187               +1061,5058               +0054,8999               +0368,8421               +0985,2487               +0598,1444
+0618,4853               +1110,2741               +0159,3815               +0534,9747               +1058,2813               +0743,8941
+0753,4634               +1293,9982               +0254,3050               +0661,8195               +1183,2835               +0879,6790
+0863,8724               +1460,9203               +0389,4601               +0828,4869               +1289,4989               +1017,8645
+0982,3693               +1588,5440               +0495,5733               +0995,2671               +1456,5465               +1215,5267
+1242,5717               +1760,8529               +0656,0675               +1219,6116               +1636,1179               +1361,8149
+1434,9874               +1979,1122               +0849,5263               +1442,8052               +1890,1484               +1630,2260
+1645,9195               +2194,4639               +1174,6516               +1746,2978               +2148,6108               +1905,6265
+1836,7345               +2427,6270               +1433,9667               +2016,9453               +2380,6398               +2207,8811
+1927,0138               +2623,8756               +1619,5811               +2316,0715               +2629,9344               +2469,9689
+2223,5282               +2959,7832               +1846,8387               +2627,2623               +2916,3614               +2726,6545
+2327,2712               +3123,1075               +2168,5053               +2647,8741               +3148,3884               +3006,6681
+2494,0852               +3351,4961               +2513,5643               +3103,8807               +3375,4346               +3264,3463
+2640,3164               +3632,3300               +2750,9004               +3440,4515               +3655,6350               +3529,3450
+2764,2619               +3905,9797               +3029,4142               +3727,4920               +3924,8044               +3830,4508
+2843,7966               +4097,9126               +3342,8573               +3994,6638               +4055,9844               +4040,5802
+2945,1685               +4268,2607               +3536,2510               +4206,5354               +4273,6161               +4260,9994
+3004,1218               +4419,4137               +3701,0008               +4315,8088               +4356,3305               +4413,5315
+3059,4683               +4565,0107               +3916,8282               +4462,6844               +4542,0705               +4561,9509
+3109,6415               +4692,7422               +4191,0007               +4637,6910               +4665,1887               +4723,4245
+3204,0338               +4817,8341               +4375,0203               +4793,0824               +4779,3595               +4796,5576
+3216,1883               +4886,6066               +4510,4310               +4909,4196               +4841,3496               +4902,9454
+3221,3157               +4949,4979               +4620,7229               +4990,4826               +4839,5176               +5004,3619
+3265,5643               +4986,8089               +4737,1972               +5090,1489               +4827,8860               +5048,2741
+3278,3234               +5018,5005               +4828,8571               +5209,1345               +4900,6003               +5056,6960
+3321,9503               +5132,0096               +4998,4779               +5300,5846               +4996,5342               +5069,8649
+3367,1797               +5184,8427               +5138,1027               +5380,8668               +5000,9401               +5126,8055
+3442,8798               +5230,6206               +5290,1139               +5486,1758               +5079,6584               +5199,8883
+3475,6090               +5283,4832               +5378,5222               +5556,4090               +5179,0079               +5213,8714
+3467,9058               +5373,6822               +5412,6540               +5522,2017               +5294,9929               +5252,2075
+3407,3109               +5354,2066               +5467,3329               +5433,8660               +5394,7328               +5336,5815
+3405,1554               +5322,3285               +5457,3068               +5343,6185               +5458,9332               +5369,3470
+3322,0764               +5242,0575               +5304,5987               +5460,8841               +5557,5862               +5472,3891
+3227,1355               +5303,2266               +5460,2235               +5638,2812               +5656,1179               +5535,1963
+3322,2667               +5350,2989               +5596,5281               +5355,5319               +5894,6031               +5625,3909
+3504,6160               +5218,6837               +5471,2414               +5048,9567               +6203,7491               +5852,1807
+3628,9670               +5134,9040               +5286,1620               +5297,0590               +6361,4411               +6181,5800
+3700,3855               +5289,7450               +5379,5043               +5852,5875               +6402,7768               +6347,9450
+3926,3514               +5568,1402               +5868,0419               +6421,6527               +6552,7949               +6352,8564
+4167,2119               +5797,7382               +6360,7876               +6627,9024               +6878,2940               +6549,4661
+4470,2465               +5939,0614               +6572,4089               +6513,9208               +7506,5947               +6958,1066
+4672,2542               +6038,5108               +6522,7453               +6257,2729               +7899,1084               +7391,8945
+4709,1827               +6000,4591               +6365,1306               +6039,0160               +7939,7318               +7719,9111
+4747,0692               +5816,7369               +6089,1265               +5766,0759               +7748,9602               +7764,8186
+4682,5343               +5564,5072               +5814,6345               +5463,5570               +7476,2763               +7603,5477
+4592,2846               +5368,6163               +5495,0688               +5128,5353               +7130,5374               +7297,7882
+4534,5627               +5153,9690               +5236,3530               +4861,1263               +6862,6537               +6761,8395
+4457,4692               +5018,2945               +5006,2767               +4642,7457               +6557,0639               +6560,4172
+4403,0631               +4820,9384               +4706,5652               +4405,8886               +6220,4941               +6303,6944
+4228,1107               +4579,3643               +4443,0378               +4089,4912               +5926,4482               +6069,5495
+4081,5642               +4337,3662               +4204,7302               +3810,2271               +5774,5685               +5757,3593
+3930,3103               +4142,3284               +3940,6772               +3437,2713               +5564,6956               +5503,2450
+3686,2604               +3885,4137               +3634,0686               +3224,5988               +5331,7163               +5274,8313
+3429,0846               +3595,7731               +3431,2019               +2981,3892               +5093,9768               +4968,0744
+3203,9702               +3313,5904               +3197,7941               +2698,8014               +4844,8519               +4724,2291
+2977,8245               +3039,7913               +3017,1765               +2463,7953               +4596,9048               +4439,6133
+2733,6842               +2815,1877               +2671,3067               +2273,9329               +4439,9889               +4229,2701
+2440,6714               +2511,3359               +2607,0967               +2031,2234               +4238,2405               +4044,3848
+2224,9401               +2332,5050               +2486,8149               +1797,2173               +4054,3972               +3773,4978
+1951,3840               +2169,8573               +2252,6376               +1617,4646               +3812,2283               +3578,8712
+1619,8979               +1922,8543               +2017,2196               +1456,5271               +3604,9037               +3396,3450
+1363,8934               +1683,4271               +1808,6929               +1245,1887               +3414,1897               +3185,8924
+1037,6093               +1456,4551               +1604,3992               +0993,1080               +3155,0064               +2926,0275
+0680,4247               +1196,9016               +1390,2654               +0686,3383               +2926,1679               +2735,6086
+0401,6313               +0935,1907               +1101,7115               +0430,5800               +2594,0808               +2431,2937
+0087,1725               +0708,2088               +0868,0819               +0142,7217               +2222,7476               +2119,2693
-0243,3360               +0402,0754               +0643,3392               -0149,4575               +1891,5554               +1850,8295
-0523,2092               +0111,8965               +0265,0558               -0504,1161               +1589,0158               +1566,9376
-0798,9900               -0177,6247               +0002,1504               -0807,3908               +1268,2008               +1263,9854
-1045,0807               -0479,8789               -0287,1738               -1093,7741               +0986,5057               +0896,5021
-1329,0810               -0897,3179               -0612,0666               -1415,9229               +0605,2759               +0641,6504
-1552,8805               -1243,5422               -0912,5778               -1644,6788               +0360,3211               +0333,8165
-1765,6150               -1338,0200               -1163,6507               -1854,3573               +0139,1382               +0057,4398
-1904,6088               -1532,6533               -1401,2576               -2035,8302               -0112,7677               -0203,4185
-2021,0433               -1773,1157               -1597,7230               -2243,2191               -0328,6250               -0477,1312
-2163,6326               -1918,4539               -1799,5265               -2386,0539               -0558,9030               -0637,5533
-2226,6576               -2159,1990               -1933,6235               -2502,5520               -0792,7835               -0814,8856
-2373,2614               -2233,1213               -1936,4775               -2588,0331               -0939,1920               -0992,0333
-2516,5215               -2311,3620               -2019,3244               -2707,4264               -1039,1518               -1183,5511
-2741,0247               -2449,1533               -2212,7501               -2833,5556               -1161,1268               -1358,5370
-2766,4469               -2529,1761               -2336,4919               -2958,6689               -1299,4180               -1550,7984
-2887,5164               -2636,4382               -2421,0393               -3155,4185               -1355,5012               -1649,1241
-3064,0243               -2733,2943               -2603,8190               -3406,9017               -1453,8188               -1713,0495
-3328,0787               -2801,1655               -2833,9748               -3715,4425               -1458,9464               -1817,9074
-3561,6512               -2906,0773               -3093,2853               -4001,2639               -1498,0834               -1871,6703
-3813,5685               -3056,5653               -3393,0567               -4339,2382               -1599,1923               -1981,6592
-4159,5516               -3232,8978               -3751,4572               -4624,0273               -1650,4831               -2181,5504
-4474,9834               -3445,2309               -4144,4130               -4948,8599               -1668,4853               -2275,9141
-4794,1885               -3708,5585               -4444,6008               -5281,1816               -1752,5193               -2390,6853
-5125,6557               -3981,4146               -4752,3197               -5590,8886               -1854,6862               -2490,4956
-5485,4748               -4263,5625               -5150,0464               -5847,3476               -1945,7318               -2689,5481
-5811,8373               -4583,7966               -5483,9848               -6026,8909               -2047,8512               -2834,1235
-6026,7443               -4862,2356               -5745,7475               -6177,4145               -2137,7891               -2975,8977
-6235,8412               -5178,8367               -6018,7330               -6337,1233               -2235,0665               -3071,4495
-6509,2207               -5472,0455               -6251,5125               -6400,0253               -2299,7319               -3145,6006
-6738,5371               -5681,7324               -6450,6677               -6467,9312               -2424,2268               -3195,5872
-6994,7386               -5910,4158               -6590,8634               -6596,8149               -2494,0729               -3350,8987
-7156,2476               -6119,4824               -6770,0847               -6652,6256               -2530,6062               -3369,4634
-7284,9729               -6297,5196               -6947,4796               -6846,1268               -2629,6815               -3432,8914
-7349,9257               -6413,3548               -7002,3097               -6770,1708               -2678,5627               -3431,0167
-7383,8184               -6560,0309               -6998,7017               -6658,9935               -2715,4879               -3477,3920
-7466,8582               -6601,6200               -7076,5979               -6595,7019               -2747,7385               -3465,7027
-7461,9317               -6658,7695               -7080,7043               -6519,4215               -2790,2445               -3484,3909
-7475,3007               -6713,8267               -7017,2766               -6468,8570               -2778,7430               -3431,5110
-7490,6377               -6707,7271               -6916,3057               -6372,1978               -2965,7141               -3359,5465
-7418,8637               -6687,1754               -6868,4483               -6285,1866               -2802,7578               -3300,6542
-7361,1151               -6718,7281               -6875,0547               -6137,9503               -2721,5604               -3204,0939
-7294,0656               -6732,2713               -6802,0053               -6067,9835               -2681,7316               -3159,4125
-7293,2827               -6726,1552               -6710,4137               -5925,9910               -2628,4094               -3117,3132
-7155,0105               -6740,8946               -6619,3987               -5802,3876               -2611,5064               -3009,7344
-7013,8291               -6826,8708               -6557,7115               -5659,8106               -2578,9554               -2911,4108
-6898,7656               -6723,8604               -6472,9054               -5606,9724               -2513,5869               -2702,4262
-6794,0718               -6654,8858               -6455,4980               -5592,9571               -2450,7320               -2591,7639
-6655,5827               -6508,6469               -6421,4648               -5608,7971               -2359,4525               -2452,5504
-6507,3265               -6393,0895               -6465,1689               -5598,5449               -2257,3298               -2274,4902
-6328,4180               -6253,1535               -6422,9595               -5616,0568               -2161,2419               -2054,6010
-6216,3357               -6160,9444               -6429,7991               -5658,4384               -2085,2536               -1861,6396
-6054,8299               -6066,2024               -6522,4103               -5675,5733               -1995,3562               -1747,5413
-5908,9157               -5958,9271               -6554,2908               -5767,3148               -1837,1447               -1585,6445
-5744,8036               -5815,7883               -6606,9255               -5837,4237               -1697,7769               -1398,0672
-5619,2570               -5800,1308               -6653,0130               -5961,2718               -1553,0954               -1215,3768
-5502,5577               -5725,1013               -6753,0551               -6111,3145               -1430,8135               -1074,3381
-5376,3490               -5648,9153               -6914,0768               -6264,3973               -1256,3075               -0950,4344
-5240,7085               -5613,2033               -7030,1602               -6413,3353               -1118,3412               -0846,6854
-5124,0014               -5578,5552               -7132,2899               -6566,4861               -0987,2718               -0731,6734
-5063,5366               -5551,1830               -7303,3263               -6742,3210               -0800,3781               -0636,4534
-4925,5603               -5501,0168               -7449,9085               -6815,3958               -0617,8244               -0499,0483
-4793,3350               -5447,3030               -7528,5279               -6879,1541               -0563,3031               -0389,8449
-4659,1339               -5392,3815               -7548,1210               -6957,4305               -0337,7993               -0253,9486
-4585,8524               -5302,8986               -7618,3931               -6993,8100               -0160,6711               -0192,3032
-4496,3756               -5263,0030               -7621,8737               -6972,5782               +0025,2436               -0018,2755
-4430,6198               -5292,1445               -7542,8189               -6977,5684               +0189,0490               +0116,0433
-4402,6539               -5261,1902               -7415,0233               -6922,5929               +0292,0228               +0215,3211
-4319,9670               -5235,9134               -7271,4757               -6750,6275               +0389,5818               +0340,4222
-4236,1071               -5189,5112               -7147,2860               -6641,5862               +0491,8153               +0429,0895
-4104,6327               -5160,8515               -6892,2185               -6575,5191               +0580,4804               +0517,2934
-4018,7783               -5113,8572               -6703,3195               -6489,0582               +0714,8376               +0613,2728
-3982,5027               -5115,9364               -6516,6056               -6317,4388               +0839,8095               +0627,1430
-3915,3650               -5079,1700               -6317,7583               -6122,4575               +0820,4798               +0670,6508
-3804,7371               -5127,3376               -6081,0131               -5892,4805               +0827,1330               +0680,1003
-3798,1851               -5156,7015               -5896,1110               -5699,7601               +0875,9377               +0653,3331
-3799,6274               -5074,5254               -5678,1743               -5523,8239               +0865,5020               +0621,2746
-3853,2805               -5006,5208               -5447,6646               -5338,0530               +0853,7521               +0572,0296
-3827,6010               -4992,7955               -5260,8188               -5176,2470               +0834,4289               +0461,1719
-3829,2591               -4904,5931               -5043,5494               -4997,8981               +0752,0294               +0393,4178
-3804,7156               -4860,9772               -4901,2537               -4785,4806               +0634,7728               +0218,1299
-3804,4016               -4794,9664               -4682,7395               -4570,3674               +0565,6454               +0040,4309
-3848,6363               -4661,0039               -4501,4923               -4375,4959               +0437,8227               -0111,6656
-3856,5883               -4567,6295               -4403,0872               -4216,4518               +0350,3281               -0254,9524
-3775,0719               -4492,7339               -4261,4215               -4117,4725               +0222,3525               -0400,9866
-3797,1842               -4426,9328               -4151,1473               -3924,6323               +0068,2437               -0479,9601
-3765,9786               -4311,3456               -3937,9349               -3799,7250               -0083,4731               -0565,3483
-3709,5278               -4283,3685               -3888,5617               -3683,7523               -0134,2434               -0771,5101
-3709,5859               -4221,3009               -3797,6239               -3598,3736               -0230,5196               -0867,0693
-3724,7512               -4136,0197               -3659,3749               -3472,9266               -0390,2768               -0917,7981
-3704,5811               -4060,2391               -3615,0119               -3416,8355               -0467,4397               -1008,8079
-3697,5335               -4060,2565               -3559,1907               -3370,1991               -0521,9179               -1048,0688
-3682,4882               -3976,0553               -3532,0219               -3367,7975               -0604,9356               -1185,5889
-3586,0074               -3914,3347               -3574,7624               -3376,6272               -0691,4499               -1251,3849
-3537,0329               -3900,2111               -3563,1625               -3344,9354               -0761,8170               -1324,9242
-3454,5715               -3841,5484               -3651,9565               -3345,6200               -0839,9358               -1436,7942
-3423,0136               -3856,1141               -3680,5269               -3368,6599               -0822,0226               -1550,8425
-3427,2438               -3792,6561               -3736,1029               -3409,2256               -0893,1642               -1693,1406
-3346,1320               -3743,6070               -4037,3928               -3510,3989               -0975,9931               -1780,9689
-3248,7572               -3672,2749               -4010,5348               -3532,3973               -1051,6338               -1874,1777
-3172,1135               -3610,9974               -4068,7182               -3614,4346               -1107,5381               -1930,1699
-3110,1798               -3566,2805               -4119,2555               -3730,3020               -1238,3127               -2000,9989
-3083,1036               -3611,5863               -4280,5382               -3772,7623               -1321,6119               -2027,1205
-3157,9828               -3416,6026               -4400,7626               -3896,9587               -1341,2445               -2079,1757
-3073,7431               -3326,0915               -4462,6957               -3929,1421               -1395,3391               -2131,6201
-2978,3262               -3272,0491               -4535,5095               -3971,1278               -1500,1005               -2210,6944
-2982,7686               -3235,3891               -4627,9884               -3973,1935               -1588,7492               -2269,2471
-2970,2431               -3198,9582               -4703,2641               -3952,7391               -1629,6616               -2322,9430
-2969,4662               -3150,0666               -4663,9782               -4051,5060               -1682,7018               -2369,1347
-2989,8702               -3181,0825               -4674,3303               -4011,3833               -1741,2565               -2448,1333
-2972,8520               -3098,1556               -4586,7619               -4020,9233               -1797,5788               -2531,5856
-2971,0288               -3074,9676               -4549,5577               -3971,7528               -1719,2616               -2542,5788
-3009,8135               -3049,2599               -4487,2753               -4015,7153               -1717,7182               -2644,9126
-3004,8862               -3000,6490               -4543,4837               -3901,5246               -1706,4821               -2565,1986
-2997,7263               -3039,5298               -4364,1200               -3765,2504               -1731,9499               -2602,6964
-2953,0111               -3007,8096               -4175,5405               -3591,7439               -1765,3258               -2586,0721
-2947,6393               -3088,2579               -4014,2278               -3548,4185               -1813,1030               -2553,6322
-3003,8964               -3133,2397               -3950,3892               -3524,5814               -1813,5665               -2480,4507
-3152,4976               -3193,2281               -3907,3565               -3446,4577               -1805,5817               -2466,7293
-3294,9615               -3241,4355               -3771,1804               -3309,7833               -1854,0670               -2457,9592
-3139,9254               -3293,4818               -3533,0680               -3386,1550               -1932,9339               -2470,0580
-3169,1405               -3364,0969               -3513,5774               -3138,0517               -1966,7858               -2436,9401
-3211,2154               -3457,4191               -3422,0969               -3020,7677               -1920,9516               -2423,7992
-3259,9917               -3546,4506               -3306,2758               -2949,3573               -1951,8782               -2403,5775
-3335,5058               -3685,7450               -3149,0374               -2848,9757               -2009,6835               -2392,8888
-3358,9129               -3743,8741               -3058,4980               -2697,9411               -2047,4062               -2375,2956
-3408,5615               -3810,1336               -3024,5914               -2635,1894               -2106,1748               -2316,0324
-3472,4623               -3885,7471               -2961,4897               -2532,8904               -2139,6352               -2312,8564
-3490,6978               -3987,5655               -2847,3707               -2467,2442               -2099,6888               -2283,5628
-3520,2890               -4032,7297               -2824,2486               -2438,1931               -2108,6337               -2264,9742
-3529,3834               -4066,2461               -2827,4708               -2386,6528               -2092,1322               -2275,3501
-3516,1617               -4077,4570               -2842,3577               -2297,3474               -2101,0042               -2197,7999
-3549,5113               -4129,2838               -2851,6073               -2229,2512               -2152,6027               -2147,6985
-3527,5693               -4207,6579               -2851,6849               -2165,0664               -2125,8360               -2127,4829
-3466,0937               -4101,4459               -2809,7348               -2150,2930               -2099,0332               -2110,1051
-3443,1961               -4048,8504               -2818,7896               -2121,3056               -2116,3052               -2066,4457
-3443,8476               -4055,7874               -2838,7856               -2086,0963               -2132,0867               -2143,4416
-3405,7611               -4020,3795               -2895,2509               -2111,5802               -2132,7595               -2150,7704
-3406,7524               -3949,1260               -2912,5355               -2128,6597               -2110,2245               -2128,0984
-3357,0103               -3962,3526               -2904,7339               -2167,4517               -2061,6242               -2096,4461
-3324,4215               -3963,0411               -2938,0809               -2370,4405               -2012,0512               -2125,0086
-3280,4592               -3881,3391               -3051,1570               -2400,7105               -2001,4764               -2163,6792
-3195,4475               -3811,8914               -3093,9410               -2397,5726               -2007,2163               -2157,4959
-3136,8054               -3784,0008               -3138,9342               -2526,3068               -2019,1886               -2120,1245
-3113,0556               -3745,7365               -3238,4369               -2557,4607               -1988,3292               -2074,2677
-3086,5589               -3681,1678               -3377,4244               -2711,3989               -1960,6413               -2087,3909
-3039,1084               -3641,0176               -3631,5416               -2858,7272               -1975,7439               -2087,3583
-2991,0560               -3591,8730               -3600,0992               -2976,6371               -1964,5677               -2063,2885
-2990,5767               -3632,4286               -3616,9522               -3079,0929               -2007,9747               -2056,4872
-2992,5764               -3554,0909               -3773,4126               -3163,7908               -1987,1911               -2077,7448
-2956,2998               -3620,2848               -3865,6112               -3304,1027               -1925,3780               -2084,3066
-2938,2804               -3507,6145               -3939,6585               -3443,8945               -1894,7409               -2054,9219
-2934,6670               -3418,2084               -4062,4971               -3507,6665               -1894,0049               -2022,0198
-2941,4919               -3408,9518               -4129,8144               -3532,2749               -1908,8770               -1986,7770
-2913,9818               -3308,6307               -4195,2879               -3618,8607               -1906,3646               -1988,8473
-2852,8105               -3424,5924               -4227,8171               -3633,0567               -1826,6118               -1930,9113
-2832,2417               -3295,7675               -4314,6037               -3643,5461               -1826,6162               -1858,7167
-2864,3147               -3149,6643               -4268,5409               -3667,4724               -1759,9772               -1822,9791
-2802,1340               -3126,5165               -4226,1851               -3725,6333               -1763,3112               -1841,7432
-2707,6558               -3058,6259               -4150,9625               -3791,0753               -1760,4012               -1808,4251
-2803,7202               -3042,8155               -4153,6129               -3800,6501               -1703,1335               -1794,3240
-2713,6702               -3061,2579               -4106,5857               -3762,8254               -1663,7006               -1736,5918
-2652,1260               -2999,5654               -3961,6679               -3731,1060               -1671,1361               -1668,6321
-2633,8575               -2989,7484               -3976,8306               -3735,3231               -1676,8128               -1685,9016
-2614,6474               -2894,7818               -3944,7914               -3685,3462               -1650,7913               -1668,0786
-2525,4765               -2898,4091               -3850,1417               -3612,9072               -1595,7827               -1683,9657
-2523,6445               -2894,2985               -3744,6183               -3552,0918               -1597,0501               -1697,4376
-2486,6567               -2837,5565               -3645,2175               -3534,0738               -1532,6118               -1707,2089
-2470,4553               -2834,2644               -3643,9151               -3450,9894               -1531,1196               -1657,2346
-2495,8275               -2810,0258               -3530,9966               -3387,7538               -1502,6085               -1650,5519
-2471,2293               -2788,8397               -3345,0892               -3427,3632               -1483,6469               -1587,0683
-2468,2241               -2775,5484               -3243,3071               -3288,4925               -1468,9962               -1558,1013
-2494,5012               -2726,7156               -3104,1320               -3199,0545               -1447,5925               -1553,9958
-2448,4115               -2721,1865               -3044,6135               -3228,5592               -1380,4012               -1545,9914
-2423,0666               -2708,3573               -2904,6677               -3201,8681               -1390,9261               -1443,2203
-2455,9096               -2739,4834               -2819,8112               -3157,9786               -1445,0110               -1383,7673
-2473,9248               -2729,8975               -2761,0382               -3065,1159               -1388,9881               -1369,9801
-2513,1669               -2781,8735               -2710,4755               -3018,5075               -1368,2474               -1291,2540
-2484,1357               -2770,7056               -2623,9643               -2950,8475               -1305,1868               -1260,2397
-2457,2513               -2757,2804               -2622,1530               -2954,3790               -1303,4577               -1294,1031
-2602,1971               -2763,2675               -2658,6764               -2877,2865               -1305,1336               -1198,6778
-2559,4149               -2739,5040               -2575,4713               -2871,8059               -1191,9557               -1198,7001
-2477,0798               -2751,2256               -2513,2996               -2792,9720               -1190,8659               -1161,7381
-2446,4869               -2686,5647               -2699,4041               -2752,9274               -1201,2004               -1133,3639
-2483,5553               -2685,6365               -2594,8962               -2717,2873               -1174,4732               -1140,7240
-2448,6006               -2696,0941               -2514,7477               -2654,2260               -1124,6670               -1074,4528
-2410,6867               -2669,9064               -2424,7301               -2628,4793               -1135,9358               -1099,9370
-2489,4869               -2585,0033               -2386,2791               -2594,1368               -1085,6842               -0997,2606
-2433,1932               -2581,7219               -2341,0662               -2538,4242               -1083,0846               -0972,5834
-2380,5962               -2491,1918               -2234,6653               -2519,3248               -1085,1470               -0949,9073
-2347,4104               -2442,1084               -2156,2257               -2465,5126               -1096,0965               -0986,1111
-2336,5926               -2400,0156               -2141,5626               -2488,9194               -1040,2719               -0980,2430
-2323,6201               -2346,2621               -2153,0126               -2428,1341               -0997,3902               -0943,6034
-2333,7903               -2356,7710               -2248,9364               -2470,6070               -0975,1353               -0934,3047
-2290,3144               -2224,9263               -2180,5509               -2391,5477               -1019,0246               -0901,9605
-2199,0894               -2119,4751               -2116,2407               -2318,5514               -0958,2491               -0876,2266
-2229,7467               -2055,6633               -2067,1549               -2308,3133               -0967,5190               -0858,8205
-2148,7547               -1991,2221               -2009,1159               -2312,2282               -0957,1541               -0753,7096
-2104,3222               -1957,1462               -1962,3342               -2361,2077               -0969,1502               -0723,1282
-2047,3523               -1891,6852               -1985,7990               -2393,6094               -0979,8879               -0687,5236
-1994,3095               -1837,3886               -1946,1609               -2380,4718               -0960,3709               -0788,8494
-1953,5582               -1791,6178               -1896,9509               -2321,5532               -0928,7432               -0709,1032
-1890,0712               -1776,8660               -1844,1993               -2331,9624               -0919,8938               -0582,7023
-1880,8896               -1703,5109               -1868,6109               -2351,8798               -0903,3216               -0537,9396
-1805,9752               -1612,9178               -1861,7221               -2398,8089               -0921,7655               -0482,2304
-1749,7083               -1585,7495               -1809,0591               -2404,4097               -0898,2039               -0475,6489
-1662,1643               -1575,6549               -1860,4320               -2357,3192               -0889,5390               -0426,4966
-1664,8023               -1499,9356               -1861,1229               -2309,3663               -0867,8589               -0372,4483
-1609,3488               -1453,0775               -1796,5622               -2295,3510               -0833,9809               -0331,5519
-1539,6874               -1405,2507               -1755,4150               -2228,8579               -0806,7124               -0354,2291
-1514,3188               -1327,1685               -1803,1675               -2224,9010               -0788,2319               -0303,8399
-1496,4923               -1307,8476               -1793,2370               -2212,8021               -0753,0037               -0290,3411
-1435,6077               -1288,0142               -1759,1903               -2198,1648               -0778,2654               -0282,7731
-1367,0973               -1237,3278               -1703,3955               -2152,1980               -0746,6691               -0244,6907
-1373,1582               -1142,8903               -1667,2975               -2123,1768               -0759,8593               -0194,2683
-1337,2245               -1083,0465               -1675,0042               -2056,5045               -0750,9525               -0188,7545
-1293,0944               -1067,1262               -1617,7348               -2084,5098               -0693,4310               -0261,7210
-1230,3192               -1033,8649               -1578,1439               -2015,8718               -0721,6926               -0263,2512
-1201,4166               -0939,1923               -1561,3046               -1956,1325               -0673,0101               -0273,1514
-1156,2182               -0892,6782               -1561,0739               -1963,7115               -0660,2141               -0316,6309
-1069,4937               -0917,5503               -1525,3541               -1905,2147               -0603,7756               -0333,7071
-1019,1246               -0926,0050               -1469,0720               -1902,1296               -0654,7348               -0328,2629
-0950,9266               -0737,4454               -1484,6224               -1817,5033               -0619,5153               -0398,0703
-0887,1921               -0672,7490               -1452,6249               -1908,3067               -0626,8316               -0414,2147
-0822,4602               -0627,9711               -1399,3395               -1812,3818               -0593,4611               -0369,8620
-0733,0670               -0645,0899               -1385,7571               -1738,7002               -0606,6987               -0411,2332
-0709,8901               -0534,1101               -1384,1829               -1586,9421               -0613,7529               -0432,4173
-0656,8913               -0452,5085               -1483,3586               -1550,3062               -0552,7038               -0466,8036
-0593,2168               -0418,8227               -1289,7978               -1510,1750               -0490,2455               -0532,1543
-0504,8615               -0388,4792               -1106,3640               -1436,9628               -0461,2221               -0502,9213
-0473,6455               -0309,4227               -1086,2433               -1410,2528               -0443,2572               -0466,0863
-0393,3746               -0275,4841               -1008,0991               -1303,5152               -0433,6431               -0542,9247
-0331,0946               -0206,5338               -0874,7212               -1345,0110               -0384,8576               -0527,4798
-0293,4564               -0180,9070               -0838,1849               -1299,4465               -0411,8683               -0543,2250
-0207,2156               -0158,7251               -0848,5019               -1245,1213               -0355,0663               -0582,1688
-0163,4850               -0102,9826               -0782,9380               -1198,8056               -0280,7829               -0571,6703
-0151,9025               -0056,2160               -0703,7407               -1124,4524               -0312,6306               -0571,9016
-0110,5836               -0074,5696               -0658,7145               -1074,9913               -0316,6821               -0570,8782
-0117,3475               -0053,3395               -0668,9134               -1126,8886               -0323,9796               -0540,6044
-0118,1296               -0027,0074               -0627,3159               -1028,3281               -0283,5690               -0484,2346
-0040,1128               -0017,9547               -0521,3253               -0935,5886               -0259,9332               -0482,8274
-0004,6224               -0000,0384               -0502,0302               -0891,2174               -0278,3735               -0516,8176
+0030,1979               +0005,2551               -0428,6712               -0825,8611               -0249,2462               -0488,8218
+0042,8905               +0027,1964               -0334,5762               -0827,3724               -0258,1803               -0483,8823
+0041,6298               +0030,9251               -0264,8161               -0759,0912               -0211,9769               -0436,7161
+0030,8821               +0079,4434               -0285,3633               -0692,8838               -0127,9456               -0459,0500
+0051,1790               +0147,1151               -0217,1951               -0692,6990               -0151,7065               -0477,9724
+0029,0046               +0125,1215               -0231,2802               -0719,9144               -0157,2557               -0419,7903
+0060,3021               +0180,9993               -0179,7449               -0662,4029               -0187,5542               -0446,0602
+0061,0828               +0244,2774               -0155,5038               -0622,6091               -0159,3356               -0451,4462
+0051,9318               +0237,8196               -0017,4854               -0629,6512               -0151,2000               -0451,2698
+0029,7301               +0253,3897               +0014,3743               -0547,6612               -0158,4996               -0403,3833
+0037,3950               +0343,8867               +0069,5279               -0518,8280               -0170,7762               -0325,9931
-0035,5863               +0350,2169               +0087,7985               -0527,0713               -0187,7808               -0353,7640
+0041,9782               +0346,0614               +0107,7506               -0523,9867               -0207,5330               -0295,0748
+0045,3283               +0377,8735               +0214,1908               -0508,6778               -0202,9608               -0243,1488
+0002,9863               +0425,9626               -0021,3173               -0432,6720               -0223,0396               -0213,2865
+0007,0546               +0439,5258               +0117,6652               -0381,2978               -0249,1038               -0247,3036
+0019,3133               +0472,8332               +0221,6250               -0376,8987               -0237,7701               -0231,7297
-0004,2171               +0520,1433               +0305,1303               -0329,1384               -0251,2910               -0220,8761
-0055,3691               +0521,1682               +0319,4229               -0247,6766               -0238,2727               -0206,9362
+0018,9360               +0602,7669               +0345,8109               -0242,8056               -0223,6753               -0229,1467
+0061,5651               +0647,9091               +0308,1414               -0184,3143               -0266,4601               -0169,5299
+0075,7056               +0690,6182               +0294,1685               -0129,0510               -0296,8327               -0143,3388
+0140,4767               +0737,6866               +0325,4911               -0098,9987               -0331,2977               -0153,7075
+0114,1202               +0792,5388               +0375,8654               -0136,0228               -0385,8744               -0159,4918
+0169,4527               +0845,3286               +0390,9128               -0014,2051               -0352,0575               -0158,7038
+0206,2131               +0862,9081               +0426,8217               -0004,4778               -0334,9774               -0173,8871
+0264,6186               +0913,3263               +0448,4809               -0035,1221               -0299,4014               -0221,3004
+0289,9967               +0993,9301               +0428,7621               -0032,5740               -0335,7503               -0195,9322
+0403,3931               +1032,1617               +0459,6284               -0061,7879               -0353,8351               -0225,4234
+0455,8070               +1027,2845               +0492,6840               -0009,9605               -0277,3177               -0215,5289
+0493,0571               +1076,6857               +0484,4076               -0014,7853               -0279,5295               -0157,9057
+0489,8518               +1123,7098               +0466,9593               -0072,5563               -0316,0471               -0170,2952
+0453,8288               +1187,9806               +0512,7804               +0009,3047               -0293,9701               -0204,6073
+0561,7877               +1214,6210               +0552,4671               +0020,0893               -0350,3739               -0231,8048
+0701,0752               +1265,7366               +0583,0054               +0065,0793               -0332,8011               -0223,3629
+0772,0435               +1290,1604               +0579,3698               +0085,0208               -0279,9205               -0176,2461
+0746,0845               +1305,7731               +0594,7766               +0091,4240               -0298,1074               -0156,7612
+0825,0194               +1350,0495               +0661,1771               +0159,3432               -0281,0172               -0170,3117
+0856,1465               +1356,8026               +0666,1933               +0215,6608               -0277,8861               -0096,0685
+0867,9156               +1399,9757               +0703,3445               +0163,1766               -0255,5640               -0112,8762
+0914,9087               +1428,0035               +0766,0915               +0184,8727               -0197,7094               -0108,9460
+0949,5315               +1496,9776               +0810,1271               +0221,9082               -0226,0147               -0080,0393
+0935,8471               +1442,1995               +0769,7893               +0233,9671               -0215,0929               -0032,5321
+0936,2322               +1583,0883               +0819,8796               +0204,3528               -0177,9261               +0035,0713
+0936,3623               +1655,2849               +0924,0295               +0148,9605               -0111,4858               -0011,1166
+0926,0668               +1658,0237               +0919,5129               +0138,9072               -0102,5478               -0022,6104
+0930,4663               +1683,9504               +0935,3955               +0194,9139               -0112,7041               -0040,0475
+0907,4365               +1688,5774               +0976,5539               +0210,0089               -0101,6081               -0022,9178
+0862,7769               +1696,1173               +0996,3428               +0230,2611               -0168,6599               +0022,8424
+0865,0981               +1735,8060               +0964,5942               +0207,2651               -0111,3821               -0033,6200
+0909,5521               +1653,6501               +0998,3717               +0229,5320               -0099,9343               -0057,0298
+0894,9834               +1664,9828               +0962,6317               +0327,5121               -0072,6249               -0045,6607
+0917,7985               +1678,5973               +0926,1847               +0189,3661               -0084,4493               -0018,6724
+0929,8720               +1654,9218               +0896,9273               +0298,1624               -0096,5059               +0001,5357
+0931,3082               +1675,5484               +0925,0069               +0427,5370               -0106,9795               -0013,6359
+0955,4777               +1689,1943               +0904,7040               +0432,0767               -0059,7257               +0013,4256
+1014,7573               +1631,6780               +0902,5282               +0434,9448               -0072,0675               +0014,2204
+0978,3631               +1609,0226               +0846,2712               +0504,6258               -0119,8182               -0002,6429
+1014,0550               +1592,3543               +0813,7943               +0511,8342               -0103,3159               -0135,1659
+0966,1208               +1538,0940               +0854,3193               +0546,8897               -0133,4803               -0090,2369
+0960,9257               +1450,0212               +0811,5300               +0610,5430               -0118,6768               -0043,8641
+1002,3262               +1426,2159               +0815,1248               +0620,0278               -0056,7737               -0069,2496
+1036,2504               +1333,5805               +0844,2443               +0608,5973               -0060,9216               -0048,0317
+1057,4380               +1367,8650               +0829,2950               +0609,9137               -0095,7826               -0018,6817
+1076,2945               +1319,0098               +0903,9294               +0667,8588               -0152,7905               -0044,4750
+1111,8821               +1384,7076               +0881,8860               +0706,3666               -0146,4333               -0073,0779
+1114,0030               +1380,2198               +0879,5294               +0729,6492               -0132,9556               -0052,5685
+1142,6333               +1319,2631               +0871,2084               +0720,0736               -0117,3722               -0044,0987
+1183,7497               +1312,7737               +0888,4939               +0739,3940               -0164,2732               -0029,7718
+1165,0858               +1352,2677               +0860,1258               +0754,7626               -0158,1358               +0038,1264
+1172,8339               +1305,1390               +0870,0809               +0795,3974               -0180,7168               +0053,6110
+1211,5659               +1314,0356               +0866,4199               +0807,3679               -0189,7512               +0054,5603
+1204,0773               +1349,3473               +0860,5318               +0806,3394               -0196,0779               +0095,9132
+1188,8083               +1312,7323               +0923,6716               +0799,1329               -0158,2525               +0103,4907
+1198,7238               +1309,2150               +0968,6732               +0815,3781               -0169,1909               +0152,6533
+1220,8462               +1303,9868               +1031,4521               +0812,4949               -0173,2626               +0141,6688
+1223,9268               +1278,8578               +1012,7896               +0886,8697               -0186,2255               +0126,9595
+1252,3347               +1185,4481               +1026,6305               +0903,1059               -0134,8317               +0113,9747
+1263,9124               +1231,1331               +1045,9369               +0950,4105               -0150,7667               +0125,9425
+1210,3346               +1222,4311               +1059,6957               +0939,9206               -0098,7763               +0146,9577
+1208,7143               +1203,0280               +1058,0140               +0997,4919               -0145,2550               +0127,2228
+1268,2424               +1143,0170               +1038,1282               +0989,3080               -0166,3358               +0112,6511
+1276,6051               +1201,7415               +1011,6027               +0975,0459               -0155,7977               +0160,0164
+1233,4490               +1155,5180               +1106,5273               +0942,6040               -0036,7254               +0157,5789
+1295,1681               +1097,8794               +1078,6127               +1019,9159               -0104,0489               +0170,5575
+1309,4491               +1116,5298               +1097,3603               +1036,1776               -0163,9275               +0161,5423
+1285,1916               +1121,6862               +1067,5301               +1061,8156               -0127,6302               +0226,2401
+1239,5064               +1057,9377               +1065,3288               +1073,1543               -0114,9155               +0246,0938
+1197,4948               +1032,0510               +1030,5698               +1111,3362               -0121,7537               +0256,8342
+1171,4714               +1013,7393               +1048,8484               +1108,7106               -0095,4110               +0218,6124
+1170,3330               +0918,1978               +1064,8682               +1144,4098               -0180,7507               +0225,6818
+1123,5354               +0913,2886               +1040,2954               +1161,3435               -0199,5415               +0254,2623
+1110,8047               +0877,2725               +1057,6871               +1195,9034               -0205,9414               +0271,9009
+1103,9181               +0869,6462               +1096,7886               +1196,2311               -0197,2241               +0312,1136
+1080,8627               +0837,8723               +1151,5424               +1199,9241               -0208,4825               +0345,8899
+1102,7947               +0840,2412               +1207,6730               +1202,5962               -0242,6788               +0322,7538
+1013,7374               +0820,0554               +1177,2439               +1215,6014               -0284,1315               +0141,3861
+0981,8680               +0759,9621               +1223,2094               +1230,3623               -0260,7042               +0249,8276
+0971,6699               +0817,6695               +1272,4822               +1264,7155               -0201,4495               +0329,3824
+0902,4151               +0820,9124               +1311,6115               +1223,4681               -0112,0373               +0313,7161
+0853,1952               +0832,5188               +1267,3881               +1204,3414               -0144,4845               +0315,9728
+0873,1011               +0821,5058               +1225,0111               +1164,4969               -0174,2981               +0373,9144
+0829,3557               +0799,0619               +1249,5968               +1168,5902               -0162,4759               +0350,4904
+0857,4450               +0788,6850               +1316,8711               +1227,4481               -0173,6947               +0343,6804
+0801,7970               +0811,6266               +1241,1059               +1226,2154               -0127,8769               +0389,6889
+0832,5017               +0813,0269               +1259,2102               +1178,0348               -0128,4077               +0432,1778
+0890,2685               +0782,6953               +1243,0120               +1155,5225               -0124,5067               +0408,6271
+0910,6152               +0621,5511               +1181,8777               +1111,2784               -0110,9983               +0404,9410
+0895,9065               +0727,2693               +1112,8152               +1122,0259               -0186,2143               +0459,7140
+0974,3258               +0794,9705               +1098,9628               +1052,1849               -0115,0322               +0484,7180
+0989,1279               +0725,8581               +1125,1749               +1022,8686               -0111,2730               +0471,9792
+1017,2038               +0783,7585               +1084,4009               +1010,0945               -0128,8463               +0479,8291
+1030,8060               +0831,6597               +1071,4872               +1013,6211               -0106,2994               +0465,5653
+1069,6725               +0836,9498               +1117,3772               +1015,3258               -0104,5584               +0503,4018
+1075,8331               +0794,3219               +1084,7845               +0932,3930               -0072,2533               +0462,6014
+1002,6666               +0835,2990               +1073,2046               +0954,4756               -0093,0422               +0528,7698
+1036,8678               +0827,2439               +1016,3062               +0980,7763               -0095,0879               +0555,2179
+1114,4975               +0816,4530               +1053,7672               +0937,1919               -0066,5087               +0517,5406
+1091,9811               +0828,8823               +1066,9034               +0917,8514               -0074,0537               +0530,5155
+1074,8718               +0831,3337               +1038,8422               +0936,9653               -0093,4198               +0475,4434
+1064,6737               +0833,7422               +0991,5697               +0922,9575               -0066,1884               +0515,6244
+1045,0386               +0824,2109               +1033,8375               +0950,8055               -0074,4536               +0470,7742
+1088,1681               +0831,7644               +1023,9253               +0950,0707               -0088,2864               +0471,9716
+1079,2380               +0831,2533               +1033,0608               +0956,7272               -0058,6273               +0457,8615
+1040,6693               +0821,4218               +1004,2122               +0929,1291               -0007,6309               +0495,9112
+1015,7223               +0838,9693               +1077,7159               +0862,9597               +0006,6373               +0513,8353
+1023,5877               +0835,0919               +1128,4234               +0908,8473               -0008,0726               +0540,7710
+1014,7432               +0874,0559               +1083,8105               +0904,2086               -0010,7774               +0455,0451
+1024,3155               +0870,1452               +1066,9921               +0884,9684               -0038,4304               +0515,5374
+0946,9452               +0895,6785               +1112,4928               +0916,1033               -0003,1918               +0551,3321
+0981,9805               +0915,5127               +1130,6643               +0904,3807               -0024,6052               +0507,3677
+0994,2187               +0920,7167               +1133,9335               +0939,1050               -0019,8344               +0472,4208
+0949,5668               +0943,7266               +1121,8196               +0868,9129               -0009,2559               +0518,7080
+0933,7936               +0898,8552               +1100,3355               +0883,4712               +0013,9216               +0496,7145
+0958,3037               +0976,5195               +1121,4223               +0919,3955               +0012,9128               +0491,8899
+0987,3342               +0984,6477               +1133,6200               +0962,7048               +0027,7768               +0498,9710
+1025,3532               +0991,3817               +1154,9400               +0944,7851               +0053,7985               +0457,0812
+0986,5884               +0973,5740               +1159,2229               +0927,9163               -0000,8438               +0475,0079
+1029,9138               +0941,8367               +1079,3650               +0936,4424               -0028,2702               +0482,4191
+1045,1652               +0884,9738               +1132,9285               +0972,7693               -0040,3848               +0463,7156
+1058,4114               +0928,7890               +1135,0191               +0954,0555               +0015,9540               +0452,2748
+1023,0504               +0906,8193               +1073,7795               +0980,0156               -0022,9665               +0470,8782
+1004,3066               +0860,1233               +1030,1213               +0985,2174               -0014,0643               +0565,7634
+0986,1190               +0901,1377               +1094,9864               +0977,2530               -0092,6509               +0530,9248
+0969,1598               +0888,1110               +1119,0496               +0902,0795               -0074,0001               +0525,2562
+0949,7226               +0862,1334               +1120,1080               +0945,4072               -0034,1380               +0544,5051
+0954,5513               +0769,8199               +1149,3929               +0963,0439               -0000,8288               +0465,5538
+0895,3630               +0777,6920               +1150,6715               +0924,8966               +0033,5041               +0470,3598
+0891,8079               +0834,3744               +1208,4790               +0950,3639               -0012,5597               +0433,1320
+0904,0120               +0763,4309               +1222,0321               +0970,2124               -0062,5681               +0333,1172
+0904,7099               +0751,6038               +1236,3655               +1003,9743               -0020,9895               +0309,3245
+0863,5863               +0809,6220               +1239,0944               +1023,5113               -0007,7172               +0355,5385
+0885,7454               +0760,3259               +1285,4444               +0958,9268               -0047,5302               +0334,8681
+0858,2239               +0752,9793               +1291,7801               +0964,0246               -0017,8282               +0048,0867
+0820,4010               +0753,2067               +1278,3385               +0998,9655               -0031,3411               +0165,6544
+0845,7203               +0776,2288               +1285,5293               +1009,2052               -0061,9140               +0199,8145
+0850,6092               +0804,6232               +1318,1204               +0978,9459               -0046,6047               +0142,2230
+0845,5728               +0815,5009               +1359,4265               +1006,2384               -0053,9995               +0127,1313
+0814,3691               +0855,9044               +1343,3957               +0987,7740               -0072,3122               +0123,7148
+0780,3975               +0830,6481               +1290,2374               +0986,0908               -0072,6803               +0089,9820
+0746,2313               +0847,4829               +1297,8950               +0992,7965               -0135,2268               +0055,2742
+0718,5460               +0831,5820               +1269,3246               +0978,0718               -0133,5534               +0011,0077
+0621,3580               +0828,2444               +1228,2100               +0995,2030               -0114,9610               -0032,5491
+0635,8032               +0870,3190               +1240,6499               +0963,2454               -0107,7284               -0055,5855
+0630,4004               +0851,6192               +1261,9679               +1047,8092               -0108,6878               -0037,9709
+0621,2684               +0879,7059               +1194,5970               +1036,2156               -0164,8279               -0053,4283
+0597,1636               +0928,5892               +1155,6197               +1034,5213               -0194,7577               +0009,4152
+0577,8696               +0891,8621               +1153,2623               +0998,0899               -0188,8260               -0003,8145
+0526,0954               +0906,3336               +1177,9449               +0998,7109               -0171,0660               +0024,2552
+0538,6707               +0857,0091               +1093,4529               +1010,1125               -0182,0109               -0033,3524
+0505,9746               +0882,0510               +1064,2650               +0972,4377               -0169,1440               -0035,2370
+0337,7051               +0904,2540               +1068,2835               +0935,1993               -0183,3419               -0045,8597
+0490,2407               +0893,7583               +1047,5781               +0953,6595               -0165,6354               -0106,2543
+0547,0118               +0855,4069               +1051,4133               +0928,4109               -0151,8064               -0050,0611
+0560,9705               +0798,5784               +1016,1635               +0929,2081               -0147,0922               -0127,1533
+0588,3385               +0786,1469               +1025,5806               +0855,3551               -0124,3498               -0081,9426
+0640,1244               +0759,2022               +1018,8852               +0803,7979               -0176,7034               -0023,2129
+0631,8045               +0767,5474               +0960,4082               +0848,1837               -0162,3837               -0041,2525
+0607,3002               +0744,8725               +0930,8069               +0896,4515               -0112,9318               -0023,1067
+0640,7852               +0724,0120               +0962,8412               +0842,7331               -0091,5070               -0067,8626
+0605,8915               +0728,7860               +0973,7632               +0784,8116               -0143,9294               -0059,0862
+0552,9359               +0724,2250               +0896,6116               +0713,7683               -0096,7318               -0048,1117
+0456,7621               +0764,1179               +0858,0617               +0721,8431               -0120,2181               -0119,2839
+0535,9591               +0624,7228               +0858,5394               +0733,7975               -0097,6647               -0083,3524
+0587,0274               +0663,2169               +0786,4110               +0760,7964               -0088,6382               -0099,8589
+0525,8176               +0653,3000               +0691,1187               +0724,3453               -0102,0362               -0059,1792
+0494,4866               +0695,1184               +0681,3706               +0678,0874               -0066,9151               -0058,3785
+0487,9065               +0708,1610               +0709,2078               +0675,4303               -0047,1445               -0137,7135
+0504,6873               +0670,3473               +0700,0505               +0676,3972               -0011,0881               -0121,1976
+0478,6899               +0649,0954               +0627,1401               +0633,0972               -0012,6197               -0068,3316
+0460,4770               +0682,0861               +0632,1519               +0626,2219               -0028,2355               -0095,3138
+0447,1196               +0635,4735               +0703,3924               +0597,9794               -0014,3710               -0179,1454
+0359,2637               +0609,6524               +0614,2460               +0619,5618               -0009,7238               -0199,7894
+0381,5334               +0629,3299               +0570,8917               +0619,0317               +0025,7219               -0223,9616
+0373,5871               +0648,1746               +0538,3029               +0574,7610               +0000,7151               -0169,8578
+0362,3393               +0578,3998               +0497,9619               +0589,1457               +0042,9747               -0179,6490
+0310,0317               +0575,1831               +0476,4864               +0600,4061               +0103,7198               -0185,1723
+0307,4684               +0600,9644               +0465,3090               +0591,4238               +0071,2090               -0192,1578
+0251,0719               +0557,5203               +0476,8917               +0561,9965               +0074,7211               -0118,8573
+0192,7481               +0569,4096               +0468,0333               +0575,4357               +0114,3986               -0093,8825
+0173,7956               +0544,8555               +0377,9715               +0585,3541               +0067,0175               -0110,7255
+0184,8950               +0590,7909               +0368,6783               +0568,8452               +0084,3437               -0152,1375
+0153,5029               +0593,3997               +0387,5758               +0589,3775               +0125,7478               -0109,9398
+0141,9911               +0614,6382               +0391,7490               +0602,5861               +0136,4974               -0117,3266
+0113,2883               +0603,9791               +0352,8136               +0568,3041               +0126,5126               -0069,6806
+0093,1680               +0690,3802               +0323,1914               +0594,0250               +0105,1676               -0062,6509
+0093,9973               +0726,4495               +0381,8898               +0621,4041               +0093,0044               -0078,0001
+0108,2157               +0719,6753               +0358,0133               +0649,9893               +0088,2376               -0123,5713
+0023,7512               +0703,7898               +0391,0947               +0602,3378               +0111,9986               -0061,2600
+0125,4621               +0734,7747               +0364,9197               +0662,8892               +0137,8906               -0059,5574
+0031,9815               +0768,9048               +0410,7683               +0637,5545               +0150,8590               -0069,0263
+0132,4185               +0768,5211               +0397,8497               +0721,3386               +0084,6836               -0054,0192
-0046,3686               +0769,6138               +0412,3856               +0722,5823               +0092,5530               -0016,2189
+0155,9991               +0813,4628               +0430,2979               +0717,3286               +0032,7744               -0032,1173
+0203,6691               +0773,0918               +0497,9346               +0702,7369               -0068,7989               +0032,2357
+0318,4616               +0818,8810               +0468,4010               +0701,1810               +0045,2412               +0071,6722
+0369,4399               +0845,1735               +0470,7988               +0681,6808               +0109,8327               +0113,6676
+0446,3672               +0843,3773               +0536,0949               +0725,7613               +0088,2443               +0149,8398
+0488,3479               +0854,8684               +0593,4334               +0728,2475               +0102,8727               +0128,3285
+0561,1286               +0867,5195               +0642,4830               +0750,7748               +0104,1909               +0125,7264
+0571,8791               +0914,5334               +0629,0339               +0772,5539               +0162,7902               +0143,8951
+0601,4466               +0876,8969               +0658,0987               +0805,0497               +0182,7403               +0200,8855
+0623,2124               +0863,9681               +0653,0388               +0870,8646               +0148,6602               +0168,3991
+0653,5556               +0882,8256               +0646,5027               +0882,2194               +0135,4028               +0232,7012
+0616,5875               +0885,0985               +0668,9393               +0898,9216               +0179,9100               +0242,2519
+0666,0598               +0911,5613               +0717,4597               +0857,0220               +0259,5156               +0241,9704
+0688,5648               +0944,3930               +0733,9186               +0938,6562               +0269,7741               +0285,7409
+0690,6959               +0954,9694               +0656,9116               +0920,7946               +0302,9369               +0297,4589
+0707,9433               +0964,9798               +0612,1005               +0938,8284               +0266,7773               +0299,6993
+0740,3148               +1016,8189               +0711,0617               +0941,6186               +0291,0645               +0326,2480
+0765,4976               +1019,9575               +0705,2829               +0976,0662               +0357,7212               +0349,0197
+0787,3699               +1036,4593               +0649,6054               +1033,4437               +0375,8144               +0315,6674
+0716,8123               +1061,7796               +0665,5325               +0971,8810               +0445,9100               +0306,6755
+0755,3340               +1068,7232               +0677,4532               +0987,0126               +0384,2814               +0347,9970
+0822,3789               +1064,0789               +0715,7626               +0997,0446               +0443,3698               +0313,3208
+0764,6386               +1092,7926               +0727,9025               +1022,9967               +0517,5836               +0305,6315
+0712,9905               +1098,3843               +0639,0865               +0990,9887               +0539,8624               +0303,0374
+0737,0384               +1070,3222               +0648,7061               +1034,5258               +0571,5446               +0313,5341
+0736,2604               +1076,1255               +0646,6147               +1008,1902               +0594,4357               +0345,8054
+0804,7438               +1122,4564               +0696,5363               +1003,6806               +0595,0639               +0400,8773
+0843,5294               +1140,3371               +0699,7231               +1016,8373               +0561,8741               +0338,6361
+0845,0386               +1098,4227               +0740,9566               +1022,0186               +0596,1037               +0312,8211
+0835,7895               +1080,3331               +0745,5908               +1035,0541               +0577,4300               +0293,8544
+0710,3926               +1092,4608               +0718,7558               +0983,4404               +0522,3212               +0129,5158
+0759,9809               +1082,5428               +0706,7470               +0949,7345               +0447,3097               +0233,0924
+0841,0188               +1132,3819               +0742,2562               +0913,0858               +0515,9062               +0229,2232
+0793,0202               +1144,5491               +0761,2252               +0935,9495               +0563,9526               +0276,8335
+0724,6916               +1157,2994               +0777,5413               +0997,8960               +0575,7656               +0384,9613
+0731,9237               +1213,3087               +0852,0697               +1039,6232               +0575,4829               +0337,9693
+0686,3198               +1185,9756               +0913,0009               +1028,3855               +0595,9440               +0327,7478
+0627,0281               +1220,0107               +0877,4654               +1004,2176               +0532,2027               +0316,0587
+0597,0320               +1240,5108               +0957,1262               +1051,7455               +0618,1196               +0301,6309
+0564,9536               +1248,9382               +0986,4121               +1024,2863               +0609,5959               +0325,7532
+0534,4384               +1281,1467               +0996,0246               +1072,9667               +0620,0109               +0303,1099
+0518,0772               +1272,2756               +1007,9233               +1095,2720               +0695,6944               +0108,5529
+0519,6387               +1278,1201               +1024,5538               +1106,9285               +0657,8654               +0230,1315
+0439,1068               +1300,1831               +1039,7052               +1117,3532               +0675,1973               +0305,4748
+0428,8531               +1317,5607               +1092,8996               +1146,2374               +0750,7786               +0328,2860
+0442,1568               +1310,2056               +1042,6022               +1172,2101               +0729,1460               +0341,0241
+0428,1214               +1340,4303               +1036,8981               +1167,4954               +0629,7803               +0346,8873
+0398,7021               +1312,6598               +1141,0609               +1172,0189               +0645,5495               +0310,8122
+0377,3928               +1334,1561               +1194,8539               +1090,6909               +0627,0038               +0257,7553
+0391,1524               +1372,1457               +1204,0388               +1081,5534               +0599,4981               +0264,9053
+0399,0336               +1388,2476               +1209,2758               +1048,7237               +0638,0332               +0235,8792
+0410,7072               +1392,2062               +1200,7579               +1094,9209               +0600,4742               +0257,2863
+0417,9504               +1420,8418               +1224,5947               +1062,2031               +0563,0376               +0204,1862
+0382,9621               +1427,9920               +1187,1469               +1067,0542               +0548,2235               +0173,5416
+0391,6432               +1410,7786               +1235,9996               +1084,6005               +0594,7397               +0180,9235
+0427,6135               +1438,1043               +1326,3687               +1118,0168               +0583,7016               +0233,7901
+0425,8365               +1448,1948               +1322,9260               +1137,3769               +0557,1086               +0231,7281
+0262,3145               +1441,1930               +1291,8123               +1173,4784               +0502,0891               +0236,0271
+0387,0488               +1457,9642               +1361,7404               +1225,7486               +0455,2112               +0218,5406
+0494,6443               +1488,8671               +1454,7240               +1041,4802               +0494,5347               +0199,2330
+0518,5043               +1493,4753               +1470,7587               +1175,5859               +0464,9867               +0189,2009
+0496,2588               +1484,6539               +1464,0062               +1259,2217               +0433,0040               +0202,1026
+0505,4786               +1475,1969               +1527,8982               +1280,3781               +0386,9159               +0173,1806
+0502,5621               +1470,8798               +1570,3425               +1248,4487               +0344,4680               +0099,4175
+0530,2232               +1513,2263               +1638,0950               +1314,7306               +0382,2024               +0120,9504
+0548,2279               +1469,6077               +1535,9511               +1343,7178               +0402,2553               +0056,9369
+0526,0407               +1500,7944               +1572,7929               +1343,8640               +0380,6197               +0088,9035
+0523,2242               +1499,0371               +1398,8313               +1382,5207               +0335,8812               +0107,3000
+0543,0527               +1519,0038               +1478,1390               +1334,2292               +0353,0292               +0109,2202
+0552,1955               +1523,5166               +1560,0902               +1317,0055               +0291,7336               +0090,6576
+0577,5359               +1545,6495               +1554,5135               +1284,9420               +0304,3534               +0099,8277
+0622,3867               +1484,8431               +1541,2866               +1254,0546               +0305,7724               +0065,7807
+0658,4967               +1510,4922               +1577,1486               +1236,7890               +0288,4074               +0087,9290
+0645,6395               +1488,1155               +1616,0825               +1213,6878               +0282,0040               +0127,6350
+0670,1670               +1509,0396               +1655,4721               +1221,3995               +0302,3111               +0151,3370
+0690,8664               +1559,4093               +1702,7541               +1204,3787               +0318,3876               -0103,5661
+0703,7596               +1502,5880               +1679,4393               +1188,3436               +0327,5071               +0033,6475
+0711,4683               +1504,4547               +1691,4851               +1185,3741               +0308,8271               +0132,6075
+0699,1617               +1519,7432               +1677,4317               +1162,0810               +0295,3772               +0138,1783
+0718,0339               +1527,7384               +1634,5058               +1082,9010               +0257,7413               +0085,1814
+0749,8047               +1536,7418               +1633,4397               +1049,3396               +0256,2212               +0050,0667
+0757,5869               +1571,2532               +1678,1142               +1063,3490               +0259,2243               +0039,7555
+0729,0691               +1470,4846               +1710,0598               +1067,9981               +0271,3438               +0028,0739
+0735,7703               +1533,6428               +1694,0575               +1069,3546               +0234,6439               +0031,1337
+0762,0177               +1560,1969               +1647,8975               +1092,0932               +0219,2414               +0060,2132
+0746,9175               +1587,3281               +1625,1250               +1033,4759               +0223,7177               -0003,9465
+0765,8706               +1563,9714               +1669,6501               +1043,1118               +0276,7141               +0014,2728
+0769,0679               +1376,3241               +1675,6064               +1025,5724               +0273,2831               -0048,0083
+0736,5701               +1490,7842               +1632,3430               +1022,4038               +0238,4864               -0031,7675
+0762,8917               +1509,4604               +1609,9585               +1006,4169               +0224,7479               -0032,4197
+0785,9361               +1509,4071               +1633,8073               +0970,4305               +0172,4608               -0086,6162
+0800,1187               +1507,2928               +1624,1389               +1013,0440               +0183,7044               -0104,5969
+0806,6320               +1426,3073               +1618,1052               +0997,9868               +0236,1211               -0125,8946
+0857,4846               +1424,2168               +1616,8495               +0962,6431               +0202,3538               -0081,8073
+0857,0009               +1384,5857               +1609,8250               +0983,9818               +0134,0028               -0094,8423
+0802,4921               +1357,3423               +1578,0323               +0936,6504               +0106,4899               -0126,2543
+0803,4643               +1426,3832               +1628,2093               +0893,3865               +0100,2475               -0084,6775
+0886,4304               +1329,3773               +1524,5754               +0888,8097               +0133,2037               -0061,0462
+0936,6900               +1332,2299               +1604,3054               +0880,2980               +0136,8986               -0075,4420
+0908,3778               +1315,3420               +1612,3391               +0851,7883               +0097,0478               -0063,8917
+0758,7208               +1290,7573               +1649,0644               +0825,1237               +0050,2691               -0055,6386
+0847,0283               +1272,8840               +1683,3900               +0866,7668               +0128,3347               -0041,8690
+0891,0916               +1238,6779               +1724,8452               +0854,9277               +0206,2307               -0061,3902
+0708,4397               +1232,2333               +1713,4254               +0855,8028               +0193,0540               +0055,3818
+0828,5805               +1208,9657               +1528,2294               +0863,2812               +0171,2122               -0008,4622
+0865,3480               +1188,4788               +1690,2038               +0895,3700               +0228,9986               -0037,9945
+0877,8662               +1179,9967               +1816,9136               +0890,4843               +0216,9855               -0051,9587
+0932,0983               +1118,6399               +1832,8730               +0947,3314               +0243,1607               -0069,0865
+0911,6859               +1133,8011               +1842,0693               +0930,9790               +0276,2600               -0123,3012
+0869,5086               +1132,2315               +1863,2413               +0979,3792               +0253,3243               -0090,0712
+0882,5378               +1131,5786               +1864,6266               +0982,1253               +0288,8459               -0075,6135
+0895,1560               +1114,4368               +1901,1317               +0947,1278               +0219,8777               -0116,2207
+0878,4315               +1166,6144               +1894,4984               +0962,4464               +0251,2421               -0098,8756
+0877,0350               +1150,3065               +1935,2961               +0957,6285               +0275,1150               -0033,8200
+0886,0531               +1123,4838               +1930,1345               +0976,9085               +0315,0290               -0054,2513
+0826,3705               +1103,6618               +1913,3047               +0992,6069               +0293,4848               -0040,5525
+0871,9957               +1114,8743               +1943,3493               +0990,8804               +0252,6919               -0015,7852
+0855,7184               +1169,0683               +1887,1895               +0971,7239               +0193,1745               -0060,6950
+0793,6184               +1136,9702               +1925,0832               +0974,8238               +0171,3395               -0324,6593
+0832,6970               +1034,4458               +1925,2188               +1008,7793               +0141,5270               -0128,2803
+0867,4398               +1099,8338               +1917,9598               +0951,5146               +0154,1826               -0017,1781
+0887,6886               +1114,0001               +1919,3431               +0957,8143               +0124,2747               +0063,1353
+0866,3666               +1161,3650               +1868,4784               +0942,1721               +0089,6096               +0077,2586
+0869,1119               +1200,7820               +1810,7024               +0931,8889               +0015,9008               +0140,4160
+0865,9300               +1204,7387               +1840,0831               +0748,5353               +0046,9767               +0130,7310
+0851,0615               +1162,2134               +1827,0037               +0850,3890               +0036,7629               +0119,6786
+0886,4042               +1166,3696               +1805,2619               +0840,0402               +0032,1323               +0178,6098
+0898,0786               +1136,6156               +1814,7894               +0814,2146               -0019,1558               +0175,3322
+0942,0485               +1078,9138               +1850,5756               +0848,5450               +0021,0017               +0232,8234
+0871,9961               +1101,4677               +1897,2315               +0869,5078               +0061,7180               +0210,9773
+0945,0298               +1113,5645               +1869,3042               +0847,7197               +0057,4803               +0220,5526
+1025,3251               +1104,7983               +1857,5643               +0883,9443               -0203,7868               +0196,5895
+1054,3089               +1109,1887               +1881,1897               +0843,1241               -0059,1750               +0288,2074
+1080,1908               +1116,6816               +1926,7227               +0850,9678               +0058,0482               +0279,4266
+1094,8599               +1105,4958               +1943,0541               +0919,2184               +0109,9121               +0274,2535
+1122,5911               +1117,1188               +1941,2888               +0908,2472               +0181,6165               +0258,9793
+1122,3842               +1111,8623               +1956,8276               +0924,4378               +0220,1154               +0258,4139
+1206,2689               +1139,5094               +2005,2780               +0952,9802               +0159,1979               +0287,6451
+1214,2853               +1145,4517               +1987,5617               +0920,9843               +0090,0303               +0255,5568
+1227,7388               +1199,7303               +1979,5039               +0958,1031               +0114,4584               +0268,3255
+1258,9497               +1170,6105               +1986,7187               +0954,1981               +0084,1370               +0255,5482
+1279,7200               +1029,6213               +1921,1397               +0979,6845               +0116,3483               +0254,6144
+1241,0445               +1154,6496               +1947,3419               +0904,2773               +0076,0538               +0242,9054
+1285,9568               +1167,2560               +1979,1314               +0976,0667               -0007,9931               +0225,4708
+1290,6835               +1164,0317               +2005,4254               +1023,1684               +0047,9608               +0267,3506
+1291,0885               +1247,3009               +1913,2753               +0961,8665               +0067,0972               +0297,5111
+1327,5953               +1237,9873               +1885,8027               +1014,5278               +0032,2411               +0288,2984
+1358,8105               +1266,1303               +1898,2117               +1034,6299               +0031,0522               +0270,8458
+1353,8917               +1237,1326               +1927,7747               +1093,5064               +0013,5947               +0256,8179
+1364,4617               +1194,7220               +1882,2371               +1096,3395               +0051,8746               +0280,5333
+1354,8854               +1161,7467               +1895,5163               +1150,4080               +0267,8584               +0503,1526
+1358,7884               +1166,3595               +1909,3253               +1228,6462               +0100,5822               +0333,7108
+1386,6205               +1119,3528               +1891,1328               +1237,9100               -0017,5754               +0167,9803
+1347,7834               +1110,7182               +1815,9004               +1278,3208               -0047,7758               +0200,9707
+1360,1733               +1131,5619               +1832,6985               +1264,8015               -0069,9488               +0224,1111
+1384,8673               +1136,2168               +1856,9442               +1226,1133               -0020,1805               +0253,8032
+1386,3541               +1128,0397               +1902,7347               +1231,0771               +0007,1102               +0286,4251
+1403,3035               +1149,2135               +1844,7658               +1232,1674               +0030,0511               +0296,1520
+1388,3412               +1121,7513               +1853,8808               +1236,7556               +0052,1613               +0387,4578
+1401,1304               +1121,5916               +1860,3117               +1243,2209               +0096,2691               +0428,4615
+1431,7751               +1122,3921               +1902,9497               +1203,6790               +0180,7295               +0466,3330
+1473,6564               +1120,6951               +1875,9060               +1213,6546               +0274,8356               +0521,5572
+1465,5914               +1110,3412               +1897,4293               +1244,2216               +0404,4682               +0557,8092
+1444,0614               +1116,7096               +1931,9308               +1230,5580               +0479,5593               +0732,2689
+1339,4838               +1065,4701               +1910,5806               +1227,8608               +0432,5275               +0894,3944
+1417,2466               +1079,8720               +1881,0765               +1231,0147               +0606,0880               +1023,5302
+1434,9174               +1100,0631               +1890,4760               +1223,5443               +0826,5542               +1262,1296
+1445,5191               +1090,4163               +1916,3093               +1187,6423               +0980,1579               +1419,0192
+1438,1905               +1073,6166               +1923,3563               +1169,7568               +1214,9322               +1619,5589
+1436,9699               +1048,1894               +1914,2175               +1147,3726               +1428,0583               +1870,9948
+1444,4903               +1055,3566               +1938,4683               +1118,1966               +1677,4392               +2145,3518
+1441,6695               +1030,5374               +1976,9161               +1117,1138               +1921,0366               +2431,6875
+1436,8967               +1018,0309               +1950,2276               +1125,5443               +2231,1150               +2668,6325
+1460,3856               +0992,1974               +1896,7712               +1106,1828               +2436,2497               +2967,8185
+1471,1239               +1003,4915               +1946,8417               +1043,0244               +2731,7879               +3230,4694
+1442,2126               +0942,0965               +1890,5476               +1075,1393               +2987,8913               +3477,9827
+1455,0933               +0910,4775               +1897,8801               +1086,7567               +3233,0289               +3687,1008
+1428,8130               +0923,3851               +1850,0278               +1116,2725               +3436,1181               +3898,8506
+1403,1252               +0904,1982               +1890,3381               +1118,1239               +3585,5456               +4092,7721
+1396,4565               +0894,1413               +1947,5667               +1093,1630               +3742,1974               +4257,3333
+1389,9054               +0845,4587               +1894,8307               +1073,5171               +3895,0146               +4367,3308
+1385,8089               +0863,4225               +1868,0333               +1052,5843               +3975,4997               +4509,0539
+1418,2336               +0812,6403               +1858,9933               +1111,2667               +4104,5664               +4648,0742
+1373,8099               +0821,4636               +1841,2178               +1074,9346               +4208,6495               +4668,7670
+1312,8154               +0821,6147               +1864,7048               +1069,0664               +4264,4476               +4708,9193
+1310,8426               +0889,2196               +1849,5557               +1109,1516               +4303,0711               +4772,1147
+1342,4292               +0886,1331               +1832,2995               +1054,5884               +4351,1054               +4786,0707
+1297,7808               +0922,6694               +1870,4065               +1101,5173               +4446,7348               +4773,6003
+1165,2905               +0887,1825               +1849,0037               +1137,4847               +4499,4439               +4761,3376
+1157,2431               +0860,8451               +1854,5153               +1156,9126               +4557,8036               +4872,0934
+1196,6904               +0867,6649               +1864,6952               +1137,8751               +4554,4746               +4874,6189
+1184,0893               +0682,0241               +1896,4060               +1112,4322               +4675,1118               +4878,1560
+1150,8018               +0807,1632               +1870,2135               +1130,3066               +4817,3018               +4946,0762
+1115,2842               +0851,9991               +1881,5337               +1117,2806               +4888,6376               +5023,6757
+1146,8473               +0825,4067               +1879,2769               +1123,0722               +4864,6437               +5073,3153
+1104,6304               +0831,7176               +1823,3212               +1104,6154               +4959,6832               +5136,2505
+0958,0789               +0806,9080               +1832,7846               +1117,6209               +5125,6539               +5238,9150
+1065,3337               +0836,8727               +1835,7217               +1082,9184               +5453,4914               +5404,1517
+1046,9552               +0844,3222               +1867,2902               +1103,6584               +5627,3362               +5682,6372
+1017,5912               +0802,7743               +1848,4103               +1045,9824               +5705,4740               +5998,4425
+0968,5411               +0776,7850               +1815,5113               +0942,2087               +5671,1964               +5974,3442
+0939,5039               +0808,2676               +1789,5464               +0985,7446               +6062,4542               +5987,2445
+0908,5328               +0796,9299               +1866,2151               +1046,2803               +6606,0686               +6347,1519
+0882,9654               +0846,1881               +1823,9733               +0945,4026               +7155,0979               +6808,8858
+0891,3215               +0828,4818               +1774,9844               +1026,3703               +7348,2278               +7288,9149
+0893,5170               +0896,0708               +1783,2965               +0983,1367               +7195,5623               +7438,3035
+0865,1172               +0859,7753               +1502,5109               +0958,9839               +6892,2506               +7453,9802
+0858,9621               +0873,9721               +1618,2097               +0927,9247               +6608,3657               +7251,8100
+0826,0415               +0880,3819               +1735,1801               +0945,1114               +6328,6056               +6981,0494
+0813,0147               +0855,2997               +1712,8496               +0947,9465               +6025,6406               +6731,8495
+0823,2028               +0872,2498               +1657,7053               +0963,1079               +5730,7985               +6439,6721
+0793,5512               +0897,8404               +1640,1781               +0995,9721               +5485,8202               +6154,1218
+0759,0041               +0927,2106               +1685,0811               +0974,5808               +5269,8379               +5850,4799
+0699,6123               +0983,2568               +1694,5891               +1014,7985               +5102,5986               +5577,2177
+0732,1905               +0999,4276               +1693,8751               +0951,4479               +4925,5208               +5326,8978
+0748,5293               +0996,2538               +1629,3410               +0960,7358               +4685,8053               +5056,0052
+0787,7250               +1035,2898               +1638,4896               +0957,5978               +4466,6716               +4806,4395
+0773,4878               +1027,6312               +1688,9558               +0983,9746               +4271,3237               +4587,0799
+0734,4315               +1030,3788               +1703,1152               +0955,3127               +4071,5705               +4280,1769
+0770,5964               +0988,0714               +1612,1318               +0961,2815               +3838,6463               +4073,3075
+0753,8956               +0935,2904               +1622,8308               +0886,9179               +3594,4544               +3886,6120
+0747,0789               +0920,4702               +1630,0679               +0872,2424               +3379,3243               +3681,7823
+0774,6013               +0993,4052               +1610,2226               +0915,7428               +3165,0472               +3471,1255
+0733,7329               +0995,0583               +1615,7747               +0906,9986               +2987,7755               +3299,3943
+0724,0052               +1054,9803               +1614,0320               +0924,4606               +2745,5169               +3139,2401
+0647,5114               +1017,1262               +1588,7044               +0936,1740               +2486,9630               +2946,8500
+0737,2487               +0968,6216               +1639,3016               +0956,2170               +2176,5804               +2709,4380
+0711,4726               +1002,8991               +1607,1616               +0983,2263               +1796,6286               +2499,9809
+0666,3110               +1002,0385               +1617,9260               +0957,7878               +1484,2000               +2234,6048
+0636,5699               +0974,1129               +1645,9708               +0979,7511               +1189,5100               +1923,0566
+0668,5691               +0986,6540               +1583,1474               +0998,9049               +0883,2626               +1636,1748
+0583,9565               +0983,6496               +1582,1780               +1055,3942               +0523,3077               +1253,1339
+0565,1317               +0982,0653               +1647,4376               +1003,9103               +0198,2973               +0922,6289
+0585,0464               +0978,4259               +1700,0486               +1009,2506               -0012,7713               +0640,2385
+0600,2706               +0987,7158               +1640,5674               +1008,8569               -0210,8672               +0375,2826
+0570,9172               +0960,9620               +1655,7179               +0991,0507               -0479,6984               +0086,2268
+0543,7399               +0801,9659               +1707,1753               +1004,5272               -0675,8667               -0178,1444
+0554,7962               +0867,2899               +1756,5272               +1022,2949               -0892,8730               -0436,2129
+0543,9232               +0938,1056               +1734,2194               +1032,7541               -1072,7021               -0664,7482
+0556,8895               +0957,3003               +1732,1597               +1043,7147               -1250,4265               -0901,2701
+0546,2157               +0936,8705               +1801,6835               +1054,9903               -1393,1387               -1239,3975
+0552,7579               +0946,2753               +1800,3840               +1056,3244               -1492,0773               -1387,8874
+0595,9023               +0964,3480               +1716,9662               +1047,4404               -1612,6135               -1471,2228
+0524,6667               +0985,7903               +1738,8252               +1053,5427               -1730,6781               -1624,7595
+0521,9156               +0934,3640               +1774,9375               +1065,2022               -1777,9584               -1723,9972
+0573,6839               +0995,7055               +1802,1718               +1066,0427               -1812,7845               -1821,9406
+0574,7275               +0998,9499               +1738,3282               +1127,8019               -1886,9056               -1873,4533
+0488,7879               +0996,6847               +1754,7766               +0948,1074               -1966,1667               -1967,1756
+0533,3381               +0926,8647               +1778,7309               +1090,6500               -2063,1584               -2119,2175
+0582,8153               +1003,8645               +1805,9281               +1128,2241               -2112,4406               -2308,0504
+0584,1716               +1010,2026               +1833,9148               +1045,7525               -2153,7360               -2427,9236
+0597,7985               +0999,2068               +1829,1331               +1032,6697               -2241,5844               -2501,2759
+0666,3916               +0961,6766               +1897,2392               +1065,9459               -2379,6012               -2633,4079
+0638,4992               +0965,0809               +1879,7268               +1073,8846               -2486,0083               -2794,5791
+0651,2065               +0961,6645               +1859,9402               +1128,7223               -2630,7505               -2869,4057
+0675,0865               +0990,2364               +1885,1348               +1130,5629               -2694,8772               -3019,2078
+0672,0872               +0980,1315               +1927,0444               +1099,2637               -2746,1203               -3151,0184
+0736,3856               +0973,8432               +1854,2427               +1104,1289               -2763,0651               -3153,0638
+0733,2402               +0905,2731               +1780,9117               +1140,9184               -2845,5741               -3246,5414
+0721,3641               +0958,4559               +1905,4888               +1127,9713               -2930,3613               -3255,9300
+0735,5939               +0922,4430               +1984,2008               +1143,3422               -3050,6850               -3295,2349
+0719,4137               +0894,0808               +1974,6615               +1104,9165               -3100,9183               -3354,2660
+0801,2956               +0943,8874               +1952,6791               +1083,6598               -3128,7094               -3324,1692
+0696,5012               +0940,2359               +1949,0116               +1047,5180               -3189,8552               -3337,7699
+0799,6380               +0866,0889               +2009,2120               +1062,2272               -3264,5796               -3326,8404
+0820,0693               +0853,1610               +2022,7391               +1054,2782               -3268,9314               -3333,0991
+0828,7329               +0870,7484               +2008,2326               +1065,3512               -3260,6228               -3300,1512
+0862,1920               +0903,4019               +2035,5840               +1077,0731               -3269,4093               -3188,9730
+0820,5404               +0866,2535               +2023,5039               +1067,0726               -3309,4916               -3154,9372
+0813,1974               +0858,8332               +1989,0264               +1084,0092               -3284,3550               -3090,7105
+0695,1548               +0864,3568               +2010,1500               +1125,4584               -3243,4638               -3029,7543
+0741,9683               +0820,9334               +2034,5666               +1087,9243               -3152,8229               -2967,7234
+0771,9281               +0863,7771               +2030,0415               +1102,8237               -3019,4638               -2847,4136
+0733,4045               +0855,5681               +2012,9700               +1110,6583               -2975,1532               -2691,4633
+0750,0911               +0853,9535               +2015,6345               +1101,4814               -2866,2872               -2574,0316
+0792,5045               +0881,3263               +2037,5354               +1122,3018               -2749,1799               -2404,3206
+0815,0079               +0882,3744               +2054,8445               +1155,5845               -2646,9313               -2189,9169
+0797,1385               +0892,5257               +2010,8983               +1157,6177               -2582,4613               -2079,8398
+0798,1066               +0869,6067               +2007,6483               +1147,6016               -2493,5591               -1846,3613
+0824,4173               +0858,5057               +2058,4180               +1087,4220               -2407,0796               -1690,0454
+0781,5070               +0861,8463               +2053,2456               +1152,3712               -2318,4412               -1499,7402
+0828,3518               +0867,9126               +2042,4792               +1194,6706               -2116,8771               -1308,0994
+0853,5879               +0909,5181               +2012,0153               +1151,8944               -1983,1587               -1135,6600
+0867,8846               +0905,4299               +2011,4269               +1125,7506               -1896,7195               -0992,2338
+0877,1679               +0887,1742               +1971,1335               +1155,4013               -1721,7319               -0847,4153
+0920,9236               +0879,2549               +1964,4663               +1162,4363               -1626,6074               -0735,9759
+0906,6784               +0867,7040               +1996,2641               +1145,4548               -1460,9520               -0583,4511
+0958,2086               +0836,9223               +2010,4440               +1162,4161               -1299,0886               -0486,3428
+0966,8973               +0880,4620               +1936,0232               +1147,4434               -1109,4791               -0357,2775
+0973,7261               +0948,6866               +1941,4436               +1140,4651               -0988,7108               -0292,3255
+0926,6263               +0936,8307               +1933,4413               +1197,5078               -0845,5454               -0165,6503
+0974,6307               +0926,2525               +1959,4894               +1201,0189               -0679,0021               -0135,2169
+0974,4112               +0930,1331               +1920,4723               +1219,4595               -0535,3121               -0011,4007
+0964,2707               +0905,5202               +1892,8792               +1230,1448               -0358,5860               +0079,6016
+0951,5169               +0724,4815               +1954,0575               +1177,9962               -0283,6596               +0226,1610
+0968,2511               +0777,3413               +1939,1844               +1166,1423               -0176,5141               +0240,2018
+0940,4462               +0764,8321               +1857,3615               +1184,6266               -0052,8818               +0428,1959
+0909,7273               +0763,9041               +1874,8708               +1150,6633               +0039,8712               +0555,2843
+0970,0428               +0755,9236               +1935,2097               +1149,2523               +0134,7999               +0635,0751
+0973,2254               +0767,6841               +2004,1529               +1159,0904               +0179,5223               +0702,3947
+0927,3605               +0724,8667               +1938,0303               +1173,7517               +0227,3080               +0703,2640
+0973,6841               +0672,7198               +1939,6969               +1112,3612               +0243,5516               +0745,5156
+1012,2611               +0684,8608               +1977,5559               +1103,3666               +0209,2365               +0727,6230
+1019,0524               +0669,0468               +2012,0203               +1124,4480               +0311,0911               +0694,5740
+1004,8033               +0676,0394               +1975,8784               +1159,2348               +0252,7449               +0607,5386
+0942,6513               +0681,3979               +1951,7706               +1145,2684               +0232,1220               +0539,4109
+0922,1326               +0683,5626               +1982,4144               +1113,1447               +0116,0365               +0443,3979
+0907,6998               +0680,4901               +2037,4394               +1160,3177               -0140,3160               +0332,0331
+0803,3259               +0630,8226               +1977,0030               +1194,3343               -0076,0225               +0180,2506
+0840,7997               +0612,0737               +2013,6079               +1225,2544               -0110,9108               +0057,3450
+0854,5812               +0596,7993               +2025,5114               +1236,1869               -0269,6713               -0147,8661
+0884,8903               +0551,1204               +2018,9292               +1268,9330               -0327,3687               -0289,4242
+0907,9319               +0560,4398               +1990,0888               +1307,3910               -0426,8264               -0433,6327
+0745,9220               +0519,4218               +2064,3156               +1296,9758               -0602,2037               -0581,4341
+0907,9141               +0518,1821               +2124,8922               +1287,8647               -0670,9852               -0695,0654
+0991,3061               +0541,0924               +2089,3557               +1260,2923               -0815,9981               -0792,2605
+1040,6338               +0557,5850               +2041,8021               +1294,2822               -0943,1746               -0907,9941
+1056,9748               +0536,4657               +2091,5915               +1307,5396               -1047,1884               -1030,4038
+1025,3372               +0471,7708               +2092,8517               +1317,9598               -1117,9237               -1092,0619
+1030,5517               +0362,4525               +2048,2776               +1317,2575               -1134,5506               -1237,1066
+1026,0500               +0501,6515               +2002,9705               +1339,6699               -1215,4265               -1327,5190
+1029,1393               +0550,0546               +2029,3867               +1359,4123               -1324,3974               -1399,7804
+0996,1625               +0514,5434               +2023,4770               +1420,6834               -1666,4000               -1426,1879
+0999,8803               +0522,6609               +1953,0076               +1422,4715               -1527,5033               -1520,4438
+0999,9908               +0511,8322               +1960,8147               +1413,5733               -1436,4127               -1615,0793
+1006,7079               +0521,3404               +1977,0361               +1382,7785               -1446,6004               -1728,8663
+0981,9148               +0529,6698               +1963,2168               +1472,1469               -1507,5236               -1799,0513
+0989,5087               +0527,8478               +1961,4379               +1516,6152               -1575,1431               -1938,9924
+0989,1981               +0575,8671               +1974,8023               +1516,4928               -1649,9843               -2006,8357
+0955,6491               +0562,8585               +1996,0989               +1460,0919               -1698,9084               -2047,9297
+0962,8923               +0591,4404               +1921,4565               +1524,1292               -1666,6803               -2206,2078
+0948,4042               +0632,0739               +1893,7527               +1477,6692               -1767,5195               -2254,3322
+0935,5854               +0676,8144               +1871,3334               +1491,0086               -1910,3585               -2353,0360
+0903,7796               +0653,0992               +1900,9544               +1507,4476               -2001,2885               -2427,5832
+0944,1000               +0537,4545               +1991,4793               +1555,5954               -1943,5528               -2486,2731
+0892,5497               +0554,0923               +1972,7884               +1516,7991               -1960,8622               -2487,6633
+0901,9509               +0665,0529               +1979,9037               +1509,9378               -2049,8028               -2538,3354
+0910,7931               +0730,9437               +1951,0335               +1461,3104               -2063,0405               -2599,7347
+0914,4354               +0734,8968               +1914,0987               +1476,3940               -2165,7453               -2595,9604
+0917,2037               +0728,7399               +1861,2705               +1497,7283               -2162,4397               -2549,7272
+0944,8588               +0716,6552               +1890,3565               +1521,5995               -2226,0052               -2575,0089
+0923,6461               +0708,0077               +1909,9181               +1539,6389               -2223,8684               -2618,2445
+0922,6104               +0707,0043               +1870,9451               +1569,3963               -2354,4592               -2672,4131
+0925,3579               +0532,3071               +1815,6768               +1572,8188               -2406,3771               -2713,0066
+0924,4964               +0671,8892               +1829,0897               +1565,7188               -2443,7888               -2664,7185
+0921,0063               +0746,8053               +1832,5133               +1562,4525               -2444,9423               -2625,2465
+0953,9928               +0726,3724               +1807,6329               +1550,6031               -2444,5903               -2644,9933
+0938,1335               +0718,9525               +1742,1267               +1550,3434               -2524,7471               -2620,4831
+0932,8791               +0731,3874               +1751,4244               +1503,0636               -2538,7578               -2606,0295
+0919,1707               +0713,8393               +1763,9246               +1515,4983               -2569,8561               -2557,1041
+0908,3499               +0743,8476               +1740,5764               +1526,6446               -2572,6883               -2535,3083
+0925,0947               +0717,6218               +1718,3180               +1486,6145               -2544,2497               -2529,1294
+0866,5369               +0691,6105               +1644,3350               +1448,0939               -2571,9901               -2442,7111
+0855,7723               +0677,0383               +1652,5026               +1426,3114               -2597,6815               -2417,1877
+0881,5214               +0668,8546               +1602,7336               +1442,5663               -2597,0656               -2480,2635
+0827,9239               +0652,3590               +1555,4397               +1417,1684               -2562,6610               -2436,7355
+0834,9654               +0648,1965               +1579,7132               +1453,9158               -2484,9105               -2376,9861
+0831,7594               +0653,7488               +1584,4146               +1416,2927               -2499,8686               -2339,1577
+0799,6520               +0624,0790               +1530,6151               +1382,2754               -2467,0829               -2292,0413
+0773,2438               +0617,7186               +1489,3963               +1334,7112               -2434,6303               -2323,1469
+0807,2394               +0610,0650               +1481,3708               +1299,4013               -2449,2243               -2279,7730
+0785,9557               +0607,1933               +1524,0325               +1213,8551               -2428,9014               -2281,8000
+0794,9135               +0561,4768               +1442,6758               +1207,8044               -2389,6010               -2301,6891
+0816,6116               +0551,8820               +1442,9705               +1189,4756               -2355,3501               -2323,1121
+0831,4727               +0571,5827               +1512,0710               +1218,4441               -2372,4936               -2376,7491
+0861,7969               +0543,6196               +1501,6045               +1187,8198               -2340,9210               -2381,5394
+0838,3485               +0501,0572               +1460,7704               +1162,8263               -2291,0456               -2447,7987
+0849,5314               +0503,8215               +1487,6344               +1142,4315               -2267,5088               -2396,6995
+0851,8763               +0502,9793               +1510,9628               +1152,6668               -2258,2499               -2359,6268
+0875,0028               +0461,3311               +1482,9371               +1135,0026               -2171,9384               -2330,3981
+0876,0894               +0418,7146               +1407,0505               +1130,9461               -2170,4227               -2374,0956
+0899,9505               +0434,7516               +1379,9802               +1115,2854               -2188,2148               -2329,1064
+0892,6818               +0395,8641               +1408,4197               +1137,2400               -2163,4224               -2340,2990
+0903,9247               +0355,9146               +1382,6382               +1185,3143               -2058,5869               -2359,4032
+0852,1982               +0392,8035               +1294,5553               +1246,1978               -2054,0144               -2338,8175
+0795,7546               +0330,9817               +1227,3258               +1278,1459               -2083,5928               -2337,3394
+0860,2978               +0308,5954               +1241,0149               +1318,7434               -2033,2835               -2349,8286
+0843,3347               +0287,8163               +1205,3949               +1325,4442               -2023,4709               -2255,2744
+0812,7784               +0291,6565               +1139,1512               +1342,2565               -1990,8122               -2284,9533
+0785,0121               +0261,5354               +1146,2766               +1295,7226               -2009,5782               -2232,2907
+0757,7401               +0235,4462               +1111,5807               +1268,1534               -1968,1355               -2263,0212
+0721,2853               +0225,0191               +0960,7587               +1280,8466               -1833,3372               -2208,2844
+0712,7936               +0184,9885               +1037,1926               +1254,6682               -1826,6327               -2179,7242
+0660,9078               +0159,8510               +1082,4319               +1252,8120               -1866,5282               -2124,0685
+0657,3087               +0176,4999               +1037,5497               +1229,3117               -1811,0955               -2107,4503
+0675,3063               +0143,3928               +1024,4051               +1224,3591               -1753,9284               -2025,5243
+0647,2793               +0207,0553               +1017,4409               +1189,8606               -1746,4710               -2013,5313
+0636,8123               +0175,6802               +1060,2737               +1140,8715               -1662,0705               -1930,1751
+0652,1566               +0151,4610               +1027,3784               +1129,6679               -1600,8586               -2035,0467
+0654,9750               +0167,4814               +0945,0262               +1121,8513               -1522,1965               -2105,6502
+0597,5359               +0192,1085               +0895,8468               +1112,0448               -1506,3764               -1885,7992
+0655,6932               +0170,4773               +0874,5408               +1110,8561               -1503,8670               -1785,8637
+0712,8368               +0186,6629               +0845,3053               +1143,1229               -1487,5137               -1766,9674
+0731,1065               +0202,6749               +0853,0617               +1151,1005               -1385,7790               -1725,1035
+0592,9396               +0218,4367               +0837,3192               +1136,5052               -1407,0185               -1693,6211
+0705,3182               +0219,0870               +0750,5488               +1120,5686               -1367,9161               -1656,6090
+0760,9567               +0237,2715               +0661,9080               +1106,2016               -1336,0098               -1596,9485
+0768,1294               +0230,4257               +0682,4797               +1079,4894               -1350,6960               -1573,4398
+0799,6485               +0254,1043               +0695,1588               +1059,7037               -1288,6759               -1500,0904
+0773,2411               +0241,9534               +0652,0279               +1085,2789               -1268,5642               -1494,3347
+0764,9597               +0211,6417               +0612,0029               +1033,7637               -1238,8520               -1471,2019
+0750,0392               +0205,2400               +0586,4570               +1073,4121               -1197,3615               -1452,5983
+0721,9358               +0195,1804               +0571,7543               +1050,5915               -1226,9139               -1444,4022
+0719,2951               +0199,1782               +0575,0798               +1041,4856               -1199,8689               -1473,6415
+0687,6010               +0015,1642               +0483,5453               +1075,2790               -1179,5252               -1462,6091
+0675,7354               +0097,9687               +0438,3457               +1051,0839               -1159,7415               -1459,0670
+0666,3737               +0219,2273               +0459,0390               +1040,9780               -1138,5626               -1526,0222
+0654,4617               +0212,8166               +0445,2222               +1065,9135               -1160,5979               -1447,0182
+0562,3215               +0256,3842               +0400,6553               +0933,8804               -1081,4788               -1390,2328
+0587,3089               +0277,5159               +0420,4613               +0995,3960               -1006,8086               -1377,4117
+0615,8386               +0305,5664               +0285,5136               +0957,6831               -1006,0802               -1358,9963
+0693,4413               +0295,4718               +0346,9660               +1008,6760               -0980,7679               -1324,2507
+0713,0001               +0309,9786               +0276,3950               +1032,0053               -0942,6006               -1384,0821
+0692,7897               +0335,0804               +0287,2782               +1002,5039               -0923,2791               -1260,8642
+0703,9518               +0290,5846               +0343,4795               +1043,2846               -0854,9983               -1549,2245
+0547,5772               +0338,2246               +0349,3925               +1066,8188               -0795,6162               -1372,2775
+0636,6940               +0390,0312               +0276,5369               +1111,2597               -0800,2781               -1257,3385
+0675,6734               +0420,1387               +0240,1064               +1091,6720               -0763,6117               -1189,7617
+0676,9383               +0430,5687               +0173,8587               +1115,5898               -0717,0577               -1188,2840
+0650,6268               +0469,7858               +0201,3743               +1117,1746               -0639,8808               -1134,4771
+0676,8442               +0477,5028               +0196,8731               +1061,5074               -0625,1387               -1066,6555
+0654,7409               +0524,9179               +0158,8575               +1032,4631               -0598,8570               -1009,4288
+0680,2265               +0540,1658               +0157,1175               +1051,6153               -0573,3022               -0969,4440
+0617,7383               +0562,4518               +0130,8435               +1021,9864               -0549,7025               -0960,3035
+0509,2663               +0555,4496               +0071,8780               +1044,9228               -0544,5950               -0899,4466
+0628,4838               +0494,2211               +0092,9202               +1051,5280               -0483,6158               -0844,9183
+0689,8983               +0552,9899               +0092,8134               +1043,9938               -0437,2791               -0795,0493
+0693,0404               +0599,0789               +0026,3735               +1003,8957               -0366,0583               -0797,3038
+0692,5084               +0550,3991               +0024,5206               +0956,3116               -0400,6521               -0777,5580
+0692,2260               +0609,5620               +0034,0794               +0927,9923               -0395,3646               -0738,3931
+0707,1288               +0599,6200               +0049,1844               +0954,4438               -0464,0169               -0759,6293
+0691,6277               +0583,7767               +0009,1992               +0945,7459               -0423,9367               -0747,6528
+0710,7866               +0607,1130               -0072,8440               +0951,4229               -0393,0747               -0638,9300
+0719,1242               +0666,2122               -0052,6905               +0897,9671               -0382,6736               -0651,5843
+0699,7013               +0634,4565               -0075,2544               +0872,5465               -0331,1461               -0623,7123
+0519,6632               +0646,9204               -0074,0013               +0837,1424               -0338,0783               -0659,2243
+0607,2669               +0661,5228               -0121,6415               +0813,7816               -0388,2670               -0599,2624
+0627,0602               +0619,2119               -0149,0580               +0785,8012               -0463,1906               -0582,9084
+0466,5810               +0681,0019               -0161,2027               +0793,3420               -0486,6732               -0625,8697
+0582,9327               +0665,9161               -0211,3204               +0781,1455               -0490,8703               -0613,0257
+0561,7718               +0666,2392               -0187,5817               +0700,5391               -0456,7320               -0631,7086
+0586,9476               +0643,7901               -0193,1988               +0702,4611               -0499,2846               -0620,6107
+0504,4158               +0681,2388               -0178,1079               +0683,4443               -0488,3052               -0604,6314
+0481,4722               +0678,9437               -0231,7951               +0654,6287               -0489,1100               -0645,0974
+0481,5656               +0572,8890               -0177,5871               +0667,6764               -0499,8100               -0621,4423
+0583,1811               +0581,9152               -0183,7783               +0665,1987               -0547,5956               -0629,6985
+0553,6914               +0658,8054               -0143,1290               +0606,8899               -0537,1112               -0647,1265
+0499,4120               +0715,1248               -0227,6102               +0552,5930               -0549,3356               -0663,0234
+0537,9537               +0683,3399               -0169,8870               +0552,4112               -0534,8563               -0643,1656
+0505,4317               +0642,8749               -0157,1105               +0546,5959               -0493,7642               -0686,7656
+0496,8290               +0641,2115               -0177,9809               +0476,2594               -0432,2926               -0708,4684
+0424,3093               +0654,5445               -0179,4965               +0532,2199               -0445,3665               -0708,3242
+0426,0742               +0624,3453               -0142,7915               +0540,4884               -0389,5506               -0699,8362
+0352,7584               +0624,7908               -0169,2263               +0537,5368               -0445,3314               -0669,9964
+0397,0297               +0627,8178               -0169,4517               +0573,7549               -0459,0188               -0738,2566
+0385,4717               +0644,5008               -0229,5101               +0572,1689               -0474,9940               -0704,0582
+0404,0534               +0668,8789               -0223,3952               +0545,8766               -0456,8856               -0719,0547
+0408,8803               +0658,0772               -0216,9884               +0521,4961               -0438,9950               -0716,5318
+0337,9460               +0739,2937               -0290,0319               +0459,6883               -0407,6911               -0762,5403
+0362,1496               +0756,5518               -0317,3265               +0501,5608               -0372,2932               -0788,0667
+0355,1341               +0821,3367               -0319,3492               +0473,8572               -0423,2592               -0751,0428
+0321,2574               +0807,7542               -0323,2667               +0451,6703               -0404,2499               -0746,8170
+0360,0124               +0773,9787               -0317,6308               +0435,7108               -0419,6467               -0757,0191
+0373,0477               +0822,4376               -0329,0477               +0408,6771               -0413,6395               -0705,0619
+0357,8463               +0832,2238               -0316,5931               +0411,0253               -0431,7184               -0710,2491
+0301,6861               +0792,4006               -0293,5492               +0421,2346               -0450,5351               -0733,0371
+0273,0057               +0813,3920               -0303,6050               +0475,3568               -0468,2729               -0667,5854
+0243,7591               +0769,8236               -0286,1645               +0452,6052               -0409,8204               -0732,7446
+0230,8876               +0786,5621               -0270,2371               +0465,2932               -0410,2954               -0634,0645
+0271,7178               +0780,4305               -0265,4570               +0512,1392               -0408,5127               -0683,0363
+0266,3933               +0769,4250               -0284,8167               +0505,6496               -0413,9430               -0630,2915
+0218,4344               +0765,3426               -0286,2768               +0434,0383               -0435,2286               -0631,5404
+0235,7662               +0684,8254               -0257,3416               +0452,4736               -0408,9775               -0592,4223
+0162,5718               +0653,6964               -0263,1510               +0424,2887               -0444,3040               -0598,3152
+0099,4260               +0687,5171               -0336,8625               +0239,4745               -0403,0803               -0611,8404
+0168,9033               +0687,8817               -0330,4031               +0339,0001               -0455,6526               -0625,2016
+0209,4521               +0634,9374               -0332,7489               +0380,7481               -0429,3711               -0621,1500
+0221,4744               +0607,2271               -0320,3823               +0365,0589               -0458,2033               -0606,0315
+0194,6407               +0615,7467               -0391,9953               +0323,7981               -0412,8228               -0512,1178
+0191,6162               +0630,5057               -0400,9969               +0364,7774               -0351,9583               -0563,1570
+0141,7554               +0616,2669               -0388,7546               +0347,1928               -0308,8998               -0518,9349
+0184,9982               +0569,3771               -0337,1420               +0340,4368               -0424,0873               -0520,0157
+0148,4817               +0536,7923               -0394,8712               +0330,5341               -0421,4241               -0542,9978
+0161,1058               +0479,3707               -0392,6617               +0302,2515               -0431,0088               -0588,0674
+0194,2856               +0511,3192               -0373,0189               +0293,4599               -0370,5990               -0597,8721
+0148,1802               +0516,9307               -0428,1391               +0208,1296               -0407,1884               -0597,7334
+0115,8924               +0476,5607               -0468,6834               +0276,2973               -0415,8421               -0609,6783
+0089,7631               +0442,0360               -0472,8911               +0270,3562               -0460,8137               -0595,5174
+0039,4781               +0443,3375               -0458,4007               +0184,3612               -0575,5005               -0633,1462
-0014,0313               +0390,4204               -0564,2150               +0226,5325               -0553,9829               -0617,1725
+0005,7740               +0400,1601               -0558,5561               +0201,9406               -0529,7414               -0628,5772
+0018,8442               +0358,9031               -0716,7887               +0211,7595               -0553,6902               -0636,0631
+0003,0598               +0289,8028               -0580,9464               +0217,9884               -0622,5339               -0645,9802
-0012,1192               +0359,3464               -0539,0984               +0229,4460               -0594,5225               -0646,7123
-0037,8576               +0385,5415               -0561,7597               +0225,4161               -0555,7340               -0605,2211
-0052,5222               +0401,5402               -0504,7226               +0234,3883               -0608,9551               -0571,7566
-0042,7731               +0390,3768               -0472,5083               +0201,9350               -0625,5651               -0563,9693
-0009,3397               +0381,1311               -0466,2974               +0130,7243               -0587,2385               -0523,8374
-0035,7626               +0324,4874               -0468,2150               +0160,2440               -0563,6898               -0501,0957
-0051,7899               +0298,3537               -0431,9574               +0145,7919               -0499,5149               -0425,1203
-0026,7077               +0337,8270               -0412,4239               +0101,8648               -0685,0867               -0381,0926
-0218,1571               +0363,0843               -0467,6246               +0112,1961               -0511,8580               -0381,0972
-0052,7605               +0373,8083               -0475,9593               +0107,7045               -0553,7963               -0381,0067
-0046,6850               +0388,2574               -0459,5262               -0039,2445               -0507,9477               -0375,5536
+0007,8300               +0349,8168               -0415,1470               -0056,3720               -0481,5745               -0411,3782
+0036,5961               +0366,6014               -0412,1671               +0028,4521               -0462,5786               -0430,6522
+0015,4974               +0370,8377               -0498,3998               +0049,8946               -0509,7875               -0443,1255
-0008,1379               +0367,7595               -0423,5750               +0032,2507               -0663,6732               -0368,0502
+0028,0223               +0355,5800               -0378,7554               +0086,3692               -0531,7399               -0342,1265
+0032,5137               +0298,5865               -0384,9297               +0148,3922               -0443,3255               -0371,3229
+0050,8858               +0281,0266               -0370,2984               +0145,2719               -0423,0724               -0331,1483
+0086,4140               +0294,5509               -0391,7143               +0096,1917               -0592,2914               -0318,4595
+0081,0697               +0268,0427               -0397,4988               +0065,3357               -0439,5646               -0329,4658
+0074,2056               +0272,1552               -0369,0069               +0071,9609               -0383,8378               -0363,5457
+0135,0868               +0096,3538               -0404,0551               +0084,6627               -0411,3860               -0356,9111
+0114,4750               +0146,5414               -0387,1632               +0111,9226               -0353,4833               -0331,4994
+0184,5405               +0192,4336               -0447,9547               +0060,5094               -0331,0674               -0312,7514
+0173,4606               +0205,1428               -0449,3834               +0066,1676               -0345,2114               -0360,1782
+0188,9505               +0181,9883               -0387,0911               +0084,0718               -0264,5904               -0340,4715
+0222,3789               +0197,9749               -0351,0314               +0112,2392               -0275,6620               -0341,5016
+0190,5573               +0153,8643               -0374,6538               +0092,4548               -0217,0087               -0331,1802
+0286,3548               +0140,4725               -0425,2754               +0036,2495               -0209,2075               -0326,9043
+0314,8117               +0151,5511               -0404,7619               -0004,2052               -0228,7110               -0323,3294
+0282,3219               +0153,6767               -0458,3299               -0004,5776               -0246,0849               -0335,5675
+0308,5469               +0135,3016               -0459,7583               -0026,6197               -0189,8940               -0306,8575
+0410,0275               +0150,1979               -0469,8705               -0012,6139               -0200,6130               -0291,6832
+0372,9152               +0117,1362               -0425,2200               -0074,2959               -0216,4620               -0302,3989
+0368,7109               +0105,0612               -0443,6920               -0074,9096               -0210,1136               -0299,9977
+0414,3863               +0142,0728               -0489,9966               -0128,6349               -0203,9801               -0291,5240
+0433,0792               +0109,2317               -0564,7721               -0147,1408               -0140,5052               -0265,7664
+0455,8676               +0091,7030               -0485,9019               -0132,7995               -0101,6704               -0259,1877
+0466,9377               +0084,8449               -0457,2085               -0147,8358               -0091,1221               -0270,3657
+0542,9651               +0135,9903               -0541,3102               -0166,2258               -0063,6628               -0305,8493
+0559,7566               +0166,7471               -0470,6833               -0160,6115               -0061,1236               -0267,5170
+0583,2494               +0198,4141               -0470,7862               -0146,8295               -0094,5445               -0263,8992
+0633,0673               +0162,1397               -0455,5201               -0135,4115               -0055,4192               -0229,7852
+0661,4374               +0180,1041               -0529,0078               -0117,0577               -0023,2272               -0262,7650
+0683,9910               +0197,7318               -0458,3904               -0155,9058               -0003,5016               -0254,1089
+0736,7122               +0216,0995               -0435,8712               -0167,3958               +0001,8045               -0298,3139
+0748,0009               +0193,9104               -0459,4681               -0141,9287               -0011,3389               -0338,2465
+0746,5420               +0117,0580               -0504,6614               -0094,3308               +0011,6889               -0331,9381
+0790,7864               +0168,2205               -0476,6702               -0117,3933               +0024,0731               -0290,0638
+0786,3872               +0227,7843               -0430,7084               -0120,4730               +0038,0384               -0448,6940
+0793,8549               +0256,0793               -0476,8540               -0226,6062               +0058,4487               -0314,8400
+0696,6722               +0273,1016               -0475,1517               -0159,4845               +0120,8371               -0240,2669
+0765,2829               +0295,2479               -0475,1614               -0119,7131               +0209,4997               -0286,0527
+0796,4172               +0297,7528               -0369,5343               -0098,2140               +0177,8258               -0238,6316
+0790,6159               +0283,3662               -0402,4654               -0086,7157               +0157,9281               -0221,9937
+0797,2427               +0319,3455               -0406,0622               -0068,5731               -0029,2985               -0224,9102
+0834,3072               +0328,2499               -0345,1429               -0214,1207               +0121,8011               -0253,8503
+0820,3088               +0340,5054               -0328,8132               -0100,2613               +0123,1903               -0193,7305
+0809,9369               +0358,7098               -0345,6172               -0093,8953               +0172,1245               -0196,5262
+0846,2477               +0358,6154               -0322,1780               -0076,6462               +0222,7106               -0217,1899
+0859,5879               +0392,0966               -0258,4283               -0028,4923               +0226,8451               -0242,5508
+0863,3173               +0404,1069               -0298,4718               -0021,2191               +0218,0869               -0276,7733
+0825,2901               +0387,2505               -0326,2680               -0066,5935               +0197,8903               -0320,7244
+0820,4747               +0380,6444               -0402,8916               -0067,0503               +0120,8572               -0263,6899
+0851,8974               +0430,0962               -0380,2829               -0066,0438               +0138,2936               -0319,2190
+0835,7007               +0374,1679               -0387,5548               -0070,6582               +0130,3030               -0368,7612
+0866,2570               +0446,9529               -0421,3730               -0091,3361               +0153,7573               -0365,8209
+0832,8802               +0456,5696               -0554,8813               -0108,9280               +0114,4932               -0344,7458
+0833,8586               +0454,4419               -0485,7887               -0120,1650               +0107,4650               -0342,2503
+0868,3683               +0481,6737               -0455,1354               -0102,3276               +0113,9837               -0343,7520
+0855,8267               +0461,6701               -0491,1958               -0099,3274               +0148,2172               -0301,6929
+0894,5644               +0445,7865               -0492,4531               -0097,2875               +0086,1789               -0324,8772
+0860,0087               +0443,7490               -0466,4108               -0105,2082               -0013,9101               -0275,4188
+0855,3942               +0288,5069               -0452,1412               -0057,5050               -0053,2097               -0233,6135
+0820,2355               +0341,3729               -0467,1876               -0079,0703               +0045,8607               -0225,9676
+0784,3164               +0369,5057               -0443,0260               -0050,2612               +0047,1526               -0185,0167
+0836,9072               +0396,5264               -0447,6318               -0098,0636               -0009,2083               -0178,8436
+0810,0876               +0405,1628               -0399,0572               -0115,4783               -0018,6863               -0189,1632
+0804,0018               +0376,6913               -0421,4889               -0068,0727               -0029,5450               -0131,4736
+0801,8833               +0397,3639               -0433,3630               -0100,2229               -0024,0429               -0094,7531
+0778,3218               +0389,6504               -0387,3668               -0123,9929               -0114,3418               -0066,1279
+0777,4279               +0427,1346               -0388,9730               -0116,0975               -0132,0910               -0126,0777
+0814,0530               +0419,7736               -0382,2598               -0066,4863               -0085,9106               -0063,5016
+0837,3152               +0434,7613               -0340,3972               -0087,8294               -0114,8334               -0037,7702
+0818,3609               +0464,8164               -0375,2386               -0065,4251               -0093,9331               -0022,7154
+0852,5732               +0377,3411               -0362,2076               -0070,8366               -0048,8101               +0012,8020
+0844,0055               +0332,8734               -0371,2860               -0060,7923               -0080,4436               -0038,8808
+0859,6647               +0335,2137               -0293,1490               -0057,5098               -0104,7378               +0061,7429
+0841,5636               +0332,3254               -0297,2044               +0022,0076               -0133,5171               -0004,1656
+0680,9161               +0279,5160               -0292,1051               +0036,3360               -0110,1698               -0000,3361
+0758,5358               +0253,7447               -0308,0036               +0039,5350               -0049,2588               -0001,8912
+0845,4499               +0188,1387               -0322,6878               -0000,6359               -0009,5735               +0036,8836
+0842,9382               +0173,3811               -0232,7675               +0069,9149               -0065,3271               +0046,6538
+0827,7403               +0221,7077               -0253,8780               +0128,2413               -0113,3759               +0056,5571
+0831,5184               +0220,9330               -0242,1878               +0155,0912               -0139,5786               +0000,6538
+0776,3337               +0174,9607               -0207,0711               +0183,9695               -0143,4826               +0011,8455
+0797,7696               +0190,6973               -0223,5067               +0111,8964               -0133,1759               +0034,4779
+0771,8855               +0214,2956               -0272,7778               +0152,5962               -0148,3668               +0056,8693
+0757,5674               +0213,0742               -0284,3749               +0164,4993               -0258,9819               +0014,5145
+0760,0999               +0241,2340               -0238,5373               +0192,0506               -0231,5421               +0080,3468
+0723,9029               +0194,5768               -0243,9387               +0137,7968               -0232,3961               +0056,4342
+0702,6225               +0225,8487               -0270,7360               +0131,7605               -0244,4976               +0092,5279
+0709,7567               +0225,5884               -0243,4992               +0158,2251               -0287,9859               +0084,7744
+0745,2935               +0228,8129               -0247,1007               +0134,1413               -0357,9763               +0160,1270
+0721,6122               +0264,6088               -0274,3318               +0135,9787               -0380,2163               +0120,3525
+0706,9776               +0225,1753               -0307,3521               +0198,4797               -0352,0765               +0149,1288
+0684,3807               +0184,0626               -0272,1729               +0126,5889               -0460,5379               +0133,7167
+0677,0295               +0181,4539               -0268,8623               +0170,1097               -0471,1507               +0166,0623
+0668,8390               +0178,5642               -0252,6452               +0123,4867               -0499,2272               +0141,1383
+0673,6294               +0193,9935               -0271,7812               +0139,4624               -0537,8171               +0165,4602
+0786,1433               +0171,4108               -0278,4645               +0158,9141               -0522,6750               +0127,5659
+0727,4816               +0207,5488               -0218,2450               +0099,2492               -0495,7901               +0171,7101
+0741,7536               +0188,9219               -0286,6019               +0126,1178               -0481,6172               +0196,0026
+0688,7755               +0197,1549               -0233,6192               +0133,5046               -0486,6668               +0222,2394
+0725,0436               +0208,4937               -0224,0420               +0091,3600               -0509,4793               +0268,1124
+0735,2198               +0200,8264               -0192,0628               +0121,0473               -0465,0274               +0239,8121
+0743,1211               +0175,0912               -0218,7282               +0164,6567               -0474,6327               +0209,7356
+0733,7644               +0144,2797               -0288,9576               +0172,8879               -0495,9987               +0216,6657
+0708,4371               +0173,1692               -0285,9940               +0172,0510               -0506,0871               +0214,2628
+0719,4083               +0219,7846               -0248,7735               +0210,0364               -0514,5654               +0151,6094
+0710,4306               +0258,2254               -0282,9078               +0192,8908               -0515,6531               +0168,7198
+0665,8597               +0227,8844               -0274,6580               +0202,9617               -0537,3954               +0129,4976
+0633,0422               +0238,1416               -0230,9564               +0218,4006               -0508,4141               +0124,0465
+0617,5912               +0261,0642               -0229,6239               +0241,2665               -0504,8705               +0117,4401
+0607,2177               +0236,1086               -0317,2626               +0259,1106               -0525,3717               +0151,1743
+0604,4433               +0240,5111               -0319,5668               +0272,3544               -0517,5907               +0116,4710
+0569,5535               +0250,0592               -0320,7125               +0317,1920               -0506,2775               +0175,6917
+0526,0803               +0189,6695               -0264,1497               +0333,8906               -0569,6664               +0160,1905
+0560,8894               +0201,4291               -0291,5086               +0323,2910               -0520,8419               +0194,6206
+0501,1884               +0201,9598               -0263,7417               +0266,3507               -0502,3312               +0173,1695
+0541,5475               +0039,9656               -0300,7637               +0290,2925               -0521,5648               +0208,4886
+0523,2992               +0113,1421               -0305,3184               +0305,8339               -0523,0512               +0208,8953
+0531,1818               +0225,1811               -0278,3265               +0330,4532               -0498,1590               +0161,4611
+0526,3009               +0197,5596               -0302,5195               +0310,8251               -0500,6547               +0203,2013
+0564,0932               +0227,6887               -0250,8934               +0340,3480               -0489,3013               +0147,5477
+0603,1041               +0235,9237               -0322,8725               +0376,6959               -0500,9518               +0169,3467
+0591,3663               +0251,0743               -0321,5464               +0342,4093               -0509,9745               +0158,5809
+0597,6311               +0280,2968               -0313,3608               +0373,5516               -0443,2444               +0156,0123
+0647,1039               +0249,9880               -0256,1693               +0403,5546               -0401,2874               +0135,9931
+0605,6607               +0262,5948               -0227,0559               +0419,4666               -0408,1255               +0159,7931
+0575,3493               +0245,4401               -0209,1957               +0429,6258               -0384,3062               +0148,0946
+0606,4371               +0229,5849               -0231,3459               +0396,8514               -0389,2759               +0116,5916
+0577,4192               +0252,7614               -0200,4129               +0432,5949               -0403,8154               +0127,7997
+0544,9556               +0240,6708               -0203,7506               +0463,1964               -0389,8418               +0138,2879
+0580,8436               +0203,9532               -0208,8613               +0468,3887               -0359,0237               +0048,1063
+0525,4838               +0196,3046               -0167,2063               +0493,0671               -0353,0631               +0062,2854
+0468,4139               +0177,4394               -0119,0472               +0424,1680               -0402,3586               +0041,5278
+0464,5411               +0173,7721               -0120,1186               +0457,0166               -0442,9627               +0056,2247
+0552,1727               +0136,4202               -0128,6084               +0425,3250               -0402,2911               +0080,4851
+0536,3945               +0145,6186               -0068,1055               +0434,3673               -0337,6002               +0112,5424
+0439,4703               +0143,4477               -0090,7182               +0449,5802               -0397,7034               +0110,9703
+0463,2133               +0155,9960               -0103,2930               +0468,5708               -0557,4722               +0117,4752
+0450,1224               +0154,0112               -0103,6491               +0461,3746               -0455,7710               +0153,7175
+0452,1956               +0167,9566               -0061,1448               +0435,3174               -0394,4768               +0158,8138
+0415,4509               +0129,1882               -0095,2128               +0419,1314               -0396,9204               +0148,6193
+0394,3514               +0122,5212               -0198,1448               +0425,0417               -0395,8249               +0129,4652
+0445,5257               +0111,9555               -0159,3798               +0404,6009               -0375,6829               +0145,8505
+0425,5025               +0100,1588               -0113,3801               +0415,6159               -0354,0835               +0129,0063
+0419,1003               +0122,4232               -0095,7402               +0308,8735               -0343,9551               +0089,6800
+0393,5411               +0016,3950               -0104,8913               +0334,8302               -0289,4735               +0102,2110
+0297,4219               +0024,0283               -0123,7432               +0398,6146               -0206,1246               +0162,6745
+0193,0459               +0032,4331               -0070,5317               +0392,1357               -0185,1415               +0116,4098
+0240,9893               +0026,2171               -0077,2555               +0435,4146               -0206,2104               +0149,9851
+0311,5796               +0051,9753               -0059,0375               +0422,6436               -0188,6371               +0076,1158
+0301,7611               +0079,2967               -0078,2487               +0470,1623               -0171,0848               +0130,4975
+0298,1724               +0029,0600               -0027,9909               +0471,6808               -0118,7073               +0140,2356
+0308,4191               +0010,0774               -0051,3975               +0480,5201               -0095,0226               +0161,1019
+0300,5861               -0068,2565               -0014,6616               +0528,4534               -0099,6060               +0157,0951
+0321,2107               +0044,8090               -0002,0835               +0533,8160               -0055,6869               +0158,0586
+0299,4871               +0068,4949               -0014,8202               +0555,9191               -0077,0658               +0171,1515
+0315,5975               +0036,5461               -0007,5721               +0336,6578               -0079,5852               +0132,7632
+0305,6963               +0063,3199               -0034,3616               +0495,8277               -0054,0159               +0156,2718
+0294,0677               +0115,1546               -0052,0296               +0603,0481               -0056,7662               +0137,7691
+0321,8777               +0098,1409               -0037,4570               +0560,7671               -0111,0864               +0169,2848
+0324,6263               +0120,9041               -0076,1514               +0601,1264               -0066,7976               +0117,7092
+0315,8735               +0153,9223               -0053,9733               +0567,3794               -0020,3513               +0108,8481
+0160,4126               +0137,6142               -0015,4231               +0558,2892               -0008,5293               +0142,2743
+0194,9129               +0128,8077               -0007,6566               +0560,6876               -0010,9916               +0215,5497
+0321,2842               +0104,8860               -0033,3540               +0559,5941               +0022,3183               +0244,2009
+0324,6289               +0118,3692               -0012,7888               +0523,5376               -0011,0415               +0243,8542
+0363,0835               +0123,6653               +0062,8237               +0575,5665               +0042,3045               +0257,8236
+0332,2246               +0158,4578               +0038,3026               +0616,1022               +0058,0157               +0297,6082
+0349,3608               +0145,2493               +0025,3574               +0651,6919               +0076,5411               +0266,2634
+0315,6338               +0160,2349               +0070,5704               +0662,3891               +0033,1400               +0236,0813
+0349,5780               +0148,5263               +0082,5523               +0661,2476               +0070,1097               +0262,3352
+0356,8505               +0122,2353               +0140,8688               +0636,3133               +0111,7516               +0250,0883
+0367,1905               +0109,2889               +0131,1764               +0646,5748               +0099,9506               +0223,9691
+0332,5986               +0082,2063               +0084,4708               +0657,4779               +0073,7692               +0273,2077
+0330,6541               +0107,7159               +0129,6195               +0681,3245               +0085,9474               +0242,8830
+0356,9779               +0136,8239               +0097,2515               +0666,1906               +0130,9881               +0257,8804
+0367,5855               +0097,8087               +0101,8631               +0713,1754               +0180,8825               +0263,6405
+0349,7920               +0081,4427               +0134,6926               +0720,7567               +0185,6577               +0167,4864
+0361,5698               +0067,2310               +0098,0333               +0622,4737               +0215,0688               +0196,9776
+0375,2288               +0061,7450               +0069,4279               +0650,0528               +0201,5869               +0189,5041
+0388,7516               +0059,6117               +0059,2794               +0632,9612               +0177,2124               +0129,0773
+0396,4507               +0068,3191               +0132,5930               +0665,7016               +0214,1925               +0116,2590
+0415,2298               +0024,4769               +0148,7872               +0525,9427               +0205,1584               +0082,1473
+0380,3081               -0019,2759               +0116,1029               +0563,1720               +0185,5448               +0101,9167
+0375,1491               +0016,9726               +0080,5095               +0599,4790               +0165,2195               +0118,7033
+0364,6787               -0112,4970               +0091,7116               +0607,6711               +0142,8021               +0066,7571
+0385,5021               +0008,6263               +0105,9108               +0647,2899               +0106,9077               +0094,6666
+0369,5538               +0048,1987               +0048,3788               +0641,3979               +0073,3969               -0161,7200
+0383,7814               +0058,8760               +0102,5492               +0641,5221               +0113,2195               -0094,3821
+0425,3068               +0064,0188               +0098,2758               +0662,4547               +0081,7813               -0041,0472
+0407,2263               +0064,5616               +0064,8150               +0704,6400               +0004,5624               -0014,0393
+0439,5805               +0033,0629               +0035,2458               +0676,2831               -0035,6039               -0046,3246
+0272,7931               +0052,6580               +0051,9442               +0522,7662               -0033,2103               -0028,2255
+0430,0389               +0045,7784               +0075,6025               +0557,9302               +0016,4372               +0039,6488
+0458,9618               -0051,2697               +0055,9312               +0560,3146               +0044,5000               +0022,1314
+0433,5871               -0004,3472               +0036,3877               +0558,1703               +0006,1243               +0048,7356
+0463,9681               +0048,8580               +0015,7839               +0532,5221               -0029,2328               +0083,7409
+0482,6976               +0063,3348               +0029,9235               +0430,3999               +0005,1865               +0065,1687
+0525,1177               +0023,5391               +0057,6143               +0535,0479               +0032,3346               +0086,4565
+0424,1216               +0033,1115               +0033,5405               +0549,0179               +0041,9763               +0068,3096
+0489,6015               +0037,6745               +0039,7542               +0549,5192               +0062,8498               +0072,8820
+0475,8176               +0043,8166               +0003,5640               +0602,3873               -0057,6384               +0114,6936
+0447,3350               +0107,7797               -0017,0109               +0570,0415               +0018,6244               +0103,7080
+0507,0831               +0048,4961               -0065,3790               +0554,6456               +0077,8018               +0177,1957
+0484,7956               -0001,3371               -0046,7856               +0570,0976               +0067,6380               +0204,8590
+0499,6037               +0006,2066               +0002,3283               +0589,6077               +0111,6798               +0217,8374
+0521,3021               -0003,1778               -0241,2389               +0542,3760               +0095,2939               +0227,3714
+0368,2537               +0029,5273               -0142,4779               +0514,6398               +0083,3880               +0313,4357
+0475,5077               +0017,5965               -0049,6911               +0492,3601               +0142,9704               +0265,6474
+0495,1254               -0017,6219               -0034,8942               +0464,1680               +0113,4864               +0239,3305
+0483,7697               -0012,4103               -0046,0928               +0474,8323               +0082,1450               +0245,6990
+0502,1735               -0029,2745               -0103,4822               +0481,1177               +0122,4734               +0199,3694
+0508,2639               +0008,3681               -0064,9525               +0465,8178               +0124,7482               +0210,5086
+0499,8442               +0015,3224               -0023,0673               +0450,4405               +0138,6626               +0199,0613
+0523,0294               -0083,5889               -0066,1555               +0475,6236               +0175,6378               +0196,4910
+0525,4903               +0056,1732               -0101,7784               +0480,3458               +0176,4683               +0192,1795
+0501,5168               +0087,1095               -0060,0968               +0472,0911               +0166,3564               +0172,1063
+0506,4141               +0108,2392               -0099,3069               +0409,5540               +0167,3375               +0120,7849
+0507,2156               +0040,9235               -0138,7036               +0382,2071               +0169,1253               +0101,7741
+0505,3591               +0061,1727               -0146,8735               +0350,5403               +0139,4235               +0162,1246
+0509,9373               +0076,0757               -0113,9576               +0338,2067               +0150,8413               +0160,2050
+0467,1958               +0075,8028               -0094,9371               +0342,6615               +0197,8063               +0117,2395
+0457,7276               +0078,8597               -0164,1555               +0364,6904               +0178,1376               +0145,4356
+0446,0269               +0119,0607               -0192,1414               +0362,3732               +0203,6885               +0127,0634
+0431,4351               +0095,4510               -0132,3735               +0328,5536               +0268,2935               +0136,3458
+0411,7315               +0081,4151               -0118,2001               +0319,2821               +0227,8850               +0150,2138
+0391,9772               +0071,8471               -0122,2802               +0279,6861               +0241,5814               +0157,6691
+0364,4816               +0087,0414               -0152,3476               +0161,5622               +0250,0591               +0123,6949
+0333,9223               +0081,1137               -0096,2347               +0232,5887               +0203,4266               +0127,9601
+0338,4028               +0033,0639               -0110,3566               +0151,0978               +0271,6422               +0125,6427
+0293,6373               +0043,4323               -0093,0146               +0232,2109               +0302,0010               +0044,5781
+0279,4478               +0050,5699               -0113,7134               +0243,0822               +0320,8332               +0048,9913
+0268,6852               +0016,6983               -0170,4328               +0281,4341               +0281,9190               +0110,8663
+0284,7306               +0007,5293               -0227,2490               +0303,3873               +0297,8136               +0124,6541
+0255,2709               +0001,2119               -0286,0416               +0279,5686               +0280,4039               +0108,6944
+0010,2218               -0054,1620               -0240,2261               +0264,2674               +0282,2366               +0149,8372
+0123,7007               -0043,7942               -0234,5018               +0279,8655               +0267,8809               +0083,2999
+0043,3608               -0047,8326               -0263,6112               +0294,7296               +0260,2693               +0082,5247
+0152,5536               -0032,8150               -0293,1495               +0302,8984               +0266,5671               +0120,2500
+0206,4513               -0010,1844               -0338,4151               +0326,1845               +0257,6611               +0176,0821
+0248,1071               -0016,4470               -0292,6056               +0350,6742               +0185,1077               +0144,9500
+0222,1697               -0058,2310               -0295,0139               +0332,9468               +0164,9576               +0178,9638
+0228,7037               -0049,4047               -0284,3541               +0370,1858               +0168,8821               +0202,8354
+0200,3171               -0076,4067               -0282,8541               +0341,5898               +0172,5258               +0188,4029
+0185,4940               -0042,6296               -0334,5516               +0347,2800               +0097,5421               +0207,5149
+0204,2948               -0077,3398               -0337,9522               +0342,1716               +0110,7785               +0235,6781
+0252,4034               -0072,9877               -0357,4322               +0392,3080               +0085,7418               +0212,8672
+0259,3178               -0053,5814               -0322,1759               +0421,0015               +0114,8337               +0253,5954
+0255,0136               -0020,4786               -0385,6298               +0386,6868               +0029,8236               +0230,6120
+0263,2613               -0036,4898               -0403,4011               +0370,0280               +0062,3396               +0282,4154
+0302,0899               -0009,2511               -0419,7959               +0358,8750               +0020,6305               +0310,0188
+0302,0548               -0039,1149               -0358,1472               +0334,7031               +0044,9277               +0301,9174
+0294,3564               -0191,2412               -0391,3472               +0371,5175               +0095,5369               +0303,4498
+0323,8561               -0102,6137               -0429,7635               +0345,0879               +0086,8102               +0332,3915
+0343,4809               -0054,4904               -0461,7750               +0299,9488               +0079,9739               +0187,0982
+0379,9121               -0041,0183               -0417,2681               +0262,0485               +0079,4216               +0280,3118
+0405,9669               -0028,6714               -0344,4319               +0261,9074               +0091,4865               +0327,1172
+0406,2314               -0038,7537               -0356,3354               +0270,3415               -0002,1726               +0326,0663
+0411,6883               +0028,7119               -0366,3337               +0255,4737               +0021,6848               +0337,1536
+0301,3212               +0012,4629               -0332,9588               +0258,2917               +0066,2602               +0392,4337
+0374,9438               +0005,8582               -0346,4174               +0256,3651               +0045,7070               +0385,8448
+0396,1989               +0009,9282               -0343,8111               +0283,3215               +0069,7573               +0357,0528
+0403,4178               +0049,9508               -0366,6344               +0264,8768               +0102,5957               +0363,7026
+0485,5203               +0056,3806               -0316,0860               +0218,2217               +0082,6817               +0387,4878
+0464,2767               +0091,6830               -0348,3005               +0246,2790               +0047,0805               +0402,0853
+0471,7465               +0075,1011               -0335,4123               +0245,7233               +0057,2995               +0401,9924
+0492,6254               +0072,6627               -0288,8329               +0243,1885               +0076,2415               +0441,9495
+0449,6863               +0087,2469               -0282,3702               +0277,2053               +0048,1200               +0410,8320
+0464,1110               +0098,8452               -0355,5666               +0322,4678               +0064,0097               +0392,7172
+0481,9272               +0137,7221               -0341,3504               +0330,2163               +0063,0517               +0385,3079
+0493,6870               +0106,3298               -0279,7961               +0352,6241               +0112,3830               +0415,2243
+0502,7766               +0165,0272               -0274,4937               +0303,8643               +0103,1271               +0389,0910
+0509,0328               +0166,4656               -0302,6306               +0324,4918               +0159,8020               +0389,9369
+0544,5167               +0211,8311               -0354,7067               +0340,9292               +0165,8233               +0385,3802
+0500,3167               +0183,3077               -0318,1591               +0363,0026               +0131,8173               +0406,4261
+0597,6427               +0147,5143               -0306,7736               +0289,6029               +0119,6458               +0441,8849
+0624,3749               +0153,4759               -0368,8937               +0320,5619               +0126,5916               +0412,4611
+0608,1463               +0167,4316               -0329,2001               +0292,1221               +0164,6407               +0431,4518
+0612,5873               +0163,5287               -0310,8754               +0274,4583               +0120,9144               +0375,9967
+0592,2052               +0220,4739               -0315,8543               +0303,7343               +0146,4965               +0340,2050
+0657,4299               +0200,6342               -0355,3826               +0329,2704               +0183,8463               +0356,6069
+0723,7358               +0173,6550               -0339,1296               +0356,8103               +0182,3609               +0397,8693
+0753,9419               +0232,1629               -0304,9294               +0342,8217               +0265,2260               +0343,2064
+0740,8033               +0243,3793               -0325,2237               +0283,1312               +0191,7323               +0334,3488
+0744,5359               +0235,8773               -0333,3451               +0302,7128               +0166,2538               +0355,4416
+0765,9209               +0223,7481               -0269,1884               +0274,0473               +0240,8063               +0326,6956
+0764,4131               +0195,6312               -0223,9431               +0263,7561               +0247,6111               +0332,7380
+0786,9251               +0221,3945               -0164,0965               +0289,5931               +0294,8774               +0321,3197
+0769,4129               +0216,1459               -0187,3614               +0244,5292               +0333,2431               +0352,3638
+0804,8553               +0252,3119               -0162,1043               +0240,5262               +0305,6424               +0379,6729
+0790,2463               +0231,0885               -0121,4234               +0205,0480               +0282,3241               +0389,7782
+0786,9110               +0223,4552               -0115,8197               +0209,7480               +0270,4919               +0367,4908
+0823,2787               +0248,5468               -0164,2879               +0191,7736               +0296,4367               +0385,7480
+0827,9116               +0259,7446               -0051,1013               +0204,5242               +0354,4379               +0432,9517
+0807,5387               +0269,4613               -0030,8406               +0263,7227               +0376,9877               +0515,9396
+0771,6683               +0239,6993               -0035,1243               +0263,4474               +0367,8280               +0391,7012
+0768,1449               +0129,2002               -0053,3337               +0258,8121               +0400,5555               +0418,3543
+0738,4555               +0193,7900               -0056,6257               +0250,6720               +0385,3579               +0404,7075
+0722,8794               +0259,6800               -0014,9422               +0269,4632               +0456,7413               +0400,1531
+0676,5130               +0273,1152               -0029,2154               +0249,3860               +0429,1879               +0398,6367
+0669,7540               +0345,4863               -0086,7739               +0243,9265               +0396,3839               +0412,1469
+0638,7109               +0268,3257               -0051,8183               +0208,1211               +0357,9046               +0418,7449
+0629,3423               +0247,6065               -0059,6825               +0182,7090               +0352,1814               +0435,7307
+0627,9367               +0260,6733               -0096,4805               +0154,0847               +0352,3764               +0413,8520
+0670,6705               +0271,3319               -0097,4864               +0157,1622               +0363,6299               +0391,9645
+0661,6456               +0296,8912               -0093,2417               +0094,9513               +0380,9917               +0365,2951
+0628,5224               +0196,8756               -0082,5119               +0119,2833               +0387,0752               +0387,2562
+0579,9531               +0134,5515               -0061,3408               +0087,3320               +0403,1312               +0434,2700
+0573,0379               +0247,7951               -0045,7203               +0103,3045               +0432,5161               +0391,9331
+0531,3756               +0307,4146               -0087,8635               +0037,3272               +0522,9543               +0335,1735
+0454,4871               +0319,8647               -0151,1627               -0011,2703               +0475,8111               +0369,1451
+0474,2557               +0284,0199               -0109,3735               +0060,4840               +0432,9066               +0390,5401
+0508,8126               +0210,1637               -0104,2087               -0136,6868               +0447,5390               +0340,8069
+0494,8049               +0230,9949               -0049,8477               -0030,7511               +0448,9845               +0336,0832
+0466,9641               +0205,2732               -0111,8871               +0056,5834               +0511,5363               +0407,6840
+0465,3776               +0175,1891               -0148,5736               +0025,0694               +0550,9135               +0403,6084
+0466,4684               +0201,4069               -0063,0860               +0040,4696               +0514,4398               +0401,6495
+0491,3649               +0184,2064               -0043,0222               +0052,3425               +0516,0374               +0396,4112
+0471,9873               +0218,1532               -0034,5377               +0085,6132               +0132,7097               +0314,2988
+0486,3826               +0226,6104               -0074,5689               +0121,9321               +0379,4903               +0361,0809
+0514,3374               +0218,8597               -0075,5489               +0115,7242               +0456,8514               +0350,5424
+0481,2540               +0213,1756               -0056,2225               +0086,3637               +0454,9807               +0359,4021
+0491,3535               +0114,0971               -0116,0041               +0115,3009               +0439,2011               +0323,3544
+0509,0076               +0169,4846               -0176,9140               +0151,9458               +0376,6887               +0303,8404
+0514,3526               +0222,2880               -0192,5993               +0095,1215               +0413,9404               +0319,1046
+0527,8890               +0135,3937               -0225,8115               +0095,9950               +0913,5349               +0725,9064
+0540,6435               +0150,2019               -0250,4237               +0111,0931               +0582,4045               +0517,1894
+0515,0389               +0214,5840               -0273,3811               +0166,3780               +0408,7849               +0343,4107
+0530,6211               +0205,8932               -0295,2928               +0108,4423               +0359,9361               +0242,3333
+0540,4418               +0250,8283               -0334,0654               +0135,7000               +0360,7917               +0267,3229
+0553,9440               +0254,5579               -0345,0995               +0138,8632               +0361,0992               +0254,2132
+0453,5362               +0130,6155               -0293,5482               +0145,4761               +0347,1865               +0267,9108
+0487,6604               +0175,2576               -0302,8685               +0073,5987               +0311,7636               +0332,9381
+0482,8234               +0173,1228               -0302,3290               +0057,7035               +0234,3385               +0323,6268
+0474,9924               +0199,1172               -0311,6252               +0104,5250               +0269,7726               +0311,0028
+0502,2208               +0211,9473               -0286,2571               +0119,8950               +0371,6133               +0319,1611
+0491,6275               +0235,0722               -0247,8821               +0095,4841               +0389,5140               +0388,8556
+0497,2017               +0243,7655               -0227,8298               +0113,9777               +0435,0983               +0420,3901
+0513,6415               +0234,1786               -0280,9779               +0150,1577               +0463,9470               +0495,2123
+0482,2349               +0221,4700               -0255,9948               +0124,1973               +0606,4194               +0593,4609
+0441,6196               +0261,8956               -0244,6307               +0158,1426               +0757,5943               +0749,2807
+0415,8018               +0221,4039               -0256,4811               +0195,4844               +0904,2989               +0864,8495
+0494,2056               +0248,5292               -0289,4387               +0211,6684               +1037,1024               +1057,3989
+0438,9779               +0270,4283               -0278,2286               +0206,9444               +1197,7810               +1202,8239
+0439,6924               +0261,2006               -0323,7685               +0198,4446               +1413,6756               +1440,5072
+0424,2842               +0289,7478               -0382,7416               +0197,8715               +1665,6763               +1659,4805
+0399,0368               +0284,1178               -0365,0389               +0205,5476               +1977,9797               +1931,0799
+0449,1413               +0287,1224               -0310,5916               +0235,5920               +2195,3221               +2234,0229
+0420,2998               +0254,9605               -0324,6899               +0210,0535               +2426,1561               +2479,9316
+0404,7801               +0281,9183               -0308,4965               +0244,1794               +2620,2128               +2758,0825
+0378,0731               +0284,9345               -0380,8141               +0239,2697               +2909,0112               +3023,5840
+0427,7546               +0323,5374               -0307,1604               +0203,0715               +3159,5338               +3258,3922
+0446,7661               +0292,7754               -0281,0402               +0229,0328               +3390,0515               +3497,3973
+0418,0412               +0264,2019               -0298,0495               +0274,0987               +3549,2647               +3713,8361
+0419,7472               +0255,1407               -0304,9997               +0288,4681               +3643,9387               +3878,6527
+0169,4207               +0256,3276               -0267,0578               +0262,1755               +3827,6506               +4025,0918
+0284,6572               +0273,0775               -0244,9225               +0339,3012               +3958,5146               +4155,4972
+0337,1361               +0276,4682               -0247,3303               +0312,4738               +4075,8899               +4271,9666
+0402,3894               +0256,0673               -0243,3156               +0272,0169               +4180,2258               +4350,7842
+0369,9797               +0207,9474               -0250,3411               +0236,3114               +4239,9859               +4415,4094
+0407,4227               +0204,8541               -0212,2644               +0293,2711               +4241,2220               +4399,9545
+0407,8079               +0222,6992               -0228,7721               +0311,3038               +4330,6693               +4509,0171
+0292,8606               +0243,7503               -0218,0445               +0292,2687               +4377,7053               +4510,7806
+0368,7809               +0228,0731               -0194,0887               +0289,2463               +4449,6221               +4550,2878
+0395,8646               +0248,2563               -0221,8149               +0314,9162               +4487,1939               +4608,8996
+0381,9317               +0238,8227               -0170,5764               +0313,9497               +4602,2750               +4700,3238
+0345,1157               +0245,9127               -0236,2415               +0304,8326               +4703,9585               +4699,7103
+0395,2647               +0278,0881               -0193,7188               +0330,3303               +4865,3858               +4737,9813
+0375,3533               +0282,4991               -0203,2012               +0332,2993               +5065,3471               +4858,2944
+0343,3140               +0143,3008               -0218,3439               +0337,6592               +5101,7038               +5009,9291
+0357,1640               +0238,3010               -0230,4033               +0302,4096               +5189,8185               +4904,4247
+0343,1898               +0332,0520               -0282,8551               +0284,6772               +5350,5498               +4963,1651
+0365,3712               +0337,5166               -0306,2519               +0297,6301               +5613,0320               +5170,6877
+0362,8207               +0364,5050               -0329,7499               +0329,6015               +5879,0369               +5492,0795
+0389,0105               +0393,0160               -0260,9518               +0329,4628               +6038,9921               +5797,3938
+0407,4245               +0420,7392               -0233,2380               +0321,1494               +6005,8609               +5992,4493
+0396,9972               +0445,2926               -0294,7588               +0344,7107               +6208,4755               +5918,4432
+0422,9632               +0468,1480               -0258,2097               +0339,6120               +6762,5805               +6041,2353
+0417,1372               +0509,1291               -0193,0187               +0370,7337               +7314,8338               +6544,0559
+0407,8366               +0518,4819               -0208,6808               +0413,6336               +7592,9366               +7060,4977
+0405,3831               +0549,1459               -0279,1856               +0443,5139               +7696,3740               +7379,1548
+0378,6534               +0564,1862               -0261,5564               +0397,5504               +7514,2949               +7415,3119
+0394,3991               +0605,3761               -0254,8975               +0423,0498               +7205,1438               +7347,8061
+0441,6417               +0616,3029               -0202,2016               +0407,1915               +6926,2540               +7064,2054
+0456,0227               +0602,9900               -0248,8844               +0416,2878               +6622,0679               +6779,1695
+0468,1245               +0607,2763               -0250,6179               +0321,7218               +6341,1966               +6521,2914
+0451,6778               +0584,6377               -0225,4513               +0332,8552               +6071,9756               +6164,0686
+0432,2494               +0607,6933               -0186,6686               +0369,6227               +5765,3078               +5864,7529
+0340,3558               +0634,6779               -0384,0043               +0358,0821               +5628,1600               +5574,4722
+0413,7655               +0635,2937               -0191,9473               +0313,2151               +5467,6236               +5392,4970
+0251,3591               +0596,2368               -0292,5473               +0317,9496               +5239,5547               +5141,5142
+0334,6130               +0581,4156               -0168,8985               +0307,2422               +5004,4046               +4872,7535
+0366,5419               +0595,7432               -0144,7745               +0307,7933               +4746,0436               +4587,5797
+0301,7403               +0631,3177               -0105,0751               +0294,2876               +4566,8343               +4313,8304
+0315,7830               +0649,8056               -0088,3195               +0309,1129               +4394,1049               +4072,8937
+0314,1333               +0651,0732               -0125,4981               +0330,1025               +4217,3928               +3944,3257
+0278,6149               +0608,1085               -0177,2426               +0303,6536               +4032,3440               +3700,8835
+0333,9524               +0572,0292               -0206,3813               +0310,4298               +3829,2931               +3441,9113
+0331,4090               +0612,1131               -0088,7110               +0337,8334               +3679,7827               +3252,6964
+0350,4134               +0530,9129               -0149,0321               +0304,9545               +3487,9513               +3157,7457
+0356,6465               +0572,3739               -0179,4943               +0313,1774               +3211,9546               +2952,8894
+0374,1736               +0592,8498               -0120,7120               +0332,5912               +2924,9795               +2778,7648
+0371,1353               +0558,8869               -0125,3936               +0340,1456               +2546,8077               +2550,3555
+0418,7351               +0575,9607               -0270,4301               +0375,9698               +2138,4146               +2262,5796
+0416,5282               +0578,5196               -0230,9183               +0340,6121               +1817,7562               +1970,3139
+0427,8574               +0525,3355               -0240,1231               +0345,6888               +1490,8006               +1734,1863
+0430,9229               +0476,8761               -0240,7628               +0358,4360               +1095,8156               +1449,1587
+0453,2987               +0522,0839               -0294,8402               +0361,8413               +0755,6064               +1113,7491
+0458,1767               +0511,5192               -0329,7232               +0331,4316               +0457,8234               +0763,6611
+0461,5054               +0480,1747               -0257,2614               +0278,0060               +0209,3090               +0546,5436
+0438,3020               +0503,8813               -0296,8249               +0329,9502               -0079,8687               +0272,1767
+0407,7198               +0492,7597               -0386,1972               +0318,2081               -0364,5124               +0009,5547
+0399,1354               +0443,8908               -0412,3113               +0272,9638               -0685,1142               -0268,5579
+0411,8033               +0444,3807               -0384,8688               +0266,9019               -0931,4047               -0502,7649
+0341,7729               +0453,7833               -0375,3926               +0282,2677               -1147,2927               -0719,9903
+0309,5561               +0471,9008               -0373,4321               +0296,8391               -1309,5766               -0973,5677
+0309,5529               +0446,6875               -0319,7118               +0263,4338               -1474,5210               -1091,8072
+0342,1628               +0406,5449               -0345,8111               +0306,8936               -1630,6409               -1303,3598
+0349,6661               +0377,9031               -0364,0246               +0333,5825               -1839,6071               -1402,0766
+0313,6221               +0378,9322               -0324,2582               +0341,8233               -1874,5286               -1562,5023
+0309,8885               +0358,7667               -0260,4608               +0333,3361               -1917,6052               -1614,2066
+0339,2959               +0356,4414               -0215,7530               +0305,1308               -2004,4541               -1699,6411
+0314,4330               +0317,9017               -0269,0894               +0368,5714               -2052,9693               -1799,3534
+0294,3045               +0302,1839               -0244,7605               +0308,9383               -2165,8639               -1897,5404
+0336,3070               +0306,5158               -0277,2386               +0328,8235               -2231,3789               -2012,6955
+0331,4437               +0339,3561               -0203,8040               +0330,9792               -2316,4991               -2194,4921
+0341,4667               +0366,1439               -0197,4048               +0393,7546               -2276,3433               -2272,4274
+0365,0319               +0365,3318               -0229,1466               +0407,5622               -2411,1310               -2373,2814
+0363,0549               +0381,2147               -0195,8864               +0356,2272               -2479,4822               -2524,2991
+0393,6797               +0385,6982               -0220,4610               +0354,7501               -2606,1715               -2658,5566
+0464,2246               +0386,2776               -0239,2898               +0370,1424               -2692,8572               -2822,0928
+0441,0437               +0403,8082               -0254,2483               +0321,5708               -2788,6599               -2943,3451
+0455,3698               +0355,0931               -0241,6704               +0298,0543               -2860,2097               -3013,5777
+0419,0504               +0390,8148               -0300,1311               +0323,1201               -2930,4476               -3084,0709
+0412,0939               +0370,3311               -0339,5296               +0344,6181               -3050,1343               -3155,7737
+0487,6147               +0374,2277               -0352,0315               +0351,6862               -3069,7587               -3154,0878
+0441,0760               +0364,0546               -0333,0975               +0305,7549               -3176,1714               -3200,6293
+0419,4920               +0393,3395               -0293,7120               +0298,2855               -3209,9414               -3215,0411
+0431,3800               +0311,3080               -0361,8436               +0282,4426               -3267,2153               -3216,9886
+0406,4598               +0347,2874               -0320,3763               +0290,3145               -3320,4948               -3188,6810
+0460,3029               +0291,9539               -0259,1712               +0226,9831               -3349,0422               -3188,5942
+0447,6119               +0372,4837               -0336,9028               +0268,5949               -3390,7937               -3234,3788
+0460,5435               +0416,7373               -0318,2431               +0236,0958               -3339,1475               -3157,6400
+0461,4525               +0474,4734               -0256,6716               +0262,7726               -3271,4097               -3126,6409
+0477,3715               +0416,2634               -0260,7933               +0307,2188               -3251,0799               -3117,6419
+0476,7128               +0380,8101               -0327,6076               +0325,6361               -3169,9049               -3042,8040
+0507,0838               +0414,5037               -0343,3981               +0320,5902               -3046,8190               -2985,1992
+0492,2745               +0381,6121               -0316,9677               +0324,6893               -2978,9464               -2938,0891
+0502,1999               +0360,9863               -0263,7729               +0337,1573               -2919,0987               -2811,5899
+0490,7444               +0322,8392               -0251,3326               +0309,0500               -2829,7195               -2659,1456
+0487,8802               +0318,3992               -0324,3126               +0316,2274               -2739,0387               -2490,0415
+0465,2764               +0298,2742               -0257,9887               +0228,6240               -2625,8662               -2361,6790
+0490,0735               +0249,6627               -0207,6940               +0276,3797               -2588,9093               -2198,4509
+0459,7824               +0218,4694               -0226,4778               +0272,8009               -2528,0292               -2060,2002
+0475,8457               +0196,1998               -0245,3534               +0281,7165               -2360,0629               -1932,0350
+0481,6934               +0189,8766               -0415,6764               +0219,8559               -2197,8384               -1775,0467
+0395,3160               +0193,2583               -0268,2795               +0196,8108               -2046,5279               -1616,2847
+0469,7632               +0147,0257               -0247,9722               +0190,2586               -1938,6593               -1442,8121
+0476,2943               +0156,1769               -0244,2289               +0229,3528               -1828,9842               -1219,2705
+0453,1288               +0120,5709               -0246,1518               +0217,6692               -1664,1989               -1071,7735
+0431,7651               +0072,0810               -0262,2979               +0207,1915               -1514,8843               -0893,9216
+0435,2861               +0070,8133               -0245,4691               +0171,8312               -1396,1131               -0768,0808
+0418,5138               +0048,6035               -0220,3315               +0216,0984               -1243,5778               -0628,3270
+0377,0504               -0080,5635               -0258,5394               +0231,7365               -1020,7380               -0506,8241
+0384,3156               -0021,6609               -0282,0406               +0261,7084               -0871,7487               -0455,0557
+0351,3432               +0000,9562               -0286,6212               +0259,5355               -0750,8648               -0307,7556
+0311,3225               -0027,1045               -0290,0200               +0262,1655               -0569,0530               -0168,9418
+0315,9101               -0029,0830               -0234,8450               +0259,1612               -0376,6296               -0096,6645
+0292,8850               -0052,6003               -0223,9833               +0221,4109               -0199,7637               +0008,9277
+0293,9605               -0114,8032               -0261,0452               +0262,5663               -0096,7942               +0125,5039
+0323,8406               -0068,1505               -0276,7006               +0277,9687               -0023,4390               +0225,2278
+0284,7201               -0083,0206               -0213,0948               +0247,0906               +0122,5936               +0371,6185
+0258,0843               -0081,4514               -0235,1403               +0285,6032               +0169,1920               +0423,8678
+0225,5029               -0049,0547               -0291,8042               +0249,9344               +0319,3599               +0469,6206
+0190,1190               -0058,3920               -0325,5487               +0199,8734               +0395,5433               +0484,7954
+0111,8504               -0174,2666               -0323,4950               +0185,8239               +0472,2003               +0514,3120
+0129,2763               -0182,2941               -0323,8563               +0168,1793               +0464,8331               +0488,8434
+0094,1402               -0083,1094               -0255,7072               +0177,2090               +0450,9461               +0481,2100
+0107,1437               -0080,9500               -0296,6995               +0131,5675               +0579,4021               +0485,3757
+0123,2994               -0065,3765               -0327,0393               +0130,7696               +0524,8793               +0399,0377
+0097,0651               -0121,3688               -0317,8703               +0135,7523               +0347,8534               +0271,8185
+0089,2271               -0146,6849               -0320,4229               +0186,5095               +0414,5123               +0177,9456
+0115,2369               -0147,9747               -0327,5106               +0196,7832               +0369,3527               +0044,6077
+0109,7009               -0161,2006               -0307,0954               +0235,0050               +0325,5915               -0082,1917
+0117,2776               -0225,8594               -0296,0231               +0175,4393               +0280,6614               -0250,2569
+0101,0112               -0220,1399               -0640,4128               +0227,5614               +0157,4208               -0322,2524
+0119,3256               -0252,3756               -0421,0948               +0236,1600               +0056,7640               -0526,7481
+0131,6472               -0288,6095               -0263,5216               +0283,0903               -0057,8769               -0683,1809
+0099,0923               -0365,9070               -0243,5860               +0243,3557               -0092,1045               -0804,3655
+0097,9833               -0331,1864               -0273,8216               +0218,3189               -0249,3109               -0900,6973
+0121,1946               -0344,0718               -0251,8143               +0229,2053               -0300,1308               -1018,0137
+0096,0347               -0375,6581               -0238,3351               +0262,2199               -0449,7578               -1201,6101
+0100,5213               -0355,3237               -0225,8670               +0190,2795               -0554,8592               -1250,3791
+0059,4674               -0400,1525               -0285,0515               +0158,5911               -0646,6816               -1342,6307
+0075,2877               -0386,7939               -0291,0674               +0197,5872               -0726,0755               -1437,0315
+0063,8723               -0409,0991               -0238,2652               +0200,8090               -0809,0288               -1548,1280
+0011,9938               -0397,2253               -0310,3267               +0178,4823               -0909,0158               -1619,1203
+0053,5267               -0365,4303               -0358,4230               +0106,9699               -1041,2266               -1709,4997
+0033,1284               -0364,8350               -0348,2208               +0093,9807               -1128,4326               -1700,1090
-0043,5450               -0346,4061               -0344,9953               +0114,4658               -1188,7856               -1834,1327
-0061,5777               -0366,8409               -0335,9982               +0068,7280               -1269,0635               -1951,5100
+0022,0266               -0378,1633               -0362,2673               +0127,7835               -1418,9600               -2020,9072
+0048,1298               -0402,2045               -0412,3607               +0148,3101               -1476,6048               -2066,5737
+0037,6717               -0388,1422               -0395,2128               +0127,3097               -1538,5149               -2179,7058
+0073,1394               -0374,9564               -0404,0593               +0083,0331               -1617,4411               -2282,5416
+0059,8895               -0364,3865               -0371,6914               +0092,0021               -1703,5567               -2376,9269
-0037,3619               -0349,6045               -0380,4372               +0069,9549               -1825,0043               -2477,4380
+0023,9395               -0367,8164               -0430,6837               +0063,6037               -1791,0607               -2491,2248
+0019,3076               -0387,6670               -0426,8527               -0021,5869               -1850,1790               -2527,5473
+0065,0528               -0350,7104               -0421,1569               +0006,0461               -1947,2388               -2552,7809
+0072,7157               -0330,6269               -0385,4154               -0008,4861               -1924,9005               -2636,9911
+0063,1800               -0333,5481               -0408,4743               +0003,5694               -2004,4683               -2668,6866
+0060,7133               -0387,4874               -0451,0098               -0025,2886               -2264,0211               -2731,4490
+0042,2315               -0387,1226               -0448,7392               +0004,9242               -2152,0352               -2761,3018
+0074,4729               -0388,8862               -0389,3187               -0036,6123               -2129,1369               -2752,3736
+0084,7397               -0405,4622               -0387,8460               -0017,1518               -2111,6811               -2794,5431
+0073,4494               -0362,1461               -0345,4555               -0020,1823               -2146,7423               -2819,6725
+0106,8508               -0376,6529               -0377,8591               -0009,3920               -2145,5637               -2851,2027
+0107,9696               -0378,1473               -0355,5047               +0001,8753               -2183,5051               -2861,4643
+0114,5579               -0364,2579               -0393,2553               +0034,4089               -2201,3842               -2852,1495
+0123,5841               -0330,9412               -0393,5127               +0034,8069               -2218,5887               -2827,3160
+0127,4979               -0309,9353               -0370,0928               +0026,9684               -2232,4650               -2860,4333
+0159,1055               -0340,4062               -0299,5348               +0028,8116               -2315,4182               -2860,1944
+0147,0958               -0325,5764               -0304,5360               +0055,2828               -2313,7297               -2862,6369
+0194,7117               -0317,0784               -0278,7964               +0041,1417               -2305,1331               -2864,5441
+0260,2059               -0329,4902               -0274,7514               +0090,4860               -2300,7163               -2889,8261
+0224,5648               -0252,3164               -0244,4881               +0059,3957               -2266,2796               -2882,9373
+0261,1683               -0247,3351               -0295,8127               +0073,6413               -2299,0904               -2874,9123
+0247,2263               -0235,1979               -0266,9179               +0078,6752               -2411,9023               -2854,4325
+0220,3443               -0259,9386               -0227,2011               +0144,1762               -2407,3941               -2878,8137
+0223,6134               -0261,8236               -0180,3764               +0144,7215               -2398,5522               -2864,3213
+0207,8417               -0223,6196               -0223,9476               +0128,1595               -2387,5865               -2820,3816
+0225,5775               -0157,9380               -0168,1044               +0153,6726               -2373,9367               -2833,4496
+0161,0559               -0147,0610               -0137,5625               +0191,0659               -2373,1175               -2812,5076
+0191,4114               -0156,5544               -0257,3822               +0180,2888               -2407,7803               -2739,7284
+0183,4614               -0143,1064               -0166,6174               +0166,5946               -2421,5357               -2748,4637
+0152,2015               -0099,2494               -0124,9688               +0182,4854               -2406,5507               -2728,3959
+0177,6626               -0103,1437               -0123,4745               +0225,4049               -2404,7005               -2782,6881
+0170,2975               -0124,5782               -0128,1566               +0163,5844               -2405,4242               -2715,9707
+0118,6040               -0103,0419               -0249,6609               +0192,7411               -2448,8302               -2736,9758
+0124,9312               -0148,0182               -0217,2437               +0214,3998               -2432,2881               -2762,7517
+0112,9408               -0134,2946               -0161,2478               +0147,8878               -2413,4931               -2754,2718
+0131,1555               -0113,8433               -0180,3891               +0166,1081               -2428,3480               -2755,1860
+0148,3394               -0131,3610               -0160,9339               +0145,2037               -2472,8973               -2714,0184
+0140,1528               -0153,5376               -0222,9925               +0142,4790               -2475,6590               -2704,8012
+0158,5349               -0143,3202               -0205,0899               +0134,8266               -2524,2392               -2620,5756
+0139,1699               -0138,7821               -0228,6512               +0145,9813               -2534,9076               -2614,9160
+0149,7966               -0090,2667               -0263,2481               +0125,1111               -2533,5412               -2560,0826
+0168,3783               -0111,8412               -0156,4436               +0098,2659               -2507,1993               -2536,9746
+0129,3059               -0145,2491               -0164,8235               +0123,3030               -2547,8843               -2507,6408
+0192,5349               -0144,1198               -0214,8091               +0101,4569               -2563,9411               -2449,9240
+0259,8948               -0051,2660               -0215,4352               +0114,0659               -2532,1977               -2392,9915
+0238,0489               -0073,4785               -0204,1946               +0132,6397               -2530,0106               -2365,6460
+0245,9305               -0044,5119               -0169,7425               +0082,8276               -2543,7650               -2382,4568
+0260,0451               +0003,5931               -0212,8786               +0078,4294               -2530,2326               -2325,5723
+0256,0440               +0006,9624               -0241,7418               +0070,3014               -2520,8250               -2301,5595
+0294,9712               +0008,2831               -0191,3897               +0120,7618               -2511,1953               -2240,0659
+0262,3602               +0061,5324               -0178,5947               +0101,9992               -2449,9089               -2212,1194
+0286,1763               +0074,2265               -0252,1935               +0206,5124               -2524,4586               -2095,2609
+0284,6561               +0106,8302               -0359,9650               +0172,3352               -2405,1418               -2061,2761
+0241,1104               +0090,6846               -0244,3227               +0169,8968               -2324,0034               -2001,9759
+0274,7052               +0174,2629               -0255,3113               +0211,2567               -2246,4011               -1941,5817
+0304,3590               +0155,7979               -0238,2552               +0214,4981               -2264,2026               -1873,6480
+0283,7342               +0186,5996               -0240,3589               +0220,7184               -2179,6139               -1823,5255
+0329,3132               +0244,2254               -0194,6509               +0208,0058               -2167,2497               -1803,4317
+0273,3519               +0019,1725               -0171,0376               +0195,8541               -2055,7771               -1756,4048
+0289,8204               -0004,1853               -0209,0208               +0184,3361               -2023,8379               -1702,5856
+0266,5615               +0143,4601               -0229,6100               +0176,5888               -1957,9272               -1794,7261
+0288,7720               +0239,3137               -0276,2762               +0226,5027               -1854,7288               -1736,5189
+0296,5484               +0252,8647               -0286,9704               +0234,6285               -1791,7709               -1618,6904
+0293,7963               +0265,2149               -0315,3052               +0224,9587               -1769,3158               -1531,9987
+0308,8958               +0281,2753               -0266,9080               +0270,1874               -1733,3488               -1496,4411
+0322,5626               +0290,6187               -0288,9779               +0253,2655               -1675,8577               -1387,2079
+0303,8785               +0291,3615               -0369,5507               +0250,2923               -1617,8550               -1379,4137
+0266,7203               +0245,2700               -0395,5378               +0260,9487               -1595,3174               -1372,3657
+0269,7528               +0278,0241               -0348,9697               +0201,0623               -1555,1070               -1313,0843
+0282,7128               +0236,6615               -0317,9200               +0198,6319               -1563,0318               -1288,5796
+0253,4112               +0172,8408               -0414,2767               +0147,5819               -1558,9817               -1233,8253
+0258,1249               +0224,8251               -0443,4623               +0107,4641               -1488,6005               -1194,7602
+0225,6496               +0229,9086               -0433,2163               +0080,4846               -1422,5092               -1196,3262
+0211,7307               +0208,5303               -0659,9424               +0040,1479               -1386,5596               -1195,7038
+0228,7315               +0227,3601               -0550,3336               +0018,3280               -1352,6608               -1165,5515
+0220,4453               +0199,0705               -0504,2339               +0020,4227               -1285,8129               -1129,9827
+0191,5033               +0207,5926               -0503,5468               -0019,9269               -1152,3524               -1123,5290
+0166,8555               +0207,7926               -0460,9557               -0003,0312               -1144,5461               -1131,1679
+0217,7194               +0193,1185               -0500,3054               +0026,7254               -1123,3039               -1082,3567
+0225,1160               +0186,2450               -0512,8604               +0003,2554               -1099,9894               -1079,5741
+0173,7227               +0112,7449               -0477,3155               +0016,0767               -1042,7623               -1145,9269
+0221,9352               +0135,9684               -0498,4717               -0028,0847               -1012,4174               -1082,1581
+0220,5613               +0136,8287               -0517,4293               -0085,5660               -0978,2965               -1068,3816
+0220,1870               +0034,1059               -0523,6194               -0072,0552               -0924,5339               -1078,0734
+0264,2113               +0054,6870               -0537,3746               -0117,2492               -0880,6181               -1027,2637
+0220,2399               -0068,2311               -0483,6432               -0178,5430               -0848,1105               -1029,6009
+0232,6209               -0042,0524               -0450,5330               -0212,5721               -0843,9480               -1029,6763
+0251,5179               -0048,9334               -0445,4231               -0219,9192               -0909,0342               -1020,6461
+0234,5838               -0028,0094               -0463,4599               -0244,0210               -0737,8738               -0986,7059
+0227,9584               -0100,0666               -0411,3930               -0251,7039               -0681,4777               -1027,6201
+0241,0935               -0129,7558               -0457,4553               -0296,8525               -0712,5060               -0951,1758
+0292,9485               -0183,5300               -0390,0857               -0325,2455               -0741,1944               -0920,6575
+0155,8984               -0207,0252               -0356,4132               -0305,3674               -0701,2565               -0907,0669
+0181,0389               -0164,1083               -0365,8624               -0354,7586               -0648,9050               -0861,8437
+0161,0529               -0191,6668               -0340,5503               -0385,7595               -0674,5317               -0815,1290
+0232,8204               -0208,8117               -0270,6562               -0417,3026               -0697,2139               -0728,6987
+0154,2426               -0215,3471               -0267,3544               -0508,0674               -0716,4060               -0691,7053
+0241,9526               -0208,1306               -0260,5465               -0501,0466               -0818,2639               -0658,0139
+0254,0569               -0214,8282               -0292,5802               -0464,7183               -0717,3243               -0600,6003
+0280,4598               -0230,4127               -0302,9830               -0438,9009               -0675,2297               -0565,9216
+0275,8221               -0219,0557               -0291,5000               -0436,3492               -0653,2069               -0535,9699
+0204,0852               -0212,8095               -0255,2156               -0413,5225               -0650,2924               -0562,0444
+0255,5942               -0271,7250               -0247,6296               -0394,6672               -0648,4886               -0537,2480
+0267,1227               -0251,7749               -0220,8487               -0474,8137               -0628,6937               -0493,3694
+0179,0274               -0206,7765               -0249,0334               -0409,9642               -0543,2785               -0447,7375
+0143,6086               -0221,0853               -0273,7945               -0404,8502               -0588,4232               -0364,1572
+0171,8425               -0271,3697               -0218,9234               -0410,0904               -0730,2838               -0319,8307
+0178,3100               -0274,0312               -0211,2438               -0388,4827               -0672,5973               -0303,5388
+0150,8226               -0249,7544               -0231,4082               -0404,1797               -0662,9302               -0307,8296
+0147,7767               -0254,1145               -0222,5134               -0376,8843               -0677,7628               -0299,1821
+0185,9546               -0258,6115               -0290,5877               -0368,4238               -0684,6687               -0272,4891
+0148,2032               -0285,3578               -0220,5630               -0381,8010               -0729,3227               -0275,6338
+0227,0906               -0344,6619               -0224,3658               -0420,0289               -0674,1328               -0306,2568
+0150,4127               -0349,0062               -0285,5996               -0385,2240               -0686,1287               -0327,4202
+0228,5284               -0304,2073               -0253,2339               -0388,2189               -0649,5971               -0310,6681
+0260,5427               -0370,8280               -0186,4800               -0328,7366               -0643,8080               -0278,2107
+0229,6242               -0334,0214               -0213,7299               -0333,6245               -0654,3463               -0316,2491
+0219,1103               -0337,9314               -0228,4585               -0307,5561               -0717,0899               -0440,6652
+0228,5293               -0246,6445               -0189,1730               -0332,7084               -0713,1675               -0339,4758
+0272,1948               -0233,9555               -0121,4623               -0309,2189               -0677,5065               -0323,6513
+0265,7834               -0210,4985               -0175,1192               -0275,3130               -0652,3026               -0310,8112
+0281,8010               -0190,4815               -0150,8208               -0310,9227               -0653,9815               -0316,1962
+0208,5998               -0174,6598               -0127,6105               -0305,8785               -0682,2729               -0279,1822
+0314,9584               -0167,2167               -0075,8464               -0301,7192               -0725,9465               -0258,7865
+0329,7270               -0135,7922               -0101,8868               -0331,7021               -0717,8780               -0214,4822
+0334,2504               -0122,5826               -0036,6135               -0395,0162               -0692,8332               -0281,9385
+0343,5084               -0120,5613               +0024,1650               -0381,1484               -0697,4402               -0262,6419
+0327,2727               -0159,4616               +0042,7089               -0399,2895               -0682,2318               -0218,3458
+0355,3226               -0160,5632               -0007,4379               -0444,0976               -0693,1509               -0222,1128
+0398,2740               -0104,0122               +0048,2459               -0421,1906               -0657,4805               -0280,5836
+0308,0893               -0072,1817               +0089,3865               -0456,2599               -0586,8809               -0330,3495
+0197,4676               -0037,1892               +0104,9099               -0444,1923               -0573,9614               -0361,7848
+0097,4248               -0033,5821               +0102,8713               -0404,8312               -0551,7171               -0337,6856
+0219,3934               -0019,6735               +0136,8141               -0427,6222               -0704,8062               -0319,1490
+0279,0419               -0017,6075               +0240,1354               -0444,3891               -0626,4427               -0268,6067
+0243,4007               -0015,8515               +0197,1551               -0479,9898               -0710,3462               -0258,9357
+0215,0296               -0005,3289               +0159,8231               -0466,4056               -0679,2739               -0262,5967
+0200,4776               +0039,3574               +0204,9816               -0453,0075               -0789,3080               -0334,4773
+0181,4340               +0021,3292               +0192,3406               -0489,4851               -0772,2163               -0298,1812
+0164,9956               +0021,1443               +0200,7660               -0515,4998               -0810,7216               -0289,2877
+0143,7598               -0109,4089               +0169,8157               -0544,2427               -0765,5646               -0264,9207
+0116,0039               +0024,3998               +0262,2034               -0538,9906               -0767,0992               -0286,6770
+0130,0208               +0025,6775               +0301,7782               -0512,4998               -0722,0183               -0358,7192
+0121,9683               +0065,7947               +0214,1465               -0468,8686               -0640,8087               -0317,0110
+0087,5543               +0047,9821               +0257,5665               -0507,0696               -0675,5773               -0254,9278
+0057,0412               +0041,5047               +0284,1494               -0497,1145               -0686,7299               -0215,0908
+0039,1138               +0058,4871               +0339,6226               -0558,4125               -0685,0059               -0226,9667
+0042,1499               +0059,5049               +0325,6315               -0499,6266               -0678,4533               -0229,1649
+0047,0376               +0027,1623               +0346,8423               -0447,3685               -0689,3261               -0239,3224
+0029,8189               +0067,9522               +0329,7083               -0438,6414               -0705,6577               -0287,1942
+0030,0998               +0048,9935               +0365,0649               -0468,1866               -0720,3762               -0282,0419
+0031,9910               +0074,3352               +0306,5546               -0444,0581               -0676,5144               -0457,8408
-0062,6041               +0006,6707               +0337,4662               -0460,4900               -0662,6556               -0319,8025
-0008,6849               +0041,7718               +0262,1466               -0434,1337               -0682,3107               -0267,1363
-0000,5919               +0024,7898               +0353,8522               -0377,2415               -0712,2521               -0148,7695
-0008,6777               +0046,6085               +0399,1734               -0362,8230               -0678,0073               -0213,6070
-0019,2136               +0072,2641               +0436,2490               -0345,7477               -0659,5902               -0206,7770
-0027,9625               +0070,9719               +0468,2698               -0320,4319               -0621,1112               -0190,0414
-0086,8806               +0077,0428               +0442,3881               -0316,2785               -0630,4956               -0208,4546
-0008,1250               +0075,9939               +0415,3065               -0288,7874               -0654,3425               -0524,7219
-0061,9103               +0082,5975               +0294,1207               -0278,6872               -0662,1639               -0309,7790
-0046,6204               +0116,7501               +0322,9925               -0279,5033               -0633,9503               -0275,9389
-0091,3829               +0106,9362               +0402,3336               -0283,9783               -0579,3328               -0291,7769
-0113,9883               +0100,8482               +0296,1303               -0264,9946               -0596,9089               -0245,6245
-0156,9490               +0133,4326               +0305,6292               -0230,1503               -0560,0311               -0251,5364
-0163,7261               +0120,5573               +0364,3736               -0188,1622               -0589,1516               -0634,7085
-0157,4606               +0112,1198               +0316,0001               -0192,3244               -0538,2443               -0389,0063
-0178,0910               +0132,5971               +0287,9485               -0153,6141               -0475,5364               -0295,4005
-0187,2469               +0103,8965               +0270,1394               -0137,8707               -0450,5042               -0239,9250
-0180,7845               +0075,1622               +0279,3379               -0183,8664               -0480,2783               -0234,8365
-0187,6818               +0071,2172               +0193,5833               -0215,3437               -0469,4680               -0207,1456
-0136,8169               +0009,8057               +0206,8483               -0195,0838               -0464,2101               -0192,0885
-0138,7498               +0003,8852               +0209,1512               -0172,1605               -0412,2692               -0206,5019
-0136,1032               +0017,8196               +0229,3442               -0223,3432               -0428,8778               -0158,8455
-0125,0804               +0023,6543               +0132,9578               -0247,9581               -0409,7061               -0162,9933
-0060,8168               -0036,4233               +0106,9960               -0198,2487               -0415,8455               -0127,3060
-0044,8321               -0038,5379               +0136,9428               -0165,7159               -0394,8405               -0076,0409
-0018,4997               -0008,3973               +0163,7797               -0168,1539               -0372,7836               -0054,6046
-0038,6594               -0059,8729               +0112,4870               -0095,0974               -0387,5499               -0058,4666
-0058,3125               -0077,7749               +0093,0997               -0051,7335               -0362,1432               -0168,1068
+0004,8555               -0097,7117               +0088,2511               -0070,1170               -0340,7109               -0082,0805
+0014,0040               -0116,9004               +0098,5671               -0007,3331               -0413,0325               -0091,5777
+0058,2246               -0120,7687               +0081,0013               -0004,0418               -0294,4047               -0093,5706
+0091,5665               -0125,6632               +0040,2188               -0068,8876               -0245,8894               -0091,7100
+0091,3707               -0136,2373               +0064,5336               -0133,1726               -0262,8390               -0136,0541
+0100,4357               -0207,1760               +0077,1938               -0145,5319               -0224,5602               -0153,1570
+0108,1238               -0153,3994               +0032,5008               -0115,4625               -0132,0322               -0181,5178
+0080,8269               -0097,1107               +0023,4337               -0170,1767               -0092,1888               -0148,1450
+0107,9300               -0128,8976               +0044,5675               -0185,3750               -0152,8428               -0208,5824
+0122,5114               -0110,5321               +0007,5966               -0176,3893               -0151,5195               -0225,5761
+0173,4280               -0128,3333               -0050,0560               -0241,7426               -0129,4833               -0225,5464
+0112,7234               -0144,8286               -0057,5505               -0248,9048               -0101,8548               -0289,2647
+0162,1180               -0087,8038               -0029,1002               -0230,6896               -0087,3333               -0234,8598
+0128,4896               -0126,2958               -0008,7003               -0216,7993               -0010,4666               -0218,5161
+0152,6074               -0142,2002               -0016,6834               -0198,4163               -0022,9340               -0211,6779
+0139,9058               -0150,3146               -0043,9218               -0190,7302               -0043,5810               -0232,6198
+0165,3198               -0122,9406               +0033,7777               -0215,0590               -0035,2794               -0241,1099
+0135,3405               -0228,6466               +0015,3526               -0223,1991               -0017,1790               -0197,1807
+0126,8055               -0179,2788               +0007,1184               -0200,5608               +0037,5633               -0205,4336
+0136,9119               -0162,8361               +0058,6625               -0233,2457               +0038,9009               -0220,2291
+0127,9102               -0170,9307               +0127,5702               -0212,8151               +0023,6685               -0170,6931
+0143,3614               -0147,1544               +0045,1060               -0186,2148               +0044,6790               -0227,1732
+0149,5975               -0130,9088               +0028,8057               -0139,6905               +0064,3246               -0276,9314
+0155,9919               -0158,5220               +0012,1233               -0153,0458               +0046,1913               -0236,9401
+0138,3259               -0142,9007               +0068,8830               -0204,5784               +0126,6527               -0224,6400
+0149,7593               -0158,7476               +0036,5796               -0144,0579               +0112,3359               -0179,3557
+0130,6381               -0209,5935               +0023,1205               -0176,2931               +0118,7835               -0117,6041
+0117,9085               -0214,6050               +0043,3267               -0165,9817               +0088,0701               -0104,5704
+0067,1086               -0205,4084               +0089,1506               -0159,0060               +0109,8525               -0086,1731
+0098,9294               -0376,0550               +0090,5013               -0128,3191               +0135,7524               -0222,3606
+0069,7479               -0252,3547               +0116,1993               -0113,1875               +0148,7724               -0134,2327
+0072,1080               -0233,6193               +0095,3277               -0118,4365               +0052,5725               -0098,7654
+0028,3809               -0242,6898               +0081,7614               -0149,6054               +0110,6158               -0089,8388
+0045,6097               -0242,0786               +0067,9808               -0124,5643               +0132,7590               -0050,6395
+0050,4597               -0200,6385               +0089,7416               -0061,6297               +0135,9014               -0063,0651
+0075,0926               -0169,8112               +0101,6657               -0037,0854               +0180,5430               -0064,8817
+0076,7454               -0140,3850               +0111,8580               -0059,6003               +0183,9796               -0060,7833
+0098,7609               -0176,2628               +0109,5792               -0014,8200               +0122,2625               -0054,4066
+0085,3528               -0169,9122               +0157,1577               -0029,8325               +0063,0179               -0027,4481
+0124,9651               -0204,8357               +0192,4089               +0022,4651               +0064,0789               -0005,6909
+0123,7317               -0222,6499               +0191,1793               +0015,2675               +0057,8679               +0066,1735
+0135,8704               -0254,2371               +0180,4588               +0021,8152               +0000,0767               +0054,7742
+0097,9947               -0242,5032               +0239,9406               -0019,6589               -0018,2573               +0055,9475
+0086,6720               -0257,1959               +0266,0844               +0031,1199               -0068,2854               +0059,3777
+0123,3336               -0267,4303               +0205,1842               +0042,6696               -0018,0636               +0023,8590
+0136,1668               -0249,1918               +0222,0995               +0079,3064               +0000,0089               +0079,3557
+0107,6220               -0246,6461               +0259,9695               +0031,5542               -0052,1321               -0114,5594
+0073,3900               -0283,9351               +0319,5660               +0055,3148               -0049,2180               +0036,3707
+0145,0055               -0313,0293               +0323,7647               +0064,4033               -0072,0702               +0045,8279
+0133,3371               -0340,0606               +0346,1799               +0104,4753               -0089,8145               +0054,4134
+0142,2157               -0365,9066               +0363,3208               +0130,7701               -0096,7760               +0122,5767
+0122,1755               -0405,7147               +0361,9388               +0058,3638               -0072,6393               +0088,8304
+0128,5462               -0414,0343               +0380,7397               +0080,4832               -0124,3449               +0115,3727
+0132,2683               -0464,5515               +0357,5223               +0111,7970               -0157,1261               +0101,3142
+0168,8816               -0454,3389               +0325,2278               +0137,9443               -0136,4805               +0147,7550
+0166,2728               -0430,9082               +0341,2433               +0110,0405               -0107,7497               +0125,7215
+0124,3655               -0456,3779               +0304,3535               +0112,8835               -0105,7255               +0155,6225
+0111,4081               -0460,6845               +0344,5173               +0162,2186               -0104,9515               +0150,1435
+0132,6142               -0563,9034               +0343,7679               +0162,1182               -0136,8348               +0205,5263
+0153,6001               -0538,4046               +0332,1961               +0200,7991               -0122,1840               +0218,8791
+0181,5554               -0523,2418               +0357,6193               +0188,1519               -0143,9733               +0266,4974
+0167,2792               -0481,4141               +0395,3585               +0201,7403               -0125,1093               +0267,6521
+0144,1633               -0484,8382               +0414,5082               +0191,6893               -0120,8036               +0295,1988
+0145,8203               -0547,8640               +0426,9158               +0115,8226               -0094,7582               +0233,9318
+0143,1400               -0532,9375               +0384,0294               +0137,6750               -0083,1730               +0260,6838
+0144,2657               -0743,7241               +0347,2413               +0161,0575               -0135,2144               +0228,5836
+0168,1218               -0641,3943               +0394,5050               +0039,5134               -0156,3452               +0259,3193
+0136,6181               -0620,6989               +0388,7280               +0066,6453               -0117,8052               +0257,7978
+0127,6499               -0622,5143               +0332,4754               +0093,5246               -0122,4957               +0242,0142
+0124,0676               -0759,5009               +0362,1644               +0069,5699               -0146,8891               +0215,4736
+0107,3058               -0643,3698               +0391,5374               +0050,7644               -0164,1299               +0202,4447
+0100,6895               -0590,1329               +0396,5738               +0033,3342               -0147,2138               +0228,8877
+0088,9274               -0579,4436               +0366,9495               +0073,4482               -0142,8749               +0235,6430
+0088,9471               -0633,2897               +0335,8620               +0171,2319               -0178,9800               +0244,7038
+0070,5360               -0625,7956               +0353,8191               +0143,6460               -0152,0744               +0178,3922
+0071,2361               -0592,2042               +0291,7330               +0160,5918               -0134,9142               +0167,6115
-0029,7638               -0728,0416               +0299,7989               +0187,0211               -0115,8214               +0161,3904
-0014,3015               -0677,5215               +0321,3007               +0172,3654               -0150,2877               +0205,3350
+0018,6074               -0607,9635               +0310,2000               +0173,4834               -0138,9954               +0230,9259
+0011,8858               -0649,3398               +0283,0490               +0201,1648               -0264,7406               +0238,2152
+0012,6045               -0669,4298               +0231,7366               +0206,5659               -0183,9176               +0239,5892
-0014,9260               -0640,9886               +0244,9626               +0228,8038               -0155,1802               +0233,1386
-0014,8062               -0658,9636               +0268,5713               +0246,7058               -0119,4757               +0186,5188
-0045,5750               -0665,1544               +0212,9902               +0251,4124               -0065,4153               +0207,9003
-0072,1536               -0719,5498               +0200,8343               +0273,6188               -0073,8897               +0226,0774
-0169,6447               -0765,3780               +0261,8535               +0278,6031               -0127,7634               +0228,7654
-0137,2838               -0647,1551               +0284,1881               +0285,0267               -0177,6031               +0272,5439
-0131,3166               -0588,2744               +0248,5266               +0291,5778               -0074,1460               +0234,8530
-0158,0003               -0618,8196               +0290,4104               +0316,7246               -0008,8935               +0274,1900
-0111,8082               -0606,7490               +0298,0883               +0230,9637               +0038,0553               +0255,4001
-0079,6873               -0681,7636               +0405,7103               +0321,0607               +0024,4364               +0256,2815
-0116,5974               -0619,9559               +0408,1249               +0316,0994               +0030,5572               +0233,8261
-0108,5474               -0530,5475               +0411,5959               +0347,1458               +0039,1651               +0227,3610
-0099,3582               -0561,8817               +0444,3426               +0331,3907               +0099,5627               -0028,2758
-0082,3087               -0525,8029               +0434,5265               +0361,9296               +0001,9382               +0059,9877
-0131,5574               -0562,0341               +0380,9019               +0409,2040               +0047,0336               +0213,2724
-0101,8920               -0573,4087               +0429,3236               +0428,2875               +0096,7732               +0224,4525
-0124,3995               -0580,4262               +0456,4511               +0394,6549               +0132,3496               +0226,8782
-0148,3356               -0550,9196               +0460,9982               +0392,7303               +0184,8822               +0215,6657
-0167,8740               -0578,9894               +0451,2343               +0458,3109               +0154,2076               +0166,8610
-0130,2119               -0611,2858               +0508,4305               +0432,9497               +0115,4694               +0139,0648
-0195,9968               -0607,0039               +0481,3377               +0458,8920               +0143,5013               +0181,5928
-0175,4082               -0545,6031               +0518,3376               +0430,4831               +0129,9879               +0128,6018
-0169,4763               -0555,5578               +0368,1264               +0461,4359               +0110,0068               +0057,5174
-0178,6833               -0518,6888               +0434,4034               +0476,1239               +0140,5436               +0069,7595
-0156,4225               -0488,6679               +0505,0640               +0513,0036               +0110,9079               +0122,3376
-0216,4279               -0453,3091               +0503,2047               +0461,1993               +0201,0954               +0035,0737
-0235,8786               -0451,2358               +0572,6547               +0463,2089               +0203,5495               +0052,0296
-0247,3326               -0438,7797               +0563,3773               +0480,9957               +0226,9826               +0037,7902
-0233,6702               -0469,5678               +0624,0718               +0499,4789               +0226,0107               -0021,3924
-0234,6654               -0466,6517               +0604,3537               +0486,3095               +0236,3544               +0055,1941
-0251,4889               -0480,2515               +0687,0362               +0451,9630               +0194,2340               +0005,6859
-0215,5890               -0453,2164               +0666,3870               +0432,6366               +0206,5787               -0012,7820
-0218,2245               -0449,8089               +0785,3907               +0429,1792               +0191,1150               -0055,1848
-0246,8259               -0424,5873               +0779,3975               +0438,1168               +0227,3469               -0015,5056
-0207,3600               -0540,1953               +0751,7106               +0459,0631               +0251,4766               -0039,4833
-0211,4909               -0497,7706               +0806,8932               +0427,5915               +0212,6975               -0073,5003
-0167,6831               -0444,2524               +0815,0429               +0450,5713               +0228,5842               -0063,9965
-0214,0196               -0454,0673               +0909,0526               +0457,1702               +0266,3229               -0030,8728
-0173,9874               -0417,0802               +0961,0820               +0466,0219               +0308,0139               -0014,4435
-0157,5329               -0383,5613               +0916,5739               +0453,7695               +0298,8557               -0008,0148
-0187,5831               -0408,0457               +0929,2672               +0513,6726               +0261,8225               -0025,7315
-0138,3497               -0429,5083               +0956,0920               +0496,0486               +0235,3463               -0047,7535
-0120,2063               -0394,9988               +0992,3161               +0536,5946               +0212,0885               -0095,5391
-0107,7934               -0392,0328               +0998,1518               +0493,8089               +0208,9089               -0084,5676
-0094,9896               -0394,3684               +0996,5631               +0459,8421               +0214,6901               -0089,2705
-0063,3463               -0414,7522               +0978,3913               +0459,2069               +0236,3353               -0078,7178
-0053,8523               -0459,1341               +0994,6587               +0527,2646               +0211,8353               -0072,4149
-0020,1500               -0466,7845               +1037,6240               +0555,4909               +0186,3922               -0070,6476
-0064,3548               -0509,0615               +1026,4191               +0540,4895               +0184,6681               -0090,2042
-0183,8193               -0507,0123               +1029,4155               +0572,5280               +0165,9396               -0089,7212
-0131,3147               -0532,7226               +1000,1449               +0570,6588               +0174,3470               -0061,8303
-0072,8627               -0565,8409               +1020,7364               +0589,4439               +0130,6888               -0056,0612
-0036,7431               -0579,0845               +0986,5821               +0603,9149               +0148,3988               -0024,8434
-0009,8148               -0580,3063               +0942,3247               +0565,7690               +0104,6420               -0033,2385
-0010,2488               -0621,9344               +0972,1268               +0579,5456               +0119,2689               -0049,3966
-0036,7587               -0605,4081               +0961,2401               +0549,7128               +0143,9827               -0029,7908
-0079,9071               -0609,4081               +0956,1337               +0621,8722               +0112,4498               +0035,3056
+0008,4006               -0598,9153               +0918,0075               +0636,9250               +0109,2013               +0039,7931
+0027,9751               -0617,1122               +0923,2831               +0639,8618               +0090,2310               +0018,8453
+0009,6985               -0620,1312               +0860,4168               +0613,9557               -0113,7606               +0030,8767
+0019,3430               -0597,0589               +0851,4670               +0652,4585               +0022,2419               +0085,1078
+0078,5122               -0580,6561               +0877,8806               +0614,8359               +0075,2892               +0092,1021
-0160,4052               -0572,6612               +0905,9925               +0709,6951               +0047,5245               +0101,4519
+0018,1415               -0633,6247               +0873,6739               +0660,2840               +0011,2163               +0040,3877
+0065,0696               -0648,2829               +0912,9015               +0655,0015               +0002,8452               +0054,2543
+0091,6525               -0617,7317               +0828,1579               +0592,3121               +0043,3303               +0097,0975
+0079,3006               -0585,1412               +0847,4800               +0654,0599               -0092,1406               +0151,3207
+0104,1149               -0625,9894               +0820,1602               +0672,3764               -0062,3970               +0144,6356
+0037,5299               -0604,2963               +0779,6470               +0707,9971               -0050,6957               +0145,4309
+0085,8169               -0588,1300               +0787,0121               +0682,6874               -0009,1205               +0169,9941
-0015,1673               -0653,1274               +0833,0042               +0730,5392               +0016,2687               +0197,3681
-0014,4326               -0682,0729               +0795,9834               +0757,9218               +0029,5099               +0142,7545
+0006,7957               -0673,6638               +0779,0651               +0730,7568               +0051,5452               +0181,6702
+0004,7131               -0688,9679               +0819,6642               +0764,5897               +0034,3443               +0207,6012
-0020,7547               -0685,2472               +0833,0762               +0735,4524               -0009,4131               +0210,8478
-0041,3870               -0702,3025               +0768,8019               +0764,2295               +0146,3632               +0204,5633
-0026,3381               -0648,9237               +0721,4165               +0686,3754               +0049,9191               +0184,4477
+0016,7159               -0638,5521               +0735,4753               +0773,3103               +0065,8871               +0181,0715
-0143,5255               -0586,5702               +0727,9510               +0841,8002               +0042,2472               +0178,1648
-0023,4051               -0548,7332               +0700,9018               +0814,8105               +0048,8619               +0191,4617
-0160,0567               -0703,6787               +0709,8780               +0790,4088               +0087,8812               +0188,2549
-0017,3223               -0584,7687               +0762,5692               +0792,6928               +0092,4702               +0179,5950
+0021,2235               -0596,1245               +0738,3765               +0833,1591               +0034,2019               +0178,2423
+0042,5485               -0587,4682               +0615,1503               +0862,5131               +0093,3959               +0167,1063
+0045,9996               -0594,6234               +0687,3227               +0800,9644               +0118,5909               +0063,3897
+0093,7152               -0604,9589               +0749,5809               +0839,1251               +0119,0833               +0148,2939
+0106,7684               -0607,3031               +0766,9051               +0880,0032               +0182,8849               +0097,2869
+0122,4105               -0617,1270               +0757,0411               +0845,6374               +0214,4459               +0142,4379
+0141,7973               -0609,4002               +0676,9467               +0875,3807               +0205,2362               +0116,5960
+0128,6335               -0588,9567               +0711,9006               +0912,9885               +0220,0311               +0168,2564
+0160,4674               -0574,3404               +0716,6063               +0900,6698               +0225,9862               +0116,6105
+0211,8760               -0565,4088               +0624,1662               +0879,2685               +0246,5320               +0241,7286
+0185,2066               -0570,9721               +0638,5863               +0929,2401               +0228,1164               +0238,9449
+0206,3468               -0551,5235               +0664,5336               +0924,0601               +0202,4059               +0238,4437
+0203,2357               -0534,0785               +0690,7528               +0939,5847               +0128,1930               +0292,4565
+0146,4782               -0509,2768               +0621,6194               +0967,7688               +0208,8498               +0305,8903
+0156,8400               -0505,7982               +0615,5167               +0985,0180               +0235,8862               +0363,4847
+0189,8078               -0526,2195               +0707,5896               +0917,0431               +0244,1765               +0384,7649
+0172,3077               -0505,5360               +0721,6709               +0833,9323               +0270,1376               +0387,3761
+0204,5852               -0485,9799               +0624,3185               +0869,8767               +0231,1314               +0412,2858
+0225,4265               -0467,0488               +0641,2983               +0898,3897               +0269,0590               +0420,1444
+0207,9329               -0492,6525               +0707,4872               +0828,0666               +0302,8048               +0439,3924
+0176,0833               -0453,2208               +0744,5387               +0804,8655               +0328,4009               +0418,1753
+0228,0287               -0480,7683               +0654,8348               +0792,7913               +0320,8048               +0433,6284
+0227,3333               -0447,4392               +0702,2010               +0795,9115               +0352,5618               +0412,6542
+0102,6098               -0433,1898               +0711,6756               +0852,0763               +0421,4869               +0433,2848
+0170,0368               -0449,8661               +0739,1528               +0867,6178               +0431,4472               +0368,1177
+0037,5932               -0414,7793               +0778,0376               +0900,1574               +0439,5582               +0415,1462
+0154,0389               -0453,2146               +0794,9251               +0904,5132               +0416,2982               +0364,1664
+0199,9523               -0375,2350               +0783,3031               +0806,0940               +0442,8335               +0321,2320
+0185,3418               -0327,0529               +0753,4360               +0821,3460               +0418,8666               +0323,9083
+0178,1303               -0318,7342               +0734,4039               +0881,8242               +0491,2404               +0235,2636
+0086,6512               -0421,4006               +0793,5461               +0863,3225               +0506,3637               +0237,7345
+0155,8859               -0311,7817               +0857,8009               +0825,2144               +0486,5708               +0187,3981
+0170,5786               -0236,6870               +0762,1959               +0820,9001               +0497,4772               +0120,1586
+0163,9715               -0213,7897               +0787,6737               +0759,4895               +0506,4746               +0114,8535
+0149,9681               -0231,1823               +0811,2091               +0759,1930               +0637,1806               +0118,9790
+0131,3491               -0240,3934               +0851,2856               +0716,0884               +0637,8226               +0083,7619
+0132,9656               -0238,2580               +0794,1613               +0629,8137               +0635,6588               +0157,8669
+0092,9850               -0241,4140               +0804,1086               +0598,6136               +0627,8433               +0164,1402
+0082,7003               -0210,6967               +0787,6071               +0542,4815               +0651,2690               +0176,2956
+0129,0340               -0228,8447               +0775,7125               +0546,8277               +0647,2111               +0141,7796
+0089,7317               -0237,7603               +0771,5952               +0586,0872               +0694,0550               +0177,2204
-0018,6795               -0236,9496               +0768,3336               +0550,9156               +0734,9710               +0160,1253
+0054,8084               -0236,9448               +0795,9126               +0536,4244               +0710,5848               +0199,6352
+0042,7081               -0228,1190               +0786,4273               +0504,3164               +0705,6324               +0171,1942
+0040,0643               -0192,9672               +0773,4125               +0524,2781               +0716,7880               +0134,1473
+0073,1129               -0167,8523               +0732,3071               +0484,8197               +0748,8752               +0200,5367
+0103,9983               -0131,4518               +0787,1287               +0472,4009               +0711,8744               +0204,4345
+0097,5756               -0112,8436               +0726,8378               +0475,4361               +0716,1270               +0170,9342
+0061,8598               -0117,1594               +0694,0494               +0482,5789               +0680,3283               +0150,3419
+0046,6727               -0063,0044               +0738,2820               +0509,2088               +0686,3588               +0120,3190
+0099,3063               -0058,3456               +0734,6779               +0478,7565               +0661,8403               +0141,4874
+0164,3770               -0075,2976               +0705,9667               +0519,7415               +0719,2418               +0112,7847
+0167,9336               -0088,4047               +0651,3874               +0526,7683               +0705,2051               +0106,9133
+0174,4563               -0084,7829               +0673,9152               +0523,8044               +0712,3492               +0098,5170
+0174,7553               -0093,2807               +0678,5308               +0498,5474               +0734,8394               +0121,7175
+0185,2306               -0089,4386               +0661,5051               +0552,5373               +0736,4860               +0130,3452
+0164,6357               -0097,2572               +0662,5893               +0545,5206               +0737,7979               +0124,4373
+0188,6340               -0175,4666               +0698,3632               +0567,9539               +0727,3386               +0120,1346
+0185,5620               -0186,2560               +0681,3871               +0512,1619               +0650,3337               +0123,1117
+0179,5546               -0167,4899               +0622,3578               +0589,7683               +0693,4336               +0101,8193
+0196,1813               -0143,3996               +0650,4248               +0580,6789               +0650,5197               -0029,3703
+0174,7532               -0169,8996               +0676,9027               +0518,1878               +0707,8394               +0061,7364
+0201,2001               -0223,4932               +0731,5606               +0500,7698               +0647,0157               +0089,9179
+0194,5949               -0253,4023               +0728,3361               +0511,3655               +0677,7535               +0087,0284
+0157,3909               -0262,4813               +0741,7046               +0503,0288               +0643,5492               +0086,8086
+0170,2578               -0276,4369               +0753,6602               +0487,5034               +0484,9650               +0111,0342
+0168,4688               -0257,3193               +0788,3807               +0558,9300               +0566,6762               +0065,4327
+0133,0953               -0255,1217               +0738,5364               +0572,7728               +0631,4048               +0097,2639
+0103,5196               -0298,9669               +0743,7564               +0543,9523               +0587,1615               +0083,7010
+0093,7204               -0255,6607               +0824,4070               +0539,1754               +0550,6416               +0091,5622
+0103,4649               -0215,9948               +0749,4604               +0556,3948               +0485,4947               +0079,1778
+0127,3224               -0190,2826               +0790,9290               +0513,2657               +0528,7455               +0081,5357
+0081,3541               -0174,5244               +0706,5860               +0454,6884               +0487,2088               +0075,3110
+0019,3597               -0187,9794               +0735,4105               +0415,7436               +0437,8327               +0057,5225
+0016,3895               -0202,2963               +0724,7160               +0367,5055               +0418,1491               -0016,5304
+0036,2380               -0224,7549               +0714,2290               +0450,4754               +0394,2096               -0015,2512
+0126,0601               -0191,7322               +0731,9334               +0382,2085               +0374,0081               -0020,2424
+0077,2427               -0192,9991               +0822,6567               +0355,2640               +0328,6125               -0014,6318
+0064,3180               -0171,0684               +0797,7229               +0363,2274               +0359,1233               -0018,4953
+0111,5000               -0181,2763               +0792,0437               +0307,9750               +0329,8410               -0041,2544
+0109,7357               -0186,8800               +0800,7481               +0292,6096               +0325,4780               -0089,6014
+0103,6650               -0210,3304               +0855,6117               +0278,8579               +0317,3194               -0065,2009
+0088,8514               -0247,9337               +0809,1016               +0300,4387               +0287,3850               -0032,8799
+0077,9060               -0238,6382               +0806,9243               +0347,1253               +0300,9502               -0099,3069
+0055,4932               -0230,3375               +0810,0463               +0324,8208               +0310,5052               -0038,8387
+0065,2532               -0249,2119               +0831,6277               +0290,7526               +0280,5925               -0018,6362
+0047,2531               -0280,6877               +0875,1865               +0305,5238               +0233,6676               +0001,9008
+0070,7642               -0241,6842               +0867,0776               +0341,2931               +0274,7716               -0044,4828
+0004,6642               -0288,7695               +0575,7683               +0337,9744               +0226,7003               -0017,6912
-0016,2169               -0303,1344               +0736,1317               +0350,0431               +0218,5699               -0005,4773
-0041,7981               -0238,1505               +0757,8933               +0384,9207               +0191,9324               +0055,5887
-0049,8375               -0189,6761               +0792,1463               +0431,4148               +0140,0923               +0031,8085
-0072,3927               -0216,8757               +0809,8757               +0493,0494               +0095,3053               +0054,4919
-0027,5553               -0182,5127               +0760,6948               +0483,8895               +0070,4991               +0014,7580
-0057,5566               -0185,4114               +0810,8448               +0441,8892               +0060,9943               +0086,3959
-0012,6988               -0150,4318               +0807,2221               +0448,7381               +0065,7454               +0129,2915
+0013,2594               -0133,7227               +0866,9826               +0440,6152               -0233,0669               +0154,2322
-0032,7687               -0152,8717               +0884,4879               +0478,9600               -0069,4195               +0157,8541
-0044,6350               -0142,5340               +0798,7880               +0431,7597               -0037,7188               +0110,2792
-0030,6932               -0116,5724               +0784,7432               +0418,7302               +0026,1357               +0177,7070
-0079,0251               -0097,2635               +0834,5240               +0406,7984               -0022,2515               +0205,0877
-0046,9161               -0094,6963               +0847,0977               +0435,8960               -0039,3276               +0184,5033
-0034,4201               -0149,3380               +0838,8418               +0436,0613               -0093,4601               +0168,7418
-0020,5710               -0056,5915               +0866,5591               +0391,3120               -0106,7332               +0172,0666
-0053,7823               -0010,9892               +0941,5622               +0352,0870               -0165,2091               +0204,0306
-0243,8003               +0030,8900               +0939,3251               +0445,1347               -0080,4021               +0224,9988
-0228,1999               +0064,1104               +0828,5377               +0432,6906               -0062,1591               +0213,9898
-0173,5950               +0088,9982               +0938,1148               +0441,9258               -0079,9479               +0215,5971
-0169,1476               +0095,7654               +0974,1065               +0453,1579               -0039,2658               +0269,7624
-0165,3100               +0122,1874               +0972,2108               +0458,7562               -0064,9220               +0311,1148
-0131,1504               +0147,8980               +0988,3077               +0458,2775               +0028,5877               +0350,1009
-0173,5284               +0167,1745               +1018,6825               +0438,1820               -0056,5389               +0346,4172
-0235,0985               +0143,6966               +1068,7240               +0470,8764               -0016,9042               +0345,4130
-0220,5768               +0135,1504               +1065,0489               +0450,1279               -0006,9796               +0331,9371
-0170,7810               +0167,2646               +1088,0328               +0443,9128               +0029,4757               +0361,0731
-0181,3802               +0175,7249               +1072,5324               +0447,0131               +0030,4011               +0390,6960
-0237,1189               +0061,4947               +1063,1857               +0459,7828               +0031,2204               +0397,2538
-0240,8672               +0099,7875               +0994,4203               +0426,6502               +0002,0889               +0390,2648
-0216,8318               +0143,4790               +0988,8630               +0412,8335               +0020,2933               +0372,5117
-0196,9564               +0161,5693               +1000,5717               +0362,4225               -0007,0627               +0363,9496
-0211,9427               +0190,2397               +0971,7315               +0349,0008               +0037,7524               +0352,7546
-0309,0607               +0163,3669               +0834,1994               +0404,3389               +0037,8286               +0370,5876
-0238,7955               +0182,8605               +0876,0929               +0350,4096               -0028,3418               +0356,6148
-0190,3158               +0182,1350               +0919,1601               +0314,2552               -0033,6326               +0370,8193
-0216,9228               +0188,4040               +0922,5315               +0328,3921               -0023,6426               +0357,9424
-0215,2813               +0142,9319               +0912,2380               +0355,4071               +0043,9564               +0399,0343
-0219,6335               +0157,9755               +0947,3344               +0367,9945               -0004,2163               +0362,8927
-0241,5129               +0197,8367               +0955,1815               +0412,3084               -0034,2102               +0388,3231
-0251,4474               +0203,7950               +0947,1319               +0480,2588               -0196,7580               +0372,2493
-0217,2276               +0216,6202               +0890,5004               +0501,0027               -0104,8874               +0359,8604
-0254,1598               +0173,6897               +0921,6603               +0513,0907               -0084,8454               +0369,6279
-0403,3811               +0160,7138               +0992,3679               +0533,6354               -0105,0846               +0366,7957
-0257,6673               +0158,9947               +1015,8545               +0584,1434               -0130,2629               +0357,4232
-0202,6232               +0026,2685               +0984,5223               +0565,6393               -0120,9293               +0352,0710
-0157,4536               +0144,9907               +0983,9841               +0548,8367               -0200,3065               +0340,2468
-0079,6052               +0165,8699               +0999,2167               +0543,5069               -0101,6773               +0366,4078
-0098,1424               +0172,1591               +0967,7661               +0543,8155               -0055,7779               +0370,7511
-0120,5961               +0183,4238               +0980,9958               +0596,3718               -0092,5802               +0393,9502
-0082,5792               +0213,0027               +1022,6412               +0556,0731               -0058,3834               +0471,3614
-0095,3061               +0267,3744               +1011,8340               +0662,7171               -0075,5483               +0452,6049
-0079,2696               +0292,3946               +1079,3769               +0672,8369               -0103,0099               +0420,1910
-0047,4857               +0254,1304               +1052,0017               +0670,5409               -0074,4526               +0470,2944
-0055,9248               +0223,6145               +1086,6134               +0692,4649               -0027,0316               +0487,3780
-0086,3909               +0244,9360               +1106,7228               +0752,8617               -0146,1455               +0480,1802
-0124,0740               +0243,3600               +1092,2737               +0756,4928               -0142,9515               +0519,9544
-0051,8266               +0262,1324               +1111,1932               +0773,2327               -0034,5615               +0518,9058
-0037,9677               +0226,1656               +1144,0284               +0769,5761               -0063,5100               +0551,4075
-0032,5135               +0150,7552               +1126,6687               +0800,8307               -0075,6187               +0472,8368
-0051,1574               +0199,7887               +1130,7639               +0842,5501               -0082,8651               +0541,0999
-0088,4348               +0247,8998               +1104,0114               +0820,0922               -0078,2776               +0526,8693
-0039,9863               +0284,1472               +1105,9240               +0850,6431               -0077,3254               +0548,1984
-0026,3130               +0290,2637               +1169,5929               +0874,6539               -0071,3339               +0509,4265
-0118,3616               +0283,0997               +1138,4811               +0931,1388               -0057,2763               +0516,4725
-0078,8984               +0297,6092               +0959,4970               +0901,8493               -0049,4572               +0545,4550
-0027,3075               +0339,1081               +1126,6168               +0926,2846               -0017,2893               +0552,1687
-0043,1094               +0321,1073               +1173,1205               +0982,1131               -0044,7621               +0556,5176
-0015,5211               +0277,0441               +1145,6953               +0943,2569               +0062,6744               +0509,1600
-0011,6565               +0303,6773               +1161,3735               +0971,8744               +0062,6634               +0628,4165
+0011,0660               +0297,5524               +1179,1582               +0997,6916               +0238,1592               +0840,7560
+0053,7125               +0312,5955               +1157,2099               +0973,0985               +0100,1470               +0676,2530
+0071,2330               +0317,0218               +1137,3275               +1014,6461               -0038,0988               +0579,1462
+0071,2402               +0320,5400               +1242,0734               +1001,8512               -0061,5537               +0568,2872
