# Supplementary material for: Flash visual evoked potentials in diurnal birds of prey
Source: PeerJ. 2016 Jul 26;4:e2217. doi: 10.7717/peerj.2217 (PMC4974951; doi:10.7717/peerj.2217)
Supplement: Supplemental Information 6 [file peerj-04-2217-s006.asc]

Fs1                      Falcosacro1                             

2048                     2048                     2048                     2048                     2048                     2048
-0228,9258               -0027,0597               -0063,1563               -0014,0806               +0180,3217               +0558,9878
-0228,5749               -0027,0182               -0063,0595               -0014,0590               +0180,0453               +0558,1310
-0228,2246               -0026,9768               -0062,9629               -0014,0375               +0179,7693               +0557,2755
-0227,8747               -0026,9354               -0062,8664               -0014,0159               +0179,4938               +0556,4213
-0206,7818               -0044,7766               +0004,4681               +0013,1869               +0222,8519               +0588,4722
-0194,3566               -0043,7753               +0028,0213               +0123,8221               +0266,7004               +0569,0874
-0201,5522               -0065,8870               +0003,5956               +0137,7399               +0314,6265               +0591,7883
-0178,8015               -0085,5111               +0069,2016               +0208,6340               +0334,4146               +0593,5689
-0174,3025               -0043,7171               +0094,1632               +0264,2037               +0379,0537               +0595,7892
-0102,4518               -0054,6772               +0139,5227               +0392,3366               +0425,5112               +0610,7971
-0044,5934               -0013,1960               +0223,5377               +0482,9129               +0529,1127               +0674,7731
-0008,4295               +0031,3026               +0243,0393               +0596,6083               +0627,9499               +0781,3262
+0095,7476               +0085,4536               +0344,0607               +0738,2027               +0685,9514               +0799,5508
+0194,0501               +0141,0104               +0392,8746               +0828,3015               +0835,8823               +0887,5912
+0327,4561               +0216,7385               +0496,6178               +0981,9246               +0924,7470               +0971,9051
+0443,7492               +0297,1204               +0584,0337               +1152,5489               +1062,6666               +1113,4144
+0586,7273               +0381,9441               +0763,7463               +1308,8271               +1214,8133               +1255,9872
+0796,8111               +0485,8126               +0896,1992               +1483,0110               +1422,9384               +1328,7088
+0842,8303               +0546,6762               +0711,3697               +1432,5214               +1638,4079               +1511,4675
+1256,6569               +0866,3313               +1192,8342               +1963,5188               +1841,6991               +1715,1985
+1432,9050               +0976,5118               +1419,0105               +2313,9157               +2075,8995               +1959,7455
+1632,3740               +1143,3783               +1673,0153               +2641,8641               +2444,8100               +2181,7410
+1884,4394               +1352,4711               +1937,0432               +2918,1837               +2761,7221               +2497,8825
+2167,5840               +1529,3411               +2153,8487               +3227,5003               +3169,9864               +2853,8814
+2473,0338               +1785,9555               +2406,4489               +3499,2021               +3438,3047               +3058,5730
+2707,0177               +2011,0561               +2650,8642               +3821,9237               +3694,7660               +3365,7965
+3029,8347               +2234,3498               +2893,0791               +4082,1820               +4039,3085               +3738,5394
+3286,8766               +2454,7274               +3112,3711               +4348,2121               +4309,2579               +3989,8211
+3588,5533               +2735,5251               +3348,0327               +4605,0422               +4655,4694               +4255,5862
+3843,6604               +2939,5228               +3538,9393               +4795,6794               +4905,6237               +4534,8231
+4095,9911               +3212,6776               +3719,0675               +4957,3932               +5207,1453               +4866,1926
+4313,9589               +3402,0296               +3873,8539               +5121,6183               +5439,8480               +5071,9919
+4505,4530               +3605,9786               +4050,2623               +5224,8884               +5640,6257               +5297,8160
+4715,1624               +3819,0348               +4147,8876               +5292,7958               +5858,0326               +5512,4901
+4894,3874               +3977,8029               +4220,6757               +5386,2495               +6080,3528               +5683,6859
+4981,3541               +4079,4360               +4378,4553               +5507,6033               +6189,8135               +5850,1756
+5045,5927               +4186,1370               +4481,2324               +5530,9322               +6338,0196               +6022,5022
+5167,9027               +4277,0325               +4587,1523               +5572,7974               +6446,9962               +6165,0721
+5229,0696               +4354,2662               +4677,3406               +5597,5983               +6562,9056               +6198,7735
+5315,0636               +4414,7138               +4604,4387               +5594,5135               +6652,4196               +6278,3576
+5307,0386               +4463,8204               +4597,7318               +5471,6768               +6754,3010               +6289,4138
+5214,4549               +4499,0544               +4699,6445               +5372,9068               +6819,0095               +6336,9610
+5138,2594               +4451,5705               +4742,4272               +5444,7033               +6841,1693               +6365,8216
+5058,4563               +4372,6011               +4715,0608               +5584,0219               +6884,7233               +6333,6802
+5007,2866               +4228,7721               +4763,4087               +5382,9756               +7002,3356               +6241,0609
+5043,0281               +4214,6896               +5119,1814               +4962,1889               +7215,7547               +6271,5934
+5031,8099               +4410,8526               +5572,2848               +4863,6194               +7372,2344               +6506,6150
+5087,0868               +4598,2631               +5873,0061               +5199,1616               +7342,1077               +6774,8612
+5186,0294               +4596,8334               +5975,4692               +5622,9676               +7258,8576               +6827,1620
+5331,0481               +4584,7707               +5824,4864               +5768,4694               +7386,9559               +6658,4467
+5363,8615               +4591,8023               +5486,7151               +5623,7407               +7757,1042               +6806,1907
+5217,2811               +4607,0933               +4985,5874               +5306,4071               +8239,8883               +7341,6878
+4827,3837               +4389,1216               +4512,1716               +4885,2880               +8588,6693               +7805,1934
+4285,8159               +3972,1633               +4078,8397               +4365,9947               +8831,6936               +8090,2508
+3751,1830               +3495,0033               +3708,4361               +3831,7069               +8799,7631               +8131,5723
+3289,3793               +3060,3607               +3306,7645               +3257,0920               +8563,5297               +7864,6640
+2855,3137               +2732,2476               +2985,9913               +2826,2854               +8131,0567               +7576,2998
+2459,2864               +2471,2866               +2656,8443               +2424,6615               +7760,8743               +7213,8412
+2146,2606               +2226,5891               +2330,0081               +2172,8224               +7319,0389               +6853,8308
+1851,0409               +1944,7991               +2032,3358               +1790,6511               +6803,4018               +6483,1301
+1622,6017               +1679,4277               +1730,3099               +1572,0119               +6409,6827               +6052,9834
+1323,6780               +1384,5072               +1391,5376               +1280,3591               +5985,5208               +5608,8637
+1015,4255               +1068,2781               +1107,7513               +1033,5273               +5573,9020               +5198,1071
+0661,2472               +0738,6763               +0816,2981               +0836,8063               +5165,1650               +4737,5875
+0309,2966               +0396,5305               +0532,2366               +0546,6353               +4746,7362               +4340,8846
-0031,1976               -0023,1709               +0208,7378               +0309,1292               +4362,9145               +3854,5406
-0387,8775               -0372,9673               -0091,6547               +0083,8464               +3957,4780               +3399,7492
-0758,7115               -0682,6041               -0402,9947               -0134,3858               +3518,5572               +3039,5364
-1164,5800               -1031,2802               -0722,1967               -0404,1476               +3123,9832               +2688,7336
-1594,7443               -1468,3465               -1079,6866               -0751,8519               +2839,4016               +2386,1808
-2048,9590               -1909,0074               -1415,4646               -0998,1692               +2543,5474               +2090,7017
-2503,7714               -2329,6010               -1746,1552               -1276,2974               +2299,1745               +1759,3843
-2940,5325               -2779,9596               -2105,4752               -1604,9238               +2090,4753               +1480,9077
-3442,0657               -3278,7901               -2442,5644               -1927,9325               +1875,3017               +1257,7390
-3929,0527               -3817,0206               -2825,4199               -2256,9640               +1608,8898               +1026,2472
-4440,9747               -4332,7221               -3165,9415               -2484,6159               +1380,8196               +0731,0574
-4965,3514               -4907,9534               -3539,9181               -2671,4116               +1145,2547               +0344,5618
-5439,4595               -5454,8921               -3881,8522               -2925,8085               +0849,5135               +0046,3768
-5916,6127               -5964,6590               -4131,9409               -3195,2364               +0548,6506               -0272,2447
-6339,5743               -6463,1089               -4370,0155               -3568,2472               +0292,3155               -0442,9528
-6773,9528               -6909,7719               -4526,1949               -3892,9374               +0045,7792               -0612,5840
-7019,5155               -7165,7598               -4712,3898               -4250,0376               -0169,2003               -0888,2001
-7235,1070               -7338,3259               -4870,2032               -4519,1410               -0449,5814               -1186,8211
-7355,5875               -7310,0286               -4873,9185               -4722,9359               -0646,7880               -1431,7400
-7412,3571               -7295,6643               -4865,9794               -4815,5235               -0922,5267               -1697,9636
-7380,1991               -7271,0374               -4883,1472               -4830,3045               -1211,1965               -1968,8535
-7312,9476               -7265,8427               -4916,1583               -4830,9345               -1509,5353               -2393,4505
-7257,1137               -7182,4648               -4943,3953               -4740,3572               -1810,9284               -2735,2532
-7215,6954               -7114,0259               -5012,0860               -4672,2470               -2116,2775               -3102,6711
-7139,8578               -7106,4667               -5104,3105               -4573,9343               -2413,8519               -3377,2310
-7164,0529               -7054,3311               -5294,9614               -4499,5324               -2772,2777               -3648,0890
-7179,0145               -7093,6889               -5568,7508               -4560,6003               -3002,5642               -3913,9861
-7252,4166               -7170,7674               -5864,0385               -4616,9011               -3144,5576               -4122,3607
-7346,7828               -7259,3386               -6175,8043               -4761,4588               -3305,9176               -4273,5996
-7431,0864               -7365,4746               -6537,5641               -4974,5890               -3455,8295               -4344,0923
-7639,0314               -7525,2621               -6828,0698               -5304,4733               -3587,2937               -4404,6279
-7787,7140               -7718,8342               -7138,8033               -5697,5920               -3628,8081               -4505,4336
-7968,7384               -7912,7269               -7472,8362               -6077,6290               -3668,8127               -4507,8723
-8135,1574               -8042,7598               -7771,6991               -6498,9415               -3723,3125               -4548,5008
-8341,2027               -8185,1999               -8061,7326               -6856,2526               -3742,1875               -4549,5041
-8535,2288               -8315,6412               -8333,8290               -7244,0222               -3784,0818               -4527,4076
-8714,3956               -8483,4447               -8589,5922               -7609,3397               -3771,6182               -4531,3600
-8886,2210               -8645,6663               -8891,9796               -7894,3888               -3737,6219               -4530,2716
-9099,5858               -8803,6794               -9059,9722               -8205,0518               -3669,0021               -4549,1928
-9189,7530               -8975,3788               -9271,9144               -8470,0688               -3663,2839               -4525,7233
-9346,1155               -9182,6698               -9366,5530               -8647,9118               -3679,1581               -4498,0738
-9535,5839               -9363,1552               -9369,6251               -8850,6277               -3636,5031               -4447,2830
-9623,2996               -9557,2499               -9383,8006               -8992,7301               -3613,3025               -4444,6108
-9743,2331               -9695,8643               -9355,6149               -9082,5514               -3607,5065               -4476,5942
-9817,4069               -9886,3334               -9259,8126               -9043,9037               -3645,9485               -4454,3961
-9870,9478               -10016,5944              -9124,3031               -9004,2382               -3674,6461               -4399,7254
-9924,1768               -10174,1869              -8945,4318               -8914,4103               -3684,2490               -4434,4099
-9881,1743               -10249,1592              -8736,4837               -8818,5835               -3646,7147               -4426,4786
-9824,3804               -10279,4067              -8538,8579               -8657,8275               -3681,0187               -4451,9820
-9757,8174               -10207,6990              -8348,5022               -8463,1240               -3600,4311               -4349,2604
-9634,2879               -10141,5510              -8083,0701               -8259,0190               -3460,0244               -4191,4218
-9470,0081               -10084,6036              -7815,4218               -7994,3964               -3508,6761               -4036,2981
-9265,4019               -9905,9535               -7636,4283               -7659,4661               -3412,2322               -3845,5721
-9056,7405               -9717,7659               -7424,1365               -7319,7429               -3255,3735               -3686,2494
-8780,7773               -9540,4614               -7229,7869               -7039,9522               -3078,5399               -3470,3592
-8529,5875               -9318,9975               -7079,1493               -6761,1230               -2899,3351               -3222,9830
-8220,6428               -9064,6312               -6897,3415               -6525,8263               -2717,2092               -3061,9568
-7888,6897               -8840,8155               -6735,8750               -6292,7024               -2499,3917               -2756,0099
-7558,5469               -8605,2409               -6663,8355               -6078,7855               -2231,5689               -2473,1899
-7194,8176               -8367,0181               -6563,0912               -5923,1733               -2005,3055               -2230,5453
-6862,6072               -8092,0404               -6504,4500               -5760,8806               -1831,8752               -1944,1767
-6534,0919               -7788,2458               -6463,7868               -5622,5144               -1604,5094               -1760,3246
-6172,7083               -7470,3578               -6506,3818               -5534,0160               -1395,3280               -1554,1449
-5830,1419               -7152,7443               -6451,7829               -5388,1333               -1216,8470               -1426,1692
-5527,4171               -6815,8687               -6502,0183               -5395,2623               -1078,3270               -1319,3262
-5204,6387               -6470,5737               -6497,3123               -5366,3729               -0954,3783               -1275,9014
-4896,5662               -6108,5038               -6566,2309               -5390,0612               -0826,2314               -1174,9826
-4652,4813               -5776,9232               -6576,7471               -5351,3403               -0747,3761               -1092,1957
-4457,3140               -5495,5327               -6639,0866               -5329,4285               -0703,8876               -0993,5441
-4315,9417               -5144,0381               -6575,6104               -5304,8855               -0572,1570               -0917,5915
-4251,6200               -4907,5285               -6565,2899               -5355,6998               -0489,8601               -0883,4097
-4213,3590               -4644,6227               -6538,5326               -5337,4127               -0457,1258               -0761,4274
-4228,5382               -4463,4444               -6531,9605               -5354,0598               -0437,7787               -0689,5677
-4310,2985               -4323,9497               -6449,7301               -5303,6641               -0423,5417               -0636,7026
-4386,1370               -4304,2141               -6310,2354               -5336,3215               -0341,1904               -0657,2176
-4496,4079               -4306,7384               -6185,1225               -5260,8687               -0376,6377               -0740,5905
-4623,0049               -4307,5474               -5947,8982               -5158,1684               -0372,6175               -0704,8371
-4720,0483               -4368,1021               -5707,6032               -5063,3526               -0401,6074               -0731,8725
-4842,5636               -4504,2213               -5473,5717               -4920,9230               -0503,8777               -0767,4076
-4917,6806               -4639,8326               -5245,3716               -4712,3248               -0589,1559               -0818,3371
-4949,6453               -4723,9959               -4942,5294               -4470,4349               -0681,6895               -0880,8951
-4977,2990               -4853,0636               -4694,9035               -4306,6928               -0786,0527               -0978,7834
-5003,9027               -4941,9329               -4460,5665               -4110,7172               -0963,1503               -1101,4561
-5018,0962               -5060,2028               -4235,7034               -3905,3452               -1108,4855               -1199,3042
-4983,4203               -5115,3716               -4050,1652               -3710,9477               -1209,2729               -1278,8131
-4996,2840               -5219,0550               -3923,9050               -3515,3525               -1286,2772               -1514,1267
-5002,7294               -5304,6970               -3761,4283               -3315,7676               -1426,3236               -1622,9787
-4986,7572               -5342,7791               -3630,2275               -3170,2815               -1569,7069               -1736,3599
-4960,4864               -5341,5905               -3499,6278               -3074,5837               -1683,1400               -1880,4666
-4916,5876               -5336,6091               -3365,0398               -2990,8706               -1727,0777               -1987,9743
-4862,5545               -5308,5066               -3258,6865               -2874,7061               -1820,4114               -2106,2758
-4839,5013               -5271,2711               -3199,8499               -2859,2811               -1912,5890               -2197,8735
-4779,0269               -5187,4674               -3102,8002               -2762,5916               -1931,6116               -2237,2732
-4695,6530               -5093,9479               -2965,8046               -2718,0419               -1934,5900               -2293,4037
-4637,6894               -5035,8415               -2882,6757               -2664,3104               -1931,5022               -2370,1566
-4617,4697               -4988,9150               -2814,9962               -2668,8128               -1955,5445               -2485,6726
-4582,5231               -4889,5610               -2721,5388               -2700,7281               -1900,0623               -2518,0709
-4496,4158               -4798,9704               -2712,1676               -2753,2483               -1963,3276               -2611,9471
-4401,4617               -4670,9259               -2654,8742               -2749,8810               -1989,0871               -2617,8601
-4332,9991               -4535,5929               -2621,6950               -2806,1018               -2072,7249               -2701,1358
-4276,5411               -4441,2563               -2594,9527               -2862,5879               -2098,4134               -2761,5426
-4225,3547               -4361,2290               -2607,5590               -2863,3212               -2129,9259               -2853,7950
-4134,7889               -4277,5655               -2629,9495               -2889,8264               -2215,3513               -2893,3305
-4064,9959               -4088,8192               -2672,9900               -2931,9817               -2316,4031               -2946,6215
-4004,0275               -3993,2399               -2790,0532               -3012,6264               -2418,7266               -2994,6001
-3975,3898               -3940,3364               -2791,9174               -3048,8510               -2455,1515               -3011,2404
-3894,2826               -3871,2246               -2898,9597               -3126,2636               -2470,5333               -3030,5145
-3892,9353               -3712,5066               -2934,3629               -3228,7484               -2507,4543               -3074,2080
-3860,1256               -3643,3941               -3062,5257               -3307,0959               -2512,1124               -3048,0457
-3801,4875               -3601,8768               -3128,4840               -3389,5045               -2533,5194               -2986,9847
-3786,5042               -3523,1351               -3227,4163               -3445,0300               -2514,3205               -2944,0965
-3785,5683               -3478,8784               -3256,3038               -3466,3838               -2457,9435               -2864,7494
-3783,6271               -3476,1943               -3270,7156               -3518,6173               -2381,8613               -2847,5274
-3710,9476               -3429,6839               -3268,0126               -3524,5860               -2417,2782               -2762,3029
-3687,4405               -3342,3025               -3275,4149               -3544,9227               -2479,5299               -2719,8899
-3670,7344               -3340,7702               -3234,1037               -3623,6805               -2465,7809               -2638,6453
-3655,6895               -3341,5617               -3169,0402               -3639,1424               -2446,6467               -2610,3474
-3617,4060               -3318,8617               -3107,1977               -3670,9431               -2428,3911               -2635,0404
-3617,7605               -3296,0631               -3057,7045               -3674,8946               -2415,5601               -2606,0750
-3601,2148               -3253,7865               -2981,2279               -3712,8121               -2400,0983               -2568,6917
-3580,7239               -3239,1899               -2882,6575               -3697,4114               -2319,3394               -2525,7392
-3587,3392               -3249,3159               -2794,4935               -3707,7514               -2260,1458               -2520,6623
-3556,5940               -3225,6038               -2710,8633               -3727,2544               -2254,9702               -2553,8321
-3547,3755               -3175,9095               -2574,1097               -3760,3886               -2239,4298               -2574,9374
-3502,7504               -3131,2431               -2468,9932               -3750,9656               -2261,6450               -2494,1254
-3489,6987               -3128,8427               -2368,5367               -3735,3010               -2219,8658               -2478,9224
-3442,1410               -3057,7749               -2271,7357               -3704,4356               -2177,5951               -2456,9887
-3482,7077               -3014,0319               -2183,9227               -3734,1711               -2085,2321               -2428,5967
-3426,6743               -2978,9305               -2145,3770               -3666,2691               -2041,9601               -2435,6053
-3403,2990               -2916,5505               -2053,1374               -3618,4949               -2006,4280               -2387,8339
-3407,2951               -2847,7948               -1952,6266               -3652,2308               -2017,2168               -2334,5978
-3418,9285               -2845,0379               -1910,3233               -3628,9663               -1931,1787               -2298,2032
-3402,9222               -2819,8056               -1877,5721               -3584,1309               -1824,3881               -2253,5643
-3407,5833               -2809,0201               -1865,0140               -3481,1299               -1783,7248               -2272,5645
-3429,9760               -2788,9133               -1862,0278               -3383,7611               -1723,8686               -2161,8046
-3467,3203               -2756,3224               -1800,7093               -3325,3714               -1633,7240               -2129,9415
-3475,8966               -2714,4276               -1795,6908               -3262,4432               -1550,5581               -2003,8359
-3478,8427               -2722,2309               -1858,0052               -3196,5515               -1506,8255               -1899,2480
-3444,2552               -2733,3633               -1850,2057               -3123,4907               -1423,5963               -1869,4265
-3429,7738               -2735,0323               -1909,3960               -3112,7533               -1398,9140               -1816,3334
-3363,0071               -2670,0500               -1882,7632               -3139,2385               -1308,0704               -1747,2231
-3350,5797               -2673,5707               -1871,8252               -3051,9162               -1292,8835               -1624,4596
-3379,7120               -2628,1927               -1922,8323               -3031,8268               -1209,5471               -1588,0040
-3335,8975               -2650,6175               -2018,2053               -2997,9241               -1139,3276               -1549,3469
-3313,0720               -2647,0925               -2084,8747               -3022,5986               -1094,1426               -1517,3126
-3293,4422               -2620,3997               -2157,3344               -3029,8151               -1065,6915               -1395,8433
-3247,8538               -2570,0607               -2222,1593               -3021,6877               -1025,3718               -1321,9638
-3188,5375               -2548,1057               -2308,7493               -3051,4679               -0955,3012               -1262,0493
-3157,8687               -2539,7514               -2376,3649               -3049,5984               -0912,9228               -1263,3070
-3127,7813               -2479,8379               -2429,6902               -3078,5920               -0856,2026               -1194,3408
-3125,8399               -2400,2420               -2488,3119               -3114,9290               -0803,7797               -1183,2445
-3017,3760               -2357,3900               -2512,3551               -3116,2732               -0742,3451               -1039,2527
-3041,5687               -2294,1575               -2580,6950               -3095,2403               -0655,9317               -0970,5056
-3025,3447               -2235,3048               -2617,6159               -3083,9160               -0586,4678               -0942,4145
-3000,7288               -2198,3736               -2645,2206               -3114,0287               -0489,2624               -0891,4534
-2940,8972               -2169,5488               -2647,0694               -3138,0191               -0437,5973               -0822,5417
-2917,7140               -2104,8182               -2675,5534               -3151,9679               -0380,6164               -0750,8744
-2914,5235               -2031,7902               -2684,1913               -3184,4183               -0346,0220               -0686,7315
-2882,2812               -2004,3508               -2679,6512               -3245,6478               -0219,0467               -0646,4963
-2841,3859               -2027,6324               -2680,1180               -3252,2731               -0166,2853               -0619,9143
-2820,7369               -1992,4416               -2716,7695               -3201,3677               -0176,4921               -0580,5412
-2765,7671               -1932,3922               -2715,0303               -3244,9958               -0062,6599               -0644,2511
-2703,4047               -1936,9648               -2689,1906               -3243,1757               +0022,7143               -0509,5560
-2675,4150               -1937,6657               -2689,7825               -3249,4703               +0072,7074               -0421,0195
-2588,8133               -1930,6397               -2676,8948               -3255,7512               +0095,2753               -0436,5836
-2562,8739               -1917,7613               -2686,4337               -3262,5443               +0146,7048               -0458,0048
-2452,5639               -1870,3770               -2639,5134               -3160,7623               +0142,5068               -0376,4527
-2386,5336               -1864,7925               -2573,3275               -3077,2044               +0177,7542               -0305,3992
-2326,8847               -1859,2893               -2501,9121               -3029,8055               +0170,6113               -0234,3646
-2300,4039               -1827,0776               -2479,4941               -2933,7734               +0201,0136               -0260,4460
-2242,5101               -1805,2867               -2427,2228               -2830,6245               +0184,5572               -0214,7802
-2147,7724               -1783,7784               -2369,6798               -2705,0925               +0230,7934               -0197,7436
-2096,9184               -1724,2233               -2337,7515               -2557,9646               +0161,4530               -0169,7649
-2042,5995               -1670,9133               -2213,0001               -2493,5859               +0092,3717               -0208,5904
-1906,1236               -1636,9336               -2173,6927               -2377,9743               +0130,6137               -0160,8736
-1778,2425               -1605,2092               -2143,5775               -2265,5263               +0133,1310               -0208,0563
-1645,0732               -1555,1579               -2095,7020               -2168,9768               +0111,3951               -0219,1694
-1540,9789               -1478,0153               -2037,1950               -2080,2069               +0061,6136               -0244,8339
-1471,8126               -1407,3688               -1956,5909               -2001,4181               +0088,9596               -0247,1848
-1422,7858               -1328,7081               -1848,7902               -1934,1837               +0060,5351               -0348,6016
-1412,7966               -1260,3919               -1814,0989               -1908,9649               +0001,0129               -0355,7350
-1330,6526               -1195,5201               -1724,5958               -1814,8724               -0055,9549               -0434,5367
-1287,0098               -1065,0109               -1756,0952               -1747,3572               -0087,0191               -0425,9270
-1198,3030               -0985,9158               -1657,9587               -1678,9859               -0092,9795               -0455,2832
-1170,7512               -0877,7708               -1679,5890               -1667,7370               -0145,4765               -0492,6236
-1065,0994               -0788,9254               -1665,2579               -1580,3765               -0232,1285               -0534,3406
-0992,0475               -0721,1035               -1653,5064               -1600,6934               -0280,1591               -0621,5168
-0925,9375               -0602,1384               -1625,5291               -1549,3100               -0319,7483               -0660,2375
-0847,6724               -0464,9386               -1597,5405               -1540,6326               -0401,2459               -0795,9617
-0819,2396               -0374,2800               -1617,8880               -1515,3158               -0462,8330               -0840,9024
-0791,4233               -0318,4878               -1668,0937               -1422,3859               -0491,4898               -0875,6197
-0737,6126               -0260,9293               -1668,3403               -1384,2729               -0529,0609               -0874,9693
-0703,7523               -0262,8665               -1656,0990               -1356,7842               -0536,4909               -0937,3649
-0671,6698               -0171,5464               -1690,5697               -1300,5371               -0551,6035               -0950,5257
-0640,4123               -0089,5922               -1722,4904               -1256,0034               -0561,1907               -0898,4050
-0647,3116               -0040,7100               -1748,9108               -1230,8209               -0536,6985               -0954,0460
-0667,3442               -0061,9115               -1710,0100               -1233,5121               -0526,9231               -0969,9061
-0669,0304               -0031,6066               -1722,7316               -1224,9980               -0553,2465               -0970,9706
-0678,3550               +0013,2952               -1706,3592               -1210,9587               -0600,3042               -0998,4692
-0712,6256               +0063,5625               -1763,5298               -1161,8824               -0557,6955               -1000,7946
-0742,1866               +0101,4881               -1672,9773               -1110,0881               -0547,1638               -0998,3303
-0760,3784               +0105,4086               -1713,4824               -1115,5680               -0473,5193               -1015,7353
-0745,8393               +0097,7327               -1724,0501               -1067,1828               -0439,8804               -1032,9050
-0780,1778               +0084,4436               -1760,9291               -1041,7092               -0432,9448               -0998,7272
-0799,5206               +0108,3440               -1721,4435               -1010,9904               -0510,5317               -0931,6406
-0785,8947               +0098,7195               -1684,3698               -1053,2573               -0501,0827               -0906,5120
-0786,1084               +0084,3576               -1628,4256               -1042,2166               -0475,0491               -0878,6359
-0795,6481               +0057,1882               -1654,6666               -1031,6721               -0483,2003               -0898,3088
-0786,2578               +0056,2661               -1595,7184               -0992,5102               -0525,8485               -0895,4466
-0751,5249               +0068,7237               -1608,8445               -0923,1232               -0516,0148               -0869,5140
-0760,9889               +0088,2362               -1536,6871               -0899,5607               -0513,5627               -0830,6131
-0831,1229               +0090,2665               -1461,0071               -0960,2098               -0491,0190               -0837,6698
-0803,6219               +0078,8853               -1451,4369               -0931,8632               -0460,0033               -0809,0823
-0777,6057               +0088,8427               -1445,1161               -1009,3891               -0419,0241               -0823,5597
-0746,5159               +0079,9153               -1369,5686               -0981,9980               -0503,2660               -0814,9074
-0741,0467               +0114,0433               -1303,5040               -0949,9227               -0503,1139               -0808,1498
-0750,0172               +0115,3217               -1226,3281               -0895,3195               -0542,0096               -0796,8068
-0749,9354               +0090,4607               -1167,0558               -0843,9761               -0468,9701               -0824,0786
-0736,7151               +0101,2864               -1148,6648               -0828,5582               -0475,1250               -0821,8121
-0733,2752               +0150,1552               -1113,8257               -0840,5760               -0560,4829               -0847,4651
-0705,9751               +0165,4723               -1019,3541               -0881,6235               -0548,0512               -0779,3684
-0664,7011               +0189,5870               -0955,6840               -0844,3500               -0520,1501               -0807,7591
-0652,6449               +0205,7286               -0959,4716               -0775,2010               -0522,7412               -0845,1079
-0611,2881               +0218,4781               -0902,4349               -0733,2314               -0543,6525               -0812,7877
-0558,1324               +0229,6441               -0845,1953               -0736,1821               -0525,8182               -0842,5642
-0477,7808               +0292,6082               -0797,2633               -0670,7514               -0538,5772               -0744,9782
-0460,9662               +0338,5600               -0760,1183               -0641,9633               -0578,0953               -0808,5924
-0444,3169               +0397,3195               -0702,5050               -0660,4231               -0569,2790               -0803,8184
-0418,3653               +0406,7068               -0677,7490               -0681,7907               -0562,1481               -0845,0279
-0342,3689               +0412,0480               -0653,5909               -0664,2850               -0546,6724               -0878,3407
-0336,4124               +0432,3288               -0693,2426               -0692,0035               -0563,6581               -0827,9883
-0300,9602               +0480,8805               -0593,6561               -0668,7061               -0645,8795               -0763,6032
-0276,2819               +0471,1935               -0589,3496               -0678,7526               -0566,3263               -0873,6330
-0230,6050               +0439,3687               -0563,2688               -0636,5835               -0540,0198               -0779,9831
-0243,3603               +0488,7024               -0551,8740               -0667,7481               -0599,7451               -0826,4185
-0186,5791               +0552,7249               -0579,1403               -0656,8495               -0581,5892               -0795,5073
-0134,9986               +0567,0560               -0542,0925               -0659,1942               -0555,3591               -0750,4145
-0141,7963               +0597,2215               -0496,5601               -0667,3178               -0588,6032               -0760,7806
-0110,6162               +0597,6320               -0510,7913               -0736,2655               -0593,0750               -0803,5406
-0104,3255               +0619,2784               -0461,3200               -0790,7949               -0545,0875               -0822,7115
-0041,4991               +0641,6954               -0399,4901               -0758,5646               -0543,9378               -0825,9752
+0008,4689               +0679,5588               -0419,8411               -0702,9012               -0536,9697               -0838,4941
+0058,8142               +0741,4240               -0399,2025               -0684,3504               -0497,0701               -0847,7830
+0095,2185               +0749,4338               -0351,8818               -0719,9856               -0432,2073               -0948,8386
+0162,3380               +0740,3114               -0263,7613               -0771,3610               -0394,1397               -0899,9603
+0217,6968               +0790,1527               -0296,1568               -0799,0556               -0398,5605               -0961,6701
+0280,0977               +0796,2396               -0262,0959               -0811,9148               -0436,1477               -0937,1081
+0293,3716               +0800,3499               -0230,5430               -0855,8091               -0449,9803               -0893,4504
+0355,0239               +0879,2741               -0194,9301               -0856,6146               -0371,3057               -0959,0285
+0385,4329               +0860,2714               -0175,2160               -0826,9873               -0342,0939               -0966,2929
+0405,0596               +0874,5085               -0108,2902               -0801,2165               -0316,7173               -0989,5193
+0453,5625               +0907,7023               -0057,3063               -0788,8243               -0294,2385               -1019,0066
+0492,5462               +0939,4632               -0067,4738               -0779,7518               -0286,1751               -0980,6246
+0492,8281               +0971,7308               -0025,9523               -0842,9232               -0319,6791               -0997,8099
+0511,4802               +0976,2562               +0045,0200               -0814,4226               -0303,3524               -1020,7884
+0553,1264               +0966,5139               +0011,4432               -0821,8711               -0296,4927               -1040,6316
+0576,3254               +0962,3515               +0110,3012               -0740,9586               -0340,9393               -1000,6976
+0588,9925               +1018,1856               +0082,7098               -0758,7293               -0330,0706               -0988,2847
+0559,5029               +1033,6155               +0107,5636               -0763,8431               -0281,6827               -0972,8844
+0565,9759               +1024,4591               +0122,1763               -0742,6977               -0311,8196               -0938,0491
+0585,2095               +1068,0802               +0134,5299               -0690,1977               -0319,0253               -0960,2944
+0633,2447               +1094,8404               +0112,0835               -0704,5594               -0358,0883               -0954,0279
+0633,2707               +1143,0361               +0116,2128               -0730,1869               -0307,3022               -0946,2366
+0685,0949               +1191,7296               +0170,1025               -0706,8815               -0314,7490               -0853,5392
+0658,7865               +1203,5354               +0224,2952               -0654,7021               -0257,8092               -0900,8278
+0627,2913               +1211,8451               +0224,4123               -0652,8006               -0294,2090               -0856,4841
+0617,5434               +1211,3601               +0234,3649               -0608,3856               -0297,1239               -0875,1283
+0688,2901               +1216,1229               +0248,6093               -0559,7751               -0290,3952               -0867,3578
+0712,3748               +1262,7585               +0266,0706               -0555,9977               -0287,9391               -0849,9857
+0723,0458               +1320,6603               +0281,5389               -0585,4189               -0263,4225               -0866,7860
+0702,7888               +1262,9471               +0346,3724               -0656,1413               -0227,7583               -1095,2990
+0693,3922               +1307,5422               +0344,0979               -0692,9179               -0215,6942               -1001,5739
+0714,5421               +1306,1604               +0336,4804               -0663,8792               -0221,8915               -0938,3607
+0749,8092               +1384,0763               +0342,4068               -0686,2578               -0235,2833               -0948,7278
+0752,8900               +1386,5140               +0356,1933               -0695,9323               -0239,7106               -0875,1169
+0753,6072               +1376,0305               +0401,3876               -0682,5921               -0198,2891               -0922,0973
+0773,6716               +1367,6638               +0435,2579               -0650,3320               -0200,9700               -0891,4899
+0768,9595               +1379,5757               +0446,9844               -0660,7606               -0273,3681               -0933,6388
+0789,7974               +1401,2348               +0470,0413               -0620,3713               -0283,1005               -0921,2599
+0775,4197               +1416,0879               +0504,9479               -0581,9924               -0265,4713               -0865,3757
+0806,8516               +1377,1003               +0547,4828               -0559,7818               -0338,2132               -0918,3542
+0813,1077               +1417,6155               +0587,7439               -0487,4402               -0371,3502               -0961,4207
+0800,5197               +1397,2486               +0661,4157               -0433,7191               -0329,3376               -0930,1489
+0798,4849               +1465,0331               +0662,3566               -0344,0491               -0266,6370               -0961,4142
+0800,8575               +1458,9941               +0662,3222               -0193,6303               -0318,8781               -0874,8603
+0773,5749               +1498,9972               +0675,8686               -0099,9434               -0290,2918               -0839,4003
+0789,3185               +1484,0418               +0764,4127               -0093,9048               -0302,1240               -0803,1599
+0756,7420               +1479,7309               +0752,5619               -0070,5569               -0351,8852               -0814,1512
+0806,3253               +1465,6910               +0748,1444               -0003,3598               -0427,3166               -0788,1667
+0779,2509               +1488,4807               +0780,5802               +0023,9015               -0428,8305               -0765,4633
+0786,7825               +1505,6302               +0783,3616               +0093,6124               -0405,5820               -0653,1099
+0778,8608               +1495,1202               +0799,0416               +0122,8781               -0375,7801               -0674,9005
+0698,1405               +1504,8644               +0845,8372               +0175,8699               -0418,9732               -0658,4810
+0739,9858               +1497,8737               +0823,8739               +0181,2606               -0408,8915               -0670,7932
+0712,4597               +1513,8790               +0844,4385               +0142,8392               -0401,4607               -0590,5405
+0721,5393               +1485,1150               +0841,0543               +0187,9677               -0363,9248               -0549,1943
+0694,8627               +1496,4387               +0833,5976               +0149,6112               -0385,0661               -0539,9259
+0668,5176               +1418,1295               +0817,5953               +0192,3816               -0407,0518               -0546,0459
+0666,0388               +1350,7452               +0869,1793               +0155,4397               -0378,5293               -0579,7358
+0676,6140               +1343,9917               +0930,2406               +0169,3671               -0365,9646               -0532,8029
+0669,8823               +1345,6115               +0883,8242               +0155,0235               -0351,6458               -0469,7839
+0665,3971               +1349,0845               +0899,3295               +0187,3102               -0312,1058               -0527,5431
+0679,8993               +1320,7368               +0851,2751               +0174,4796               -0302,0930               -0559,8014
+0683,7175               +1285,4557               +0860,2374               +0197,4768               -0293,8965               -0568,4526
+0685,9438               +1268,1477               +0828,1357               +0192,4731               -0343,5080               -0541,8285
+0676,4864               +1298,0351               +0852,1963               +0158,7066               -0392,1950               -0487,0658
+0679,2218               +1241,8311               +0912,3491               +0220,5158               -0351,1952               -0476,0490
+0675,2494               +1253,2416               +0894,9361               +0288,7137               -0319,8873               -0488,4567
+0673,2226               +1260,9956               +0893,6159               +0286,4404               -0325,9031               -0538,4900
+0625,4604               +1256,0033               +0944,1430               +0306,7036               -0353,1709               -0517,2214
+0643,7585               +1245,7540               +0983,7062               +0318,3723               -0335,9880               -0557,5724
+0634,0705               +1257,0911               +0941,3768               +0311,8318               -0351,8663               -0506,2065
+0628,5331               +1325,2468               +0919,9579               +0282,7370               -0360,3444               -0522,5252
+0646,3987               +1308,7112               +0933,3938               +0265,0538               -0329,9911               -0547,4965
+0687,7927               +1312,0245               +0962,0421               +0272,8907               -0240,6995               -0525,5742
+0695,7638               +1312,7099               +0970,9060               +0260,3974               -0296,6790               -0502,6464
+0657,1302               +1362,1881               +1016,9516               +0286,1283               -0314,9590               -0462,6615
+0687,2621               +1365,1577               +1019,7667               +0289,0127               -0318,9087               -0499,0448
+0714,5673               +1369,1246               +1035,5911               +0291,8348               -0336,5076               -0494,8911
+0689,9911               +1355,1809               +1072,8718               +0248,6807               -0373,6435               -0458,5915
+0686,7555               +1345,0219               +1003,3825               +0217,1926               -0363,4894               -0453,4654
+0666,2756               +1312,1410               +1025,8171               +0236,9073               -0399,1474               -0462,9802
+0680,0691               +1330,1609               +1045,3921               +0246,3140               -0369,1392               -0432,6146
+0636,8378               +1325,7198               +1001,8068               +0269,2127               -0334,3457               -0447,6157
+0593,1958               +1321,7583               +1052,6535               +0319,3673               -0353,3201               -0384,5009
+0578,0058               +1317,7647               +1014,5128               +0320,3024               -0348,1436               -0343,5784
+0601,6310               +1315,9001               +1027,6534               +0371,2688               -0378,6252               -0338,5522
+0625,0447               +1367,6249               +0992,8414               +0358,6102               -0391,2790               -0376,2298
+0630,2823               +1384,2150               +1008,6363               +0339,5290               -0343,2323               -0356,7605
+0617,7715               +1380,1348               +1034,6675               +0309,2700               -0349,9606               -0360,9375
+0648,8888               +1369,8207               +0999,6735               +0380,1936               -0325,6002               -0304,3468
+0660,1844               +1365,9588               +0997,2175               +0390,1348               -0320,4563               -0302,2542
+0672,2104               +1410,0113               +1003,3491               +0360,3271               -0320,5303               -0279,7284
+0688,4932               +1392,0550               +1023,5043               +0402,7502               -0259,5226               -0241,7884
+0713,2025               +1414,0081               +1029,8627               +0477,5704               -0292,6986               -0262,5814
+0742,5201               +1398,1710               +1022,3422               +0438,2428               -0308,3110               -0268,1521
+0776,5994               +1414,8539               +0998,7298               +0407,4505               -0334,8769               -0239,7512
+0860,6364               +1432,3953               +1065,6595               +0369,1406               -0340,8761               -0238,4940
+0893,3033               +1468,0097               +1021,9620               +0379,1462               -0352,4473               -0257,1154
+0896,8007               +1524,1419               +1003,6785               +0373,4133               -0378,3653               -0303,3595
+0900,4109               +1514,5625               +1006,5739               +0363,8516               -0414,9711               -0311,0796
+0968,4033               +1514,3503               +1072,5996               +0365,6557               -0361,4941               -0332,7612
+0979,5733               +1630,1591               +1028,7047               +0381,7718               -0366,6817               -0337,4480
+1043,2700               +1662,5455               +1093,3492               +0345,4924               -0340,5272               -0290,7958
+1086,4775               +1661,4999               +1149,5404               +0341,4478               -0295,5104               -0331,8179
+1171,4520               +1712,2366               +1083,9101               +0422,9474               -0272,6674               -0365,1963
+1163,7933               +1727,4102               +1097,6964               +0441,9103               -0264,9804               -0308,2785
+1206,0768               +1751,1533               +1121,5956               +0441,0350               -0323,6674               -0281,7854
+1268,0039               +1727,5598               +1104,4960               +0484,8973               -0312,9230               -0240,3440
+1293,9482               +1744,3157               +1119,6365               +0503,5920               -0284,9989               -0239,4124
+1274,7188               +1793,8900               +1127,7586               +0560,6809               -0284,9398               -0214,0928
+1296,8376               +1813,2025               +1139,3893               +0572,1659               -0305,2979               -0226,8402
+1374,1990               +1772,3438               +1137,2305               +0588,0243               -0306,2155               -0198,9204
+1376,6364               +1790,2857               +1124,3144               +0668,5193               -0355,7509               -0174,7965
+1371,8992               +1806,9634               +1103,4248               +0686,4332               -0314,0579               -0142,8139
+1364,5882               +1757,4664               +1067,4859               +0755,0902               -0301,1553               -0192,0505
+1411,7417               +1747,7959               +1065,0597               +0833,5982               -0316,4425               -0198,4333
+1392,6726               +1715,4643               +1090,4615               +0873,0759               -0306,0787               -0160,3868
+1388,4588               +1720,3236               +1042,0531               +0951,0653               -0319,3624               -0035,3468
+1409,6959               +1707,8192               +0991,8086               +0968,7707               -0266,1168               -0014,2215
+1381,8735               +1744,9043               +1016,4765               +1019,2306               -0315,6652               -0070,7548
+1348,4124               +1682,4406               +1048,4531               +1024,6217               -0313,2122               -0029,1859
+1340,8813               +1735,6217               +1012,9158               +1084,0461               -0362,4439               +0037,8942
+1358,6301               +1718,6395               +0960,7820               +1076,6765               -0302,1321               +0098,2623
+1384,2326               +1725,2965               +1006,7731               +1112,5960               -0335,0277               +0117,9866
+1372,2818               +1783,0755               +0958,8087               +1114,7232               -0260,3634               +0052,3932
+1365,7814               +1764,3889               +0948,3617               +1084,6923               -0265,6743               +0101,0891
+1347,5459               +1730,3063               +0909,4793               +1127,8675               -0262,3439               +0151,1185
+1367,7967               +1720,5183               +0933,9712               +1094,1183               -0265,1985               +0203,8063
+1368,6607               +1742,1786               +0904,1997               +1115,8560               -0210,7858               +0236,4784
+1359,0772               +1789,3597               +0926,3799               +1121,3970               -0195,1906               +0303,6708
+1368,2101               +1747,7404               +0901,4130               +1077,7225               -0160,7116               +0309,6295
+1366,1666               +1734,7736               +0888,6476               +1132,3669               -0129,5614               +0356,0265
+1391,0047               +1715,5626               +0847,1435               +1160,4006               -0175,7370               +0410,5298
+1335,6465               +1689,4835               +0843,7713               +1115,6662               -0128,2449               +0351,3455
+1343,7571               +1696,5191               +0901,4452               +1132,2156               -0104,5440               +0407,2986
+1314,6124               +1679,5548               +0894,6604               +1123,5282               -0085,3915               +0464,0783
+1283,9903               +1645,8645               +0855,1791               +1093,4826               -0150,0701               +0465,3941
+1268,1350               +1651,9856               +0888,0435               +1066,0848               -0177,3943               +0441,0552
+1285,4834               +1649,9904               +0900,9670               +1087,9613               -0186,9306               +0460,9548
+1226,1194               +1643,1300               +0903,8891               +1127,7598               -0168,9822               +0483,5940
+1221,8512               +1657,1478               +0900,6287               +1136,0933               -0153,0396               +0500,9969
+1175,5389               +1639,0573               +0905,0067               +1155,7802               -0203,4733               +0490,9554
+1155,1061               +1605,6153               +0913,3050               +1126,0324               -0170,4906               +0464,0286
+1117,1799               +1546,7914               +0949,0846               +1155,9585               -0211,9035               +0504,1198
+1104,0632               +1575,7273               +0947,4011               +1145,9956               -0203,0076               +0553,7236
+1081,8343               +1586,4309               +0940,7059               +1152,4123               -0149,7149               +0552,3950
+1032,6368               +1571,5595               +0929,0717               +1129,7512               -0150,5456               +0538,0469
+1024,0588               +1526,3841               +0926,7801               +1227,2577               -0164,0565               +0624,6355
+1007,1561               +1540,5010               +0940,3552               +1207,7813               -0181,6009               +0681,6655
+0971,7306               +1517,0377               +0939,2590               +1191,7245               -0206,5037               +0617,0026
+0962,3199               +1524,9935               +0924,6949               +1215,2689               -0155,5783               +0653,0377
+0937,7502               +1505,5772               +0944,9798               +1299,5206               -0160,6225               +0633,4552
+0914,3696               +1492,7612               +0925,4877               +1254,0535               -0166,0627               +0710,2931
+0883,1553               +1467,6144               +0915,8544               +1263,8888               -0206,0597               +0737,1742
+0886,7344               +1458,5769               +0936,6694               +1263,7398               -0268,7866               +0769,9925
+0894,7531               +1459,8002               +0909,3645               +1368,6542               -0121,5943               +0799,3440
+0880,4151               +1479,5320               +0933,8149               +1433,0266               -0030,3802               +0827,4572
+0907,0402               +1451,0416               +0996,0304               +1426,5868               -0143,8415               +0838,0737
+0925,2984               +1416,6196               +1046,3885               +1427,2415               -0192,1652               +0836,8915
+0964,3156               +1397,2892               +1097,1600               +1458,2174               -0227,7303               +0849,6646
+0997,7094               +1394,9198               +1101,7889               +1509,7574               -0245,8539               +0855,5480
+1017,4020               +1378,0968               +1112,9619               +1448,1056               -0233,8623               +0849,6780
+1009,3893               +1371,4692               +1183,7346               +1475,7007               -0150,0925               +0833,2114
+1046,1248               +1373,3320               +1190,3369               +1484,0229               -0185,2603               +0812,3527
+1029,9932               +1381,8534               +1180,0874               +1499,3213               -0189,9813               +0875,5380
+1075,9672               +1372,8985               +1191,9374               +1521,4953               -0151,7660               +0870,1744
+1115,0518               +1429,9534               +1231,7104               +1498,3837               -0092,5304               +0854,6312
+1119,7486               +1423,2458               +1250,8887               +1437,6089               -0068,6856               +0821,1456
+1182,7008               +1432,5785               +1223,7130               +1412,1730               -0049,8060               +0770,9771
+1197,7828               +1459,7849               +1215,7085               +1396,3737               -0065,9706               +0790,5506
+1221,7900               +1444,1517               +1235,4463               +1395,5935               -0042,7021               +0812,6236
+1243,9245               +1490,0498               +1261,8066               +1364,1535               -0029,3975               +0775,8518
+1263,1020               +1499,3176               +1295,2399               +1333,6971               -0026,5410               +0680,9149
+1240,6218               +1482,9839               +1261,2702               +1321,4690               +0063,4639               +0683,3264
+1269,0917               +1476,1163               +1297,2931               +1332,0017               +0179,6920               +0700,5849
+1262,6769               +1492,0849               +1324,1988               +1332,6367               +0203,7964               +0678,5986
+1302,2792               +1540,5829               +1333,7413               +1283,9107               +0108,0914               +0695,0071
+1348,2258               +1570,5906               +1328,8524               +1287,5365               +0122,3306               +0681,9262
+1356,3575               +1619,1473               +1329,2422               +1291,2522               +0086,6349               +0648,8720
+1336,2538               +1646,6089               +1275,8023               +1288,7459               +0123,1549               +0635,4471
+1369,9024               +1674,2697               +1318,0504               +1258,5769               +0110,7705               +0693,6358
+1409,2613               +1652,3895               +1311,5427               +1250,1268               +0120,2840               +0741,8379
+1428,3172               +1746,1989               +1296,3742               +1231,8499               +0193,4688               +0748,7428
+1424,5239               +1777,9302               +1282,5745               +1236,5244               +0196,9314               +0733,1670
+1437,0805               +1763,4863               +1317,3406               +1259,2112               +0179,5966               +0767,4678
+1448,7523               +1791,4101               +1326,9090               +1245,3801               +0214,7608               +0756,7949
+1492,6562               +1804,0926               +1337,5862               +1232,0721               +0198,5637               +0776,9075
+1521,4060               +1846,1232               +1297,6871               +1256,2836               +0221,1467               +0755,3090
+1538,2654               +1857,4335               +1273,0158               +1229,7591               +0228,2295               +0791,7134
+1526,0589               +1860,0239               +1287,8682               +1289,7823               +0278,9778               +0763,2052
+1561,7206               +1875,6789               +1303,0492               +1301,7239               +0251,9020               +0752,0277
+1549,7995               +1889,8168               +1338,8387               +1285,3795               +0263,5607               +0669,7579
+1537,1530               +1896,7261               +1355,8808               +1282,2386               +0325,4352               +0638,9899
+1564,0492               +1875,6907               +1348,0558               +1296,7047               +0443,2496               +0645,7978
+1533,7047               +1898,4759               +1359,5046               +1306,9562               +0496,1146               +0652,2017
+1547,0929               +1865,9839               +1343,8350               +1332,6514               +0368,1205               +0661,8772
+1558,0971               +1856,9856               +1354,4398               +1328,8315               +0334,9878               +0704,7458
+1584,4891               +1832,9221               +1343,7090               +1366,3633               +0320,3097               +0706,1924
+1591,3186               +1850,1925               +1363,7204               +1385,0756               +0298,3474               +0597,5533
+1596,0547               +1844,0265               +1342,8789               +1414,1711               +0322,3737               +0579,2033
+1574,8541               +1786,0517               +1367,4289               +1433,9963               +0324,9183               +0526,8564
+1568,6427               +1762,1240               +1378,2602               +1483,6082               +0331,2134               +0551,3926
+1549,7770               +1739,9004               +1372,3437               +1471,0117               +0320,5648               +0518,7964
+1518,8191               +1744,6010               +1370,9089               +1453,6222               +0346,1180               +0516,9253
+1503,7903               +1718,9066               +1425,6121               +1488,4669               +0401,0551               +0434,2946
+1506,1209               +1709,0107               +1470,2253               +1507,9707               +0421,1905               +0455,6707
+1481,9354               +1700,4094               +1410,2179               +1549,3983               +0352,6581               +0476,5719
+1454,2216               +1680,3970               +1421,3569               +1549,2426               +0420,1397               +0499,8511
+1469,7141               +1689,0566               +1423,2104               +1520,0488               +0429,1689               +0519,5550
+1467,0819               +1698,2070               +1464,1577               +1437,1649               +0426,3009               +0515,9079
+1441,4069               +1708,9658               +1457,9277               +1410,0841               +0430,4603               +0482,9967
+1487,0728               +1712,3275               +1502,7998               +1364,9771               +0445,6404               +0534,6668
+1475,0512               +1664,7331               +1510,8005               +1410,3388               +0544,8543               +0550,0272
+1501,5606               +1668,2243               +1534,8610               +1413,0734               +0583,6955               +0538,6173
+1470,4358               +1693,6285               +1531,0851               +1416,2976               +0481,7768               +0548,4615
+1442,8906               +1644,4190               +1534,1129               +1417,1006               +0446,1375               +0498,9389
+1468,6257               +1584,6836               +1511,2754               +1419,2928               +0467,8609               +0486,5114
+1429,7979               +1592,9271               +1478,2049               +1391,9243               +0437,6731               +0520,5243
+1444,2962               +1583,6816               +1504,1525               +1402,6755               +0430,2601               +0514,2511
+1435,2115               +1600,3657               +1534,1505               +1405,0888               +0408,9102               +0442,2851
+1459,8282               +1556,7476               +1536,0679               +1411,9029               +0324,8215               +0430,5547
+1411,6460               +1541,9514               +1489,1984               +1403,8077               +0284,0992               +0397,4208
+1408,2938               +1594,6821               +1526,7583               +1443,9662               +0238,2086               +0319,1232
+1397,5589               +1587,3179               +1532,7310               +1454,9184               +0231,9564               +0379,1774
+1402,8190               +1597,0863               +1548,4486               +1479,3437               +0237,3031               +0386,1993
+1392,4211               +1589,9274               +1485,6325               +1437,0449               +0210,2223               +0312,1225
+1424,7680               +1590,7582               +1463,6051               +1464,0899               +0192,9567               +0336,0517
+1393,3376               +1574,4162               +1438,8312               +1453,2001               +0129,4235               +0383,4175
+1411,4242               +1549,7628               +1470,2145               +1474,7996               +0154,5078               +0390,5538
+1437,6379               +1521,5572               +1475,2584               +1500,1072               +0154,9687               +0352,5724
+1433,6768               +1541,1274               +1516,6504               +1517,8901               +0150,0552               +0309,5830
+1447,4330               +1539,6820               +1549,7655               +1510,3631               +0161,9598               +0329,1149
+1432,2849               +1535,6547               +1540,8138               +1509,5478               +0175,5722               +0370,8247
+1454,3431               +1524,1823               +1593,5272               +1482,7834               +0192,1578               +0303,3795
+1477,0538               +1525,5161               +1630,3693               +1493,6917               +0231,7732               +0319,9529
+1476,1703               +1533,8225               +1648,6731               +1484,5944               +0216,1233               +0327,0073
+1458,0052               +1547,5368               +1580,0895               +1521,3981               +0279,5221               +0304,1049
+1478,0235               +1556,2959               +1625,5082               +1509,0835               +0237,5593               +0300,8558
+1487,9924               +1559,1023               +1587,0923               +1456,2770               +0216,4614               +0288,6238
+1513,9861               +1553,0400               +1664,7406               +1501,6835               +0210,7309               +0334,6947
+1505,7738               +1587,3168               +1611,8708               +1516,6739               +0184,2017               +0320,8827
+1541,0389               +1622,7215               +1603,4575               +1523,5509               +0213,8906               +0227,9284
+1513,1875               +1623,8609               +1609,6613               +1477,1442               +0232,7090               +0292,4189
+1502,8464               +1589,4034               +1549,2008               +1471,1090               +0218,9386               +0314,1219
+1509,4068               +1576,3246               +1570,9707               +1470,1680               +0223,3189               +0303,1868
+1505,0049               +1595,7097               +1588,8143               +1456,2482               +0259,7958               +0303,9863
+1506,1369               +1573,0460               +1538,3938               +1467,5607               +0269,9052               +0319,8937
+1461,3032               +1556,0261               +1524,3605               +1461,1737               +0306,1882               +0380,9225
+1465,2038               +1527,4485               +1511,6983               +1485,9513               +0307,4679               +0322,3521
+1496,6136               +1512,3831               +1569,4254               +1476,3523               +0225,1216               +0398,3997
+1488,7982               +1496,7542               +1551,4144               +1490,5084               +0294,6650               +0409,1351
+1466,8519               +1444,8846               +1503,4683               +1471,9928               +0319,0985               +0379,4295
+1457,2502               +1429,1544               +1527,5624               +1446,4684               +0246,6468               +0377,4957
+1455,3646               +1421,8317               +1481,4951               +1418,1598               +0280,0345               +0382,1969
+1467,0059               +1403,3714               +1500,1877               +1477,1738               +0314,5943               +0431,9088
+1477,6030               +1394,8993               +1496,7940               +1484,3500               +0347,6882               +0433,0148
+1493,9853               +1397,6387               +1545,1678               +1509,2820               +0381,6980               +0408,8142
+1494,2702               +1431,4820               +1572,7291               +1438,5835               +0376,6452               +0365,8503
+1485,8929               +1389,4641               +1516,1007               +1403,2371               +0403,2014               +0350,6680
+1506,0007               +1344,8949               +1495,6618               +1410,3865               +0388,8679               +0359,5077
+1506,4359               +1375,7761               +1498,3760               +1358,9407               +0322,6063               +0396,5242
+1510,8788               +1343,3266               +1546,6901               +1356,4869               +0351,5776               +0255,6158
+1537,7578               +1355,4670               +1554,0586               +1381,2119               +0331,6228               +0268,3671
+1498,4491               +1333,4440               +1563,4898               +1411,6753               +0380,9479               +0244,5679
+1474,7864               +1345,6672               +1578,0899               +1419,6214               +0371,8448               +0337,5390
+1497,5817               +1304,1207               +1546,2891               +1419,7858               +0393,9376               +0336,2692
+1527,1106               +1323,9631               +1606,7163               +1375,8879               +0385,4910               +0344,7554
+1545,4180               +1323,8706               +1620,7050               +1359,4491               +0373,3652               +0330,5640
+1530,0538               +1315,4824               +1634,6729               +1383,9850               +0327,2252               +0303,4637
+1536,8095               +1311,4626               +1695,4967               +1353,2023               +0307,9620               +0311,5874
+1538,2787               +1318,2852               +1714,1495               +1373,1473               +0294,9256               +0337,2735
+1571,9323               +1341,2053               +1713,7027               +1295,5254               +0274,5983               +0326,0096
+1599,8312               +1333,7428               +1738,4251               +1279,7846               +0267,6413               +0323,7275
+1574,3830               +1370,9304               +1750,5657               +1243,1892               +0254,2450               +0291,4641
+1582,7702               +1323,8106               +1776,8277               +1232,3784               +0229,2689               +0326,3440
+1617,8329               +1359,2101               +1823,4361               +1182,7893               +0224,5175               +0337,4716
+1600,8871               +1362,5625               +1765,0426               +1138,6065               +0188,3517               +0324,6756
+1620,2732               +1375,5665               +1794,8389               +1121,3715               +0207,1823               +0315,8307
+1660,6206               +1352,9400               +1804,1258               +1168,1049               +0200,7238               +0297,3313
+1692,9173               +1383,5337               +1820,0328               +1138,6792               +0183,7667               +0360,9114
+1684,2970               +1341,8847               +1769,0586               +1132,2856               +0183,5122               +0374,7757
+1725,5294               +1311,8641               +1824,7470               +1101,1619               +0228,6975               +0435,0617
+1788,7320               +1316,4872               +1826,7638               +1106,9891               +0260,2255               +0436,3369
+1793,7782               +1358,6614               +1846,2363               +1129,7610               +0264,9865               +0396,1979
+1827,6310               +1355,7199               +1858,0171               +1138,9603               +0294,0255               +0434,1801
+1840,9200               +1300,1137               +1912,7867               +1132,8468               +0287,4958               +0402,6961
+1869,3658               +1280,2322               +1867,1607               +1163,8412               +0315,2440               +0423,1504
+1875,0294               +1321,2409               +1844,0681               +1180,8203               +0342,1804               +0455,4695
+1873,3249               +1335,7291               +1860,3453               +1189,0181               +0267,8849               +0440,1008
+1889,9245               +1300,5516               +1891,7507               +1199,8460               +0369,2920               +0429,1219
+1905,8693               +1303,7046               +1871,7629               +1253,1657               +0391,0883               +0388,4440
+1891,1198               +1349,8546               +1888,5725               +1250,7583               +0361,3416               +0391,5093
+1896,2935               +1332,4433               +1921,4678               +1271,7047               +0369,1676               +0426,6033
+1915,4653               +1340,2737               +1930,5047               +1270,3676               +0418,3664               +0328,8408
+1900,5369               +1335,1844               +1967,5818               +1307,4087               +0404,9497               +0398,4539
+1906,2843               +1336,9767               +1935,8349               +1341,7126               +0399,2172               +0263,6480
+1917,7573               +1298,9855               +1958,1241               +1374,2297               +0388,0354               +0408,3950
+1909,0298               +1285,1237               +1988,6139               +1397,6429               +0373,5783               +0465,6465
+1923,2939               +1297,5182               +2033,1883               +1424,7119               +0377,5723               +0466,4358
+1872,8428               +1351,7341               +2043,2234               +1443,0761               +0320,7886               +0464,0969
+1870,6778               +1320,1298               +2012,2540               +1391,4196               +0332,9288               +0463,5654
+1856,2778               +1326,9963               +1995,9966               +1375,7247               +0360,5284               +0495,8524
+1824,8300               +1318,3846               +2021,0146               +1397,0784               +0323,2661               +0483,0719
+1816,3622               +1327,7189               +2061,2067               +1417,5024               +0325,8250               +0532,9273
+1793,9123               +1300,7232               +2070,7086               +1447,4711               +0348,5946               +0534,3802
+1775,9440               +1348,7157               +2026,7735               +1474,6408               +0388,0549               +0541,6447
+1763,9957               +1323,2863               +2048,0143               +1512,8544               +0372,0395               +0570,4305
+1696,5812               +1323,6113               +2025,4394               +1456,4914               +0337,1626               +0627,1221
+1700,7445               +1309,9850               +2055,8315               +1477,4349               +0358,6385               +0628,1593
+1690,3081               +1304,3511               +2009,0899               +1447,1050               +0343,4977               +0582,8146
+1627,2075               +1296,5032               +1978,2070               +1461,4488               +0328,6594               +0567,4958
+1636,3138               +1277,7801               +1986,2462               +1530,0643               +0304,0672               +0601,8628
+1628,7962               +1237,9043               +1907,8705               +1512,6589               +0267,1974               +0624,2896
+1583,7105               +1240,4673               +1931,5644               +1554,0964               +0230,4011               +0639,7000
+1569,0062               +1247,9904               +1892,8036               +1529,7761               +0269,0646               +0657,5109
+1537,3648               +1249,5883               +1905,4322               +1571,1426               +0240,0380               +0598,9538
+1541,3202               +1247,0999               +1895,2651               +1499,0205               +0197,0332               +0568,4295
+1508,6897               +1240,6369               +1874,0247               +1552,9090               +0174,2694               +0607,0173
+1481,8885               +1210,8817               +1849,2276               +1571,6228               +0162,3753               +0650,4087
+1457,7742               +1156,2104               +1800,0214               +1581,5294               +0168,3782               +0664,9823
+1472,2853               +1144,5615               +1775,6382               +1606,0016               +0212,5227               +0671,9980
+1439,9361               +1158,9004               +1777,3724               +1636,5635               +0192,8142               +0630,8700
+1378,7128               +1133,7004               +1739,3366               +1609,2495               +0156,8879               +0604,4933
+1361,2906               +1137,9612               +1697,7978               +1609,0937               +0123,9636               +0616,7229
+1353,7435               +1078,5333               +1729,1291               +1617,2252               +0176,7872               +0611,8460
+1329,6066               +1094,0301               +1706,3728               +1565,7373               +0219,3613               +0568,6141
+1302,3085               +1066,0956               +1691,0415               +1585,1946               +0231,6740               +0516,1896
+1281,6140               +1037,3742               +1696,4561               +1574,2027               +0206,3010               +0469,0570
+1296,6661               +0980,1424               +1630,8143               +1653,0414               +0208,7130               +0522,5315
+1262,4492               +0942,1245               +1577,9601               +1657,8409               +0233,4305               +0513,7609
+1251,6199               +0972,2449               +1570,8325               +1707,1337               +0280,0572               +0547,1469
+1263,4636               +0944,8564               +1565,3069               +1639,4713               +0282,0538               +0478,3343
+1265,2589               +0927,5347               +1558,4828               +1637,8806               +0287,6929               +0499,4993
+1234,8151               +0931,1389               +1499,7277               +1615,7360               +0297,6470               +0475,6122
+1228,3508               +0903,0230               +1483,7582               +1600,7557               +0278,7881               +0487,9902
+1267,2233               +0921,2005               +1479,3262               +1606,3628               +0294,6235               +0478,2342
+1284,3732               +0899,2613               +1435,9463               +1611,6853               +0343,9629               +0467,2646
+1249,4056               +0901,8298               +1391,8129               +1589,9615               +0312,5991               +0450,0199
+1224,7195               +0892,1346               +1392,7662               +1574,9752               +0301,4474               +0490,2635
+1185,1410               +0878,1004               +1401,8739               +1528,3820               +0299,8611               +0520,3872
+1170,8272               +0853,0236               +1390,2375               +1478,4019               +0315,7601               +0519,5410
+1201,1282               +0848,2873               +1372,0441               +1438,9128               +0318,1927               +0349,9029
+1189,4353               +0830,7572               +1408,1390               +1394,1885               +0265,2832               +0424,7139
+1168,7976               +0816,7005               +1455,3158               +1346,9404               +0237,2249               +0449,8278
+1162,1628               +0810,4673               +1447,3393               +1359,1774               +0220,2920               +0479,6049
+1138,5926               +0795,1190               +1473,6562               +1301,0497               +0278,4549               +0483,3465
+1151,7135               +0791,8217               +1468,8733               +1267,1577               +0285,7003               +0518,3116
+1142,8807               +0832,5049               +1487,3429               +1248,8554               +0294,1065               +0466,1720
+1105,6973               +0852,7594               +1522,2597               +1198,3120               +0290,4742               +0456,6734
+1125,4509               +0843,4971               +1584,5336               +1160,4336               +0182,2604               +0484,5284
+1086,8195               +0834,2380               +1586,8065               +1070,7443               +0213,9727               +0514,2432
+1134,0845               +0792,0693               +1570,7003               +1096,5415               +0236,7759               +0515,0017
+1167,5967               +0808,4987               +1584,7156               +1096,0914               +0306,4374               +0493,2231
+1139,0192               +0852,2858               +1600,5415               +1147,7875               +0294,0726               +0461,6489
+1136,7753               +0810,7751               +1624,0625               +1122,3739               +0243,9525               +0490,5775
+1130,5070               +0792,5124               +1656,3180               +1113,5376               +0242,8759               +0556,1877
+1148,8517               +0804,1778               +1623,0878               +1154,5492               +0265,6383               +0541,4432
+1171,9765               +0790,8617               +1601,7450               +1179,6894               +0318,8641               +0578,3976
+1204,5467               +0793,4927               +1582,0525               +1177,2848               +0306,4412               +0544,4081
+1185,5090               +0795,8917               +1544,7253               +1267,6480               +0265,9773               +0599,0106
+1148,9734               +0782,1030               +1544,8968               +1289,8006               +0266,4157               +0606,6439
+1141,9388               +0742,6150               +1485,4829               +1335,9756               +0255,7706               +0600,5954
+1205,1950               +0767,1829               +1475,5987               +1347,4650               +0274,3815               +0542,8184
+1199,1644               +0774,8276               +1506,6809               +1382,7604               +0312,2418               +0482,4021
+1225,2562               +0797,9206               +1496,9340               +1376,0850               +0239,4076               +0493,9943
+1189,1574               +0808,9703               +1479,3998               +1401,0153               +0177,2333               +0501,3062
+1206,1808               +0767,2999               +1500,5136               +1465,9542               +0262,6518               +0539,9252
+1222,3892               +0739,0808               +1489,3207               +1509,4695               +0297,2458               +0506,6831
+1188,4323               +0789,9505               +1457,9955               +1541,8283               +0317,6936               +0458,5144
+1164,1461               +0776,7772               +1437,0166               +1524,7344               +0294,9159               +0464,7338
+1247,7645               +0752,7894               +1401,8351               +1554,9519               +0297,1206               +0467,9906
+1241,2018               +0709,8513               +1370,6650               +1537,9038               +0354,5198               +0456,1710
+1276,6164               +0736,4971               +1340,3830               +1538,8443               +0349,5495               +0398,3126
+1295,5566               +0734,1663               +1368,2514               +1504,9445               +1150,9913               +1243,0193
+1302,6961               +0744,8893               +1345,2756               +1447,7860               +0280,3503               +0383,2519
+1316,6041               +0751,0000               +1278,8534               +1494,5205               -0041,6086               +0120,0079
+1299,2377               +0749,6549               +1321,2365               +1480,7027               -0041,2575               +0132,9669
+1337,2083               +0715,3705               +1284,3160               +1434,3833               -0017,7516               +0136,5942
+1371,4292               +0726,2523               +1297,0206               +1460,3846               -0026,9663               +0100,7726
+1373,8236               +0726,0351               +1261,7502               +1477,1698               +0037,6279               +0135,3435
+1390,8405               +0736,3591               +1254,9451               +1468,6491               -0000,9930               +0146,6698
+1396,6348               +0702,9650               +1239,4352               +1471,1742               +0016,3654               +0184,2225
+1394,3351               +0658,0647               +1247,7742               +1439,0646               +0046,2021               +0168,1151
+1408,4130               +0669,3653               +1220,0083               +1412,5337               +0080,6636               +0177,8273
+1411,9650               +0663,8681               +1221,3816               +1460,0962               +0133,3810               +0207,4649
+1419,0429               +0636,1469               +1204,6686               +1442,9850               +0252,3436               +0295,5165
+1451,0508               +0597,7300               +1186,7317               +1466,4896               +0284,5286               +0349,4557
+1456,9848               +0564,4612               +1169,5815               +1448,9059               +0372,1250               +0448,6913
+1423,5493               +0551,6623               +1154,8668               +1458,5218               +0426,4952               +0548,9588
+1436,6041               +0542,9024               +1139,4677               +1407,3613               +0619,4936               +0568,9638
+1454,8531               +0541,3472               +1091,6290               +1419,1897               +0782,0061               +0655,0920
+1472,1485               +0564,8025               +1101,1249               +1408,1729               +0883,0490               +0881,3755
+1463,9735               +0512,7754               +1092,5227               +1341,4456               +0986,5494               +1065,2416
+1500,9323               +0513,5468               +1109,1986               +1325,4441               +1160,8146               +1236,8427
+1492,9578               +0508,7288               +1070,3934               +1344,9694               +1371,6055               +1335,3894
+1480,8409               +0501,6641               +1086,9379               +1299,0882               +1589,5735               +1531,1153
+1494,9929               +0494,0488               +1098,9021               +1275,2283               +1839,4024               +1776,8262
+1524,4557               +0426,2406               +1145,3314               +1230,3841               +2039,9273               +2052,5017
+1477,8579               +0358,6138               +1126,5913               +1236,5566               +2355,2216               +2222,8863
+1476,2360               +0378,3767               +1101,3288               +1210,2615               +2690,1656               +2636,1132
+1497,3942               +0362,0317               +1073,4846               +1176,3840               +3053,1030               +2942,1976
+1545,2117               +0359,7189               +1110,1240               +1183,1834               +3330,0787               +3290,0936
+1547,7010               +0320,3737               +1128,6961               +1236,9936               +3649,0469               +3669,4476
+1486,2671               +0319,4266               +1157,3356               +1251,3019               +4001,9204               +3979,8145
+1459,9697               +0331,8758               +1155,1315               +1215,8589               +4366,6974               +4293,6401
+1462,4664               +0343,2293               +1162,5232               +1252,6465               +4650,9567               +4559,7456
+1472,9808               +0321,0129               +1200,7675               +1267,7110               +4993,5606               +4846,5728
+1450,2175               +0315,7085               +1203,8788               +1212,8569               +5256,2024               +5164,1889
+1405,6150               +0273,4850               +1273,4242               +1182,1470               +5536,2280               +5456,0968
+1430,2413               +0289,6577               +1286,8945               +1171,2764               +5807,4452               +5655,3631
+1395,0948               +0289,5880               +1318,7360               +1191,6961               +6009,4384               +5880,1875
+1377,1701               +0286,7203               +1321,7517               +1161,1579               +6125,0459               +6062,5967
+1369,5496               +0288,3870               +1386,9980               +1107,0951               +6216,3238               +6219,0023
+1355,3987               +0235,7186               +1397,5938               +1100,7129               +6357,8592               +6369,6764
+1338,2969               +0223,5216               +1360,5785               +1108,8362               +6490,9442               +6471,8288
+1332,6212               +0249,3848               +1363,9080               +1032,3001               +6631,5415               +6535,4837
+1331,2494               +0261,6420               +1390,7766               +0953,0847               +6679,3589               +6614,1329
+1328,7860               +0279,5324               +1389,5632               +0953,8180               +6745,6345               +6685,3405
+1269,3792               +0290,1578               +1369,8627               +0959,8779               +6746,7459               +6706,6179
+1267,6649               +0229,7362               +1322,2755               +1003,5881               +6778,8889               +6646,1762
+1267,8676               +0205,6516               +1325,2597               +1008,6275               +6839,2447               +6621,2306
+1313,7890               +0250,2376               +1343,7311               +1034,5020               +6950,3910               +6585,5525
+1244,9153               +0286,4132               +1282,0568               +1014,7356               +7198,6775               +6684,5425
+1250,6178               +0256,1082               +1292,0118               +0979,7524               +7266,6209               +6987,4488
+1224,0159               +0217,7587               +1275,8002               +0986,2733               +7206,4224               +7209,3242
+1245,1181               +0173,5439               +1228,4093               +1015,2046               +7121,1785               +7128,6939
+1198,6514               +0237,9209               +1171,3891               +0969,8980               +7375,4188               +7082,9685
+1193,9974               +0206,2791               +1200,9061               +1002,8621               +7894,5602               +7477,9210
+1155,1603               +0212,6853               +1152,0718               +1022,2658               +8269,7985               +8062,8761
+1142,0640               +0185,1273               +1114,3537               +1075,6848               +8535,4672               +8489,8825
+1102,6541               +0225,6566               +1117,7126               +1038,2501               +8600,3246               +8603,7174
+1110,3826               +0199,8939               +1084,0766               +1041,5067               +8369,2077               +8458,9427
+1124,6325               +0200,0950               +1091,0654               +1062,9942               +7999,1774               +8174,2829
+1083,9629               +0199,8314               +1087,0899               +1142,7473               +7621,0328               +7811,5637
+1089,9626               +0180,9285               +1079,5026               +1149,0501               +7160,4048               +7443,5767
+1069,3988               +0156,3276               +1088,9551               +1147,1249               +6710,8830               +7129,8681
+1129,7154               +0154,7630               +1097,9985               +1163,0077               +6275,0881               +6708,8520
+1058,0918               +0161,8472               +1065,0158               +1225,3142               +5924,5572               +6202,5250
+1027,7638               +0161,0232               +1067,0848               +1199,1143               +5480,8421               +5808,2582
+1064,7864               +0136,1054               +1098,0880               +1176,8258               +5117,8227               +5452,3210
+1058,5494               +0135,4686               +1083,4753               +1207,9288               +4666,3340               +4992,1739
+1052,4489               +0107,1017               +1088,5058               +1237,4356               +4311,4129               +4538,9313
+1060,2958               +0141,1970               +1047,0009               +1280,8930               +3874,9273               +4025,6815
+1042,3758               +0155,7708               +1020,0987               +1261,3909               +3498,1137               +3608,8326
+1082,0321               +0129,2308               +1041,7338               +1283,7415               +3162,7304               +3161,9794
+1045,5344               +0106,9950               +1072,9134               +1281,7967               +2854,0609               +2776,3577
+1055,8343               +0103,5311               +1047,1902               +1297,8615               +2608,0401               +2421,4214
+1084,4561               +0096,4410               +1068,1539               +1277,8170               +2374,4783               +2129,9372
+1098,2589               +0130,0025               +1110,5150               +1324,2358               +2026,9272               +1870,4280
+1067,7161               +0141,0600               +1064,5989               +1323,9358               +1768,1680               +1632,4073
+1065,4125               +0090,5784               +1082,6480               +1340,6058               +1520,3716               +1375,4617
+1076,4179               +0061,8235               +1073,7887               +1339,9747               +1297,0063               +1045,2339
+1102,2793               +0051,2491               +1086,6272               +1388,7023               +0993,8707               +0682,5591
+1099,4606               +0091,5404               +1075,2852               +1357,1089               +0737,4974               +0315,6178
+1071,7405               +0091,2006               +1068,8844               +1263,9263               +0381,7893               -0072,2086
+1112,8960               +0065,7228               +1042,4074               +1223,1968               +0077,0882               -0304,2713
+1108,5303               +0010,6169               +1069,0406               +1212,9689               -0193,5121               -0537,7730
+1137,9021               +0042,1929               +1087,4108               +1151,5182               -0485,2970               -0840,2377
+1093,5692               +0096,7902               +1106,9713               +1105,1400               -0706,8286               -1045,5121
+1069,4625               +0106,2830               +1066,2713               +1093,2699               -0893,8594               -1250,5259
+1066,2189               +0154,2875               +1058,5648               +1148,1729               -1110,3670               -1475,4161
+1061,0457               +0145,7611               +1015,9403               +1116,8618               -1379,4327               -1775,5599
+1051,2149               +0132,5456               +1015,4954               +1051,7802               -1682,2604               -2184,5891
+1025,7028               +0149,2829               +1000,2314               +1039,9437               -1958,1264               -2467,4958
+1032,7038               +0189,6266               +0988,7297               +1045,2871               -2264,6594               -2776,6985
+1048,6323               +0220,7377               +0938,6911               +1065,3758               -2558,0317               -3080,1773
+0998,5652               +0191,9094               +0951,8781               +1046,6510               -2792,6634               -3331,5857
+1006,7371               +0134,8911               +0951,7793               +1074,3208               -3052,2096               -3593,3129
+1006,4678               +0144,3631               +0947,5315               +1058,4861               -3314,7971               -3839,1284
+1019,3933               +0149,1806               +0961,6402               +1114,0333               -3441,5353               -3940,7707
+0987,2049               +0148,1279               +0957,8697               +1083,0516               -3648,6172               -4051,2899
+0984,5045               +0120,3465               +0975,3542               +1096,0605               -3741,0394               -4160,6741
+0987,6474               +0118,8520               +1023,3813               +1084,5686               -3893,4929               -4225,7462
+0959,6970               +0116,7735               +1050,1994               +1073,8157               -3948,2060               -4268,5682
+0971,4364               +0123,9101               +1033,9808               +1071,7496               -4045,0685               -4333,4483
+0962,4804               +0105,9888               +1046,5392               +1072,3388               -4057,6673               -4337,6109
+0909,7532               +0078,7355               +1069,6635               +1115,7407               -4064,0956               -4314,7138
+0901,3415               +0058,5351               +1111,0663               +1166,4708               -4092,7874               -4344,3296
+0906,1670               +0021,4326               +1105,5758               +1131,8340               -4096,9647               -4342,7708
+0848,9159               +0037,6626               +1059,4929               +1133,7657               -4040,8578               -4370,4450
+0876,7652               +0056,3637               +1092,9342               +1176,8527               -4020,5080               -4368,4713
+0867,8361               +0040,9231               +1086,6534               +1084,3275               -4028,3352               -4348,1106
+0810,5481               +0034,2586               +1104,1982               +1060,1130               -4050,4075               -4316,3836
+0811,5721               +0013,9398               +1071,3331               +1123,0788               -3973,8804               -4349,5856
+0815,2128               +0015,7042               +1086,1055               +1143,9214               -3868,9357               -4319,2899
+0829,0040               +0036,7384               +1123,8515               +1106,0966               -3872,8661               -4235,0679
+0823,6642               +0071,0192               +1073,7872               +1120,6589               -3953,1361               -4210,2541
+0814,3550               +0067,3912               +1117,1263               +1147,6902               -3918,3032               -4212,1589
+0779,2528               +0078,2664               +1086,7744               +1120,7770               -3909,2653               -4143,6174
+0795,7240               +0111,6520               +1068,0733               +1123,5098               -3900,1604               -4133,6920
+0787,1539               +0127,9730               +1056,1481               +1100,1489               -3892,5804               -3986,0974
+0829,0452               +0167,1097               +1071,0787               +1111,0088               -3804,6505               -3850,0353
+0799,0134               +0207,1831               +1013,9750               +1095,7983               -3702,8100               -3685,1595
+0810,8032               +0167,5627               +1034,2965               +1128,2894               -3630,8944               -3541,3767
+0836,4225               +0179,2867               +0997,1262               +1113,0790               -3536,3973               -3424,9459
+0855,9768               +0212,9585               +0989,1320               +1150,0465               -3338,5044               -3224,9938
+0843,9909               +0266,4318               +0922,0915               +1135,4731               -3176,8159               -2902,3736
+0823,8963               +0283,9270               +0852,7350               +1100,2608               -2947,3364               -2728,2056
+0828,5434               +0276,9992               +0845,6551               +1069,2606               -2773,6648               -2461,1369
+0831,6841               +0291,3189               +0801,2735               +1077,2731               -2484,4672               -2238,8280
+0805,8763               +0324,1771               +0767,6054               +1089,3016               -2268,1937               -1998,3859
+0806,2831               +0315,7010               +0718,1217               +1128,8101               -2058,7101               -1790,2005
+0807,5645               +0363,4733               +0710,0715               +1121,5497               -1856,2562               -1614,7629
+0800,6251               +0363,6546               +0696,5434               +1134,3198               -1623,8365               -1365,1317
+0751,0886               +0433,7111               +0712,5546               +1057,7744               -1442,3788               -1252,4189
+0795,2857               +0415,4255               +0672,6662               +1001,3077               -1354,0322               -1137,8956
+0772,6913               +0451,3245               +0665,0097               +1020,4264               -1306,7909               -1034,0086
+0754,5533               +0508,7919               +0702,9266               +1058,7081               -1214,2416               -0978,6119
+0740,1005               +0441,3605               +0679,6581               +1030,9515               -1128,3525               -0902,8811
+0768,1783               +0411,6347               +0697,3285               +1043,9869               -1022,7871               -0805,5295
+0770,5863               +0385,7578               +0688,9552               +1058,2347               -0876,7971               -0775,7950
+0798,4287               +0378,0829               +0733,1322               +1069,0134               -0805,5569               -0671,5407
+0796,0405               +0379,4973               +0726,0779               +1050,0732               -0785,5113               -0640,8891
+0806,6497               +0407,5939               +0736,3736               +1055,7190               -0773,7348               -0573,1444
+0819,8119               +0382,8467               +0771,0859               +1080,3491               -0847,7074               -0537,3940
+0829,1453               +0384,1686               +0820,7239               +1112,3523               -0834,0307               -0559,6053
+0840,8075               +0426,2262               +0770,5998               +1119,6720               -0718,4359               -0538,7683
+0876,8682               +0425,0654               +0783,9292               +1149,9790               -0698,1728               -0514,7944
+0887,4309               +0408,9413               +0805,5196               +1178,6044               -0692,4816               -0536,6799
+0858,8086               +0409,2857               +0783,7761               +1205,4223               -0821,3512               -0587,0191
+0873,8531               +0392,1568               +0778,5824               +1175,9016               -0868,0686               -0702,9045
+0889,6410               +0359,9867               +0810,9802               +1183,4998               -0905,6103               -0844,5768
+0887,4398               +0405,9008               +0780,8312               +1189,5270               -0955,8242               -1005,3455
+0871,1100               +0418,9003               +0756,3493               +1233,5282               -1068,7501               -1124,7039
+0878,0617               +0402,0376               +0756,5749               +1225,5301               -1256,3238               -1289,4041
+0914,6712               +0378,2227               +0717,7671               +1257,1660               -1380,7504               -1404,4648
+0906,1594               +0407,3660               +0724,3573               +1258,5480               -1456,6813               -1623,9526
+0893,8142               +0420,0177               +0729,3677               +1262,5659               -1542,7194               -1771,3266
+0909,9835               +0445,6463               +0726,3752               +1277,4042               -1675,8354               -1911,0674
+0882,7744               +0443,4376               +0699,5043               +1257,5794               -1695,7152               -2057,1673
+0865,1907               +0465,9859               +0689,1166               +1226,8646               -1723,2829               -2155,8866
+0863,7715               +0432,4017               +0623,5718               +1231,5667               -1896,7762               -2339,9238
+0889,2694               +0449,6817               +0645,1869               +1224,5191               -2019,6214               -2433,7983
+0870,4147               +0494,6362               +0651,2436               +1258,8086               -2096,8441               -2463,5005
+0881,6582               +0523,9560               +0582,4956               +1289,5940               -2104,6468               -2511,3406
+0869,5719               +0489,1282               +0527,6756               +1337,6035               -2107,9165               -2603,4177
+0870,3587               +0507,2341               +0507,5790               +1355,1733               -2092,1181               -2672,0832
+0904,2658               +0475,1565               +0517,8775               +1322,1867               -2097,7640               -2733,1454
+0897,9418               +0526,5768               +0530,9647               +1280,1374               -2106,1551               -2712,2435
+0895,6409               +0537,5579               +0493,3896               +1299,4905               -2154,2151               -2756,4756
+0885,5169               +0549,1415               +0546,7952               +1347,2113               -2229,3732               -2884,8518
+0882,2028               +0526,8046               +0578,5227               +1392,1335               -2074,3615               -2852,8660
+0878,3096               +0520,5166               +0539,1682               +1391,1265               -2120,6514               -2951,3139
+0870,5051               +0492,0748               +0582,9520               +1408,2563               -2254,9610               -3024,8751
+0864,3816               +0502,2534               +0576,6745               +1374,8051               -2307,7010               -3108,3634
+0851,7212               +0539,1232               +0528,0124               +1411,2486               -2346,1010               -3113,1410
+0790,5310               +0507,4223               +0441,8078               +1360,8940               -2324,7564               -3170,0192
+0796,1881               +0470,4975               +0463,8991               +1323,7462               -2368,3831               -3249,0050
+0837,1271               +0485,1309               +0395,6834               +1321,3641               -2302,4483               -3217,5892
+0801,4501               +0494,2623               +0412,3827               +1377,2847               -2280,7668               -3187,5115
+0822,9691               +0504,7644               +0366,4606               +1403,7498               -2435,5317               -3120,4329
+0818,7958               +0498,6394               +0337,2406               +1409,7376               -2465,9271               -3063,4809
+0819,6819               +0496,6763               +0298,2166               +1465,9140               -2455,3134               -3130,0346
+0801,9864               +0532,1529               +0336,6551               +1442,0915               -2478,6800               -3174,8727
+0771,3256               +0563,9803               +0301,8155               +1424,7041               -2544,1949               -3086,3176
+0780,7855               +0568,7298               +0369,9785               +1439,1030               -2582,4493               -3057,5090
+0729,9147               +0574,5352               +0347,7174               +1420,9026               -2601,2705               -2964,4183
+0715,3978               +0572,0006               +0324,5742               +1430,5751               -2526,7601               -2903,9029
+0679,1651               +0561,1576               +0263,2675               +1385,9149               -2536,4021               -2878,5933
+0721,9877               +0556,5533               +0221,0750               +1386,1731               -2487,5595               -2811,1467
+0720,9108               +0571,2356               +0231,4866               +1388,6491               -2415,2245               -2724,9809
+0718,7756               +0583,0995               +0281,2104               +1338,5248               -2381,4792               -2707,8277
+0692,3206               +0565,7310               +0274,4822               +1352,3467               -2368,7730               -2695,1842
+0677,0413               +0525,8714               +0235,8868               +1279,0453               -2370,2192               -2678,0164
+0642,1847               +0535,6263               +0261,1181               +1256,2120               -2303,9867               -2674,3913
+0718,3927               +0555,4321               +0273,0774               +1235,2424               -2315,3983               -2609,9481
+0714,6747               +0574,2710               +0294,4550               +1232,9881               -2351,5515               -2555,8865
+0700,2153               +0565,3730               +0268,2323               +1239,3065               -2127,3431               -2496,5002
+0672,9157               +0585,1765               +0215,0226               +1249,9565               -2024,4720               -2510,4029
+0637,6612               +0628,7435               +0259,8503               +1181,6101               -2075,3292               -2494,7292
+0648,9440               +0677,4583               +0236,6935               +1188,3786               -2112,5784               -2456,0869
+0648,9579               +0665,6242               +0206,7957               +1074,1785               -2093,3267               -2446,1755
+0620,0865               +0679,4167               +0230,8295               +1052,0395               -2058,4797               -2432,7751
+0642,7189               +0710,3724               +0273,7214               +1040,3432               -2018,7828               -2360,4133
+0611,7432               +0700,1850               +0278,1695               +1054,7277               -2003,0429               -2377,3830
+0621,0428               +0709,8587               +0286,0854               +0971,7178               -1947,5900               -2297,2975
+0641,8353               +0740,1912               +0326,0105               +0909,0284               -1845,8039               -2239,7138
+0611,5380               +0762,0654               +0336,3082               +0952,9543               -1789,4802               -2141,3356
+0617,5133               +0747,9229               +0351,0358               +0923,9769               -1730,4075               -2049,3054
+0611,5210               +0754,3973               +0389,9840               +0899,4254               -1662,3261               -2002,4953
+0678,2505               +0754,4638               +0406,9031               +0867,2564               -1600,9139               -1926,5696
+0649,5210               +0779,2540               +0407,1599               +0867,7261               -1546,8395               -1800,6502
+0670,5865               +0767,4204               +0405,6766               +0836,9215               -1524,9649               -1763,1924
+0675,5755               +0723,0127               +0420,5059               +0847,2661               -1433,4411               -1700,5048
+0687,3143               +0715,2856               +0451,8196               +0810,1884               -1445,7378               -1643,0587
+0683,6131               +0721,0442               +0492,7877               +0792,6496               -1375,7056               -1587,1685
+0694,3229               +0667,8434               +0486,9330               +0772,9594               -1208,6016               -1543,1387
+0704,0938               +0658,4882               +0499,3663               +0805,8147               -1119,6520               -1466,2861
+0694,6268               +0641,1270               +0496,3413               +0771,8631               -1164,4165               -1459,9761
+0685,7162               +0660,3434               +0523,1846               +0789,1291               -1131,0790               -1348,8116
+0685,3097               +0615,8658               +0464,4112               +0778,6376               -1062,0221               -1316,8845
+0684,6436               +0630,3899               +0498,8466               +0791,3168               -1014,6659               -1215,2656
+0679,4054               +0640,9376               +0470,2185               +0748,8152               -0958,4259               -1053,2645
+0655,6064               +0652,4321               +0505,1513               +0741,7813               -0887,5583               -1006,8579
+0696,3353               +0637,1178               +0504,5681               +0711,1985               -0858,9766               -0974,5760
+0731,5442               +0625,7166               +0505,1547               +0725,5033               -0752,9282               -0919,6168
+0728,4415               +0707,0081               +0466,1684               +0705,5079               -0705,1567               -0871,0033
+0707,2577               +0705,7410               +0455,8042               +0718,2770               -0652,8648               -0750,5392
+0700,0430               +0694,7858               +0485,9440               +0732,6167               -0645,7871               -0713,8339
+0668,9462               +0662,7890               +0458,4410               +0723,7589               -0593,3535               -0611,6280
+0704,6025               +0658,9225               +0412,2901               +0734,2085               -0530,9722               -0561,0930
+0682,6224               +0695,6786               +0356,0985               +0725,3800               -0505,3004               -0535,9154
+0701,4543               +0668,3951               +0373,1447               +0732,3523               -0493,3228               -0460,8296
+0714,8620               +0684,1558               +0395,7565               +0726,0327               -0472,5396               -0404,9338
+0697,0101               +0688,1802               +0360,3828               +0708,1071               -0509,5487               -0341,8731
+0694,0168               +0664,6845               +0299,9380               +0701,9692               -0432,1611               -0307,6982
+0688,4656               +0669,5126               +0284,0102               +0682,5689               -0437,7796               -0296,2008
+0711,8253               +0691,5616               +0250,1896               +0669,5637               -0397,2239               -0308,8863
+0686,8834               +0723,2174               +0275,6600               +0669,5818               -0430,6824               -0249,7728
+0628,5541               +0681,5626               +0313,3147               +0637,6872               -0389,9531               -0159,4967
+0636,9896               +0690,8657               +0253,1292               +0628,6129               -0407,6863               -0142,9825
+0615,9434               +0671,0634               +0246,3345               +0654,5001               -0404,3549               -0144,8917
+0589,2852               +0661,1583               +0289,0324               +0611,8837               -0382,4393               -0131,4043
+0582,3721               +0659,2870               +0307,7242               +0629,6876               -0429,7241               -0035,5105
+0526,5911               +0659,6533               +0318,5601               +0561,8022               -0442,8762               -0033,4934
+0538,3565               +0619,0296               +0345,4197               +0612,1411               -0424,5711               +0032,1331
+0471,8876               +0635,1808               +0330,1516               +0682,1974               -0433,9036               +0017,1747
+0511,4587               +0598,9226               +0313,7310               +0622,3958               -0481,7932               +0031,0334
+0528,9262               +0620,3563               +0370,9310               +0612,4016               -0512,9326               +0034,1829
+0489,8615               +0650,0118               +0339,8560               +0620,8014               -0526,5319               +0040,5081
+0480,4784               +0640,7407               +0315,7018               +0613,6400               -0565,1630               +0054,4937
+0515,1864               +0604,2977               +0333,7008               +0579,0933               -0597,5557               +0028,5410
+0541,9645               +0642,0066               +0314,4036               +0611,6406               -0651,7231               +0010,9019
+0503,0015               +0639,4503               +0301,9783               +0622,5073               -0684,7758               -0061,1567
+0500,5680               +0628,4873               +0263,2342               +0619,3878               -0711,5015               -0026,3151
+0493,7547               +0663,1141               +0278,5103               +0696,1750               -0821,1576               -0066,0879
+0486,1689               +0609,6289               +0280,2408               +0666,8732               -0841,8889               -0109,8239
+0451,2763               +0617,4497               +0320,1606               +0604,5311               -0803,2568               -0189,4455
+0450,9637               +0581,8155               +0291,2680               +0639,7592               -0908,0335               -0262,7503
+0458,3512               +0568,6072               +0339,0615               +0616,3117               -0988,8006               -0270,9530
+0457,2655               +0564,7659               +0314,0083               +0690,5688               -1013,6421               -0309,3540
+0408,3302               +0568,2849               +0407,1194               +0679,5740               -1004,6651               -0332,7855
+0427,1990               +0520,9090               +0458,0627               +0685,1366               -1017,3826               -0384,4941
+0451,5708               +0487,8079               +0428,8153               +0687,7855               -1059,7296               -0445,9080
+0458,8363               +0468,9189               +0488,9634               +0701,3042               -1059,8390               -0400,8437
+0426,3708               +0504,1528               +0508,3241               +0644,5427               -1138,5368               -0481,6633
+0417,8968               +0489,1269               +0532,3235               +0702,6037               -1216,5553               -0505,6149
+0429,9072               +0489,5754               +0575,8546               +0744,6288               -1210,1610               -0526,9631
+0443,3423               +0427,3005               +0605,9193               +0745,3430               -1215,7514               -0545,9715
+0470,3066               +0459,8940               +0620,6199               +0768,7861               -1235,6003               -0493,4869
+0484,1995               +0461,5831               +0656,6505               +0784,4311               -1275,9790               -0498,5358
+0493,0236               +0427,9212               +0670,2349               +0757,0674               -1279,3691               -0505,0742
+0508,4572               +0455,6898               +0685,6985               +0755,3230               -1272,3299               -0472,0762
+0518,8727               +0466,6683               +0648,6064               +0783,9326               -1287,2875               -0466,2668
+0551,8979               +0465,2978               +0684,0515               +0739,6917               -1313,5292               -0479,0558
+0540,4546               +0461,9603               +0640,7117               +0709,5820               -1334,1070               -0466,8625
+0558,4521               +0485,4953               +0691,6547               +0734,2130               -1349,0777               -0496,6337
+0563,6426               +0477,9705               +0646,7810               +0745,9832               -1417,5202               -0527,7034
+0597,0978               +0438,0958               +0627,4951               +0758,2145               -1332,2169               -0621,8071
+0588,7218               +0440,5566               +0600,4805               +0730,1062               -1285,0306               -0579,9342
+0569,6883               +0464,6625               +0603,4180               +0686,0407               -1283,2931               -0569,2068
+0581,2927               +0468,6436               +0597,1450               +0711,0328               -1233,8268               -0536,2325
+0588,2489               +0460,9147               +0558,7270               +0711,1096               -1224,4606               -0564,3874
+0578,0226               +0488,6967               +0534,2922               +0647,5307               -1194,9420               -0592,5163
+0566,2118               +0474,7094               +0601,4944               +0650,8785               -1191,9310               -0684,2525
+0575,7924               +0514,2954               +0623,5015               +0677,0177               -1183,2429               -0778,2749
+0541,1896               +0527,6616               +0634,4306               +0666,3485               -1222,2629               -0740,4926
+0529,0167               +0518,0950               +0615,8299               +0654,5663               -1162,3079               -0712,2506
+0551,2634               +0514,2695               +0590,5798               +0620,4359               -1140,9634               -0727,2859
+0531,3193               +0484,8589               +0586,9015               +0673,2035               -1170,3332               -0762,5357
+0555,5522               +0493,2587               +0574,2793               +0655,1591               -1129,9422               -0782,9090
+0518,5153               +0473,1059               +0567,7101               +0651,2214               -1153,5019               -0803,2156
+0472,3686               +0481,9294               +0503,1354               +0726,9755               -1116,0856               -0794,5041
+0499,3125               +0443,1025               +0463,5748               +0711,6476               -1114,9617               -0839,8295
+0523,1604               +0388,2692               +0468,1690               +0749,4266               -1125,0073               -0843,7487
+0499,9528               +0413,3927               +0482,1635               +0816,3738               -1108,2899               -0896,6029
+0495,9976               +0415,5217               +0455,7852               +0844,4634               -1106,7042               -0900,3294
+0461,8828               +0372,2080               +0476,1724               +0907,0968               -1191,9490               -0969,3361
+0502,4838               +0368,4484               +0426,7478               +0907,5239               -1170,3892               -0955,0633
+0508,7829               +0387,2261               +0402,0201               +0904,4624               -1162,6067               -0936,5505
+0519,9301               +0386,9402               +0390,1396               +0945,4367               -1110,0930               -0931,6001
+0506,9008               +0383,1223               +0421,6939               +0970,6583               -1087,9088               -0949,5224
+0469,8871               +0390,1186               +0386,1485               +0928,4523               -1097,5896               -0871,1325
+0471,1768               +0389,0704               +0433,4212               +0946,0508               -1129,9285               -0901,4482
+0445,4657               +0377,4263               +0458,3327               +0889,1901               -1165,5823               -0843,6794
+0466,3699               +0374,1728               +0452,2095               +0856,7280               -1122,9972               -0824,9932
+0475,0384               +0399,5035               +0403,4625               +0799,2289               -1077,0726               -0794,6747
+0438,0613               +0425,5268               +0404,6313               +0787,1664               -1067,7877               -0728,4160
+0425,2932               +0456,0653               +0435,0270               +0770,3641               -1046,9657               -0715,1184
+0399,6020               +0417,1274               +0422,4069               +0745,3259               -1036,7744               -0703,9451
+0382,9842               +0411,1304               +0380,8647               +0764,3900               -1022,9823               -0700,7678
+0375,2021               +0401,1733               +0376,5584               +0775,0111               -1004,2705               -0686,4110
+0378,5136               +0432,1484               +0374,3736               +0784,1278               -1019,9168               -0667,0137
+0377,8698               +0379,2008               +0346,2117               +0763,6444               -1036,2103               -0656,3667
+0397,2073               +0378,2273               +0351,5322               +0721,2444               -1069,7545               -0647,1100
+0404,1618               +0364,4596               +0320,5445               +0680,0068               -1037,0197               -0643,8062
+0391,8081               +0319,7936               +0352,0284               +0689,0458               -1017,8724               -0648,0255
+0431,0492               +0316,7672               +0297,6767               +0727,0936               -1008,7826               -0636,5296
+0437,2092               +0339,4354               +0316,3773               +0724,9028               -0977,4377               -0607,1619
+0430,5418               +0355,4019               +0320,2034               +0698,2137               -0883,9699               -0631,3588
+0450,7636               +0324,3343               +0299,1269               +0703,6009               -0824,2507               -0661,6887
+0463,7961               +0233,9367               +0270,7701               +0705,8316               -0820,0745               -0633,9490
+0485,4129               +0223,7931               +0290,1511               +0701,3236               -0867,9439               -0719,8585
+0465,4664               +0277,6458               +0322,9275               +0701,2614               -0848,1868               -0670,3125
+0466,1809               +0249,7873               +0366,5248               +0675,5440               -0840,0502               -0713,8296
+0498,5493               +0201,7646               +0345,8457               +0663,3220               -0802,0449               -0734,0336
+0508,6510               +0188,1549               +0358,8217               +0756,7260               -0801,1190               -0718,3813
+0501,1337               +0207,0749               +0405,1087               +0764,8697               -0789,4096               -0720,8870
+0518,0623               +0192,2422               +0380,6754               +0782,2068               -0799,2717               -0734,1120
+0513,5768               +0156,9814               +0388,1036               +0817,2433               -0800,2728               -0672,9358
+0501,9351               +0194,9609               +0392,6852               +0812,4010               -0767,9960               -0673,1068
+0510,7870               +0197,9574               +0454,2874               +0792,7404               -0735,0332               -0817,6430
+0496,0560               +0185,6029               +0470,4717               +0794,5248               -0725,5724               -0692,3630
+0497,2115               +0233,0320               +0524,9750               +0816,8409               -0758,4127               -0630,3590
+0506,6685               +0251,2251               +0510,0130               +0908,5984               -0828,7001               -0542,0404
+0510,4230               +0246,1214               +0560,7886               +0903,0922               -0754,2015               -0530,7837
+0502,9251               +0246,7132               +0548,9547               +0927,5653               -0735,2473               -0540,9902
+0496,4030               +0259,6205               +0601,4526               +0942,0693               -0736,0986               -0553,0994
+0511,9132               +0261,1436               +0521,3608               +0972,8120               -0681,6383               -0495,1731
+0525,5727               +0268,1729               +0520,6767               +0953,6707               -0643,3850               -0422,8889
+0541,7035               +0252,1210               +0535,3804               +0942,4364               -0764,5382               -0419,4568
+0530,0082               +0293,9533               +0517,8702               +0932,6791               -0685,2541               -0424,6585
+0530,4569               +0237,4862               +0547,3363               +0971,1247               -0645,8188               -0392,2537
+0557,4708               +0248,2047               +0584,1048               +0989,2614               -0673,4890               -0371,7246
+0534,3950               +0274,0221               +0536,8459               +1001,4255               -0659,2995               -0339,3064
+0535,3747               +0247,7853               +0539,4570               +1017,2276               -0663,5737               -0302,2727
+0519,8978               +0266,0187               +0528,6256               +0947,7210               -0637,3138               -0304,1988
+0523,8453               +0251,9241               +0496,7575               +0887,0294               -0648,4692               -0332,5145
+0510,5441               +0221,1329               +0461,6366               +0830,4171               -0654,6694               -0292,8836
+0537,9901               +0241,8007               +0414,6073               +0869,3318               -0692,0733               -0276,8483
+0541,1445               +0223,5818               +0404,8177               +0845,9149               -0649,7335               -0241,7948
+0548,0241               +0250,8659               +0399,6154               +0801,8180               -0681,6145               -0245,4390
+0540,8794               +0190,0250               +0386,3645               +0813,6871               -0534,3030               -0277,1617
+0547,9411               +0186,2046               +0375,5525               +0778,1446               -0534,8874               -0292,2456
+0506,0464               +0229,1831               +0369,2690               +0747,4862               -0686,7470               -0267,1995
+0531,7868               +0195,0242               +0317,8323               +0723,0609               -0719,0720               -0259,5654
+0534,3847               +0201,8905               +0291,0906               +0730,5054               -0716,7594               -0358,3834
+0502,5150               +0192,4278               +0286,6286               +0704,6735               -0731,6645               -0307,7196
+0459,9166               +0247,7998               +0307,0339               +0726,5411               -0694,0110               -0302,3451
+0482,1204               +0224,7168               +0280,1716               +0717,3407               -0754,2824               -0354,4919
+0455,0904               +0221,7869               +0262,5402               +0688,1726               -0790,7559               -0370,9757
+0430,7352               +0324,1919               +0294,6631               +0740,8996               -0771,7781               -0375,8329
+0405,5326               +0347,5174               +0296,0481               +0716,9286               -0777,8252               -0407,2816
+0394,3397               +0331,1405               +0250,3253               +0692,5045               -0752,0982               -0442,8535
+0367,4576               +0372,4006               +0232,3858               +0693,3871               -0813,3205               -0458,2812
+0391,2438               +0393,6468               +0236,2812               +0695,6213               -0808,9674               -0452,3805
+0381,5953               +0417,3678               +0221,9073               +0681,9332               -0804,5780               -0483,3244
+0347,6054               +0430,1370               +0213,5764               +0702,6751               -0816,0395               -0576,8513
+0297,6619               +0453,0576               +0174,6409               +0739,3619               -0830,9314               -0515,5403
+0287,7934               +0439,2761               +0181,2750               +0737,8931               -0812,8674               -0561,1527
+0316,3832               +0437,5918               +0197,6272               +0714,3051               -0810,3620               -0535,9523
+0309,3217               +0494,1438               +0232,3228               +0720,6108               -0758,3437               -0521,5313
+0337,6084               +0519,6096               +0197,2829               +0760,9427               -0680,7796               -0587,2213
+0308,1897               +0559,1492               +0229,1074               +0736,5921               -0746,1163               -0564,1939
+0311,7295               +0536,4690               +0303,8449               +0747,3725               -0822,2956               -0638,6320
+0368,2496               +0555,8696               +0301,4135               +0804,8052               -0856,8566               -0594,1208
+0382,2754               +0561,0448               +0297,8521               +0842,7814               -0850,4327               -0547,9824
+0412,0119               +0579,4436               +0279,3208               +0860,0406               -0835,2625               -0519,2294
+0403,2021               +0538,5623               +0295,5761               +0859,2123               -0841,9945               -0567,4208
+0425,8141               +0532,1218               +0385,8078               +0834,0018               -0812,7412               -0627,3566
+0459,6878               +0568,4359               +0389,8484               +0801,0362               -0782,6690               -0565,9855
+0484,7982               +0556,9536               +0366,3540               +0738,4029               -0843,3571               -0539,3582
+0489,0382               +0574,8433               +0390,1072               +0720,5491               -0874,6745               -0548,4846
+0455,5919               +0577,1224               +0414,7040               +0761,5308               -0864,7392               -0584,9372
+0440,4183               +0550,3005               +0403,3659               +0742,2425               -0852,8424               -0586,7018
+0435,3464               +0567,8635               +0449,6422               +0800,3367               -0784,1075               -0541,3896
+0427,2308               +0586,8646               +0421,4402               +0807,0440               -0788,1496               -0521,8174
+0458,0062               +0583,0628               +0401,1993               +0842,6111               -0772,9862               -0556,3568
+0468,5869               +0630,1604               +0430,9690               +0810,2589               -0765,2352               -0593,2931
+0457,0067               +0564,6390               +0461,5853               +0791,4301               -0750,9267               -0637,5139
+0430,5208               +0559,2153               +0465,4946               +0791,2612               -0646,4610               -0652,3957
+0452,9382               +0602,1175               +0458,3083               +0837,9963               -0607,5387               -0626,5967
+0428,4859               +0624,0726               +0476,9628               +0818,5438               -0693,2283               -0554,6799
+0431,4134               +0643,4281               +0450,8708               +0804,1225               -0698,2712               -0521,8442
+0410,9594               +0613,8185               +0468,3800               +0798,5518               -0725,6401               -0523,6084
+0390,5608               +0559,2363               +0433,0937               +0762,6852               -0741,7217               -0581,5768
+0380,0536               +0581,1702               +0445,6772               +0750,9544               -0717,3073               -0522,1800
+0361,1526               +0640,7832               +0436,3004               +0743,0810               -0688,6063               -0480,5177
+0347,3262               +0650,0185               +0424,7733               +0714,3720               -0648,1322               -0422,0937
+0335,2736               +0672,1930               +0393,0888               +0707,0949               -0619,2059               -0410,3784
+0352,2713               +0665,8936               +0406,7949               +0705,4764               -0746,4986               -0370,5133
+0358,1105               +0659,8407               +0369,1088               +0702,9463               -0685,3528               -0326,6558
+0379,8541               +0651,6826               +0388,2677               +0755,0829               -0663,5081               -0305,1747
+0371,6774               +0660,0476               +0418,2276               +0739,5837               -0641,7747               -0233,4663
+0388,9853               +0675,6785               +0428,6714               +0758,5250               -0634,9062               -0230,9876
+0383,3430               +0678,1137               +0441,4323               +0703,0817               -0648,3488               -0276,0170
+0390,7927               +0635,5459               +0443,1931               +0691,2560               -0635,4804               -0219,5159
+0386,3497               +0678,9291               +0443,6615               +0700,3339               -0605,4738               -0156,4924
+0412,9958               +0658,1931               +0474,0349               +0701,2052               -0625,2168               -0083,9205
+0412,9706               +0648,6396               +0499,2926               +0753,4210               -0436,7485               -0059,4336
+0433,3384               +0633,3215               +0523,6731               +0790,7996               -0345,6769               -0052,8423
+0392,6303               +0614,5530               +0534,2876               +0774,4364               -0468,3960               -0032,0243
+0392,7943               +0593,4502               +0586,4586               +0744,0674               -0477,0036               +0009,3042
+0404,8215               +0620,3748               +0605,8936               +0725,0035               -0471,9314               +0032,9511
+0418,0849               +0609,1571               +0629,9975               +0764,1298               -0514,7146               +0087,1316
+0452,8921               +0643,7448               +0619,0891               +0764,3253               -0456,6071               +0082,3885
+0471,3650               +0614,5950               +0666,7030               +0782,6495               -0400,7510               +0091,7184
+0486,4326               +0589,1202               +0698,7490               +0751,6542               -0401,6824               +0091,7369
+0487,2326               +0574,8945               +0692,4012               +0796,6611               -0387,1127               +0142,2074
+0477,2886               +0594,0980               +0741,1488               +0828,9534               -0422,9591               +0052,4171
+0455,0914               +0593,2483               +0746,1723               +0843,3439               -0435,2897               +0030,0010
+0458,0178               +0536,8039               +0779,3637               +0846,0783               -0439,1853               +0053,0979
+0429,6127               +0503,1469               +0760,6964               +0834,9207               -0464,6447               +0024,9052
+0449,6673               +0526,4873               +0738,3168               +0801,8980               -0392,4710               +0088,6252
+0443,1354               +0533,8809               +0786,1466               +0828,3261               -0398,5785               +0115,2207
+0454,4728               +0489,2367               +0786,9260               +0838,4685               -0358,8080               +0173,2642
+0442,5926               +0459,0643               +0849,5476               +0823,5893               -0291,6814               +0050,8047
+0441,7632               +0449,6262               +0849,9649               +0823,5941               -0295,2716               +0109,0114
+0438,4433               +0447,6605               +0884,1595               +0767,2505               -0305,5075               +0163,3010
+0456,9897               +0456,8025               +0869,3710               +0744,7962               -0301,0810               +0194,1706
+0446,5315               +0477,7558               +0881,6599               +0711,2278               -0271,2511               +0207,1699
+0440,2420               +0488,4637               +0912,0014               +0714,9654               -0258,3117               +0145,8316
+0443,0800               +0454,2435               +0936,4891               +0686,0814               -0233,2973               +0178,0096
+0438,6079               +0407,9226               +0841,4144               +0722,1400               -0233,5260               +0198,4560
+0458,1437               +0442,6853               +0877,2078               +0718,8097               -0213,9034               +0213,0613
+0456,5993               +0438,9604               +0880,1987               +0686,8170               -0116,7882               +0287,6483
+0446,5778               +0445,8103               +0880,0209               +0624,0905               -0088,7007               +0277,7274
+0472,3709               +0426,7713               +0842,4497               +0635,6377               -0173,1094               +0237,5589
+0472,1504               +0446,7542               +0813,5279               +0619,2301               -0235,2968               +0253,7967
+0479,5380               +0419,2383               +0759,5693               +0591,7747               -0247,1517               +0271,6201
+0471,2738               +0469,9320               +0837,9675               +0557,3227               -0276,9504               +0305,0290
+0483,7781               +0448,4555               +0811,6385               +0611,8620               -0251,9074               +0269,4791
+0523,0516               +0440,1621               +0797,9384               +0596,5830               -0227,4911               +0241,0128
+0484,1840               +0402,5881               +0827,8085               +0556,3223               -0196,0079               +0300,0766
+0537,2982               +0411,5356               +0828,5383               +0567,3017               -0209,5818               +0326,4458
+0526,0593               +0381,1044               +0803,5421               +0556,7008               -0179,2197               +0335,6577
+0537,9378               +0424,0519               +0775,6460               +0559,0091               -0164,3612               +0304,5937
+0506,9306               +0443,2313               +0778,9708               +0575,8080               -0108,1147               +0300,9299
+0500,8533               +0388,2551               +0780,5134               +0588,8693               -0098,2099               +0278,7493
+0539,9411               +0405,5249               +0797,2197               +0546,7771               -0150,7505               +0248,8220
+0571,5367               +0379,5008               +0827,9101               +0527,9215               -0166,9709               +0201,2477
+0600,4413               +0382,1206               +0858,2153               +0559,7372               -0187,6983               +0285,1059
+0618,6501               +0358,8022               +0843,6894               +0572,2106               -0089,0467               +0286,6619
+0613,5862               +0359,7618               +0864,0475               +0588,2553               -0055,2712               +0281,2654
+0634,5304               +0350,9148               +0821,7762               +0572,2187               -0048,5919               +0278,5457
+0650,4065               +0313,4530               +0821,7044               +0504,0505               -0105,9388               +0291,8377
+0660,5156               +0315,3930               +0844,6702               +0485,7824               -0135,0543               +0322,1339
+0661,8076               +0301,5082               +0817,1859               +0515,5805               -0091,7136               +0297,8756
+0641,9264               +0285,4183               +0790,1299               +0483,8351               -0083,3233               +0261,4782
+0666,5529               +0264,0356               +0794,4712               +0502,1678               -0085,2544               +0262,0211
+0701,0436               +0192,4610               +0780,5528               +0513,0104               -0108,8425               +0238,4413
+0688,8357               +0231,5534               +0803,9269               +0460,2690               -0121,6510               +0298,1563
+0619,8495               +0268,6147               +0776,2251               +0411,1058               -0142,7795               +0293,1390
+0618,2795               +0260,1904               +0713,3726               +0387,4903               -0153,8220               +0319,1896
+0593,7150               +0215,6665               +0736,1263               +0373,8155               -0155,1173               +0336,9804
+0581,9728               +0272,0413               +0728,7789               +0383,3509               -0185,8420               +0427,2994
+0545,4019               +0255,7919               +0700,1468               +0354,7118               -0185,7536               +0385,5058
+0573,1804               +0258,4813               +0711,4943               +0323,8342               -0161,1909               +0403,0023
+0511,8567               +0271,5689               +0689,1285               +0353,2904               -0204,9668               +0401,0590
+0486,0641               +0285,9600               +0625,4351               +0324,7775               -0208,7659               +0365,9887
+0482,6290               +0259,0028               +0630,7335               +0290,6390               -0199,3703               +0361,2898
+0469,4936               +0255,0983               +0597,4120               +0304,1050               -0157,5472               +0382,4528
+0450,0004               +0272,8536               +0611,4232               +0286,5442               -0155,4693               +0375,7746
+0411,6366               +0306,7167               +0620,1396               +0324,1461               -0036,1944               +0407,1431
+0399,1373               +0294,9110               +0626,8143               +0307,1530               -0013,1283               +0427,9420
+0408,6399               +0257,9687               +0578,6165               +0299,2721               -0063,9228               +0463,1668
+0442,1662               +0237,3096               +0616,6547               +0308,3678               -0151,5428               +0460,1196
+0400,9763               +0255,1772               +0576,5947               +0296,7060               -0134,9075               +0477,1578
+0382,0740               +0275,1846               +0577,0534               +0273,2673               -0071,7796               +0453,3320
+0408,2916               +0224,8171               +0533,8757               +0281,7746               -0110,6275               +0435,0931
+0407,7667               +0215,7667               +0459,9207               +0238,1407               -0166,8596               +0432,4337
+0401,5306               +0266,1560               +0422,6817               +0216,3964               -0088,6243               +0425,8508
+0437,0962               +0277,9918               +0410,3739               +0272,0224               -0068,1537               +0499,9597
+0433,3914               +0284,4249               +0399,8680               +0232,1144               -0031,4484               +0525,2098
+0475,2841               +0325,8672               +0371,4553               +0313,4105               -0049,2265               +0496,3082
+0421,9210               +0335,2360               +0371,8609               +0272,4790               -0044,0612               +0512,7477
+0418,3687               +0339,6291               +0352,2212               +0288,4320               -0033,4208               +0497,1788
+0414,5035               +0334,6629               +0405,8729               +0257,5077               -0040,2496               +0506,4796
+0412,9445               +0316,2132               +0383,0437               +0213,7223               -0069,7377               +0544,9163
+0404,9506               +0313,1733               +0385,7811               +0257,9832               -0047,8067               +0538,7470
+0400,6551               +0337,3671               +0376,7252               +0261,6126               -0053,1903               +0475,2650
+0407,6677               +0281,5599               +0396,3527               +0215,6151               -0044,5762               +0479,6946
+0385,8729               +0315,0245               +0383,5680               +0266,9601               +0029,0627               +0514,9355
+0386,4520               +0334,1546               +0418,0941               +0266,3721               +0035,7278               +0486,4729
+0414,6182               +0352,4678               +0389,9253               +0273,9833               -0016,2213               +0498,5301
+0431,3917               +0380,1477               +0392,1814               +0255,2927               -0000,1424               +0471,6050
+0441,1307               +0338,4508               +0388,8192               +0223,3361               +0011,0366               +0505,4432
+0433,2296               +0328,8985               +0410,9105               +0232,3072               +0019,0877               +0550,9774
+0452,9846               +0304,4132               +0410,1772               +0257,7403               +0040,5904               +0559,9935
+0449,4484               +0291,7711               +0415,4168               +0217,8539               +0029,7983               +0470,2305
+0453,8385               +0316,7558               +0365,8029               +0221,9190               +0063,1349               +0501,2772
+0441,1831               +0329,3949               +0417,2638               +0210,9933               +0090,0208               +0478,0602
+0481,0533               +0257,2214               +0451,6817               +0223,7588               +0116,7114               +0457,5040
+0494,5119               +0241,6064               +0441,2360               +0221,9736               +0134,8818               +0461,2463
+0458,5373               +0285,4582               +0408,1147               +0180,8225               +0139,6882               +0461,6616
+0466,6852               +0273,9593               +0396,3015               +0158,7173               +0176,3475               +0433,2975
+0460,9453               +0209,0014               +0420,2001               +0144,1376               +0124,3634               +0446,2671
+0519,9980               +0237,7157               +0440,2405               +0170,0630               +0154,5891               +0417,5316
+0523,4106               +0264,9858               +0463,9505               +0197,5041               +0159,2185               +0358,5775
+0542,5167               +0288,1354               +0456,6653               +0160,0459               +0140,4388               +0442,3132
+0547,7142               +0267,8245               +0491,9900               +0159,1509               +0190,1954               +0491,1379
+0591,8922               +0267,8922               +0446,6883               +0151,7190               +0233,6233               +0463,5706
+0608,9923               +0278,8290               +0470,7778               +0106,3711               +0231,2341               +0415,5216
+0621,8346               +0309,7802               +0434,3897               +0121,8171               +0183,4394               +0508,9573
+0657,5994               +0294,3761               +0445,7620               +0104,6149               +0160,7339               +0560,4327
+0650,4013               +0351,5319               +0447,4838               +0067,3734               +0183,3202               +0561,2714
+0660,9348               +0401,9845               +0475,1497               +0086,3006               +0209,1972               +0512,4859
+0682,9310               +0398,5337               +0443,0356               +0086,4676               +0258,5908               +0509,7821
+0707,2921               +0453,0661               +0411,2792               +0106,0047               +0218,5162               +0546,7411
+0699,1785               +0471,5602               +0464,7717               +0105,4526               +0234,1160               +0541,1148
+0716,0845               +0501,1888               +0506,4925               +0067,5095               +0191,6776               +0530,7642
+0691,3605               +0549,3662               +0467,4258               +0057,9303               +0253,8740               +0548,5920
+0721,9431               +0549,2820               +0452,4859               +0038,6524               +0240,1000               +0558,7225
+0690,3651               +0581,1328               +0407,5488               +0090,8496               +0215,5332               +0614,4493
+0732,1089               +0577,4130               +0434,4130               +0073,6328               +0263,8638               +0663,5701
+0745,6003               +0596,3414               +0489,7521               +0119,2415               +0268,9985               +0644,4355
+0751,5186               +0609,4622               +0493,4309               +0135,6843               +0289,1669               +0646,6984
+0745,7565               +0623,1086               +0461,2381               +0147,3795               +0310,6647               +0675,0337
+0708,6925               +0654,9215               +0392,0942               +0151,1393               +0268,5303               +0723,7221
+0792,5075               +0648,6383               +0391,9137               +0133,2549               +0327,7351               +0809,4701
+0787,5223               +0617,3459               +0371,6048               +0151,8420               +0425,2551               +0850,2418
+0755,9616               +0667,2827               +0367,8194               +0161,3888               +0431,9076               +0829,7714
+0740,5409               +0633,2861               +0286,6191               +0195,1800               +0461,9296               +0877,3970
+0727,1509               +0569,4576               +0272,8773               +0163,6404               +0461,1956               +0904,4344
+0751,9289               +0578,6275               +0209,4739               +0170,8483               +0454,7466               +0975,0039
+0756,1763               +0621,6628               +0236,5728               +0171,4769               +0498,7769               +1006,4329
+0751,7744               +0603,2354               +0233,2682               +0147,7066               +0513,3481               +0984,7088
+0774,5313               +0572,2858               +0192,0138               +0161,6814               +0497,6248               +1000,5269
+0784,3577               +0525,3841               +0161,3169               +0182,8141               +0436,8226               +1004,0902
+0795,2784               +0553,3243               +0174,8535               +0190,9253               +0462,3726               +1076,6702
+0768,2032               +0533,8038               +0155,9443               +0188,4175               +0467,5814               +1046,9301
+0757,3482               +0517,2575               +0141,7718               +0249,4790               +0519,5667               +1031,3455
+0734,5076               +0517,7876               +0170,6105               +0252,2988               +0524,1246               +1064,0374
+0719,0688               +0520,6350               +0223,2571               +0245,7220               +0580,9449               +1040,3845
+0706,2058               +0493,0299               +0217,7703               +0262,6770               +0581,9301               +1072,6859
+0752,6281               +0472,4907               +0185,9873               +0276,3400               +0536,6171               +1098,4500
+0746,3489               +0472,0337               +0204,0393               +0261,9534               +0544,9649               +1137,3044
+0764,6757               +0497,6120               +0157,1845               +0292,6851               +0563,0263               +1140,2383
+0740,2918               +0464,8830               +0219,4337               +0276,4007               +0572,7704               +1130,3863
+0786,6282               +0478,7421               +0215,8324               +0324,7272               +0626,9269               +1166,1048
+0784,1342               +0466,0843               +0162,9450               +0353,9181               +0640,5108               +1173,1773
+0812,1689               +0506,4177               +0187,3654               +0368,5131               +0596,9235               +1132,4472
+0864,3034               +0556,4712               +0220,2381               +0376,1966               +0631,1884               +1160,7191
+0882,2949               +0517,3612               +0124,3752               +0472,2200               +0642,0603               +1174,8225
+0893,4926               +0553,6577               +0154,0771               +0533,2270               +0635,3037               +1112,8232
+0908,4042               +0566,5638               +0140,9862               +0574,1600               +0697,3646               +1186,6288
+0885,2605               +0574,7734               +0149,6953               +0603,2678               +0713,6915               +1225,2185
+0914,0174               +0572,7846               +0110,3154               +0619,8844               +0707,8757               +1151,7317
+0942,4304               +0592,0942               +0132,9322               +0657,9581               +0698,4873               +1187,7649
+0928,7068               +0620,3171               +0094,8914               +0656,3872               +0682,8122               +1108,4340
+0950,6936               +0612,8343               +0090,4264               +0696,4861               +0698,2101               +1143,4941
+0963,1717               +0627,0765               +0147,7937               +0723,8223               +0686,8117               +1162,0468
+0963,2847               +0650,9720               +0112,4403               +0731,9136               +0655,0085               +1159,9232
+0961,9673               +0652,9747               +0083,6400               +0670,0048               +0684,8396               +1148,2599
+0966,9418               +0610,8212               +0069,0934               +0705,8402               +0673,9824               +1203,5499
+0923,0927               +0642,2091               +0033,0387               +0683,9274               +0662,7620               +1213,0642
+0917,7814               +0634,9834               +0027,9854               +0685,6072               +0607,3408               +1214,0653
+0892,5740               +0663,5113               +0035,1224               +0620,7974               +0590,6181               +1205,6628
+0874,6725               +0628,0907               +0036,6821               +0602,2993               +0614,0371               +1207,4556
+0835,1869               +0655,1795               +0076,2939               +0614,6523               +0595,9226               +1172,5463
+0801,0967               +0632,1527               +0077,6209               +0553,8359               +0507,6021               +1141,1728
+0767,7826               +0605,1419               +0081,2984               +0519,9345               +0498,9209               +1123,9489
+0748,9219               +0613,1711               +0075,1553               +0488,2068               +0475,6198               +1092,4123
+0720,2007               +0629,1962               +0138,9049               +0486,5880               +0466,7098               +1122,6985
+0658,8107               +0625,3738               +0123,4453               +0491,3141               +0487,6147               +1101,4803
+0652,7707               +0627,4253               +0152,8144               +0430,0351               +0474,4037               +1062,9901
+0603,7250               +0581,6788               +0106,2474               +0409,8985               +0427,1248               +1074,8135
+0570,2458               +0604,1246               +0178,3874               +0453,3484               +0403,8512               +1048,1368
+0547,6132               +0629,3265               +0217,2064               +0402,3074               +0317,2584               +1032,7840
+0536,5550               +0645,8664               +0194,2910               +0432,3573               +0319,4534               +1010,3950
+0490,1843               +0584,5539               +0154,6420               +0457,3492               +0248,1503               +1004,9129
+0477,0839               +0583,2710               +0168,5767               +0421,6167               +0313,1734               +0976,1886
+0455,0324               +0613,7296               +0155,0156               +0452,4962               +0353,8182               +1001,4666
+0433,7582               +0608,8590               +0139,6175               +0458,0459               +0340,0662               +1011,6792
+0430,8405               +0589,5213               +0157,9412               +0475,6860               +0341,6571               +0979,4915
+0414,9528               +0605,9347               +0091,5198               +0457,5659               +0369,2779               +0981,8711
+0401,8142               +0583,5915               +0068,4215               +0438,2009               +0368,0271               +0951,5288
+0447,0659               +0530,6306               +0080,6995               +0389,2779               +0433,1082               +0989,0259
+0434,3308               +0540,0470               +0109,2519               +0452,2370               +0465,5444               +0943,6769
+0472,5022               +0539,3101               +0101,8823               +0450,7933               +0403,3660               +0933,5361
+0428,9412               +0560,4434               +0089,5307               +0479,8387               +0358,7217               +0884,6880
+0435,6354               +0540,5916               +0070,0732               +0443,9266               +0424,0425               +0869,6561
+0470,4342               +0539,8336               -0002,9310               +0487,5060               +0440,4217               +0878,8272
+0496,1937               +0563,7980               +0007,2788               +0476,8972               +0424,1153               +0858,8635
+0499,1683               +0594,1691               +0009,2752               +0504,9855               +0451,1535               +0870,8802
+0531,1141               +0599,4254               +0001,0536               +0511,8864               +0428,5981               +0817,5823
+0566,0321               +0596,8038               +0038,5346               +0518,5040               +0449,1665               +0800,0167
+0545,3469               +0600,2259               -0002,7233               +0557,7170               +0419,7651               +0773,5409
+0550,4391               +0614,2719               -0020,5818               +0560,4194               +0404,7727               +0780,7053
+0578,3559               +0592,7994               -0005,0448               +0549,6934               +0401,8458               +0763,3643
+0594,7663               +0633,1408               +0035,2091               +0587,9317               +0392,2762               +0732,7063
+0564,8789               +0663,9531               +0046,4620               +0637,9212               +0393,2650               +0700,7137
+0616,9143               +0651,7139               +0048,9181               +0620,2108               +0409,8157               +0700,8495
+0604,3285               +0657,9523               +0037,9084               +0561,4019               +0430,1671               +0698,7331
+0626,4622               +0663,7294               +0098,0859               +0571,0231               +0399,7948               +0664,4089
+0620,7165               +0631,7257               +0130,3284               +0589,0513               +0503,9858               +0620,9899
+0600,5784               +0629,6413               +0117,9299               +0632,3455               +0524,0205               +0629,9473
+0596,0106               +0596,1629               +0102,4969               +0607,3387               +0412,6918               +0547,9163
+0581,5535               +0604,5796               +0112,9547               +0593,6691               +0405,4382               +0546,9215
+0542,2448               +0609,4415               +0099,2435               +0572,2398               +0389,6605               +0608,0412
+0539,9222               +0572,8727               +0143,3126               +0553,9030               +0393,8533               +0619,7486
+0541,6915               +0563,7487               +0121,9773               +0521,6992               +0392,2220               +0589,0333
+0482,3262               +0519,7031               +0125,6871               +0532,4044               +0351,1343               +0586,5362
+0515,7225               +0509,3851               +0208,7384               +0472,9267               +0315,9826               +0620,9012
+0489,6317               +0500,2586               +0182,4508               +0476,7601               +0347,2892               +0683,0599
+0505,3193               +0529,3367               +0214,4075               +0451,6410               +0350,9259               +0646,2429
+0489,4609               +0537,9106               +0232,4862               +0453,3471               +0368,8007               +0623,4466
+0460,0729               +0544,9906               +0289,2495               +0466,8437               +0374,5202               +0628,0705
+0497,4035               +0457,6692               +0236,5700               +0479,0237               +0363,2845               +0650,0857
+0536,9253               +0485,2341               +0198,0299               +0506,2432               +0309,2258               +0595,9456
+0515,4140               +0509,5471               +0230,8444               +0437,2301               +0299,6871               +0614,6080
+0561,6635               +0563,7349               +0212,2630               +0443,5032               +0329,8932               +0672,4528
+0560,7523               +0539,8576               +0222,7089               +0463,0294               +0372,6616               +0622,5327
+0570,2076               +0562,1165               +0211,0940               +0453,3542               +0351,0665               +0643,0462
+0539,6064               +0585,3589               +0235,6567               +0420,8086               +0320,8567               +0657,6959
+0542,9743               +0602,7798               +0218,1882               +0404,8486               +0299,5687               +0693,1808
+0536,9847               +0623,3758               +0246,3321               +0380,9549               +0326,3142               +0665,7865
+0558,0794               +0623,6040               +0232,9525               +0339,2350               +0304,6391               +0640,7740
+0541,2039               +0648,2535               +0264,3984               +0285,8309               +0308,4537               +0641,6135
+0555,6670               +0643,6695               +0264,7926               +0310,1440               +0304,7936               +0638,1827
+0522,7071               +0653,8463               +0288,1996               +0326,4093               +0308,2509               +0627,1091
+0539,5559               +0673,5329               +0265,7422               +0316,1702               +0334,8128               +0626,6745
+0527,7558               +0709,3628               +0240,8262               +0250,0599               +0376,8633               +0582,4820
+0500,2612               +0719,1332               +0276,3517               +0151,0220               +0352,9832               +0609,7553
+0518,0054               +0719,7848               +0322,6084               +0167,7541               +0425,8043               +0667,1561
+0494,2149               +0766,1739               +0260,5274               +0124,9855               +0425,3983               +0691,2927
+0503,8219               +0798,1760               +0324,4683               +0127,0417               +0449,5501               +0715,9091
+0515,3687               +0800,3182               +0289,4435               +0064,1692               +0515,1454               +0704,2375
+0461,6169               +0773,5907               +0336,2162               +0056,1674               +0522,0134               +0700,7251
+0452,8971               +0805,9623               +0348,9083               +0067,2933               +0506,2636               +0744,2164
+0457,4288               +0816,3768               +0324,1393               +0051,5159               +0545,7678               +0731,8170
+0449,2274               +0814,3403               +0363,7942               +0015,5882               +0595,5963               +0769,8068
+0467,5650               +0815,4356               +0325,3851               +0054,2555               +0617,1943               +0780,9338
+0485,7585               +0824,9399               +0369,5065               +0024,0145               +0638,4297               +0779,0223
+0479,6551               +0799,7492               +0350,6693               +0010,2007               +0627,2943               +0812,3663
+0473,2457               +0799,4865               +0331,2900               +0008,0889               +0630,5489               +0813,1869
+0493,0748               +0765,5054               +0322,5535               +0060,6898               +0628,9750               +0790,2991
+0520,2399               +0767,8162               +0322,8335               +0052,5230               +0612,7027               +0828,8710
+0543,2874               +0773,4951               +0286,2918               +0063,0164               +0687,1789               +0872,5488
+0549,8490               +0735,7113               +0269,0154               +0109,9995               +0733,3093               +0885,5365
+0534,2657               +0658,0624               +0252,8289               +0098,3228               +0666,2410               +0878,2252
+0528,0185               +0705,1787               +0303,0624               +0064,9021               +0770,4092               +0861,1161
+0538,7627               +0725,7329               +0335,7221               +0072,0004               +0821,0551               +0817,8892
+0566,6576               +0751,5995               +0347,0665               +0114,9508               +0740,9855               +0781,2186
+0567,2039               +0755,3790               +0316,4967               +0130,7213               +0728,6662               +0770,1111
+0573,9578               +0742,9401               +0302,9072               +0160,1606               +0512,8147               +0736,6764
+0543,2029               +0759,6706               +0332,0241               +0157,9322               +0639,3194               +0778,0696
+0563,7506               +0782,1569               +0284,4235               +0141,3562               +0564,5884               +0727,7851
+0543,7101               +0782,8083               +0296,6864               +0151,8948               +0510,1067               +0700,5352
+0495,6947               +0805,9378               +0287,6660               +0095,2748               +0517,4562               +0687,5721
+0475,8575               +0792,8352               +0291,4403               +0068,2166               +0609,8489               +0647,7124
+0511,8603               +0734,4582               +0308,2307               +0101,9352               +0630,2552               +0649,3611
+0489,9318               +0723,8849               +0373,7651               +0160,7539               +0592,1638               +0605,7498
+0506,8370               +0750,5485               +0399,5414               +0164,9859               +0642,2680               +0653,1553
+0463,3561               +0748,8728               +0432,6579               +0174,7286               +0662,1586               +0597,2286
+0445,5049               +0698,9802               +0450,3374               +0231,0791               +0668,5072               +0596,8572
+0492,0585               +0690,0685               +0497,4126               +0231,4659               +0657,8100               +0610,2865
+0491,2306               +0687,0367               +0514,4964               +0290,0829               +0648,6426               +0666,6861
+0498,6347               +0680,5545               +0582,4469               +0246,2592               +0639,6433               +0623,6048
+0529,7105               +0670,0186               +0609,4453               +0246,8671               +0652,8438               +0589,0297
+0506,3187               +0678,3580               +0609,7463               +0321,4956               +0715,7681               +0623,8377
+0503,5595               +0684,0030               +0579,2038               +0315,4579               +0715,4161               +0678,3046
+0532,0394               +0634,0043               +0617,0972               +0360,8460               +0640,0740               +0651,9932
+0548,8594               +0660,7229               +0615,9160               +0353,8019               +0618,3650               +0622,5879
+0597,1026               +0682,9850               +0694,8094               +0368,0571               +0608,5034               +0606,3347
+0573,6844               +0677,7176               +0696,8685               +0389,3692               +0642,5133               +0584,2015
+0594,7573               +0646,9314               +0692,0094               +0372,2667               +0590,9808               +0578,5716
+0579,6777               +0650,4729               +0683,9853               +0381,8332               +0605,1594               +0555,9860
+0602,5195               +0650,8608               +0706,6338               +0394,7738               +0617,2261               +0521,3847
+0597,0768               +0644,4597               +0678,6762               +0403,8148               +0612,7698               +0519,2938
+0609,2295               +0633,9074               +0670,9473               +0424,4427               +0641,9153               +0465,9676
+0618,1480               +0606,5145               +0689,2402               +0426,5278               +0606,6427               +0487,7390
+0628,5074               +0616,9909               +0706,4502               +0419,0598               +0608,0352               +0515,9016
+0659,4034               +0568,6809               +0752,0202               +0413,3937               +0587,8868               +0467,6847
+0671,5090               +0550,8123               +0699,7043               +0364,8805               +0604,6198               +0375,1460
+0668,7556               +0561,5943               +0723,9788               +0376,1669               +1123,8768               +0709,3690
+0704,7998               +0552,5552               +0696,1193               +0282,3753               +0844,1092               +0634,6982
+0691,5671               +0517,4420               +0660,4662               +0302,3218               +0377,2329               +0236,1926
+0718,0762               +0459,0842               +0667,3229               +0311,7710               +0367,2383               +0170,9890
+0735,7646               +0457,9233               +0713,1752               +0307,4242               +0492,8315               +0241,0129
+0729,0383               +0477,7575               +0705,5821               +0189,6487               +0586,2137               +0313,1725
+0712,8768               +0467,6214               +0667,0548               +0238,4587               +0535,4843               +0286,1452
+0738,0434               +0429,9041               +0662,5271               +0268,1479               +0527,8225               +0362,3669
+0680,2601               +0437,3906               +0652,0208               +0226,4701               +0542,5400               +0372,4492
+0661,1553               +0449,4032               +0643,8909               +0244,8956               +0570,2550               +0453,4503
+0658,7849               +0416,6608               +0716,7554               +0249,8464               +0565,6410               +0448,2875
+0675,6678               +0406,5695               +0631,2657               +0269,9714               +0577,2523               +0514,3917
+0626,5250               +0403,0804               +0598,9925               +0252,1398               +0591,7422               +0569,3200
+0608,1854               +0379,6301               +0601,8813               +0210,1405               +0650,3506               +0664,1306
+0622,3558               +0367,7954               +0630,0537               +0245,3458               +0715,2360               +0719,1447
+0628,6088               +0323,5364               +0571,4318               +0252,6007               +0770,9220               +0776,6579
+0632,3673               +0351,3431               +0529,2278               +0211,5184               +0789,2360               +0812,2128
+0577,6029               +0369,8515               +0528,5048               +0178,4572               +0915,7141               +0873,1077
+0617,9843               +0402,3742               +0482,2065               +0182,6606               +1038,9924               +0977,2948
+0598,8269               +0375,0124               +0452,4408               +0210,2852               +1150,0096               +1108,3824
+0612,0691               +0394,0322               +0435,3057               +0251,3508               +1295,1223               +1296,6424
+0562,9893               +0394,3716               +0423,8270               +0241,5865               +1496,6262               +1491,6207
+0589,8887               +0371,4190               +0358,7230               +0272,3980               +1769,5157               +1670,6460
+0577,2126               +0380,3995               +0314,9824               +0278,2253               +1926,0942               +1815,0846
+0572,0462               +0390,4387               +0281,9870               +0201,0150               +2118,7330               +2108,6214
+0598,0268               +0389,3076               +0266,1315               +0199,0957               +2362,9079               +2370,5209
+0626,2232               +0426,2060               +0283,2049               +0283,0883               +2586,0396               +2702,5703
+0636,4505               +0473,5883               +0304,9696               +0297,9137               +3010,8210               +3080,1734
+0639,6597               +0484,6156               +0288,7475               +0279,4137               +3193,6211               +3283,7287
+0633,2647               +0505,6660               +0293,6585               +0282,3683               +3442,2688               +3620,6026
+0651,2717               +0446,2291               +0317,4039               +0289,1267               +3791,7165               +3952,8520
+0636,9309               +0477,0410               +0291,3353               +0252,1910               +4073,6445               +4281,5920
+0633,5434               +0540,3276               +0334,6570               +0226,8094               +4403,6525               +4616,1548
+0637,1532               +0521,9805               +0331,7721               +0230,3612               +4701,7507               +4892,1385
+0594,7260               +0525,7153               +0275,1337               +0263,9892               +4961,3938               +5196,8835
+0573,0773               +0524,5747               +0234,5993               +0325,4545               +5158,8992               +5397,7889
+0557,4982               +0552,1721               +0261,8472               +0263,7988               +5383,0597               +5617,3737
+0600,5345               +0567,9452               +0215,1017               +0283,8738               +5628,0829               +5872,8129
+0550,5275               +0578,6710               +0182,6840               +0269,0178               +5839,2787               +6049,1395
+0556,4223               +0609,5720               +0148,5884               +0325,9119               +5969,9664               +6240,8766
+0573,1129               +0598,1204               +0162,3157               +0264,7126               +6083,7150               +6323,8490
+0576,0448               +0577,4762               +0158,5805               +0269,2985               +6236,9539               +6435,8768
+0619,5524               +0584,3579               +0145,4888               +0294,0347               +6276,6725               +6464,1518
+0590,6906               +0627,8079               +0175,0120               +0271,1652               +6394,2487               +6618,3208
+0596,5927               +0643,1743               +0159,8852               +0300,4478               +6497,5433               +6706,4231
+0564,1009               +0583,2183               +0153,6460               +0287,4866               +6502,9343               +6790,4544
+0587,6883               +0564,4991               +0166,2232               +0256,7433               +6486,4291               +6727,3532
+0575,0348               +0591,7320               +0155,7488               +0260,1928               +6492,7082               +6760,1015
+0589,9844               +0619,2102               +0192,8325               +0226,6453               +6629,5340               +6793,5711
+0564,1894               +0591,9993               +0246,4712               +0209,5645               +6873,0399               +6819,2358
+0571,0237               +0579,4736               +0234,6312               +0219,1833               +7115,2270               +6976,2170
+0550,2187               +0558,4638               +0243,0558               +0238,7557               +7069,5305               +7310,2004
+0589,5521               +0592,4608               +0302,8829               +0250,0053               +6974,7586               +7386,1140
+0627,2395               +0561,2713               +0299,2837               +0289,2064               +7106,4327               +7334,7909
+0585,7048               +0588,8895               +0267,8217               +0257,7558               +7416,0296               +7563,8162
+0551,3740               +0570,2898               +0262,9483               +0263,3294               +7874,7670               +8101,3784
+0588,4077               +0537,5423               +0222,5645               +0232,5940               +8225,8571               +8637,8690
+0611,4035               +0550,9304               +0247,9321               +0234,2034               +8382,5764               +8846,4041
+0625,5093               +0563,0845               +0229,2322               +0255,9119               +8355,3110               +8836,6104
+0588,5584               +0604,5124               +0248,3828               +0262,9817               +8093,7137               +8570,0466
+0566,9211               +0606,2827               +0230,8349               +0279,3742               +7745,4070               +8282,9388
+0551,2227               +0581,5768               +0226,1648               +0319,7046               +7340,6056               +7945,8337
+0559,1793               +0593,3303               +0179,8322               +0282,0083               +6847,9720               +7532,6992
+0569,9666               +0620,4817               +0196,2602               +0227,6693               +6454,6769               +7175,7962
+0526,6899               +0592,1045               +0162,1343               +0189,4327               +6037,2049               +6699,6014
+0488,9484               +0622,8611               +0146,7853               +0210,9444               +5561,7684               +6292,5070
+0464,2428               +0622,2896               +0136,2755               +0184,6113               +5113,9552               +5877,0197
+0452,0244               +0602,1058               +0106,0768               +0185,8190               +4633,5784               +5435,5993
+0463,3781               +0588,1010               +0165,5944               +0217,3672               +4291,1317               +5016,2169
+0467,3642               +0605,8022               +0194,4375               +0268,2856               +3867,0547               +4532,4378
+0428,4667               +0618,7786               +0185,2310               +0248,5634               +3501,6375               +4121,8608
+0440,9803               +0569,4531               +0191,5295               +0192,3830               +3082,1937               +3725,0312
+0422,3739               +0534,0452               +0199,1957               +0188,2435               +2800,4341               +3335,4232
+0403,7345               +0511,5812               +0202,6154               +0182,3710               +2425,9650               +2965,3047
+0389,4182               +0536,4250               +0290,5294               +0181,1789               +2166,0710               +2654,3448
+0345,6894               +0519,6849               +0329,3154               +0196,4891               +1958,1826               +2372,8958
+0349,3733               +0498,3596               +0366,6942               +0222,4672               +1675,8173               +2122,3176
+0360,4557               +0476,6319               +0321,0716               +0204,0961               +1479,0774               +1847,9025
+0352,6504               +0474,2259               +0353,7353               +0165,4217               +1279,1640               +1499,2077
+0344,5948               +0500,6613               +0368,0440               +0157,3624               +1060,7324               +1155,0913
+0368,3910               +0457,5091               +0386,2874               +0099,1185               +0859,8123               +0794,4886
+0388,3679               +0458,1376               +0348,9306               +0084,1569               +0557,6392               +0468,4467
+0401,3882               +0444,5430               +0337,3476               +0002,8754               +0284,3424               +0197,4101
+0388,7412               +0418,4022               +0325,7169               -0010,3157               +0031,2011               -0062,2447
+0417,0226               +0415,9512               +0302,0298               +0017,6059               -0166,7939               -0297,9579
+0445,5865               +0381,0254               +0309,7131               +0019,3290               -0365,2632               -0576,3927
+0443,1952               +0423,5762               +0385,9713               -0005,1432               -0602,1605               -0826,7341
+0416,9779               +0395,5308               +0326,5492               -0001,9718               -0810,5431               -1093,6201
+0437,8448               +0340,4050               +0308,9812               -0026,1666               -1047,6485               -1388,8533
+0447,2604               +0307,2969               +0318,9533               -0060,1166               -1317,6027               -1688,5089
+0491,3731               +0358,8864               +0324,9456               -0099,2421               -1626,7218               -2065,0615
+0483,4282               +0342,9464               +0335,4941               -0076,7386               -1926,0207               -2401,0737
+0487,2802               +0367,2075               +0366,1236               -0062,3734               -2226,0529               -2693,8236
+0479,5340               +0366,0561               +0338,4079               -0081,3109               -2465,4133               -2947,4461
+0475,8202               +0396,9151               +0313,7707               -0078,0841               -2670,8214               -3242,0023
+0515,8270               +0385,9648               +0315,8072               -0093,7257               -2865,5714               -3516,1254
+0524,7861               +0372,1461               +0255,8691               -0074,9027               -3036,1756               -3661,0971
+0533,1710               +0405,6597               +0214,9404               -0055,7888               -3298,1333               -3791,0110
+0512,0621               +0405,8297               +0213,5548               -0124,6881               -3407,4870               -3942,0982
+0531,9941               +0412,5121               +0222,4463               -0093,2516               -3516,2882               -3996,1664
+0523,0158               +0402,6649               +0175,6127               -0060,3966               -3583,3464               -4053,4688
+0506,3350               +0395,4614               +0162,9585               -0023,7927               -3680,4297               -4100,4071
+0513,0240               +0428,0957               +0180,7412               -0015,4373               -3678,1832               -4139,7394
+0532,7944               +0392,0493               +0212,0596               +0013,4636               -3673,3061               -4121,8577
+0573,8942               +0376,9049               +0181,6924               +0007,1143               -3685,7118               -4184,5833
+0529,6379               +0392,0016               +0187,1535               -0020,5645               -3677,7284               -4234,7468
+0545,9528               +0386,5564               +0166,4558               -0040,3452               -3691,6890               -4291,9621
+0522,0888               +0401,2684               +0206,9910               -0005,6702               -3662,7915               -4282,9109
+0500,9186               +0393,3195               +0133,8786               +0034,7906               -3633,1070               -4241,1719
+0508,0163               +0377,2209               +0071,6712               +0044,2243               -3616,3871               -4237,4920
+0480,8143               +0360,6014               +0037,7471               +0043,2575               -3537,8821               -4254,8728
+0480,3403               +0335,4492               +0048,0617               +0045,5508               -3522,4225               -4261,3566
+0483,1722               +0335,6106               +0038,3916               +0005,4567               -3588,6227               -4257,5475
+0447,0435               +0306,5597               +0014,3892               -0031,9643               -3636,1592               -4197,9042
+0438,2409               +0298,7196               -0033,5485               -0047,4915               -3631,6258               -4117,1140
+0443,7770               +0222,2778               -0100,6124               -0024,1459               -3587,2121               -4120,6449
+0455,2143               +0287,4175               -0055,6072               -0048,0487               -3565,4382               -4097,6611
+0449,5162               +0304,6432               -0085,9039               -0060,1879               -3555,1679               -4001,6108
+0439,8478               +0333,8141               -0071,1523               -0042,5445               -3509,2834               -3850,9279
+0435,8125               +0347,7301               -0115,8936               -0034,6410               -3462,9586               -3681,0525
+0381,3904               +0345,9293               -0159,1966               -0105,5512               -3351,5841               -3517,4854
+0443,0204               +0341,0905               -0099,0301               -0190,3671               -3216,7690               -3438,0351
+0438,4472               +0353,5773               -0095,1379               -0206,6857               -3052,8298               -3312,8511
+0443,6859               +0383,6084               -0135,3170               -0174,4194               -2894,2627               -3044,4326
+0437,7647               +0394,9851               -0110,4165               -0126,0121               -2763,2454               -2861,3972
+0430,3331               +0363,7196               -0183,2343               -0152,5284               -2590,6430               -2590,1743
+0417,7023               +0374,8990               -0195,9929               -0196,7071               -2298,9304               -2376,6707
+0404,2381               +0415,8595               -0219,4364               -0131,4774               -2040,5747               -2088,8115
+0428,5662               +0444,8975               -0188,1897               -0113,8123               -1824,1863               -1884,3400
+0410,8577               +0431,6233               -0237,1929               -0141,2732               -1623,7238               -1707,4859
+0369,3380               +0422,8057               -0256,3124               -0103,4834               -1412,3631               -1457,9450
+0369,4635               +0424,2369               -0285,7849               -0087,5268               -1314,1010               -1292,9748
+0357,9188               +0451,6013               -0272,6202               -0087,7113               -1163,7057               -1165,9170
+0356,1200               +0443,0322               -0265,4310               -0087,3340               -1048,4211               -1095,1471
+0351,1576               +0442,1257               -0289,7072               -0015,5879               -0961,7415               -0962,1786
+0339,9905               +0468,7459               -0288,4385               +0023,6429               -0931,7601               -0847,5302
+0321,9960               +0451,4009               -0305,7555               +0016,0971               -0809,1239               -0828,0924
+0364,3002               +0474,2711               -0302,1899               +0034,2908               -0676,1111               -0708,7574
+0363,7401               +0482,6221               -0338,2634               +0019,2809               -0600,9007               -0629,5522
+0374,3282               +0527,7520               -0365,5177               +0004,9163               -0583,8440               -0620,2114
+0357,8725               +0564,4535               -0379,0793               +0037,3304               -0570,4403               -0498,3629
+0373,6297               +0542,5758               -0338,5543               +0031,8570               -0520,3183               -0485,6151
+0346,9798               +0505,7749               -0376,1905               +0045,8246               -0486,7740               -0413,9467
+0373,0835               +0533,7660               -0384,7296               +0056,6353               -0418,4592               -0396,7696
+0341,2723               +0550,5239               -0366,7290               +0016,6481               -0431,4121               -0351,9771
+0359,8286               +0567,9999               -0409,2314               -0005,9326               -0383,6044               -0392,5904
+0340,8552               +0536,5875               -0427,2809               -0024,7970               -0450,4400               -0395,6899
+0337,0708               +0532,3666               -0445,6612               -0037,9030               -0513,8251               -0516,1333
+0350,2924               +0547,6799               -0454,6873               -0103,6751               -0555,4856               -0647,6538
+0363,3609               +0573,3452               -0466,5425               -0111,3101               -0659,8877               -0692,3929
+0358,0832               +0553,7775               -0448,0025               -0072,6377               -0808,2965               -0789,5416
+0377,9330               +0520,7967               -0382,8766               -0031,1619               -0970,7323               -0917,6231
+0361,5709               +0577,0724               -0425,1058               -0048,6198               -1154,1434               -1033,0897
+0381,4255               +0531,5727               -0405,5425               -0029,1635               -1200,4096               -1175,2931
+0365,3233               +0560,7350               -0394,5081               -0069,9472               -1291,9510               -1290,8084
+0390,2606               +0605,2105               -0397,5837               -0054,2561               -1421,2980               -1423,8262
+0367,1215               +0598,9309               -0384,7632               -0040,5399               -1539,5947               -1543,3969
+0371,8909               +0615,3196               -0371,0283               -0002,3157               -1616,2749               -1683,3240
+0393,5248               +0596,9415               -0355,2574               +0059,1837               -1707,5204               -1918,3705
+0363,1503               +0594,5410               -0370,3728               +0077,8353               -1795,5442               -2003,8086
+0397,9666               +0611,4679               -0259,8229               +0155,7045               -1853,5245               -2105,2889
+0363,8874               +0639,6621               -0301,0179               +0202,6351               -1820,7377               -2184,3705
+0382,2308               +0620,0456               -0328,1266               +0225,7270               -1840,9084               -2242,5096
+0376,0965               +0632,6964               -0292,9228               +0212,1547               -1847,2953               -2279,6556
+0376,9406               +0637,7858               -0294,0136               +0210,0647               -1821,7191               -2361,5891
+0379,7928               +0615,4616               -0324,1863               +0256,0071               -1815,9986               -2439,8148
+0365,2116               +0643,5682               -0340,2331               +0283,4895               -1855,0551               -2552,2356
+0336,6562               +0662,7599               -0340,5025               +0224,7325               -1844,4176               -2512,7599
+0322,1311               +0615,7659               -0367,0135               +0217,2181               -1859,6588               -2558,1544
+0363,0518               +0601,6205               -0376,9000               +0238,2340               -1884,0142               -2620,3069
+0377,7224               +0589,8554               -0391,7739               +0241,0343               -1885,4970               -2710,5705
+0342,2236               +0603,8085               -0397,8284               +0180,3331               -1943,3929               -2765,3471
+0357,7698               +0600,5606               -0416,7837               +0137,0888               -1961,8843               -2776,3011
+0332,9535               +0561,3776               -0371,2240               +0129,3724               -1959,0394               -2780,3334
+0338,1823               +0562,3839               -0332,0426               +0135,7496               -2040,6984               -2847,6471
+0365,7564               +0559,4266               -0342,8856               +0152,7648               -2055,0457               -2862,9741
+0345,8113               +0491,3571               -0338,9012               +0132,6416               -2106,0558               -2856,5143
+0340,0788               +0524,3254               -0310,5819               +0098,0108               -2131,2465               -2807,3983
+0358,4436               +0478,9865               -0272,3025               +0074,1428               -2139,0217               -2740,7317
+0390,2975               +0455,1599               -0268,0592               +0007,4583               -2081,9603               -2797,7906
+0380,6292               +0427,6648               -0308,1382               -0007,4776               -2119,1746               -2760,1907
+0405,8132               +0442,9118               -0293,0398               -0038,3800               -2111,7567               -2682,7381
+0386,8723               +0459,9233               -0294,9970               -0061,7902               -2185,6771               -2611,0951
+0407,9262               +0430,6685               -0317,0911               -0075,3409               -2204,0322               -2542,9748
+0398,6622               +0414,3626               -0341,3713               -0093,8913               -2146,1379               -2490,1806
+0425,6367               +0414,5945               -0372,2582               -0089,1561               -2157,7401               -2521,4706
+0393,6243               +0436,0556               -0383,6315               -0059,2672               -2139,5650               -2395,8107
+0379,1369               +0464,3432               -0418,8799               -0124,5171               -2149,2381               -2342,3679
+0354,2810               +0402,6379               -0427,5563               -0099,3668               -2150,9987               -2282,7083
+0365,9070               +0405,4478               -0472,5538               -0057,0791               -2127,4920               -2248,1066
+0325,3190               +0436,6536               -0479,2249               -0069,6472               -2105,7297               -2305,7983
+0316,5017               +0379,1782               -0504,7209               -0065,1359               -2020,0330               -2288,9180
+0318,6958               +0384,6756               -0500,4022               -0032,6224               -1961,9448               -2251,2406
+0282,7489               +0376,5736               -0493,6306               +0035,9561               -1953,2614               -2186,8011
+0262,7528               +0383,5539               -0464,6434               +0005,4430               -1892,5990               -2134,0105
+0251,4455               +0364,0116               -0521,9056               +0028,7691               -1850,6206               -2136,2781
+0278,9244               +0358,1548               -0440,1951               +0026,6158               -1788,4801               -2088,6702
+0272,3119               +0400,7723               -0469,0322               +0017,5045               -1788,4366               -2117,4688
+0248,5866               +0394,9743               -0339,1167               +0058,3686               -1801,5215               -2066,4700
+0225,4404               +0338,1030               -0336,7514               +0076,8045               -1761,3656               -1987,7588
+0237,9519               +0296,7815               -0284,3653               +0052,8090               -1736,7649               -1911,8013
+0202,7431               +0287,2445               -0364,5706               +0027,0560               -1666,0157               -1919,6887
+0177,0952               +0294,9893               -0317,1052               +0048,2892               -1666,6255               -1881,7471
+0192,0236               +0291,5496               -0302,4145               +0042,4973               -1576,5302               -1770,5515
+0165,5356               +0287,1279               -0273,6540               +0093,1000               -1477,7058               -1751,0603
+0150,4205               +0294,8338               -0289,1802               +0134,4414               -1422,0854               -1663,5182
+0139,7979               +0246,9129               -0282,8714               +0072,8450               -1319,2134               -1634,5275
+0135,3059               +0253,9026               -0291,6991               +0042,1224               -1278,1590               -1513,5909
+0150,4798               +0249,0380               -0278,5054               +0122,0706               -1242,9647               -1438,2434
+0121,4664               +0234,9439               -0253,1915               +0122,2048               -1215,3010               -1389,8976
+0122,7847               +0275,5324               -0216,8321               +0103,0535               -1229,1856               -1326,6526
+0085,8308               +0293,0478               -0234,6277               +0137,1068               -1144,0625               -1330,5034
+0072,1995               +0269,2538               -0226,3949               +0128,5645               -1144,9230               -1301,6808
+0013,7261               +0298,4251               -0206,0275               +0088,5117               -1143,7991               -1228,3548
-0001,7959               +0290,4609               -0233,3542               +0047,6921               -1099,2602               -1200,8560
+0009,8390               +0272,6979               -0166,8740               +0046,0532               -1113,0009               -1147,7557
-0039,1601               +0282,1478               -0152,7608               +0076,5070               -1009,7625               -1094,3430
-0088,7894               +0293,0317               -0088,3116               +0055,7810               -0942,9740               -1113,7438
-0087,7681               +0304,4160               -0107,3625               -0015,0336               -0918,8430               -1050,3653
-0096,9133               +0293,7335               -0099,6044               -0017,6980               -0924,8720               -1009,9576
-0096,7813               +0241,2176               -0098,8054               -0056,8793               -0897,6695               -0962,8773
-0108,5782               +0222,9159               -0034,9733               -0078,8127               -0874,5889               -0919,6919
-0116,3805               +0204,6969               -0078,2776               -0108,1467               -0850,0104               -0960,1682
-0068,3013               +0235,0694               -0016,4768               -0080,0465               -0792,7124               -0853,1242
-0068,9984               +0306,0950               +0004,9943               -0117,8362               -0775,5254               -0777,5522
-0120,3452               +0325,4439               +0042,3158               -0099,2307               -0777,1842               -0691,6229
-0124,5364               +0299,3122               +0066,8251               -0137,5722               -0679,2519               -0646,9232
-0100,1533               +0293,3541               +0059,0973               -0144,6408               -0635,4868               -0651,6721
-0055,9685               +0328,2990               +0129,7528               -0187,9507               -0672,2926               -0595,5352
-0052,1999               +0341,6833               +0172,2571               -0296,7412               -0651,7163               -0613,2773
-0053,4600               +0338,8738               +0187,7547               -0368,8909               -0625,9227               -0550,0024
-0045,2943               +0319,4393               +0261,4066               -0263,6301               -0629,2382               -0480,1724
-0069,8859               +0296,7290               +0285,5403               -0300,0906               -0528,6047               -0437,5016
-0046,8042               +0302,0419               +0300,2025               -0347,0786               -0468,3987               -0389,7912
-0044,7980               +0344,6529               +0358,8875               -0376,0164               -0385,9499               -0323,4894
-0029,6568               +0274,9887               +0371,1801               -0339,0395               -0338,7156               -0249,5186
-0087,2482               +0278,0144               +0390,3306               -0345,9290               -0294,3009               -0232,3658
-0077,3181               +0290,3016               +0399,0750               -0397,8977               -0258,5523               -0255,7690
-0100,7150               +0298,6957               +0409,4558               -0391,8148               -0206,1272               -0266,6650
-0087,2881               +0267,0387               +0425,5815               -0361,1042               -0138,4139               -0252,0012
-0090,3796               +0305,4558               +0406,2213               -0332,8134               -0188,0705               -0241,2367
-0119,4451               +0292,6438               +0356,5247               -0335,2073               -0148,2223               -0213,6896
-0111,0087               +0272,4542               +0419,2818               -0351,9812               -0079,5572               -0197,3733
-0166,2604               +0281,9884               +0367,0443               -0363,1325               -0065,7420               -0231,4187
-0188,2695               +0275,0733               +0365,5506               -0378,6407               -0060,9014               -0240,5861
-0168,4863               +0266,6977               +0395,9686               -0458,5504               -0102,5912               -0240,1889
-0175,2899               +0272,5776               +0347,6963               -0445,0499               -0096,0959               -0265,3372
-0174,0805               +0280,7218               +0341,0548               -0426,3609               -0129,4878               -0329,2949
-0193,3852               +0302,8067               +0354,8021               -0416,8908               -0156,9315               -0365,1670
-0212,7267               +0291,9037               +0370,9560               -0433,9927               -0167,9824               -0475,1379
-0190,8010               +0297,0082               +0353,7307               -0382,4892               -0198,4426               -0501,8516
-0193,4081               +0312,8153               +0329,7827               -0346,5192               -0264,5511               -0536,2388
-0195,9466               +0320,0718               +0319,6053               -0324,1398               -0286,7239               -0502,6715
-0186,4361               +0306,5561               +0290,9418               -0346,3673               -0298,8145               -0566,0939
-0226,1658               +0290,4484               +0286,3436               -0336,1824               -0271,6363               -0630,1120
-0194,7227               +0313,3945               +0299,6000               -0325,0038               -0324,9284               -0642,5930
-0227,5365               +0290,4429               +0296,3021               -0296,4163               -0399,5365               -0639,2032
-0225,2426               +0320,4367               +0296,0802               -0314,7488               -0462,9753               -0712,2708
-0234,2435               +0302,6671               +0272,1603               -0309,9857               -0445,8697               -0718,2946
-0219,6405               +0319,7678               +0298,1328               -0299,1642               -0491,5534               -0783,4372
-0221,1352               +0330,8166               +0298,4874               -0294,1913               -0531,2131               -0773,8486
-0195,2314               +0322,0008               +0314,1063               -0263,2686               -0518,8517               -0794,2616
-0194,1718               +0314,3842               +0313,5476               -0255,0220               -0594,3730               -0807,7603
-0209,2670               +0326,2124               +0295,4952               -0236,4867               -0661,5777               -0761,9005
-0200,8275               +0356,8521               +0307,5171               -0207,1196               -0629,6536               -0790,9959
-0176,9120               +0359,1619               +0351,3591               -0102,4530               -0606,1145               -0840,9291
-0149,5373               +0307,9669               +0341,2771               -0100,9024               -0578,9401               -0804,5971
-0152,9685               +0338,3309               +0346,7804               -0092,0615               -0609,1341               -0761,3217
-0184,5456               +0337,7755               +0394,8246               -0112,8842               -0579,7644               -0784,5228
-0188,9619               +0318,6333               +0387,5714               -0140,8296               -0560,8019               -0777,5119
-0170,0521               +0318,8501               +0395,9400               -0155,2108               -0542,1766               -0832,6093
-0168,2398               +0368,3753               +0385,3743               -0155,2238               -0548,4648               -0807,3116
-0147,2018               +0371,0304               +0383,6514               -0172,5998               -0582,4251               -0820,2352
-0192,1173               +0339,5100               +0375,0825               -0126,2501               -0568,4721               -0788,8569
-0150,4184               +0363,0041               +0401,4048               -0154,3702               -0527,7061               -0788,0538
-0164,9841               +0316,9263               +0384,9386               -0203,2830               -0541,3913               -0750,4889
-0143,0858               +0318,3099               +0412,4507               -0228,8758               -0582,4489               -0777,4781
-0100,8028               +0334,4973               +0376,4966               -0185,2641               -0573,3638               -0737,8853
-0078,1979               +0361,2479               +0359,3730               -0195,3690               -0599,7285               -0736,4261
-0070,7328               +0336,5036               +0320,9462               -0136,3463               -0674,6282               -0778,3088
-0033,1301               +0312,8736               +0281,2897               -0124,2512               -0705,5880               -0827,5599
-0003,1132               +0290,8303               +0263,9769               -0102,4799               -0693,2462               -0854,3920
+0025,2565               +0295,7387               +0208,5170               -0058,7654               -0716,5711               -0877,7051
+0011,7809               +0311,0352               +0178,0582               -0060,0836               -0728,2542               -0840,3560
+0002,6625               +0314,5647               +0208,4376               -0037,1369               -0734,7867               -0823,1092
+0022,3496               +0268,4483               +0202,5318               -0102,2561               -0697,8013               -0856,4138
+0015,0021               +0250,3172               +0177,6011               -0069,7728               -0716,2694               -0898,3087
+0032,2896               +0279,1788               +0194,9175               -0039,5724               -0744,2098               -0855,0514
+0032,7352               +0235,9569               +0185,5953               -0026,0064               -0776,5810               -0839,8244
-0018,3589               +0266,0770               +0206,4365               -0066,8705               -0772,1437               -0859,5654
-0048,3621               +0241,7323               +0184,9406               -0071,0965               -0772,0279               -0917,2679
-0033,4340               +0251,1533               +0257,7501               -0100,6781               -0731,9087               -0908,4972
-0003,7784               +0252,9191               +0276,0663               -0082,3800               -0725,2130               -0927,7593
+0014,2879               +0258,6839               +0256,7820               -0062,3742               -0774,8095               -0869,2086
-0028,8006               +0240,8174               +0276,6049               -0113,8125               -0778,6347               -0834,7789
-0028,1362               +0259,9599               +0250,6628               -0178,6138               -0782,7901               -0863,2901
+0003,1608               +0183,7225               +0241,9440               -0185,6767               -0755,9367               -0848,3170
+0046,3816               +0206,1265               +0266,0781               -0183,2501               -0803,2626               -0815,6429
+0038,1332               +0229,6122               +0252,6677               -0202,8796               -0824,7179               -0737,8197
+0028,8109               +0228,1817               +0275,5938               -0225,2006               -0808,5453               -0715,2901
+0054,7206               +0212,6300               +0244,0301               -0220,6213               -0802,8942               -0696,5450
+0042,8176               +0207,6498               +0244,2466               -0247,7708               -0770,6161               -0726,3162
+0027,7691               +0191,2376               +0237,6388               -0284,5652               -0769,9958               -0741,5523
+0057,0132               +0238,3172               +0187,4166               -0339,9855               -0818,3641               -0730,4121
+0019,8022               +0245,0483               +0178,3662               -0357,9246               -0822,3355               -0684,3383
+0031,2545               +0245,7349               +0183,7293               -0345,2836               -0827,2323               -0683,9934
+0033,4751               +0251,9548               +0115,2912               -0334,8721               -0713,2881               -0664,1984
+0053,1631               +0232,1152               +0097,5759               -0307,2829               -0680,9387               -0743,2285
+0075,5564               +0247,7888               +0121,5385               -0365,2336               -0769,5078               -0746,4321
+0061,1480               +0273,5481               +0059,8066               -0324,6456               -0771,6202               -0701,0952
+0061,8443               +0275,0734               +0129,6095               -0316,8791               -0879,4837               -0747,8288
+0085,2209               +0261,0405               +0096,5924               -0313,6734               -0856,5489               -0734,5504
+0094,4430               +0252,1123               +0081,8242               -0285,3462               -0815,9646               -0741,4324
+0052,9881               +0269,4514               +0078,6909               -0249,9348               -0768,0862               -0723,0202
+0089,3238               +0298,3020               +0115,9015               -0245,8826               -0784,9583               -0634,1446
+0077,7715               +0272,0991               +0124,4261               -0205,1480               -0780,4021               -0607,9938
+0035,3645               +0303,8351               +0136,7594               -0217,5321               -0760,5789               -0628,5714
+0026,1392               +0296,7103               +0134,4766               -0192,7367               -0744,4594               -0581,8940
+0030,0001               +0309,8957               +0111,1613               -0179,6029               -0695,5229               -0585,0174
+0044,2477               +0333,8058               +0086,0435               -0190,2609               -0715,1472               -0519,2018
+0023,4522               +0320,4495               +0118,1207               -0142,1376               -0755,1719               -0439,6714
+0005,2519               +0326,1559               +0083,3822               -0126,9360               -0753,3076               -0419,1587
-0012,0169               +0272,7901               +0076,8601               -0099,6572               -0722,3492               -0487,2348
-0019,0277               +0259,5272               +0071,3008               -0102,9664               -0698,4931               -0426,5686
+0023,5950               +0234,2534               +0090,4115               -0030,1250               -0670,3818               -0321,4355
-0016,8098               +0255,1527               +0092,0268               -0056,2618               -0580,0248               -0279,4696
-0051,6794               +0226,8456               +0117,7211               -0008,7340               -0499,3447               -0272,3257
-0042,0731               +0212,3934               +0137,6125               -0084,3386               -0605,6015               -0236,4892
-0067,5762               +0188,3588               +0120,7942               -0048,5268               -0609,4673               -0246,1259
-0066,9856               +0249,7743               +0142,9176               -0065,0035               -0618,9182               -0322,6265
-0089,7321               +0258,9342               +0115,6253               -0025,7806               -0600,3092               -0281,1846
-0093,0636               +0289,3404               +0162,3784               -0011,8744               -0600,8594               -0259,1738
-0087,7252               +0255,9507               +0127,8626               -0029,2580               -0583,6423               -0248,8117
-0090,2008               +0299,7643               +0171,7992               -0056,3577               -0599,1551               -0292,3683
-0101,7186               +0297,9574               +0156,6064               -0048,4788               -0596,5208               -0298,5294
-0069,3242               +0296,7539               +0182,1980               -0051,0849               -0601,1271               -0314,8020
-0101,2200               +0326,1436               +0114,4029               -0043,4327               -0629,8426               -0270,6728
-0125,2709               +0318,3969               +0128,5960               -0078,1666               -0603,5355               -0282,8913
-0112,4594               +0273,4836               +0152,3043               -0090,3700               -0538,3137               -0283,8043
-0058,4730               +0235,2399               +0147,6448               -0056,7204               -0544,7616               -0283,4846
-0058,5679               +0233,5866               +0143,3436               -0075,3525               -0526,2299               -0308,0891
-0057,6640               +0259,4776               +0085,4658               -0020,2778               -0537,6856               -0308,1693
-0034,4311               +0252,8851               +0084,1334               -0076,5601               -0526,0344               -0266,5017
-0033,7103               +0217,7801               +0024,9156               -0080,7747               -0515,8821               -0249,8219
-0046,8768               +0179,0088               -0036,9176               -0093,5256               -0415,9054               -0302,6298
-0035,1533               +0144,8347               -0043,7548               -0068,6311               -0397,8308               -0359,6980
-0049,7971               +0183,7278               -0065,0896               -0088,4980               -0535,8322               -0318,3735
-0006,5964               +0161,2410               -0074,9914               -0027,1437               -0552,3440               -0369,7781
-0063,7771               +0172,5445               -0122,5122               +0018,6830               -0565,7093               -0319,6294
-0083,7375               +0150,6112               -0138,1824               +0058,4800               -0524,4581               -0291,2017
-0108,4573               +0160,6032               -0095,2294               +0043,0997               -0579,5542               -0364,1584
-0131,9171               +0167,5939               -0128,0445               +0037,3829               -0591,8240               -0312,4677
-0131,2464               +0164,3156               -0152,5985               +0043,1013               -0611,5256               -0318,1137
-0158,9532               +0165,8233               -0086,2424               +0081,4274               -0625,9197               -0370,0787
-0176,6108               +0160,4600               -0142,4207               +0065,8032               -0652,0813               -0345,4568
-0176,8979               +0133,5641               -0171,1181               +0108,6617               -0706,9926               -0354,1620
-0168,5061               +0176,7779               -0159,1101               +0076,3080               -0680,9909               -0283,3561
-0213,6597               +0146,1560               -0148,8429               +0069,5564               -0680,2504               -0256,0658
-0218,2055               +0134,8446               -0133,6474               +0073,1770               -0711,3646               -0270,5295
-0227,5943               +0095,4635               -0104,0369               +0044,3269               -0678,6791               -0223,8229
-0232,9844               +0117,1393               -0152,4036               +0010,2884               -0683,6024               -0199,5783
-0233,4483               +0110,2997               -0157,0757               +0046,2749               -0688,0002               -0269,5481
-0211,0330               +0141,8978               -0170,7861               +0025,1882               -0697,7796               -0212,6524
-0238,2342               +0137,3114               -0126,0626               +0043,5778               -0589,0449               -0174,6758
-0243,2884               +0129,9963               -0132,5952               +0011,7711               -0505,3856               -0173,4546
-0224,6186               +0111,9768               -0151,2524               -0054,2478               -0639,7666               -0246,0325
-0192,7626               +0114,3559               -0100,8740               -0047,2647               -0585,0730               -0191,5655
-0169,6092               +0119,6799               -0116,3083               -0042,0738               -0603,0649               -0137,1298
-0194,5323               +0135,4349               -0134,2772               -0031,2982               -0611,3738               -0124,3950
-0169,6244               +0105,6692               -0091,3635               -0045,9566               -0587,0808               -0118,7702
-0164,7683               +0063,8419               -0106,9734               -0027,0624               -0564,4663               -0105,7673
-0184,4275               +0103,8347               -0137,7052               -0033,0377               -0549,6013               -0141,8438
-0178,2234               +0132,0256               -0161,6534               -0066,0432               -0542,8178               -0115,1751
-0179,2321               +0155,3374               -0185,2781               -0078,1214               -0524,7519               -0080,9617
-0206,6736               +0153,7981               -0164,5894               -0078,1067               -0455,1213               -0087,4381
-0216,2894               +0195,5226               -0105,2732               -0102,7662               -0442,9432               -0163,1029
-0228,3730               +0196,7262               -0158,2273               -0161,7359               -0453,9513               -0130,9527
-0203,7130               +0173,0037               -0162,8601               -0176,2417               -0434,2357               -0108,4064
-0226,3807               +0200,5426               -0182,1660               -0110,4439               -0490,3844               -0046,3237
-0220,8085               +0230,8084               -0128,4215               -0154,8449               -0468,9472               -0032,7286
-0231,9078               +0188,4214               -0165,6650               -0163,4430               -0483,4039               -0077,1917
-0200,1475               +0157,3014               -0151,0223               -0167,0024               -0397,6971               -0096,8194
-0156,2829               +0142,8425               -0161,2108               -0164,1335               -0400,6143               -0067,3607
-0114,7664               +0194,7705               -0213,8680               -0137,9518               -0463,8993               -0023,4323
-0090,7555               +0238,0433               -0184,5157               -0176,3142               -0446,2954               +0020,1584
-0073,5273               +0206,2229               -0165,4609               -0144,8998               -0426,0217               +0037,5044
-0020,0783               +0160,8568               -0168,6997               -0123,4468               -0385,4040               -0011,1678
-0015,4778               +0176,8143               -0179,9751               -0078,1182               -0371,5439               -0044,4106
+0009,7245               +0191,8978               -0172,4377               -0111,0999               -0401,4554               +0039,5593
-0032,0032               +0213,8291               -0226,8886               -0077,1254               -0391,2247               +0020,3362
+0014,6933               +0196,3746               -0193,4858               -0101,5814               -0352,6085               +0023,1476
+0008,5603               +0191,7053               -0220,3432               -0108,3610               -0352,0375               +0026,5871
+0011,2833               +0169,7288               -0185,5146               -0091,1500               -0356,6809               +0028,9794
+0043,7262               +0168,6196               -0196,1433               -0174,2958               -0381,3354               +0046,0535
+0017,1068               +0182,9195               -0212,1794               -0180,7584               -0354,7671               +0048,3339
-0010,4602               +0166,3972               -0208,0412               -0156,9750               -0310,5776               +0060,0228
-0006,1333               +0160,7973               -0193,2861               -0176,5200               -0289,4128               +0096,4000
+0039,4889               +0107,7887               -0157,8782               -0179,3207               -0250,0152               +0160,8478
+0017,6029               +0115,8278               -0154,3223               -0160,9248               -0227,4009               +0146,0036
+0037,6731               +0125,8636               -0141,7374               -0195,0837               -0269,7719               +0174,8052
+0028,5827               +0087,1331               -0084,8652               -0221,5421               -0242,9793               +0140,1852
+0041,7339               +0063,4492               -0097,6293               -0242,2152               -0267,0931               +0150,8818
+0023,7717               +0052,0080               -0046,9980               -0246,9633               -0247,6653               +0176,9977
+0016,4822               +0027,5352               -0036,0870               -0268,4066               -0230,1214               +0153,1056
+0020,3706               -0019,0890               -0063,9336               -0214,5065               -0239,9566               +0201,4838
+0028,8689               -0039,9748               -0036,9169               -0212,2158               -0200,9291               +0254,6106
+0013,4753               -0089,5971               -0060,1009               -0197,5325               -0172,7420               +0258,0737
-0027,9529               -0073,5012               -0045,6268               -0228,6211               -0152,6506               +0231,8476
-0013,8274               -0161,0028               -0009,1057               -0304,0820               -0175,5856               +0222,0185
+0035,1433               -0166,6467               -0069,0257               -0271,8476               -0176,4809               +0245,1245
+0024,0738               -0158,2606               -0076,0738               -0259,8551               -0181,7424               +0249,3299
+0040,9451               -0124,6177               -0080,3160               -0253,0694               -0192,4381               +0217,6140
-0005,1531               -0213,0484               -0122,1373               -0228,8151               -0176,7926               +0239,7145
-0005,4116               -0225,0583               -0107,5778               -0214,8309               -0182,2656               +0191,2023
+0004,1890               -0190,6465               -0158,5034               -0213,0160               -0121,8871               +0174,1260
+0030,0314               -0204,6101               -0164,3146               -0249,7507               -0213,2190               +0205,5981
+0016,9718               -0178,7344               -0186,1751               -0210,0259               -0173,1057               +0190,4158
+0013,7579               -0177,4065               -0175,3862               -0175,9711               -0140,5415               +0171,9198
+0017,3555               -0188,1452               -0262,2030               -0217,7504               -0127,0339               +0173,5574
+0025,6714               -0229,8975               -0320,3320               -0161,7765               -0214,3554               +0169,3009
+0058,8724               -0211,4684               -0300,7465               -0142,6884               -0169,0380               +0191,3727
+0065,9561               -0174,5409               -0280,8606               -0115,0986               -0119,2368               +0201,6250
+0051,5394               -0159,1416               -0269,8955               -0117,6719               -0091,9933               +0141,0870
+0027,5704               -0186,5799               -0280,2897               -0111,1183               -0070,3896               +0043,3969
+0080,5980               -0205,9036               -0267,7002               -0083,8854               -0017,8212               +0094,1487
+0108,8225               -0155,8909               -0283,3189               -0050,5412               -0052,2236               +0124,8332
+0111,1180               -0109,1306               -0250,9116               -0061,6234               -0065,4161               +0122,1989
+0096,0129               -0107,2641               -0251,0340               -0050,0147               -0094,3367               +0133,4045
+0109,8075               -0116,2624               -0254,4240               -0025,3854               +0005,1985               +0156,7935
+0094,9719               -0123,9522               -0263,0523               +0006,2593               +0072,2399               +0185,0054
+0127,8916               -0118,8143               -0259,6135               -0024,6591               +0033,1913               +0135,6978
+0123,2007               -0105,4778               -0240,1850               -0034,8852               +0026,0028               +0161,2112
+0101,5317               -0084,9320               -0212,5713               -0060,1487               +0018,2505               +0197,9405
+0081,2794               -0069,5394               -0299,4437               -0070,4682               +0026,7468               +0187,6670
+0047,5804               -0095,2599               -0249,9367               -0067,9585               +0005,9079               +0121,2030
+0029,7796               -0104,8568               -0266,7229               -0130,5299               -0086,5415               +0155,9595
+0028,6484               -0089,2010               -0298,5123               -0073,8594               -0065,0178               +0174,4827
+0002,9396               -0069,0421               -0303,9836               -0069,8984               -0058,2888               +0239,9637
+0018,6649               -0094,6128               -0281,6904               -0062,7917               -0032,3453               +0210,0360
+0016,9337               -0128,5973               -0303,7260               -0106,4109               -0090,3012               +0206,9248
+0042,4770               -0154,7503               -0264,1996               -0094,1205               -0007,7749               +0263,6732
+0031,7258               -0096,7240               -0269,1201               -0150,7228               -0034,6734               +0275,1801
+0059,2548               -0113,9264               -0262,6889               -0231,9099               -0080,6214               +0297,1014
+0058,6080               -0118,3163               -0236,7024               -0243,1140               -0066,1248               +0307,5338
+0041,9570               -0141,3033               -0254,3571               -0208,6060               -0032,6122               +0298,4400
+0028,2240               -0136,6660               -0259,4046               -0275,4716               -0026,1938               +0345,8565
+0044,3937               -0113,0878               -0196,5924               -0290,1030               -0049,3049               +0389,5956
+0053,2170               -0032,8648               -0168,3647               -0302,7150               -0007,1516               +0412,9371
+0001,8411               -0020,8853               -0175,2943               -0370,2906               -0017,2436               +0465,1191
-0000,5724               -0017,6469               -0121,3914               -0389,6440               -0051,3668               +0406,4220
+0022,7912               -0044,8120               -0110,2464               -0398,5744               -0039,3872               +0413,1637
+0005,6853               -0074,6493               -0095,0991               -0417,5917               -0041,2918               +0431,9079
+0045,6470               -0034,4566               -0188,5979               -0402,7400               -0022,0870               +0472,8016
+0028,2436               -0013,4892               -0213,1998               -0385,1226               -0065,4696               +0473,6810
+0041,9457               -0051,6128               -0202,5804               -0364,6143               -0027,6868               +0462,4500
+0033,6481               -0090,9530               -0224,2624               -0323,9922               +0012,1660               +0389,0853
+0037,1740               -0079,8707               -0225,2104               -0335,9544               -0002,2408               +0440,0469
+0029,1145               -0085,4598               -0206,8593               -0336,6475               -0008,3252               +0502,7447
+0056,5641               -0082,3392               -0249,6090               -0384,8486               -0001,2620               +0484,4965
+0027,2202               -0061,1290               -0240,0212               -0417,1098               +0033,2430               +0507,6299
+0018,2356               -0071,7827               -0257,2582               -0455,4718               +0034,3477               +0464,5450
+0026,1620               -0084,0643               -0260,3557               -0491,0372               +0011,6591               +0450,9587
+0048,0956               -0118,2534               -0237,0095               -0502,6699               +0032,5422               +0417,2640
+0047,4449               -0093,2935               -0208,7557               -0486,9706               +0054,4841               +0421,7907
+0057,4034               -0059,6740               -0236,8737               -0479,1891               +0089,2874               +0344,1184
+0065,4243               -0052,0099               -0249,5024               -0485,2261               +0065,7502               +0346,9379
+0038,2553               -0083,2959               -0263,1751               -0547,5340               +0106,2595               +0303,4822
+0027,5258               -0111,6012               -0270,3672               -0528,7489               +0094,1172               +0397,7340
+0034,8541               -0026,4511               -0234,7625               -0528,7884               +0099,3372               +0368,6449
+0005,8493               -0013,1672               -0199,0694               -0523,6576               +0117,5719               +0415,7231
+0020,3580               +0018,2438               -0132,9275               -0527,9425               +0180,8642               +0383,9329
-0010,9983               -0006,7688               -0145,4819               -0500,9051               +0245,4701               +0341,1522
+0006,2127               -0036,6525               -0147,8850               -0451,8859               +0204,9095               +0327,6634
-0002,0675               +0002,7179               -0145,3033               -0498,4764               +0201,4171               +0389,9768
-0023,6156               -0006,6496               -0112,1049               -0518,4184               +0169,6089               +0451,9416
-0076,5123               +0000,2762               -0103,9834               -0520,0167               +0172,6026               +0428,9635
-0080,0194               +0011,2101               -0136,4923               -0492,9996               +0148,3352               +0382,7677
-0085,4809               -0033,5298               -0124,3540               -0539,9088               +0109,1685               +0390,1493
-0056,2251               -0036,7757               -0146,8984               -0498,5825               +0071,8318               +0415,2574
-0022,0053               +0018,4032               -0104,5991               -0500,6736               +0095,5362               +0458,8258
-0047,2034               +0062,6037               -0091,6632               -0492,4457               +0076,4202               +0476,8442
-0029,9565               +0006,1486               -0128,6433               -0454,2770               +0094,2193               +0466,5233
-0038,3316               -0048,7388               -0124,4396               -0452,9692               +0139,3812               +0400,8968
-0022,6744               -0034,1801               -0130,7196               -0501,6134               +0093,3206               +0401,2705
-0017,6382               -0009,0557               -0151,9192               -0498,8804               +0057,9620               +0442,5543
-0024,3094               -0009,5350               -0170,2810               -0490,6198               +0101,0506               +0429,0001
-0057,9257               -0059,6218               -0199,5574               -0439,6817               +0132,9044               +0413,3719
-0092,3585               -0071,3657               -0180,7226               -0470,9456               +0162,9904               +0380,5381
-0091,3174               -0066,5597               -0191,9242               -0528,4543               +0146,9866               +0367,5356
-0080,7837               -0057,5785               -0230,6522               -0483,2979               +0136,9021               +0389,6627
-0113,2465               -0089,9177               -0198,4063               -0476,8246               +0202,6991               +0422,8109
-0124,0661               -0101,4035               -0238,1460               -0517,5823               +0210,0665               +0383,3732
-0175,8437               -0109,7805               -0222,9672               -0559,7393               +0214,8361               +0378,6285
-0164,8457               -0139,8601               -0241,4365               -0555,3839               +0195,8639               +0381,9792
-0152,9060               -0112,9903               -0282,9732               -0490,2073               +0237,6290               +0404,1613
-0160,7729               -0083,8664               -0257,0838               -0501,2097               +0267,1079               +0416,8953
-0159,0055               -0035,4003               -0271,4653               -0507,7297               +0251,9993               +0416,9664
-0171,6922               -0061,2082               -0279,7774               -0496,7566               +0278,5694               +0403,3542
-0166,8621               -0089,5342               -0283,8313               -0515,5736               +0301,0950               +0425,9067
-0176,3389               -0081,7965               -0302,4519               -0525,3438               +0317,0749               +0454,1532
-0149,1303               -0058,6297               -0342,7979               -0535,1939               +0329,6900               +0469,6729
-0142,5242               -0068,7939               -0304,3131               -0631,1077               +0369,3085               +0474,6909
-0133,8277               -0064,5227               -0307,6461               -0551,6569               +0347,1649               +0496,8044
-0106,1283               -0012,1123               -0332,8484               -0539,3800               +0374,8046               +0523,6822
-0092,6955               -0056,1737               -0317,2621               -0564,0750               +0392,7127               +0524,4092
-0097,7032               -0065,8896               -0261,4556               -0537,7189               +0389,9801               +0535,5816
-0103,0297               -0079,2066               -0227,9301               -0542,0333               +0391,8650               +0573,4608
-0113,0192               -0080,8377               -0259,4661               -0592,0286               +0478,6303               +0564,1834
-0115,8400               -0105,9709               -0261,0854               -0641,6956               +0453,2314               +0560,5316
-0127,7885               -0114,2574               -0272,7107               -0605,7213               +0475,0622               +0586,9101
-0154,8595               -0097,4871               -0290,2529               -0562,7804               +0476,1304               +0628,0805
-0172,0277               -0105,6195               -0280,7461               -0541,2298               +0448,2385               +0630,8399
-0129,9818               -0078,3577               -0267,0864               -0530,0198               +0484,2111               +0618,5773
-0151,5574               -0091,8731               -0281,4169               -0441,3815               +0469,6471               +0618,3554
-0173,3242               -0124,4686               -0287,2671               -0440,3801               +0380,1137               +0625,0518
-0172,1620               -0137,6090               -0291,2725               -0500,3404               +0403,3040               +0581,3659
-0170,3856               -0124,9898               -0298,4835               -0536,8452               +0403,5248               +0629,3711
-0132,4845               -0091,3353               -0270,9508               -0512,4406               +0351,0998               +0620,1511
-0150,7726               -0113,3763               -0314,2359               -0467,0324               +0360,3442               +0640,5361
-0149,2574               -0135,1297               -0255,6034               -0498,2021               +0434,1300               +0644,1721
-0116,0067               -0157,5990               -0257,0185               -0504,7350               +0438,9503               +0571,8555
-0115,7079               -0126,6233               -0262,1350               -0469,6872               +0407,4471               +0541,0430
-0109,1227               -0097,8328               -0266,2480               -0489,0011               +0424,3830               +0583,4742
-0121,2916               -0088,1771               -0246,3555               -0528,1346               +0390,5274               +0555,8346
-0103,5962               -0116,5511               -0259,1858               -0557,0107               +0351,3941               +0527,8418
-0122,7904               -0166,8613               -0241,1419               -0508,5573               +0365,5302               +0545,7773
-0145,4266               -0155,7221               -0271,5072               -0490,9905               +0378,2687               +0556,3613
-0196,8354               -0146,6450               -0265,2341               -0511,9486               +0364,2680               +0519,9540
-0188,2826               -0173,9998               -0255,8586               -0539,7041               +0385,0138               +0559,4427
-0187,8072               -0192,4469               -0207,7804               -0509,2375               +0423,4884               +0531,7725
-0211,2621               -0165,7863               -0260,9479               -0539,4286               +0400,0261               +0535,3395
-0181,7716               -0156,9723               -0234,5098               -0605,3470               +0333,5253               +0545,8021
-0209,8625               -0170,4578               -0204,1238               -0589,8981               +0347,6057               +0532,5985
-0197,5063               -0096,6572               -0195,8996               -0581,5118               +0375,3002               +0422,5588
-0230,0222               -0102,1572               -0228,2096               -0555,0563               +0383,7841               +0436,5053
-0242,2036               -0091,1756               -0281,7194               -0565,8260               +0356,7039               +0473,6746
-0252,0664               -0083,9932               -0253,4621               -0511,2025               +0368,5308               +0490,6888
-0247,3805               -0041,1808               -0298,3096               -0427,7876               +0360,9580               +0499,5085
-0250,4424               -0000,2480               -0260,2205               -0416,5585               +0410,1710               +0487,6785
-0231,9066               +0029,9205               -0261,4711               -0456,1101               +0405,7155               +0494,7429
-0258,0701               +0032,4710               -0239,5801               -0468,0338               +0356,2421               +0450,8724
-0243,3788               +0061,8330               -0214,6757               -0485,9866               +0383,6660               +0434,5785
-0271,5956               +0046,4108               -0201,5797               -0511,4339               +0381,4009               +0470,1873
-0230,9636               +0067,3904               -0199,3525               -0496,0964               +0349,5948               +0431,6477
-0207,5379               +0094,8743               -0195,1823               -0434,4420               +0404,5795               +0442,8044
-0206,0771               +0079,1179               -0198,0307               -0439,6951               +0408,9154               +0475,2719
-0223,8386               +0058,5159               -0204,5101               -0505,2323               +0367,7269               +0478,7449
-0209,0592               +0008,8580               -0184,0359               -0526,8463               +0331,6695               +0479,2344
-0201,0051               +0036,9883               -0166,6572               -0485,5831               +0300,4519               +0495,2288
-0201,5195               +0073,9512               -0145,1645               -0543,3841               +0345,7413               +0530,3485
-0183,7646               +0053,8096               -0142,3857               -0561,5326               +0348,5780               +0498,6970
-0175,2315               +0029,5172               -0108,9799               -0573,7117               +0301,5018               +0555,5424
-0116,3275               +0013,1947               -0057,1695               -0521,3189               +0295,9311               +0563,1422
-0137,6356               +0065,9611               -0051,9842               -0540,1176               +0307,8829               +0584,2595
-0135,4141               +0050,3073               -0031,5304               -0612,3508               +0267,0024               +0592,0762
-0105,4665               +0058,4977               +0016,8718               -0590,5214               +0317,5213               +0566,1485
-0048,2722               +0004,8130               +0009,0745               -0547,1198               +0359,4207               +0554,5108
-0052,8046               +0041,0430               +0006,2379               -0556,5834               +0284,1603               +0551,6535
-0021,8739               +0007,6262               +0030,5789               -0552,7556               +0336,2586               +0532,5627
-0005,0813               -0000,6507               +0060,9847               -0540,0190               +0393,7422               +0522,6007
-0021,3889               +0041,9447               +0029,6323               -0520,5804               +0363,2543               +0522,9930
+0029,7329               +0006,5483               +0080,0429               -0464,2640               +0357,1308               +0542,8037
+0017,9046               +0018,2572               +0059,7131               -0448,3328               +0308,3680               +0619,1034
+0042,3668               -0016,6675               +0061,5044               -0488,6242               +0275,3019               +0573,4573
+0094,4686               +0003,8108               +0043,8708               -0468,6624               +0314,6288               +0525,5180
+0103,3651               +0039,5399               +0101,3058               -0468,9269               +0292,8209               +0560,6398
+0096,1705               +0027,1060               +0100,6701               -0462,5282               +0308,4702               +0543,3435
+0097,9346               +0005,2416               +0103,2973               -0442,8802               +0324,9031               +0542,3218
+0128,5822               -0024,0809               +0097,5689               -0387,8654               +0299,1855               +0605,4834
+0120,6535               -0025,3983               +0109,9448               -0383,8679               +0315,5981               +0579,9111
+0133,8107               -0000,0463               +0131,6465               -0337,7401               +0341,6493               +0603,5386
+0132,8889               -0005,0970               +0143,6030               -0311,1239               +0362,4852               +0587,1397
+0112,8355               -0004,3826               +0142,3158               -0316,5670               +0428,6767               +0580,1801
+0123,7360               -0014,0528               +0152,2106               -0347,1345               +0390,8374               +0576,3614
+0108,1125               -0012,7353               +0124,3580               -0361,7440               +0398,6696               +0586,1645
+0125,1075               +0001,5032               +0105,4111               -0340,0796               +0387,2290               +0575,0345
+0126,9877               +0030,1676               +0120,1582               -0354,8753               +0446,0481               +0571,4655
+0109,8571               +0022,8727               +0125,0080               -0388,1586               +0445,3131               +0581,4494
+0107,2872               +0059,2685               +0109,5610               -0381,8778               +0443,9225               +0582,5343
+0105,3541               +0026,2159               +0101,0010               -0390,9007               +0420,1357               +0612,7504
+0111,1428               +0070,2435               +0076,4499               -0411,9919               +0438,8614               +0584,8608
+0092,8176               +0066,6003               +0107,6474               -0414,2335               +0424,6706               +0574,2154
+0098,3903               +0080,8177               +0098,3874               -0464,0400               +0420,1146               +0535,2077
+0109,7279               +0035,1148               +0040,3321               -0474,4970               +0442,9089               +0474,9559
+0108,6691               +0028,5588               +0038,3968               -0450,2620               +0369,4244               +0537,6644
+0099,3726               +0027,5932               +0069,8909               -0427,0492               +0378,7938               +0486,2470
+0104,2991               +0041,0118               +0079,5416               -0449,3454               +0386,5732               +0488,4522
+0121,6556               +0047,2606               +0084,5372               -0407,6152               +0439,8204               +0529,8672
+0089,5455               +0048,8122               +0122,9473               -0391,6663               +0426,9105               +0521,2213
+0102,0554               +0031,2054               +0040,0825               -0429,5236               +0422,6444               +0549,9156
+0077,2213               +0001,4018               +0059,4356               -0421,0388               +0440,4877               +0570,4977
+0072,0677               -0004,4840               +0058,6963               -0404,9129               +0409,8255               +0623,4451
+0078,8601               -0002,7222               +0020,0360               -0435,4770               +0450,3141               +0613,5152
+0018,7525               -0023,4973               +0058,2179               -0415,4491               +0473,7214               +0576,3485
+0003,6701               -0049,2128               +0080,1049               -0298,6728               +0491,5995               +0618,1731
+0014,7575               -0017,2310               +0031,4793               -0300,8315               +0492,4258               +0668,4267
-0016,5432               +0006,8184               +0062,4735               -0337,5466               +0498,1542               +0566,2739
-0002,0893               +0012,0167               +0033,7417               -0375,5930               +0467,1606               +0530,1999
-0038,3906               -0024,1629               -0008,0494               -0357,3962               +0497,7568               +0528,8135
-0036,2591               -0030,3742               -0032,3679               -0416,3177               +0481,5986               +0549,4040
-0062,6020               -0024,9567               -0015,9300               -0415,0913               +0473,2334               +0553,7331
-0025,6179               -0064,6044               -0026,0206               -0387,8295               +0504,1438               +0587,5883
-0012,8821               -0073,9885               -0073,8314               -0403,3726               +0534,7496               +0567,9213
-0033,4326               -0065,8400               -0081,0562               -0353,2750               +0522,8118               +0489,6369
-0035,0075               -0080,9233               -0104,9468               -0373,5995               +0505,6843               +0532,7376
-0029,9600               -0101,4006               -0079,8164               -0424,2558               +0542,3493               +0539,3862
-0055,5196               -0119,3875               -0112,2104               -0416,7074               +0504,0749               +0544,8257
-0029,1010               -0064,9316               -0105,4728               -0437,7669               +0531,6606               +0575,7853
-0023,2043               -0039,8264               -0126,8398               -0491,1487               +0579,0889               +0513,7275
-0031,2900               -0088,4313               -0101,2399               -0447,1519               +0529,4345               +0504,0838
-0037,4572               -0154,6560               -0113,4974               -0469,0690               +0543,2253               +0534,9379
-0045,5584               -0103,5953               -0113,4547               -0460,5960               +0508,7018               +0521,1744
-0039,9847               -0100,5244               -0155,2298               -0505,6078               +0508,6493               +0534,2394
+0006,3128               -0099,9627               -0124,2693               -0514,0834               +0543,9414               +0481,4864
-0028,9493               -0128,3650               -0071,4245               -0536,5189               +0522,7218               +0467,2935
-0034,4150               -0117,6554               -0089,4526               -0586,2599               +0510,4984               +0472,9646
-0057,3975               -0132,1600               -0080,4100               -0585,3554               +0510,2592               +0492,4071
-0034,9430               -0140,3037               -0074,9696               -0563,2301               +0512,7761               +0512,0155
+0001,1537               -0088,6627               -0078,4359               -0520,7823               +0530,1600               +0480,5413
-0015,4637               -0076,7896               -0070,2453               -0491,2335               +0562,0441               +0500,6326
-0009,2489               -0068,5547               +0003,9616               -0481,1845               +0577,2553               +0510,5805
-0014,8034               -0095,5561               -0017,7732               -0465,3910               +0546,2094               +0506,8807
+0007,6785               -0058,1674               -0051,2260               -0457,4018               +0505,6639               +0514,9660
-0023,1983               -0018,0745               +0004,8681               -0389,0100               +0580,6458               +0491,2232
-0036,7729               -0007,3296               +0013,5991               -0387,7763               +0538,9258               +0448,1446
-0011,5632               -0040,7318               +0008,5035               -0342,0950               +0557,3546               +0356,2889
-0017,0704               -0014,7292               +0011,0130               -0303,3858               +0571,9788               +0418,8074
-0002,8891               +0010,5225               +0041,9354               -0272,2056               +0571,1190               +0454,7608
+0030,2158               +0031,2491               +0004,8415               -0286,1271               +0559,1526               +0482,4330
+0008,5508               -0000,9219               +0037,0502               -0305,1363               +0551,3043               +0488,1293
-0029,6596               -0005,5784               -0002,9979               -0275,9815               +0611,5162               +0508,7185
-0053,7362               -0011,2498               +0021,1278               -0295,5938               +0625,9640               +0555,8422
-0037,2851               +0002,8658               -0004,8659               -0297,6963               +0582,5151               +0592,1211
-0067,3824               +0010,1973               +0077,4210               -0282,5308               +0610,3802               +0602,9397
-0064,7897               +0020,6895               +0123,2750               -0307,5515               +0608,5747               +0604,0303
-0083,2380               +0063,0603               +0103,8160               -0271,6312               +0564,4902               +0590,5715
-0072,4273               +0029,2736               +0083,0448               -0253,2614               +0557,5145               +0613,6570
-0110,7907               +0021,4293               +0083,4665               -0293,9653               +0582,2673               +0613,2458
-0127,7253               +0030,5231               +0041,0779               -0282,9851               +0562,9366               +0634,7899
-0105,4174               +0064,2286               +0087,3621               -0308,3789               +0594,4170               +0620,6976
-0098,0435               +0085,7491               +0078,1770               -0344,7185               +0618,2055               +0630,1961
-0084,0367               +0116,5088               +0077,7492               -0368,5014               +0577,6008               +0652,0709
-0137,7523               +0089,5627               +0031,9705               -0335,9223               +0563,2067               +0698,6273
-0113,6731               +0075,4462               +0067,9437               -0314,9618               +0479,0110               +0703,0716
-0081,9860               +0085,9673               +0057,8363               -0323,2495               +0482,9859               +0693,2661
-0067,7177               +0055,8222               +0037,3629               -0284,4510               +0497,1143               +0737,3110
-0021,8041               +0037,6615               +0064,8863               -0281,3147               +0543,0207               +0730,2454
-0072,3803               +0014,8681               +0060,8850               -0238,7571               +0494,6870               +0709,7783
-0091,0805               +0021,1499               +0082,5420               -0231,2091               +0487,4989               +0740,7857
-0086,9492               -0008,5915               +0077,0435               -0155,2507               +0533,8227               +0740,6901
-0077,9884               +0016,4609               +0085,4859               -0088,9907               +0574,1134               +0786,3242
-0048,0646               -0018,0702               +0097,4163               -0111,8083               +0571,8980               +0664,3005
-0088,3806               -0057,1548               +0088,6171               -0119,5521               +0590,3800               +0756,5959
-0111,3992               -0094,0410               +0079,0950               -0099,0874               +0597,6120               +0765,5658
-0076,6273               -0083,6087               +0102,7553               -0051,0171               +0468,5579               +0771,0222
-0086,7685               -0125,2165               +0110,8564               -0097,4684               +0521,1891               +0748,0366
-0094,1899               -0176,7427               +0131,2632               -0124,9382               +0577,0450               +0737,1595
-0071,8078               -0144,9097               +0125,7560               -0149,3139               +0579,4620               +0763,5932
-0087,5626               -0163,7886               +0148,4778               -0118,0828               +0568,2337               +0741,0961
-0106,4298               -0175,8878               +0123,9569               -0129,9501               +0579,1226               +0790,6810
-0111,7403               -0103,8613               +0162,2398               -0151,3616               +0613,5733               +0723,3291
-0089,1990               -0126,3833               +0140,7914               -0224,7350               +0621,0870               +0787,2090
-0127,8253               -0160,6227               +0178,2016               -0188,5983               +0599,7261               +0795,4157
-0117,2027               -0231,2396               +0189,2984               -0194,1447               +0589,4625               +0749,0602
-0083,5677               -0178,9237               +0188,7558               -0180,0396               +0564,7070               +0800,3168
-0139,9103               -0160,9745               +0238,1903               -0213,2857               +0592,4850               +0720,4419
-0058,4462               -0142,9270               +0238,8324               -0188,5558               +0610,2586               +0734,6567
-0077,7855               -0136,2162               +0270,5021               -0151,3483               +0617,2569               +0738,6792
-0083,4265               -0139,4378               +0228,4241               -0211,1439               +0602,5739               +0741,6302
-0057,4302               -0123,2668               +0311,0545               -0213,7223               +0620,8383               +0782,4005
-0051,3881               -0112,3618               +0287,7543               -0156,3572               +0641,1404               +0787,5677
-0030,7762               -0072,7885               +0260,4387               -0190,7070               +0673,4272               +0755,8543
-0050,2999               -0078,6839               +0261,6060               -0195,9765               +0632,7777               +0707,2429
-0033,8444               -0071,3318               +0279,4911               -0210,1594               +0648,1508               +0705,8642
-0057,6142               -0096,0353               +0234,5839               -0216,3100               +0616,6468               +0659,3214
-0048,7954               -0077,9472               +0281,6143               -0193,3078               +0625,9503               +0667,9277
-0052,6216               -0073,8627               +0268,2132               -0203,0462               +0663,9183               +0702,4146
-0070,4005               -0004,2853               +0279,8539               -0237,8344               +0633,8694               +0659,1098
-0089,2888               -0036,6359               +0316,3461               -0210,1265               +0624,4691               +0652,8421
-0041,6446               -0063,9230               +0308,3438               -0224,8754               +0585,8400               +0637,6327
-0057,9790               -0072,9065               +0266,7714               -0277,7431               +0533,4879               +0661,0178
-0044,7507               -0024,1564               +0374,7738               -0284,7579               +0553,4877               +0654,2504
-0045,9711               -0038,9737               +0340,5935               -0202,3766               +0367,8516               +0355,4805
-0040,1710               -0031,0485               +0330,0188               -0184,5321               +1137,5094               +1227,6288
-0004,6961               -0038,2418               +0376,5701               -0270,2052               +0438,0650               +0602,3251
-0045,4243               -0029,8691               +0369,2584               -0295,2369               +0201,5008               +0325,8625
+0014,2266               -0073,5868               +0374,0879               -0304,8731               +0213,0570               +0345,4376
