# Supplementary material for: Flash visual evoked potentials in diurnal birds of prey
Source: PeerJ. 2016 Jul 26;4:e2217. doi: 10.7717/peerj.2217 (PMC4974951; doi:10.7717/peerj.2217)
Supplement: Supplemental Information 7 [file peerj-04-2217-s007.asc]

309008                   Poiana2                                         99

2048                     2048                     2048                     2048
-1400,4555               -1492,1631               -1539,3264               -1570,7588
-1398,3088               -1489,8759               -1536,9669               -1568,3511
-1396,1655               -1487,5922               -1534,6110               -1565,9472
-1394,0254               -1485,3120               -1532,2588               -1563,5469
-1233,0923               -1340,6908               -1348,2242               -1545,4137
-1080,0299               -1130,2971               -1190,8001               -1396,5713
-0940,4643               -0941,1932               -1083,2223               -1242,4175
-0792,8546               -0788,2940               -0916,7806               -1118,5041
-0631,8854               -0644,7580               -0796,3392               -1012,0168
-0506,5175               -0492,6719               -0669,3891               -0854,4945
-0426,8819               -0320,0203               -0510,1620               -0742,5600
-0299,7495               -0189,3634               -0390,6970               -0666,7133
-0174,2410               +0051,5007               -0229,2719               -0505,8304
-0014,0128               +0153,8704               -0128,5754               -0303,8235
+0112,4026               +0411,2299               +0000,2745               -0130,0341
+0286,1182               +0599,7736               +0176,9851               +0030,3411
+0414,8984               +0834,8193               +0343,9437               +0240,0161
+0595,1277               +1086,9607               +0598,1473               +0433,4606
+0410,7837               +0951,7124               +0855,5178               +0669,1774
-1113,3855               -0310,7352               +1073,6046               +0887,9719
+0131,0717               +1023,5804               +1347,9699               +1165,4165
+1026,6451               +1982,5244               +1644,5556               +1440,9582
+1495,9912               +2554,7279               +1826,1451               +1580,4642
+1799,1314               +2945,4811               +0771,3875               +0301,8087
+2014,4341               +3332,0927               +1529,9729               +1361,4555
+2251,4941               +3629,0257               +2596,1595               +2333,9724
+2502,7825               +3968,9774               +3186,3798               +2933,6274
+2761,9463               +4260,9555               +3611,6299               +3309,1930
+2990,0064               +4587,6344               +3997,6749               +3640,0164
+3205,9225               +4889,9920               +4357,2642               +3969,1766
+3424,3266               +5210,1865               +4654,1756               +4279,9250
+3644,2585               +5506,7609               +4929,9735               +4631,9215
+3857,9223               +5735,2419               +5166,1266               +4865,0325
+4072,9650               +5938,8065               +5453,2792               +5124,7422
+4249,7178               +6142,5368               +5660,8822               +5408,7467
+4435,2171               +6342,3921               +5905,5429               +5612,7277
+4602,6484               +6537,9718               +6164,6396               +5804,9008
+4707,6261               +6636,2641               +6287,5297               +5980,1050
+4835,9200               +6717,5181               +6424,5810               +6133,0126
+4971,2875               +6804,3302               +6596,2386               +6317,9259
+5066,6420               +6878,1374               +6702,9048               +6411,4302
+5198,0646               +6931,9978               +6828,7131               +6530,3374
+5235,5128               +6925,6122               +6861,6634               +6600,4311
+5318,2847               +6989,8823               +6939,9704               +6641,2506
+5364,1894               +6997,8291               +7080,1103               +6735,6966
+5416,9515               +7006,0945               +7200,8360               +6833,6260
+5461,9063               +7070,8592               +7311,1371               +6874,7417
+5479,9294               +7075,6614               +7396,3977               +6921,1543
+5488,4077               +6996,3119               +7510,5938               +6996,2390
+5475,2666               +6879,7235               +7628,4296               +7134,2929
+5497,9223               +6856,8093               +7728,6881               +7194,3089
+5446,2330               +6771,3237               +7710,3297               +7306,0323
+5355,8780               +6632,2927               +7675,2566               +7330,9407
+5280,5301               +6437,6619               +7567,7903               +7268,5412
+5192,1951               +6296,0882               +7504,3905               +7187,1469
+5019,4962               +6187,3166               +7365,4763               +7222,2384
+4888,5979               +6000,2264               +7249,6679               +7129,0307
+4796,2936               +5820,6782               +7148,5984               +6966,5480
+4707,8130               +5594,7119               +7105,9867               +6816,7407
+4582,4964               +5306,6208               +7034,5492               +6739,1559
+4450,9102               +4899,2737               +6962,9600               +6707,8784
+4295,5228               +4492,9477               +6859,8963               +6638,3757
+4115,2552               +4059,4448               +6681,4661               +6564,6868
+3925,2387               +3618,7541               +6505,1281               +6463,5146
+3732,3071               +3141,9308               +6242,7126               +6316,1931
+3428,7657               +2649,6860               +5944,7756               +6038,1877
+3176,7444               +2238,5006               +5624,6914               +5709,9607
+2914,8419               +1820,1460               +5207,4323               +5362,5939
+2651,1165               +1478,2423               +4822,0828               +5030,9407
+2338,7134               +1162,5311               +4493,6128               +4798,6390
+2063,2339               +0842,6801               +4228,7280               +4461,5704
+1725,4523               +0514,8501               +3898,6450               +4126,0802
+1435,2538               +0187,1709               +3604,6015               +3881,1880
+1120,7030               -0093,4193               +3298,4663               +3629,3283
+0786,4408               -0406,4392               +3033,8765               +3370,5986
+0506,4318               -0750,2273               +2727,5565               +3022,2240
+0242,4436               -1067,2796               +2419,2064               +2721,2276
-0089,8585               -1369,3151               +2125,8636               +2380,7380
-0396,6809               -1680,6260               +1895,4434               +2133,9402
-0707,3086               -2002,6701               +1636,3389               +1802,7013
-0967,8665               -2348,9000               +1293,5366               +1554,5229
-1262,0122               -2644,7070               +0991,8671               +1268,3403
-1543,7398               -2914,8180               +0769,5300               +1042,4999
-1814,8241               -3216,5524               +0515,0580               +0708,3175
-2095,5081               -3526,1389               +0235,5194               +0419,8826
-2284,6675               -3827,7526               -0046,3663               +0120,4935
-2571,1493               -4172,8932               -0343,0925               -0132,2304
-2869,3714               -4486,8756               -0668,3198               -0435,1648
-3060,5629               -4873,5956               -0994,4478               -0642,7192
-3273,4428               -5219,3268               -1327,6888               -0913,9569
-3558,2344               -5594,7063               -1548,9970               -1186,7017
-3764,1650               -5938,2703               -1872,8223               -1440,9368
-3931,0505               -6213,0364               -2142,4731               -1733,5159
-4071,8791               -6409,8806               -2384,1655               -2030,1308
-4289,8719               -6630,6769               -2579,6535               -2220,1743
-4434,6822               -6822,5264               -2765,6765               -2458,6968
-4557,1572               -6975,3730               -3029,7923               -2642,8517
-4700,8290               -7130,3376               -3262,7705               -2812,5210
-4784,1495               -7287,4211               -3506,9634               -2923,7593
-4882,6589               -7386,9943               -3639,1940               -3103,8072
-4993,5948               -7469,4443               -3813,1329               -3264,7050
-5113,5921               -7543,6086               -3999,4899               -3407,1823
-5184,4478               -7591,9446               -4212,7933               -3601,5174
-5262,7944               -7652,5122               -4393,7958               -3774,8211
-5313,0471               -7689,4876               -4527,5524               -3910,9154
-5443,8436               -7730,3256               -4668,1462               -4033,0581
-5532,6828               -7772,8641               -4750,2895               -4168,1102
-5570,8563               -7797,9050               -4790,6078               -4278,7005
-5628,0244               -7760,2752               -4869,4781               -4392,7891
-5661,4096               -7763,2050               -4889,5726               -4376,7917
-5697,0119               -7752,1858               -4900,6791               -4443,0555
-5730,2427               -7757,3902               -4843,8780               -4491,8326
-5756,9334               -7802,9557               -4750,0245               -4490,3167
-5827,4193               -7766,0753               -4709,4365               -4431,5530
-5823,4641               -7720,8186               -4605,3151               -4437,2738
-5801,3156               -7622,0547               -4479,8018               -4352,5790
-5787,5197               -7640,9096               -4370,8120               -4201,4617
-5761,0004               -7544,8081               -4223,1789               -4089,4540
-5650,2878               -7409,9757               -4156,4264               -3987,5866
-5612,8272               -7270,3961               -4021,8206               -3825,7921
-5557,7150               -7131,1419               -3808,7971               -3654,0967
-5554,1587               -7023,0107               -3599,2570               -3457,3588
-5593,3387               -6875,9176               -3428,6376               -3279,1235
-5559,9884               -6721,9948               -3277,2405               -3067,3072
-5584,9112               -6559,9101               -3080,2118               -2928,6526
-5617,9915               -6421,4065               -2925,4256               -2826,3104
-5655,0257               -6326,9772               -2801,3262               -2724,9290
-5708,0632               -6173,3974               -2670,0606               -2542,9817
-5647,1288               -6042,2474               -2503,8218               -2409,4051
-5663,8640               -5936,7029               -2395,8524               -2302,0495
-5599,8584               -5848,6291               -2272,4070               -2129,4827
-5560,7667               -5762,5557               -2205,9075               -1995,8084
-5587,0801               -5646,0206               -2114,4348               -1916,5512
-5574,9420               -5548,8137               -2048,3728               -1766,6382
-5583,0689               -5448,3616               -1964,3194               -1659,6896
-5539,6715               -5335,8354               -1992,2507               -1600,6411
-5557,9709               -5218,3672               -1906,2199               -1475,9679
-5519,1830               -5146,2886               -1863,4303               -1448,1491
-5546,5495               -5089,7899               -1803,7724               -1424,5057
-5550,5091               -4966,9695               -1798,7720               -1464,9728
-5511,3696               -4869,3066               -1805,2560               -1519,2826
-5503,2108               -4794,6440               -1763,1840               -1571,2644
-5422,6298               -4759,4426               -1736,0026               -1612,8472
-5408,5533               -4709,4002               -1762,5021               -1707,7514
-5367,2939               -4631,0276               -1800,8306               -1838,5019
-5267,5101               -4615,1976               -1920,8816               -1932,3726
-5193,4057               -4608,5518               -1911,8540               -1968,1761
-5120,0776               -4651,1821               -1952,0662               -2034,8874
-5055,0447               -4643,6042               -2029,7375               -2166,7631
-5032,6715               -4729,5905               -2039,7065               -2196,9096
-4924,5295               -4740,9989               -2153,1434               -2244,9952
-4928,6140               -4709,3732               -2271,9677               -2318,8317
-4844,0452               -4782,1956               -2433,5034               -2397,2177
-4819,7892               -4796,5063               -2497,7083               -2477,0223
-4741,0913               -4811,8023               -2510,8836               -2495,5522
-4728,7224               -4815,8932               -2587,1969               -2552,4156
-4604,2841               -4851,5614               -2598,9222               -2570,9488
-4615,6338               -4816,3340               -2628,6276               -2630,4191
-4601,2654               -4806,5292               -2638,8894               -2651,8139
-4568,6417               -4805,5122               -2599,8196               -2689,1239
-4527,4737               -4808,0269               -2630,4929               -2702,1437
-4426,2170               -4842,1745               -2661,5650               -2735,2023
-4406,9435               -4817,2566               -2645,2965               -2778,5359
-4354,9452               -4847,1363               -2623,7824               -2770,8590
-4347,5132               -4850,1619               -2638,2796               -2784,4620
-4319,5141               -4890,1272               -2674,6845               -2832,9798
-4252,6957               -4879,8084               -2668,2920               -2808,6993
-4200,2545               -4820,9809               -2653,2390               -2736,2053
-4147,4864               -4757,0790               -2657,2963               -2709,3462
-4144,4066               -4726,4539               -2601,6212               -2677,6572
-4079,3602               -4719,0873               -2510,0257               -2667,7590
-4031,3563               -4664,4442               -2411,7626               -2603,1687
-4030,8819               -4564,0197               -2416,1257               -2454,0831
-3979,5237               -4443,5972               -2345,6105               -2328,4051
-3993,7148               -4308,2280               -2260,4561               -2279,2976
-3941,2626               -4203,2201               -2128,3178               -2203,8732
-3880,4213               -4115,1672               -2079,5080               -2132,9361
-3810,0608               -4015,9684               -2038,1662               -2003,9937
-3764,9463               -3840,8057               -1978,5965               -1888,0131
-3704,9778               -3721,4298               -1828,1915               -1746,7587
-3663,5165               -3639,0136               -1700,5300               -1661,2449
-3607,3977               -3505,2144               -1630,7893               -1552,7858
-3534,9520               -3376,3509               -1607,7197               -1446,0879
-3429,3016               -3227,4721               -1454,5926               -1357,7583
-3372,6003               -3043,1597               -1307,7584               -1227,9209
-3303,8976               -2936,6122               -1202,5767               -1115,0740
-3236,1453               -2817,0146               -1117,3188               -1085,0930
-3042,4356               -2720,3089               -1089,5107               -1022,2774
-2970,4223               -2598,8668               -0983,0724               -0969,6511
-2888,0922               -2536,6502               -0926,3265               -0922,4221
-2877,7696               -2462,5357               -0893,2166               -0897,4068
-2823,3153               -2305,4764               -0842,6286               -0826,1878
-2798,7148               -2242,1125               -0834,8043               -0811,8480
-2715,6938               -2170,9570               -0769,7335               -0813,9561
-2664,8850               -2069,5171               -0762,6613               -0806,1820
-2610,3949               -1953,3407               -0661,7632               -0795,7047
-2584,1136               -1870,6737               -0577,9705               -0783,2111
-2500,0969               -1820,9212               -0493,8795               -0754,4388
-2440,6748               -1774,8266               -0500,9425               -0735,0474
-2334,4508               -1703,3775               -0473,7955               -0681,0354
-2323,5304               -1642,0087               -0461,1868               -0726,3741
-2300,1083               -1652,3591               -0390,9241               -0708,6039
-2324,9770               -1640,1583               -0393,5142               -0694,8534
-2304,1588               -1672,2739               -0431,3057               -0713,1739
-2258,1623               -1621,2305               -0423,0756               -0721,9250
-2199,1193               -1592,9865               -0433,4933               -0774,8912
-2161,7616               -1636,6957               -0404,2264               -0787,9703
-2112,8219               -1706,9438               -0446,0410               -0866,4103
-2112,7947               -1704,1728               -0453,3758               -0953,6403
-2080,1527               -1664,0243               -0479,1793               -0963,2477
-2031,3561               -1714,2989               -0508,5866               -0952,3512
-2013,4683               -1720,2389               -0565,0985               -0982,0636
-2029,8040               -1736,8705               -0551,1125               -1044,0251
-2012,2780               -1757,1041               -0570,6223               -1073,3843
-1913,4530               -1769,5863               -0588,4846               -1056,8764
-1812,0044               -1781,0173               -0632,2098               -1119,3316
-1843,3987               -1782,9970               -0668,8553               -1163,4440
-1812,6547               -1800,6919               -0628,9966               -1206,4389
-1774,7214               -1800,5323               -0619,4784               -1156,4883
-1756,8332               -1849,5905               -0668,3171               -1170,3201
-1718,8307               -1829,7421               -0652,0645               -1203,0816
-1707,8314               -1780,4155               -0605,8561               -1134,9685
-1685,5928               -1805,2554               -0577,7802               -1100,5648
-1656,4234               -1792,0490               -0556,7332               -1124,0115
-1645,4497               -1793,3036               -0535,2952               -1128,6538
-1617,3560               -1749,1161               -0519,3166               -1094,6688
-1635,8166               -1724,9999               -0509,3348               -1085,7718
-1520,1910               -1680,2587               -0513,2384               -1086,9411
-1552,6412               -1604,4312               -0434,7132               -1074,8736
-1479,2430               -1553,2378               -0414,2963               -0987,6975
-1463,5879               -1493,2414               -0407,9924               -0954,3781
-1414,5572               -1482,2388               -0401,7980               -0945,8657
-1372,5522               -1438,5926               -0374,5666               -0903,6578
-1323,5283               -1362,3414               -0358,7780               -0848,4052
-1299,4158               -1330,5705               -0349,1678               -0825,0500
-1263,8406               -1252,4789               -0346,2039               -0796,8131
-1209,8855               -1196,3770               -0326,5425               -0754,9073
-1199,9662               -1106,7049               -0312,3419               -0691,0785
-1159,6811               -1061,3692               -0280,2023               -0718,1844
-1156,2734               -0989,0194               -0264,6283               -0695,0504
-1106,9851               -0891,6593               -0247,4353               -0675,8055
-1005,5788               -0827,4134               -0214,3503               -0584,5746
-1010,2331               -0732,5219               -0129,2448               -0572,7951
-0962,8834               -0664,7260               -0075,1114               -0555,6823
-0950,7375               -0535,9596               -0000,3161               -0469,9771
-0934,9205               -0470,2099               +0054,3002               -0412,7619
-0920,7361               -0404,6030               +0022,0511               -0424,6445
-0859,2310               -0339,0518               +0060,1769               -0326,1819
-0791,7915               -0209,2094               +0122,6648               -0209,4387
-0760,2013               -0160,6016               +0164,4426               -0138,4547
-0706,9029               -0070,5868               +0286,4981               -0150,0011
-0681,1913               +0031,8338               +0337,7377               -0080,6741
-0591,5413               +0060,4392               +0389,5728               -0036,1111
-0605,4285               +0164,0243               +0475,3977               +0007,4607
-0566,8055               +0218,6155               +0487,8731               +0030,5222
-0514,6406               +0310,6746               +0545,6512               +0080,1806
-0479,6405               +0375,9683               +0560,3730               +0133,4386
-0408,0731               +0512,1895               +0653,7599               +0240,0477
-0382,1611               +0499,7417               +0650,6444               +0216,2191
-0326,1135               +0532,9164               +0624,5894               +0282,6718
-0275,5201               +0592,8953               +0696,0817               +0268,3038
-0255,9837               +0614,9051               +0759,3989               +0305,6538
-0208,6913               +0681,8085               +0773,4776               +0289,2434
-0178,6498               +0764,0528               +0789,7649               +0295,8731
-0141,7255               +0759,7331               +0809,3088               +0252,9109
-0108,7555               +0763,4942               +0778,2785               +0256,4367
-0074,3389               +0820,4235               +0713,7758               +0226,7824
-0071,6103               +0892,0129               +0781,1644               +0230,2095
-0020,7209               +0922,4241               +0805,4102               +0239,5802
+0015,6249               +0959,1098               +0806,0939               +0210,6438
+0044,8900               +1028,7006               +0769,0811               +0187,7050
+0106,6247               +1041,6591               +0746,8288               +0138,2140
+0156,2664               +1072,8961               +0765,0798               +0141,9888
+0114,8168               +1103,9044               +0756,0712               +0137,7264
+0096,4828               +1096,4651               +0750,6100               +0209,1362
+0170,4042               +1168,7786               +0824,8576               +0135,8248
+0221,2717               +1179,1725               +0801,8423               +0108,5888
+0287,8495               +1243,7400               +0810,0134               +0120,4290
+0333,2630               +1283,4371               +0789,2914               +0135,3104
+0302,3650               +1344,2062               +0807,6127               +0177,3674
+0284,3076               +1373,3485               +0815,7100               +0223,3685
+0307,7875               +1438,7325               +0876,9559               +0200,5047
+0354,4364               +1474,4466               +0911,0815               +0174,2855
+0377,8465               +1535,9083               +0911,9705               +0182,3117
+0413,5674               +1632,3855               +0939,7631               +0263,1668
+0412,8113               +1629,4711               +0937,2405               +0304,7109
+0414,1421               +1676,0066               +0947,6545               +0335,9786
+0416,9758               +1701,4173               +0982,7795               +0351,3921
+0408,7744               +1759,1932               +0990,8219               +0372,1723
+0394,2928               +1798,7428               +1049,3153               +0392,0934
+0380,3035               +1780,3789               +1066,6704               +0451,6582
+0460,3336               +1778,2823               +1050,1384               +0506,9129
+0464,7331               +1863,3874               +1106,4397               +0556,9831
+0463,6824               +1923,3194               +1102,1807               +0519,6707
+0454,8783               +1983,3986               +1163,4223               +0577,9758
+0447,4058               +1983,2521               +1128,8560               +0549,6533
+0470,5767               +1986,0475               +1131,2791               +0570,4375
+0468,0613               +2039,0938               +1122,3016               +0566,8566
+0467,6569               +2084,5703               +1205,5195               +0686,9583
+0492,1144               +2161,5308               +1196,3720               +0693,8823
+0488,3729               +2156,7062               +1220,3212               +0734,6110
+0493,2613               +2158,1890               +1235,8597               +0777,6347
+0442,0945               +2117,7648               +1253,7350               +0746,1259
+0487,9957               +2136,5982               +1253,9103               +0670,9417
+0554,9978               +2183,9176               +1222,8383               +0685,0342
+0552,4412               +2212,0741               +1261,2961               +0782,6667
+0617,4174               +2203,5923               +1346,1453               +0837,9538
+0648,9348               +2192,8939               +1395,5926               +0903,2220
+0622,0401               +2168,8018               +1427,2830               +0868,7703
+0712,4862               +2190,7422               +1417,1220               +0858,5435
+0717,2550               +2224,9803               +1415,2703               +0910,3507
+0725,0933               +2229,6838               +1380,4848               +0925,5197
+0685,1071               +2225,7273               +1409,8078               +0984,4503
+0716,2263               +2246,9931               +1409,5143               +0958,9245
+0773,8777               +2274,7633               +1463,6924               +0910,7205
+0772,8478               +2254,5503               +1425,8161               +0913,3892
+0813,2373               +2277,3943               +1346,9495               +0930,7995
+0846,9597               +2256,6453               +1304,9561               +0950,0884
+0836,8438               +2186,4500               +1319,6621               +0917,3682
+0877,0819               +2141,5041               +1326,5894               +0927,3057
+0822,9209               +2141,3040               +1280,4210               +0869,3168
+0880,9534               +2153,5469               +1257,5066               +0861,7463
+0916,2749               +2117,0413               +1212,2641               +0860,5605
+0890,4206               +2061,0040               +1194,7068               +0880,8898
+0940,7452               +2055,2551               +1171,1864               +0877,6171
+0985,8374               +2090,4692               +1133,7590               +0828,6728
+0939,4877               +2138,4779               +1074,3561               +0811,3644
+0953,1844               +2108,5695               +1035,7733               +0786,2828
+0943,8548               +2069,4600               +1002,7223               +0765,9591
+0970,3850               +2050,1517               +0989,5134               +0737,2901
+0985,5648               +2080,0874               +0925,0639               +0708,8356
+0988,5222               +2060,9982               +0908,8408               +0677,8146
+0974,3969               +2037,8544               +0867,1855               +0619,5675
+0981,7910               +1992,4751               +0808,7487               +0556,6520
+1033,3917               +1961,8650               +0799,4662               +0547,3772
+1065,1126               +1964,9667               +0774,9436               +0533,9690
+1034,5637               +1938,0222               +0740,3084               +0470,1109
+1052,6144               +1948,2830               +0706,5394               +0440,9828
+1048,4322               +1914,8872               +0695,4873               +0458,0907
+1092,7788               +1884,3947               +0734,3281               +0434,2090
+1097,4430               +1890,9106               +0654,1656               +0344,4424
+1105,2071               +1929,4710               +0617,1568               +0357,0910
+1069,7906               +1946,9218               +0546,1987               +0338,3908
+1066,8447               +1988,5794               +0530,3841               +0328,3952
+1097,7947               +1975,9009               +0516,6049               +0300,3691
+1083,2846               +1976,0029               +0515,7528               +0224,4223
+1073,3268               +1966,2977               +0530,2722               +0236,5420
+1078,0148               +1969,0226               +0501,9855               +0263,2637
+1073,5015               +1971,5058               +0478,0896               +0274,4791
+1103,7290               +1889,9280               +0493,7780               +0278,4241
+1090,4580               +1867,0096               +0463,5745               +0307,6780
+1120,2317               +1889,8880               +0506,3420               +0251,1478
+1105,5796               +1894,6742               +0464,5701               +0252,8307
+1142,7912               +1887,8030               +0457,3605               +0193,6075
+1151,1772               +1885,6520               +0435,6022               +0253,8323
+1150,1811               +1894,5290               +0394,2717               +0234,8423
+1118,3720               +1925,9878               +0442,4488               +0231,6140
+1118,8347               +1927,6129               +0489,2243               +0204,3507
+1050,5484               +1896,6412               +0469,7386               +0177,9393
+1082,0403               +1870,6947               +0471,4254               +0153,8181
+1062,8221               +1847,8079               +0406,7955               +0174,0403
+1127,9635               +1870,1164               +0324,9257               +0204,9566
+1137,9067               +1868,3107               +0313,8059               +0219,4797
+1065,9286               +1869,4696               +0347,7449               +0170,0400
+1039,5359               +1837,7748               +0355,9136               +0142,1515
+1038,4222               +1810,2510               +0404,4411               +0088,8128
+1101,2264               +1788,3933               +0389,3946               +0108,7432
+1133,6570               +1801,8218               +0355,2973               +0143,9091
+1080,8118               +1830,2406               +0364,0946               +0195,5774
+1064,7595               +1809,4695               +0415,8464               +0226,1508
+1023,4264               +1776,1064               +0373,8671               +0186,1539
+1040,7348               +1747,9410               +0352,8901               +0195,8205
+1045,1761               +1756,7517               +0370,6523               +0185,9328
+1039,9781               +1781,8037               +0353,3125               +0183,8911
+1042,8563               +1680,0466               +0312,1247               +0228,3594
+1003,3784               +1667,0732               +0323,1357               +0186,0338
+1014,3936               +1627,1827               +0319,9874               +0188,2183
+1003,2947               +1668,5195               +0292,6572               +0191,8305
+1014,9732               +1645,2900               +0256,1124               +0148,3302
+1009,1285               +1626,7823               +0198,7492               +0204,8089
+1016,6778               +1575,5089               +0170,3169               +0260,8861
+1005,1458               +1572,7620               +0162,0313               +0234,2998
+0963,8391               +1561,3906               +0182,8686               +0160,1664
+0969,6693               +1539,7948               +0200,7143               +0119,2326
+0969,2288               +1556,7709               +0224,8002               +0134,7380
+0909,2375               +1507,1448               +0225,8132               +0128,1650
+0929,1498               +1454,0691               +0223,8764               +0037,6552
+0929,9483               +1426,6021               +0225,8727               +0044,9954
+0946,5848               +1436,4465               +0273,4940               +0000,7033
+0927,7519               +1382,0377               +0246,2986               -0021,6705
+0950,5935               +1294,1786               +0209,3604               -0030,3381
+0967,0319               +1287,7807               +0138,3337               +0019,0615
+0995,5192               +1222,1023               +0117,9368               +0060,8976
+1009,9483               +1177,8331               +0140,3987               +0053,2099
+1008,3100               +1188,0904               +0201,2796               +0015,4642
+1007,0740               +1225,3216               +0167,7412               +0000,4493
+1038,5315               +1176,5251               +0116,4655               -0043,3308
+1045,6610               +1160,0683               +0035,5610               -0074,2689
+1123,9287               +1149,1683               +0016,8713               -0074,7941
+1073,6265               +1140,6541               -0007,7225               -0042,6685
+1075,8773               +1129,8901               -0104,9598               -0090,6728
+1080,8705               +1084,7707               -0095,5284               -0171,8977
+1072,5826               +1088,5627               -0118,8360               -0204,8416
+1068,7398               +1058,1282               -0133,2467               -0282,2067
+1067,2972               +1075,4182               -0170,5981               -0291,3098
+1082,9407               +1102,4476               -0198,7194               -0299,8267
+1119,4992               +1056,9212               -0169,7823               -0320,4983
+1106,2497               +1038,2656               -0147,1598               -0357,0576
+1127,9946               +0992,4117               -0212,2584               -0362,4084
+1113,7266               +1001,9883               -0239,7256               -0398,5558
+1083,9992               +1051,4120               -0272,1170               -0416,9722
+1109,7737               +1040,1896               -0276,8343               -0419,1750
+1103,5919               +1048,0199               -0330,8618               -0468,3122
+1078,4120               +1018,7847               -0376,3230               -0428,4888
+1093,2392               +1021,3698               -0338,5363               -0466,1156
+1027,8094               +1044,6249               -0323,3275               -0495,2803
+0996,9182               +1022,6697               -0402,1660               -0487,0756
+1006,4737               +0965,6079               -0477,1063               -0427,5358
+0984,7174               +0951,8183               -0491,3175               -0431,1319
+0996,0358               +0997,9556               -0382,5029               -0428,8810
+0996,0758               +1006,3627               -0349,7271               -0499,1633
+1023,3393               +1051,8153               -0319,6676               -0511,6906
+0994,1163               +0999,3427               -0395,9721               -0552,6591
+1009,8632               +1001,7840               -0406,8301               -0579,3717
+1007,8495               +0974,0646               -0435,8131               -0542,3453
+0964,9800               +0960,1251               -0382,4720               -0544,7573
+0933,6232               +0989,0612               -0392,8659               -0537,1933
+0977,6209               +1027,9588               -0423,3578               -0596,4526
+1021,5732               +0974,4422               -0495,6825               -0622,7775
+1046,5134               +0976,0298               -0493,0457               -0605,1800
+1036,9710               +1011,7624               -0508,5810               -0539,1138
+1001,5519               +1033,7594               -0515,7223               -0594,4508
+0960,4633               +1019,9441               -0531,2901               -0623,8173
+0936,1715               +1000,4669               -0485,2530               -0653,7409
+0933,6558               +0980,8332               -0512,4027               -0664,3888
+0943,8775               +1014,9541               -0497,6707               -0662,6488
+0933,1681               +0986,8832               -0512,6973               -0668,2878
+0930,7562               +0999,9687               -0560,0205               -0637,8561
+0871,3076               +0987,8216               -0542,8403               -0653,4186
+0872,1619               +0919,0324               -0535,8438               -0715,4294
+0867,8668               +0872,1295               -0547,8175               -0687,5599
+0848,4067               +0881,9863               -0568,9452               -0687,5006
+0817,9904               +0906,6171               -0583,1161               -0726,0135
+0801,0499               +0848,5839               -0566,3044               -0734,9116
+0837,1702               +0776,2981               -0567,3327               -0702,3104
+0839,1724               +0696,6586               -0593,1747               -0656,2578
+0873,0623               +0706,7414               -0574,6929               -0677,9169
+0908,2258               +0700,2198               -0589,2284               -0729,2691
+0907,9383               +0639,2690               -0612,8005               -0670,7823
+0891,7158               +0612,8320               -0642,6354               -0637,2614
+0863,5830               +0579,7237               -0644,8218               -0651,2460
+0840,0649               +0540,9232               -0648,3724               -0636,3102
+0816,1271               +0508,4416               -0603,6369               -0712,9492
+0827,0270               +0480,2187               -0554,8041               -0698,8842
+0832,8978               +0413,1297               -0627,5084               -0735,6139
+0857,1356               +0417,7557               -0724,7161               -0740,7082
+0860,6460               +0443,9113               -0692,7138               -0739,1620
+0866,6451               +0433,4727               -0627,5995               -0765,6517
+0854,5799               +0384,1057               -0622,6725               -0765,8384
+0842,6383               +0345,8657               -0647,0505               -0725,0874
+0822,5917               +0358,5035               -0662,5346               -0718,9131
+0835,8374               +0361,4692               -0631,6566               -0724,3433
+0922,4410               +0379,5677               -0621,1050               -0726,0791
+0929,1405               +0388,2212               -0617,1950               -0686,3461
+0918,8329               +0342,1022               -0604,8360               -0699,8038
+0928,8035               +0355,2414               -0647,6752               -0702,6822
+0958,2747               +0309,1955               -0690,4686               -0741,1038
+0946,7340               +0334,4472               -0732,6106               -0716,2688
+0917,8454               +0308,5978               -0719,4290               -0739,8432
+0921,1061               +0316,8826               -0707,1529               -0716,8233
+0886,0162               +0317,5474               -0677,8796               -0701,2496
+0897,7848               +0272,8588               -0702,0463               -0691,9454
+0901,2475               +0260,9519               -0712,2588               -0687,2638
+0888,8846               +0218,7209               -0764,1159               -0698,8813
+0833,2407               +0249,4137               -0775,4007               -0678,1916
+0839,8336               +0243,8377               -0758,1945               -0672,9584
+0823,6573               +0241,8452               -0746,7991               -0660,3712
+0827,6391               +0289,7396               -0760,0509               -0671,6375
+0859,0955               +0312,7756               -0726,3646               -0688,9677
+0819,0883               +0306,2208               -0750,6636               -0722,5999
+0787,9797               +0304,0401               -0769,5514               -0676,6579
+0735,5805               +0249,5438               -0759,6324               -0687,4629
+0768,7569               +0258,3197               -0763,8865               -0687,5404
+0752,8856               +0281,3363               -0732,4023               -0698,7144
+0759,2710               +0277,1660               -0746,1396               -0734,9999
+0700,6912               +0286,4802               -0690,2036               -0735,0694
+0687,4858               +0296,9960               -0724,8582               -0706,2444
+0663,3140               +0287,5224               -0746,0534               -0650,8277
+0698,3859               +0270,4552               -0784,5496               -0656,6494
+0694,6668               +0257,2677               -0767,1248               -0659,0295
+0694,7929               +0236,8833               -0732,8345               -0665,3380
+0636,2180               +0267,8645               -0668,2540               -0750,1809
+0636,1083               +0255,4024               -0716,4327               -0713,0590
+0627,4633               +0309,2129               -0777,0487               -0669,5307
+0634,1341               +0289,2300               -0815,8646               -0654,8626
+0594,9214               +0318,6923               -0762,5215               -0615,6150
+0565,6046               +0279,9473               -0710,0341               -0661,8759
+0532,5792               +0248,4348               -0719,4172               -0672,7227
+0554,0091               +0222,9397               -0684,1278               -0645,6126
+0545,7490               +0212,0266               -0685,1823               -0651,3350
+0575,7230               +0211,1881               -0711,3401               -0605,8110
+0569,4797               +0180,1990               -0713,5688               -0600,3153
+0581,9631               +0141,8828               -0732,1652               -0624,7949
+0581,0180               +0175,0299               -0700,5455               -0623,1810
+0529,0084               +0165,1904               -0745,4101               -0592,8100
+0511,0315               +0174,7909               -0721,9364               -0558,5413
+0479,7087               +0165,6231               -0754,3543               -0528,0840
+0506,4590               +0117,3321               -0721,8448               -0561,1550
+0527,7429               +0131,1871               -0698,8473               -0540,6682
+0564,5470               +0120,7081               -0688,2034               -0545,8702
+0581,1757               +0171,3893               -0693,3039               -0615,3084
+0576,9109               +0174,8689               -0731,5584               -0627,9878
+0585,3029               +0114,4627               -0738,1030               -0604,5185
+0687,4832               +0128,5891               -0679,7456               -0488,3304
+0717,2262               +0164,9774               -0638,7310               -0499,1269
+0695,9840               +0116,9938               -0643,2543               -0576,1766
+0693,7091               +0096,2470               -0668,5141               -0603,2665
+0687,0287               +0052,9878               -0660,4174               -0619,8391
+0714,3176               +0029,3927               -0723,8443               -0591,4243
+0683,4545               +0026,7070               -0747,0314               -0535,8692
+0698,3222               +0075,0505               -0689,6082               -0543,9107
+0709,2943               +0002,6265               -0634,8857               -0519,2035
+0717,2596               +0027,1412               -0670,9420               -0569,5028
+0709,3627               +0012,7559               -0651,8265               -0551,3058
+0654,4669               -0036,6087               -0636,5138               -0546,7783
+0653,5119               -0024,2221               -0590,7883               -0526,6192
+0605,1596               -0029,2341               -0614,3567               -0520,6667
+0597,5225               -0088,9750               -0591,9668               -0550,9309
+0569,1969               -0073,5047               -0544,5355               -0618,4252
+0608,6858               -0154,5215               -0547,7693               -0607,7365
+0607,9519               -0131,6983               -0552,1456               -0581,4435
+0566,7836               -0071,8349               -0582,8511               -0524,3354
+0541,3634               -0099,6726               -0573,6647               -0501,1041
+0561,8256               -0136,7183               -0578,0685               -0539,8275
+0568,8160               -0188,0699               -0551,8239               -0568,8558
+0543,3907               -0206,3497               -0559,4983               -0544,0507
+0524,0836               -0180,4853               -0534,6830               -0555,1702
+0501,7230               -0183,3487               -0549,8912               -0559,9966
+0484,7411               -0262,6072               -0527,3687               -0530,5602
+0482,3790               -0273,7407               -0493,0406               -0523,6761
+0491,5395               -0179,8532               -0483,1949               -0526,6886
+0442,3705               -0185,5803               -0534,0975               -0546,5127
+0435,1370               -0197,9417               -0487,1613               -0539,0606
+0402,1259               -0227,8552               -0527,5026               -0545,0081
+0403,8680               -0263,6897               -0525,4141               -0507,7886
+0430,4920               -0198,6023               -0579,7499               -0542,1435
+0448,1771               -0209,0013               -0493,5788               -0495,0509
+0430,3178               -0183,4659               -0465,9773               -0475,6419
+0353,8379               -0152,2792               -0449,7207               -0506,0324
+0367,5570               -0156,0045               -0489,2312               -0571,7872
+0379,6180               -0194,1965               -0485,4883               -0585,6474
+0394,0294               -0199,1982               -0489,3080               -0558,3829
+0424,9232               -0188,1689               -0486,4574               -0485,3993
+0427,1754               -0179,4465               -0456,3450               -0523,8763
+0410,9317               -0181,1210               -0422,3347               -0524,6960
+0433,3307               -0160,1844               -0470,0678               -0556,3658
+0478,7512               -0144,9493               -0521,5104               -0542,5820
+0488,0823               -0096,9689               -0514,1639               -0559,1745
+0445,7075               -0142,5584               -0529,4375               -0537,5216
+0439,8396               -0142,5303               -0497,9607               -0609,2812
+0491,4876               -0129,1268               -0417,2775               -0643,3445
+0506,9642               -0106,2676               -0421,3734               -0594,1885
+0534,9793               -0072,9749               -0441,2460               -0496,7909
+0505,4427               -0071,0694               -0451,7810               -0450,3006
+0531,6259               -0048,3037               -0440,4631               -0477,8757
+0528,3454               -0040,5820               -0414,7924               -0526,2694
+0557,6110               +0015,6604               -0378,1016               -0491,9913
+0579,6639               +0016,2981               -0389,9045               -0481,9151
+0543,6275               +0059,4943               -0471,9405               -0433,3206
+0516,4102               +0022,6219               -0461,3124               -0382,3802
+0499,0302               +0056,7348               -0421,9794               -0416,8062
+0567,4596               +0052,2948               -0406,8153               -0429,5674
+0602,5898               +0078,6775               -0421,9508               -0401,4467
+0588,9350               +0144,7457               -0399,3180               -0399,9281
+0569,6694               +0170,7104               -0429,4751               -0432,5914
+0544,1319               +0162,6360               -0430,2263               -0402,8522
+0578,3427               +0140,7635               -0388,4997               -0395,3566
+0579,5301               +0147,6669               -0394,5416               -0357,5571
+0629,9515               +0126,5396               -0361,9034               -0401,5155
+0607,5366               +0130,4722               -0411,4152               -0406,1834
+0612,3774               +0104,1410               -0493,4791               -0378,2362
+0612,2932               +0070,0886               -0441,1718               -0324,7710
+0651,5377               +0108,0915               -0418,3750               -0327,9531
+0677,1948               +0107,5855               -0453,6326               -0269,0358
+0635,4857               +0121,4342               -0469,5198               -0306,3470
+0629,9432               +0131,2926               -0402,2398               -0321,0202
+0604,2147               +0100,2324               -0424,3734               -0339,3174
+0609,3644               +0098,9246               -0481,6590               -0307,7424
+0584,4214               +0097,7182               -0470,3204               -0284,3901
+0559,5387               +0101,5628               -0432,7751               -0244,0272
+0558,3033               +0133,4197               -0399,5678               -0304,8644
+0599,3869               +0099,3422               -0366,9197               -0302,0124
+0662,8894               +0095,8721               -0350,1133               -0325,1158
+0658,5372               +0111,2429               -0346,7657               -0316,9075
+0647,1062               +0113,0669               -0413,7070               -0325,6500
+0622,2415               +0066,6455               -0410,3058               -0288,8330
+0627,0608               +0073,0025               -0355,7249               -0294,8738
+0652,7627               +0028,0497               -0330,7681               -0261,5133
+0617,6308               +0038,3698               -0336,8998               -0295,8919
+0587,6627               +0064,7379               -0374,7704               -0293,3340
+0563,6153               +0017,4505               -0345,0838               -0283,5443
+0565,6122               -0009,8891               -0369,0177               -0282,4302
+0602,6546               -0003,5734               -0400,2775               -0271,9952
+0594,7355               -0022,4402               -0400,2980               -0325,0239
+0590,7722               -0011,9129               -0429,1682               -0379,1264
+0539,7374               -0028,2457               -0477,6285               -0348,3085
+0518,5432               -0009,8797               -0459,8454               -0323,5821
+0503,3674               -0036,0251               -0429,8383               -0277,0135
+0489,3523               -0037,3044               -0406,2569               -0275,1389
+0566,4101               -0033,4617               -0389,9729               -0285,3766
+0557,6200               -0050,0959               -0392,2500               -0285,3937
+0531,0241               -0024,4875               -0400,0578               -0267,6765
+0501,7299               -0012,6184               -0434,1536               -0264,7971
+0502,1021               -0036,0277               -0470,4399               -0257,6029
+0460,1559               -0052,0488               -0428,0551               -0257,3226
+0426,0039               -0032,7581               -0401,5375               -0242,8184
+0390,2794               -0008,5305               -0340,3004               -0243,1069
+0376,8158               -0020,8428               -0350,3414               -0272,5992
+0370,2474               -0030,9004               -0395,2643               -0215,5520
+0441,8162               -0024,3681               -0462,7655               -0239,9989
+0425,5769               +0030,1214               -0451,1877               -0167,7715
+0399,8270               +0071,0046               -0440,5296               -0219,1968
+0346,7929               +0053,5936               -0417,7306               -0120,5951
+0402,2482               -0013,5850               -0430,5442               -0131,8531
+0407,2335               -0009,4894               -0502,5035               -0191,8645
+0414,8756               +0030,5647               -0498,0192               -0240,5935
+0372,3032               +0029,8719               -0460,7729               -0206,6799
+0377,9398               -0019,9616               -0443,9165               -0173,4161
+0341,6388               -0030,2355               -0390,4883               -0195,9910
+0385,0494               -0077,9609               -0373,3190               -0273,6018
+0376,6561               -0075,8517               -0373,1871               -0234,3948
+0413,4078               -0116,9090               -0410,3387               -0213,0961
+0355,0666               -0045,0468               -0426,3194               -0195,0823
+0408,8334               -0072,0059               -0399,8429               -0154,0695
+0408,4109               -0094,7897               -0398,7552               -0118,1140
+0380,8102               -0033,0985               -0317,0656               -0183,7232
+0389,0848               -0030,7260               -0384,6202               -0220,2776
+0432,6265               -0035,7141               -0398,3139               -0220,4222
+0433,1811               -0017,9513               -0380,4600               -0174,2962
+0461,1736               -0058,1323               -0337,7499               -0147,7619
+0439,9323               -0080,8549               -0380,4655               -0127,6587
+0454,4319               -0046,0288               -0369,1540               -0184,1974
+0435,2882               +0002,4606               -0363,5460               -0172,5241
+0415,7072               -0040,6837               -0354,5377               -0168,1241
+0395,3786               -0029,2983               -0320,7543               -0146,1195
+0437,0838               -0062,6564               -0289,4864               -0159,3272
+0465,6422               -0039,4926               -0296,8078               -0151,5730
+0422,1376               -0043,6994               -0299,4724               -0170,8848
+0371,1449               -0021,8878               -0316,2417               -0157,5043
+0401,1550               -0038,6640               -0281,6452               -0110,5587
+0351,7767               -0036,4264               -0282,4643               -0092,7460
+0360,5369               +0011,1926               -0316,8436               -0048,9375
+0408,3509               +0007,8835               -0283,4119               -0135,2646
+0396,6433               +0025,7595               -0254,8432               -0106,8969
+0445,1254               +0014,8529               -0239,4192               -0133,9278
+0453,3801               +0001,0467               -0217,9236               -0144,9074
+0462,1416               -0020,8230               -0233,6157               -0121,0181
+0472,0009               -0007,1682               -0283,0403               -0106,1288
+0473,5912               +0052,6327               -0311,1428               -0139,9112
+0387,4914               +0034,1550               -0257,4707               -0126,8901
+0427,0835               +0002,7025               -0223,5723               -0160,5750
+0422,9402               -0004,3862               -0312,1719               -0172,4925
+0407,3904               -0004,3859               -0327,7075               -0190,1912
+0417,2826               +0060,8789               -0287,8252               -0195,1414
+0406,6428               +0047,2560               -0262,7216               -0158,8347
+0401,2612               +0009,9993               -0272,1116               -0101,6032
+0485,9695               +0026,0389               -0249,5426               -0194,9132
+0516,6107               +0038,9754               -0257,1301               -0249,0576
+0544,9184               +0009,6262               -0291,1874               -0296,8406
+0512,9562               +0050,3584               -0307,5957               -0229,0942
+0504,7595               -0028,7547               -0279,3081               -0199,7336
+0496,0043               -0041,8467               -0247,0281               -0203,5361
+0526,5815               +0007,5476               -0202,4533               -0227,3505
+0457,6430               -0022,0306               -0227,9183               -0243,6308
+0435,2252               +0011,3658               -0267,3086               -0206,3175
+0461,6755               -0012,7303               -0249,1947               -0212,1180
+0512,7482               -0057,3939               -0261,0188               -0197,3839
+0575,1851               -0074,0674               -0249,0591               -0208,2372
+0571,7958               -0093,7918               -0273,4416               -0208,1172
+0539,3223               -0048,5717               +13809,0363              +13781,5039
+0494,4937               -0085,6522               +5889,0716               +5880,3697
+0556,0449               -0041,5182               +0090,5255               +0139,1740
+0593,2991               -0092,8358               -1789,4356               -1742,9690
+0609,7974               -0067,3508               -2137,3773               -2027,1815
+0624,7635               -0090,4171               -1936,4365               -1888,2632
+0562,4809               -0074,4067               -1777,0434               -1703,0023
+0589,5732               -0090,3166               -1579,2047               -1483,6656
+0631,6318               -0113,3696               -1338,0239               -1340,3112
+0619,6221               -0126,3932               -1133,3337               -1182,6517
+0639,2909               -0088,2254               -1021,2244               -1010,3866
+0636,3363               -0078,2333               -0915,3762               -0866,3475
+0680,0437               -0101,7295               -0792,2116               -0742,2184
+0657,0385               -0081,8958               -0655,1272               -0639,4148
+0701,8590               -0097,3273               -0515,7544               -0571,4207
+0686,7994               -0048,7861               -0409,0640               -0435,0146
+0653,1747               -0066,3492               -0269,6739               -0285,4878
+0688,9722               -0100,7204               -0106,7359               -0115,1123
+0695,7243               -0092,8780               +0019,5706               +0058,3138
+0699,7662               -0115,3029               +0210,4576               +0221,2648
+0698,6506               -0095,7895               +0436,8756               +0374,3069
+0659,5346               -0078,4258               +0698,9061               +0603,0657
+0675,4247               -0044,1364               +0955,7349               +0803,5823
+0681,2089               -0019,6518               +1164,0613               +1062,7899
+0721,2051               -0057,2632               +1433,9090               +1261,7405
+0704,6755               -0063,6192               +1708,4989               +1622,2467
+0646,3733               -0024,5569               +1158,0505               +0876,8082
+0600,9511               +0005,5110               +0942,4452               +0872,7815
+0594,8606               -0019,7950               +2076,2647               +1961,1682
+0614,1538               -0035,4168               +2879,7020               +2767,9346
+0656,7505               +0034,8095               +3427,1729               +3223,9221
+0657,2233               +0042,4230               +3772,9877               +3559,6408
+0633,4655               +0060,2229               +4083,9462               +3874,1856
+0621,8795               +0043,2743               +4398,6328               +4171,8459
+0628,9269               +0058,3392               +4703,5000               +4435,8781
+0608,5031               +0036,1259               +5011,3635               +4714,0026
+0607,8279               +0004,5811               +5282,1319               +5001,9566
+0587,4082               +0041,1836               +5525,3922               +5330,1938
+0627,7121               +0068,1578               +5762,2376               +5526,4467
+0634,1738               +0046,8973               +5957,4451               +5770,3704
+0622,3509               +0052,5475               +6165,5409               +5920,9319
+0583,5463               +0050,4379               +6399,0991               +6083,7027
+0637,0643               +0065,3369               +6579,1232               +6225,0753
+0579,3441               +0058,4505               +6684,6665               +6427,3794
+0583,3035               +0070,9382               +6791,3539               +6561,4321
+0583,1002               +0080,5845               +6878,5790               +6587,7947
+0583,7348               +0098,1873               +6956,8371               +6605,5276
+0533,2233               +0147,6112               +7066,3323               +6716,1245
+0516,3802               +0148,6355               +7138,3123               +6812,4335
+0503,2471               +0121,1520               +7248,7281               +6875,5817
+0531,2446               +0092,5178               +7287,3205               +6963,1391
+0571,7675               +0074,2499               +7468,1161               +7023,1235
+0532,8640               +0092,1196               +7643,3408               +7063,2590
+0484,3118               +0102,2358               +7712,4395               +7172,2921
+0471,2059               +0066,1845               +7796,8952               +7286,4029
+0508,5806               +0045,4912               +7766,8887               +7313,0532
+0503,3700               +0095,0108               +7659,1626               +7314,8139
+0468,1433               +0070,5622               +7524,6483               +7280,2324
+0401,8459               +0053,2140               +7416,7888               +7265,1484
+0381,8578               +0030,5185               +7317,8754               +7157,5077
+0407,6205               +0016,0503               +7127,4859               +7091,8857
+0418,4269               +0057,9010               +6991,2324               +6983,5030
+0403,5132               +0053,1626               +6918,2829               +6883,9897
+0391,7925               +0032,0598               +6857,8705               +6798,3379
+0411,0019               +0077,1511               +6768,4079               +6766,9023
+0385,2602               +0018,4666               +6685,5530               +6728,2350
+0402,2206               -0003,5217               +6483,9069               +6606,7063
+0396,8725               +0045,4737               +6272,9894               +6481,4687
+0405,8365               +0069,5892               +5955,6839               +6293,5269
+0401,8357               +0034,2798               +5659,1734               +5992,8990
+0447,1625               +0026,3938               +5287,4921               +5635,8388
+0429,9426               +0038,3665               +4867,5832               +5345,3170
+0434,5498               +0074,3800               +4557,4037               +5074,0422
+0442,3343               +0066,4882               +4245,9570               +4748,0380
+0400,4998               +0034,5254               +3977,6459               +4450,8909
+0422,0655               +0058,4676               +3644,2366               +4140,6307
+0439,9510               +0027,8934               +3357,3990               +3906,8260
+0458,7622               +0030,7731               +3096,0315               +3621,9847
+0483,6469               +0003,7358               +2818,0741               +3300,6451
+0482,4527               -0005,3632               +2523,9897               +2975,3680
+0466,6616               -0036,1268               +2207,7804               +2601,4604
+0443,4410               -0060,3502               +1957,7433               +2305,3804
+0483,3994               -0077,7322               +1662,3231               +2046,1452
+0486,4030               -0055,2359               +1388,1908               +1712,9900
+0465,8190               -0072,8840               +1141,2900               +1428,1349
+0463,2010               -0119,5334               +0848,1651               +1180,9325
+0448,0688               -0111,8663               +0534,0702               +0951,5866
+0503,0725               -0150,4857               +0234,9954               +0626,9490
+0466,8549               -0131,6161               -0067,2215               +0298,7025
+0485,3811               -0124,0421               -0312,4887               +0032,0460
+0492,8310               -0117,7322               -0593,5531               -0178,1036
+0491,2809               -0162,3369               -0875,2159               -0483,6955
+0460,7619               -0142,4009               -1198,8246               -0753,1059
+0425,1604               -0135,0610               -1507,7774               -1039,5981
+0310,7533               -0128,1210               -1772,9826               -1330,4525
+0283,2377               -0104,5616               -2105,6240               -1624,0705
+0297,9184               -0100,9452               -2393,1429               -1879,4865
+0366,4170               -0141,0521               -2606,2255               -2117,8062
+0361,6893               -0158,3191               -2853,7679               -2289,9969
+0375,3859               -0184,6790               -3001,0910               -2489,2840
+0372,8586               -0105,6200               -3232,5072               -2630,2932
+0385,6545               -0093,4525               -3428,9450               -2836,9967
+0359,1822               -0132,9670               -3639,6067               -2999,9549
+0386,8278               -0148,1173               -3822,3334               -3124,8429
+0453,4672               -0148,8162               -4049,5831               -3333,3451
+0408,4244               -0138,4951               -4207,9564               -3508,8530
+0379,6779               -0172,3494               -4386,1321               -3626,2685
+0378,6428               -0170,6515               -4553,9466               -3689,9974
+0357,1302               -0194,1769               -4682,1584               -3843,6756
+0393,7829               -0144,0120               -4741,0766               -3945,2778
+0406,5577               -0118,5774               -4788,1490               -4047,2297
+0408,4564               -0112,5305               -4885,3842               -4150,4092
+0421,8803               -0134,7547               -4900,9329               -4217,3644
+0386,1577               -0127,2758               -4903,7573               -4270,9354
+0363,7055               -0110,0054               -4885,2864               -4287,5711
+0385,8614               -0044,6674               -4788,3452               -4328,9159
+0407,0860               -0008,4896               -4657,1622               -4337,1975
+0410,4940               -0007,4881               -4644,7763               -4304,6791
+0413,4503               -0029,4868               -4523,8124               -4216,8029
+0408,8178               -0004,0523               -4437,6077               -4071,4835
+0386,1315               -0026,4665               -4321,8334               -3982,2197
+0357,3845               -0033,9294               -4147,6337               -3894,4775
+0337,2471               -0040,6632               -3981,3995               -3805,2580
+0354,2563               -0047,5192               -3739,0650               -3654,8459
+0400,3447               -0065,1519               -3555,6735               -3480,8155
+0400,0804               -0030,2820               -3369,5134               -3313,3233
+0381,3027               -0018,3970               -3158,4226               -3119,9714
+0402,2995               +0007,3414               -3031,5232               -2968,7985
+0448,8136               -0037,2524               -2906,1986               -2837,8071
+0463,5539               -0002,8886               -2743,0238               -2657,8029
+0465,7610               +0023,7545               -2580,5153               -2554,7253
+0473,4480               +0059,0025               -2409,9864               -2405,0384
+0453,0651               +0079,8726               -2253,6153               -2256,5350
+0426,8071               +0058,9007               -2159,1816               -2076,7572
+0393,7136               +0056,9025               -2064,2436               -1934,0290
+0346,5340               +0037,4088               -2067,2161               -1911,5968
+0377,4969               +0015,6860               -2015,8907               -1769,3577
+0381,2794               +0027,3345               -1886,9592               -1635,5243
+0361,2630               +0033,5452               -1808,5573               -1485,7969
+0373,2217               +0069,4764               -1745,4647               -1374,7821
+0404,1432               +0107,4802               -1680,9450               -1308,3543
+0386,4564               +0103,8890               -1633,5778               -1353,5012
+0319,7787               +0095,3343               -1659,5225               -1352,4447
+0279,3205               +0108,4215               -1617,4422               -1332,4008
+0246,6951               +0062,4571               -1604,2637               -1346,2611
+0213,7473               +0037,9349               -1637,3585               -1419,6182
+0280,6931               +0057,1930               -1663,2145               -1473,9023
+0264,5487               +0043,6021               -1682,1456               -1591,6708
+0259,8577               +0081,8386               -1678,3549               -1699,2343
+0248,4983               +0042,3231               -1763,5972               -1764,8455
+0234,1151               +0045,6766               -1844,4646               -1779,1034
+0220,4065               +0063,3287               -1903,9098               -1889,4229
+0198,4083               +0056,4462               -1978,2669               -2000,3238
+0181,7383               +0075,3099               -2062,6402               -2020,3123
+0244,1728               +0074,0360               -2136,7719               -2071,6877
+0274,9370               +0103,1595               -2260,3691               -2148,3965
+0307,6510               +0144,9330               -2337,0481               -2185,5720
+0347,4001               +0174,0937               -2398,0497               -2244,2889
+0309,8240               +0133,9538               -2485,3175               -2274,7336
+0317,7361               +0125,0694               -2535,1557               -2328,1326
+0295,6732               +0110,9905               -2542,7691               -2362,7322
+0318,4218               +0105,3203               -2604,0868               -2348,7690
+0339,8934               +0102,3641               -2597,7247               -2412,6108
+0326,2699               +0144,3951               -2627,2330               -2461,3926
+0351,2585               +0152,9355               -2627,1342               -2510,8037
+0370,3218               +0121,4951               -2641,4056               -2546,4043
+0400,9354               +0081,4521               -2639,3203               -2541,2252
+0385,8505               +0093,4017               -2646,8905               -2553,1698
+0368,6209               +0094,3435               -2654,9462               -2514,1060
+0368,2839               +0130,0117               -2636,4479               -2508,3551
+0343,8636               +0082,1570               -2596,2048               -2477,5777
+0361,7380               +0080,8181               -2633,6394               -2386,8510
+0435,3669               +0075,0122               -2605,2985               -2401,4184
+0422,0509               +0048,8566               -2532,7569               -2346,7533
+0432,9198               +0056,6364               -2463,9998               -2261,9370
+0422,5103               +0030,9727               -2399,6730               -2131,6719
+0460,7922               -0000,0242               -2313,7996               -2061,9674
+0469,4399               +0028,2497               -2229,1603               -1997,0100
+0420,6066               +0038,3590               -2164,8161               -1906,4000
+0460,0068               +0044,3322               -2067,4106               -1845,8020
+0432,7124               +0044,4500               -1960,8993               -1787,2350
+0424,3457               +0040,7197               -1867,5089               -1655,6862
+0416,9466               +0033,0878               -1799,2136               -1518,2503
+0409,4054               +0047,9608               -1722,6607               -1432,3834
+0411,1048               +0045,5078               -1612,3019               -1352,5886
+0354,1306               +0075,1098               -1541,2229               -1279,9658
+0420,5927               +0077,0324               -1429,4491               -1117,9254
+0439,0488               +0065,3938               -1360,8674               -0982,7682
+0459,8356               +0038,0939               -1275,8435               -0894,6189
+0473,8681               +0015,6292               -1166,2388               -0900,4944
+0380,6048               +0027,2345               -0998,8008               -0889,0918
+0391,9573               -0030,2121               -0973,8611               -0778,6078
+0400,0845               -0020,9317               -0936,1830               -0680,3978
+0421,1883               +0024,7904               -0885,5370               -0633,4764
+0470,6547               +0047,8979               -0836,2686               -0642,8547
+0419,7533               +0091,0628               -0754,1654               -0646,1423
+0393,8914               +0120,1374               -0733,5559               -0596,1512
+0347,3717               +0062,8301               -0740,5177               -0597,9340
+0391,9562               +0090,9510               -0708,7138               -0568,9661
+0441,3819               +0053,6417               -0670,8133               -0534,3591
+0414,2648               +0062,9074               -0588,3641               -0517,3818
+0422,9028               +0086,5977               -0505,3302               -0565,3459
+0384,2483               +0049,9329               -0482,6314               -0504,0502
+0460,4366               +0033,0395               -0492,1095               -0480,6584
+0499,2881               +0038,6916               -0469,2694               -0470,0983
+0468,8245               +0064,3911               -0440,7653               -0487,6333
+0459,4568               +0063,5034               -0370,5439               -0521,3504
+0478,2526               +0051,1081               -0350,6555               -0561,4863
+0468,7062               +0071,5828               -0372,9993               -0653,2395
+0487,7021               +0078,8069               -0412,1177               -0738,4336
+0482,5029               +0033,9624               -0461,0731               -0747,3363
+0498,5236               +0042,1429               -0507,5949               -0802,3157
+0501,5938               -0007,9752               -0553,8001               -0866,7663
+0563,8393               -0035,0115               -0633,5340               -0866,4449
+0565,8310               -0009,1949               -0623,3530               -0897,4898
+0562,2040               +0012,9816               -0647,6956               -0963,9953
+0541,8273               +0037,7717               -0664,0078               -1054,8927
+0485,6989               +0013,3532               -0695,6146               -1093,6954
+0439,7817               +0006,6763               -0752,1066               -1062,2166
+0429,3727               +0013,7776               -0699,2312               -1094,0896
+0426,0727               +0057,5908               -0733,8053               -1073,3892
+0409,8157               +0057,2375               -0694,8084               -1029,3290
+0397,2935               +0019,5494               -0685,5320               -1044,4720
+0361,2043               +0012,2425               -0710,0320               -1076,9200
+0350,0100               -0004,1469               -0743,4699               -1070,3336
+0362,0598               +0036,0561               -0738,7630               -1013,4348
+0377,7916               +0056,6312               -0708,5331               -0952,0695
+0329,7113               +0089,1244               -0638,4889               -0931,3606
+0307,7594               +0095,6674               -0561,8932               -0945,4526
+0308,9638               +0062,4708               -0571,5759               -0930,6393
+0325,9662               +0039,8825               -0572,1607               -0901,1262
+0307,9172               -0001,3695               -0523,5586               -0870,6716
+0284,4615               +0005,0829               -0460,1045               -0781,6542
+0286,6647               -0012,7070               -0426,9371               -0764,1664
+0274,7070               +0002,4292               -0404,1830               -0759,3425
+0307,1578               +0022,5217               -0407,5435               -0743,1341
+0309,9263               +0065,5110               -0396,5075               -0748,8950
+0302,5166               +0028,8236               -0376,8639               -0698,0108
+0306,2791               +0043,6783               -0311,3030               -0632,1108
+0257,2040               +0044,0576               -0267,6672               -0538,6868
+0308,2695               +0068,8099               -0296,9977               -0535,2555
+0314,0606               +0089,9252               -0287,4074               -0546,5528
+0281,3845               +0117,9063               -0251,2617               -0526,6176
+0283,0539               +0103,7048               -0147,1124               -0483,1640
+0354,8441               +0055,6455               -0011,3560               -0418,2459
+0360,7476               +0049,0148               -0040,0279               -0367,3854
+0361,8989               +0100,9917               -0009,0915               -0339,2923
+0381,7445               +0086,9734               -0022,4980               -0347,2236
+0380,9614               +0077,7625               +0008,4385               -0347,0842
+0379,8332               +0045,8501               +0073,3346               -0272,7971
+0351,9068               +0011,8873               +0092,4719               -0188,1488
+0384,4498               +0062,9891               +0151,0810               -0071,4045
+0373,9490               +0076,5714               +0161,3265               -0038,1556
+0318,0392               +0074,4467               +0217,9906               -0036,3768
+0297,1750               +0090,5578               +0332,2087               -0005,1034
+0293,9036               +0077,5789               +0386,3592               +0090,3097
+0359,5918               +0092,4359               +0389,1501               +0150,9901
+0405,2185               +0083,6180               +0460,5453               +0180,0964
+0410,8084               +0140,5492               +0564,8962               +0238,9125
+0361,6410               +0093,7278               +0598,2423               +0288,9461
+0307,3713               +0072,8778               +0630,4038               +0343,3905
+0353,7452               +0077,5102               +0647,3935               +0402,9154
+0368,1813               +0082,9188               +0691,2019               +0419,4839
+0359,6733               +0077,9433               +0744,9960               +0473,4950
+0322,7026               +0054,0260               +0754,6719               +0499,9165
+0322,6295               +0072,4828               +0780,5813               +0452,5651
+0343,8712               +0037,1555               +0801,7666               +0469,0757
+0321,4136               +0085,1880               +0749,5626               +0510,5216
+0334,3984               +0112,8559               +0737,1981               +0522,3117
+0320,6719               +0087,9128               +0773,1646               +0534,3967
+0341,5440               +0078,0634               +0768,6439               +0504,3427
+0376,5222               +0103,4367               +0782,0119               +0469,9444
+0324,1369               +0072,7301               +0760,3347               +0438,8217
+0323,3020               +0064,0411               +0753,9510               +0357,3413
+0296,0331               +0073,4710               +0734,5070               +0367,6873
+0328,1174               +0082,2171               +0769,3621               +0360,2317
+0356,8632               +0064,5641               +0763,2408               +0406,6554
+0378,8553               +0061,7209               +0761,8429               +0394,9059
+0387,3814               +0070,4956               +0754,2844               +0329,6774
+0374,0358               +0088,2042               +0727,5614               +0289,5134
+0307,8055               +0081,1835               +0785,9651               +0367,0890
+0295,2919               +0090,6774               +0777,9379               +0347,8505
+0301,9867               +0119,4133               +0792,5482               +0384,7835
+0307,5859               +0102,1406               +0830,6941               +0375,4263
+0267,3240               +0116,7826               +0841,1634               +0390,5772
+0288,8557               +0100,1052               +0861,1542               +0390,7357
+0271,0747               +0100,2446               +0850,3704               +0429,3388
+0314,8728               +0110,5861               +0804,1621               +0447,1685
+0304,0917               +0122,2242               +0785,7534               +0470,5588
+0328,0197               +0118,9854               +0768,1653               +0463,2204
+0353,1530               +0126,1674               +0828,8739               +0492,0914
+0304,1323               +0083,9649               +0854,9112               +0510,6144
+0343,9280               +0047,8399               +0843,3739               +0552,9761
+0355,5132               +0094,9045               +0851,8766               +0573,5372
+0359,1737               +0097,2476               +0883,8712               +0561,0592
+0313,8517               +0137,5199               +0895,3968               +0574,7192
+0276,5988               +0141,8254               +0947,9868               +0622,9314
+0263,0543               +0165,6455               +0973,5701               +0642,4681
+0248,7537               +0172,6844               +0954,0868               +0701,7064
+0263,0029               +0172,6646               +0993,6552               +0788,0686
+0263,8564               +0197,3381               +1011,6271               +0831,6642
+0272,0757               +0214,7210               +1059,4544               +0829,9503
+0276,4296               +0234,2667               +1098,3200               +0827,4815
+0275,1244               +0223,8704               +1115,0841               +0787,9443
+0281,4713               +0227,1195               +1110,2264               +0825,7702
+0295,3045               +0202,3642               +1129,2925               +0858,8864
+0309,8122               +0203,7542               +1152,6272               +0867,9447
+0274,9787               +0201,6823               +1118,0280               +0909,0503
+0235,7290               +0191,4924               +1134,9404               +0876,8416
+0212,0686               +0218,9566               +1186,2070               +0981,5995
+0222,6581               +0255,2968               +1188,1051               +0961,9864
+0216,9300               +0254,8089               +1164,7132               +1006,0709
+0203,9511               +0219,1853               +1138,3170               +0963,9049
+0191,2894               +0218,7348               +1174,5707               +1006,7814
+0218,9673               +0168,4128               +1170,0297               +1047,0362
+0226,1044               +0219,2920               +1139,3110               +1015,7604
+0233,1180               +0222,2918               +1113,7038               +0989,0578
+0237,7106               +0181,7098               +1121,7885               +1016,2688
+0249,4252               +0190,4231               +1115,0651               +1035,5950
+0266,9500               +0170,2478               +1123,0283               +1044,7632
+0321,1228               +0160,7917               +1120,1112               +1038,1097
+0319,1267               +0191,8046               +1081,3168               +1020,4024
+0301,8601               +0219,9493               +1079,7184               +1000,4061
+0266,2257               +0216,1815               +1030,3197               +0995,0109
+0317,6186               +0174,7788               +1019,0484               +1025,6373
+0382,5521               +0196,2829               +1009,1963               +1044,0686
+0370,8352               +0243,7142               +0931,6512               +1042,1420
+0356,7067               +0236,7753               +0901,3015               +1005,6359
+0370,1318               +0228,9686               +0927,8668               +0936,8472
+0368,4645               +0235,7805               +0892,0998               +0942,7178
+0355,7853               +0226,3557               +0868,0527               +0954,4143
+0368,7038               +0244,5079               +0766,8498               +0949,6708
+0326,7913               +0245,0357               +0721,1606               +0894,6770
+0340,4242               +0253,7985               +0717,3016               +0819,6781
+0403,8875               +0238,3188               +0752,8893               +0763,4052
+0409,0404               +0238,0986               +0727,3296               +0701,2638
+0388,6460               +0232,4134               +0638,4342               +0604,0398
+0353,9315               +0274,0491               +0590,2674               +0591,4114
+0406,3004               +0222,3052               +0585,4992               +0599,1944
+0371,2729               +0213,7534               +0534,4595               +0593,3600
+0361,7201               +0199,9539               +0546,1925               +0519,9167
+0327,7421               +0287,9683               +0483,1693               +0464,7186
+0342,1988               +0297,8680               +0389,3119               +0463,2836
+0295,5696               +0300,6483               +0382,2666               +0420,0067
+0242,6583               +0279,4799               +0369,7416               +0449,9093
+0253,6957               +0298,3509               +0411,4314               +0441,7492
+0348,1897               +0369,4176               +0448,4122               +0402,9990
+0322,2321               +0327,4661               +0434,6973               +0357,2187
+0286,6281               +0291,7857               +0367,6138               +0290,0227
+0286,7122               +0302,2331               +0354,0658               +0306,6110
+0258,6537               +0346,0139               +0385,4337               +0332,2766
+0209,6858               +0316,6431               +0332,0278               +0361,5837
+0231,5465               +0315,5300               +0344,5465               +0346,6995
+0167,6411               +0282,6326               +0367,1627               +0373,2387
+0186,6363               +0293,6949               +0326,2063               +0337,7065
+0220,2486               +0268,9395               +0281,2499               +0326,5005
+0239,1892               +0235,0219               +0265,9443               +0407,9432
+0238,9471               +0277,1399               +0267,7332               +0392,0249
+0193,0986               +0289,8703               +0311,2694               +0394,0736
+0188,8124               +0296,0459               +0285,6428               +0378,1956
+0196,9557               +0240,0944               +0254,9627               +0402,1784
+0180,0313               +0269,6946               +0206,5164               +0335,0942
+0172,2925               +0220,4518               +0252,2078               +0387,9280
+0151,5271               +0232,2687               +0226,3510               +0418,2062
+0156,6052               +0266,8539               +0191,3224               +0428,6665
+0128,4431               +0259,0308               +0232,4576               +0359,8809
+0151,7132               +0208,3139               +0209,9115               +0324,5025
+0195,1313               +0247,7575               +0233,9657               +0244,7988
+0191,2619               +0272,2555               +0230,1920               +0278,0893
+0219,5934               +0233,4908               +0239,6551               +0317,8001
+0211,7014               +0189,9806               +0208,0561               +0307,4123
+0216,9564               +0173,7373               +0225,0715               +0306,5189
+0192,0545               +0220,3688               +0269,4289               +0293,9935
+0199,8009               +0269,8958               +0259,4770               +0241,2013
+0196,1144               +0259,4014               +0229,3329               +0244,3173
+0200,3051               +0260,4415               +0220,0502               +0292,0350
+0181,4324               +0237,1189               +0152,5760               +0321,3310
+0196,0762               +0232,5257               +0156,2062               +0320,9872
+0192,9409               +0192,0689               +0154,4551               +0325,5587
+0238,6286               +0211,0031               +0136,4942               +0327,3302
+0221,7279               +0181,7843               +0103,6832               +0343,8593
+0230,2297               +0133,5286               +0088,9008               +0349,2366
+0248,0117               +0135,6909               +0080,0281               +0351,5460
+0271,6026               +0167,3908               +0133,3558               +0325,9923
+0279,5665               +0161,8796               +0180,5706               +0323,4469
+0228,9331               +0213,6206               +0134,9707               +0322,9140
+0250,8392               +0184,3584               +0091,0759               +0278,1076
+0252,0582               +0220,4311               +0100,7353               +0254,0269
+0313,1538               +0219,0951               +0122,5150               +0256,7044
+0367,3277               +0226,1743               +0106,6731               +0291,4345
+0331,3467               +0225,2727               +0086,8649               +0233,7743
+0262,8474               +0220,2891               +0048,8666               +0161,3236
+0269,5342               +0167,7505               -0016,0468               +0129,5091
+0282,2133               +0222,3481               -0036,5159               +0177,8094
+0312,1092               +0247,9991               -0013,3360               +0198,9372
+0381,4575               +0281,5021               +0057,9502               +0240,5515
+0370,1768               +0262,2736               +0046,3485               +0246,8580
+0408,2956               +0224,5244               +0007,4258               +0175,2962
+0386,9288               +0252,4699               +0011,4635               +0126,4898
+0380,4647               +0296,0109               -0030,0203               +0122,3393
+0372,8432               +0281,9439               -0039,9742               +0112,0695
+0376,6818               +0280,5720               -0072,0515               +0135,3537
+0365,4687               +0280,8904               -0106,6333               +0071,7913
+0325,7649               +0293,5880               -0123,5412               +0053,7680
+0386,4279               +0292,8698               -0124,9240               +0008,1848
+0386,2784               +0302,7568               -0185,6125               -0044,7520
+0350,7546               +0329,8011               -0189,0110               -0008,3963
+0368,7801               +0319,6366               -0203,4340               -0008,8342
+0417,6750               +0371,3147               -0259,7810               -0028,4169
+0373,1665               +0382,7423               -0231,4125               -0081,6049
+0406,5584               +0388,9046               -0258,3004               -0123,1534
+0401,6936               +0352,9063               -0342,7754               -0160,2832
+0420,4264               +0374,9262               -0341,2655               -0161,2396
+0385,0667               +0367,8295               -0419,2574               -0208,4034
+0391,9290               +0379,0294               -0447,1002               -0216,2130
+0365,1177               +0390,8079               -0404,6835               -0205,1007
+0373,4798               +0365,8383               -0453,4879               -0281,3884
+0345,5170               +0393,2473               -0496,8932               -0300,5022
+0314,1698               +0367,4979               -0492,8001               -0264,9022
+0306,2807               +0390,7192               -0535,7535               -0296,8488
+0277,7950               +0370,1413               -0544,1749               -0342,9509
+0283,9413               +0433,6746               -0580,9155               -0333,8168
+0276,8941               +0453,2163               -0572,7755               -0331,6979
+0285,7233               +0387,1241               -0636,0136               -0338,0517
+0304,0273               +0407,4070               -0626,3364               -0341,1146
+0313,4034               +0439,0787               -0640,4913               -0350,8305
+0299,0570               +0475,0347               -0622,1946               -0329,7550
+0284,0826               +0475,5185               -0620,5595               -0312,6704
+0241,5962               +0477,8714               -0649,1361               -0302,5668
+0231,4858               +0488,0731               -0688,0050               -0351,7498
+0224,1218               +0504,9240               -0676,3485               -0378,1669
+0255,4703               +0495,7181               -0669,6730               -0396,8695
+0240,6808               +0488,3691               -0716,5174               -0415,8644
+0236,5593               +0474,3470               -0730,2896               -0387,1858
+0221,7920               +0501,1630               -0735,4750               -0351,7449
+0258,5938               +0568,5581               -0704,4631               -0394,0745
+0224,9088               +0575,8577               -0731,9449               -0441,1121
+0150,4901               +0592,3274               -0768,9355               -0457,6630
+0125,3836               +0578,6852               -0793,1189               -0447,5454
+0162,9217               +0562,7375               -0815,2597               -0434,9689
+0097,6242               +0559,6861               -0777,6814               -0403,6835
+0117,3280               +0517,0239               -0739,7170               -0461,1588
+0138,3918               +0534,1719               -0756,0203               -0490,5060
+0143,5337               +0551,3112               -0788,2820               -0531,9641
+0095,8183               +0568,4448               -0842,7280               -0526,2636
+0088,7916               +0581,2662               -0833,4572               -0479,3199
+0139,1644               +0602,7623               -0799,7929               -0423,7258
+0170,3996               +0591,9538               -0743,7220               -0465,2204
+0141,4274               +0580,3202               -0789,4120               -0503,8164
+0168,1073               +0557,0498               -0814,6472               -0494,8337
+0169,6568               +0548,1296               -0837,5971               -0493,4775
+0172,8924               +0583,2473               -0788,0582               -0507,0376
+0159,3547               +0572,1549               -0841,5211               -0494,2300
+0167,8170               +0596,6137               -0818,1479               -0493,0062
+0129,0672               +0619,4769               -0835,2664               -0511,7051
+0151,8630               +0587,3361               -0800,1084               -0524,0738
+0187,5173               +0513,3242               -0859,5476               -0544,0258
+0189,1492               +0512,2282               -0878,4236               -0554,2768
+0154,9808               +0520,2331               -0892,5857               -0575,6610
+0185,0405               +0523,5796               -0858,3179               -0556,3251
+0147,6767               +0528,8515               -0892,2859               -0532,0976
+0180,3814               +0557,7094               -0914,7197               -0475,1677
+0192,5517               +0565,1286               -0924,8159               -0480,6083
+0190,3009               +0581,1278               -0917,7905               -0575,3737
+0161,2156               +0534,4468               -0921,5380               -0517,1943
+0129,9766               +0475,4985               -0886,0800               -0481,4788
+0168,8439               +0473,6963               -0927,0512               -0484,9383
+0131,9902               +0464,0029               -0903,7027               -0550,6914
+0100,9990               +0528,5099               -0913,8774               -0604,5527
+0068,6281               +0527,9610               -0905,1100               -0576,6888
+0027,8617               +0475,6160               -0916,9176               -0540,4655
+0039,6698               +0455,4394               -0938,3464               -0525,1045
+0057,8112               +0481,4485               -0887,1163               -0504,2112
+0044,4475               +0498,6919               -0913,5206               -0505,4668
+0059,1745               +0506,4067               -0908,2564               -0517,9525
+0039,6328               +0479,9181               -0944,3584               -0494,7266
-0016,1220               +0497,5322               -0973,1425               -0486,7486
-0010,6073               +0509,4653               -0940,0125               -0437,8170
+0012,4469               +0474,9624               -0925,2545               -0478,2766
-0014,2292               +0487,1574               -0901,1732               -0497,7847
-0049,4255               +0491,1879               -0880,9706               -0524,4526
-0014,4960               +0505,9054               -0887,9538               -0506,5781
-0074,4398               +0541,9677               -0973,2940               -0513,4874
-0097,9034               +0522,7835               -0978,2669               -0511,1789
-0041,3599               +0509,0217               -0942,3691               -0546,9405
-0027,6693               +0480,3663               -0960,2246               -0583,1392
-0013,3231               +0456,3346               -0994,1211               -0557,0162
+0025,8274               +0446,2630               -0979,4232               -0545,3724
+0054,6621               +0470,4271               -0962,2989               -0576,1469
+0021,7680               +0495,4599               -0912,6933               -0578,0975
+0019,5337               +0456,9761               -0922,5985               -0537,2781
+0008,1587               +0441,9063               -0906,4915               -0533,3930
+0001,8447               +0479,1866               -0878,8521               -0596,2407
+0046,6652               +0477,6022               -0872,6334               -0587,1016
+0099,1677               +0490,7304               -0880,4322               -0641,5311
+0093,3947               +0482,1051               -0888,4484               -0581,2385
+0136,0547               +0387,7711               -0873,3014               -0555,0563
+0158,4549               +0366,4188               -0893,2480               -0598,6111
+0114,0870               +0390,2964               -0918,0710               -0609,8169
+0139,1343               +0429,9019               -0892,7495               -0632,3058
+0144,8697               +0395,2613               -0929,1778               -0600,3494
+0158,7568               +0376,0888               -0895,6071               -0609,3634
+0183,4596               +0389,1996               -0866,2755               -0548,5601
+0168,3493               +0396,8330               -0903,5968               -0540,4982
+0142,1916               +0460,6650               -0942,6687               -0571,0537
+0190,1452               +0473,8791               -0961,3462               -0622,2134
+0159,5176               +0429,4168               -0906,4542               -0606,4923
+0128,0493               +0390,6448               -0897,4423               -0584,0472
+0159,0164               +0380,0644               -0842,7689               -0538,2523
+0166,2447               +0405,9240               -0825,2503               -0528,4067
+0141,0857               +0388,6429               -0807,3774               -0550,9190
+0158,7766               +0398,7442               -0766,3619               -0563,9056
+0188,9560               +0432,5786               -0755,4812               -0551,0100
+0205,4759               +0437,2589               -0753,7083               -0564,0164
+0188,8712               +0400,2219               -0766,8996               -0424,6411
+0192,4677               +0395,4396               -0792,3295               -0419,6484
+0163,7123               +0373,6680               -0806,1184               -0433,1102
+0140,3019               +0400,2974               -0823,1771               -0469,7951
+0155,8059               +0346,3283               -0812,1705               -0521,0105
+0175,2608               +0321,5748               -0757,4213               -0504,5573
+0179,2518               +0291,2843               -0812,9807               -0438,3644
+0156,9321               +0297,9752               -0776,8158               -0492,3154
+0123,3382               +0324,0265               -0764,9623               -0463,4317
+0134,1475               +0275,7278               -0779,9324               -0504,9846
+0148,8473               +0302,1642               -0785,3895               -0482,8379
+0167,9684               +0293,9348               -0734,3497               -0441,6133
+0148,2789               +0260,4145               -0714,8635               -0464,7447
+0129,4511               +0345,8691               -0690,6985               -0475,1820
+0153,3142               +0391,8651               -0697,9943               -0439,4111
+0142,3294               +0390,6778               -0697,8970               -0479,1872
+0158,9755               +0425,9917               -0742,7079               -0496,0270
+0225,6938               +0399,9279               -0727,7738               -0483,9819
+0190,4842               +0367,7519               -0738,4916               -0418,5493
+0217,9299               +0375,9562               -0688,3971               -0420,4347
+0214,0853               +0389,5564               -0707,7537               -0413,5172
+0215,5958               +0368,7955               -0729,1338               -0380,8498
+0212,3381               +0378,8542               -0708,6975               -0407,0336
+0204,6302               +0413,4949               -0650,3457               -0454,0350
+0194,9603               +0362,6517               -0656,4977               -0410,8575
+0176,9348               +0348,6659               -0686,2303               -0356,6802
+0187,1648               +0366,6457               -0673,0129               -0367,1217
+0268,4982               +0396,4215               -0617,4370               -0378,3633
+0285,8112               +0345,3448               -0628,5997               -0417,6371
+0271,0133               +0319,9764               -0622,6419               -0481,9182
+0208,5334               +0338,7859               -0639,8916               -0415,8157
+0198,7467               +0347,6576               -0670,3838               -0361,3298
+0190,5604               +0337,3984               -0681,4750               -0346,4629
+0228,1230               +0377,2978               -0677,6930               -0381,4276
+0244,6206               +0321,4385               -0667,6562               -0420,0058
+0247,1045               +0334,4435               -0695,4008               -0405,5417
+0213,5876               +0329,3815               -0779,9411               -0433,3568
+0226,5959               +0335,0247               -0787,9656               -0379,5431
+0249,0215               +0330,0739               -0781,8455               -0360,4952
+0217,4236               +0336,6399               -0708,8172               -0327,6205
+0274,1791               +0325,5307               -0714,3466               -0384,1284
+0272,7598               +0354,5069               -0712,6983               -0368,2366
+0231,3402               +0331,0998               -0751,3355               -0413,1120
+0181,1916               +0309,9801               -0743,1144               -0380,3354
+0185,8696               +0281,5270               -0757,4556               -0411,6986
+0156,8168               +0278,6934               -0726,1779               -0378,7456
+0209,1187               +0282,4814               -0726,1563               -0403,9383
+0224,9393               +0303,4313               -0738,2529               -0366,2399
+0180,3936               +0355,2280               -0729,0018               -0387,9877
+0162,5512               +0388,8632               -0726,5025               -0395,1392
+0125,7532               +0371,8003               -0706,5581               -0389,9519
+0093,2663               +0356,0524               -0725,4616               -0410,6498
+0124,1044               +0338,3490               -0710,2049               -0384,4962
+0149,9532               +0344,3529               -0712,8719               -0377,6907
+0157,7207               +0388,4421               -0655,3313               -0399,4078
+0144,3026               +0417,1638               -0651,1666               -0480,1976
+0191,3372               +0385,8663               -0602,6080               -0494,6936
+0180,8681               +0376,5729               -0646,4878               -0433,7496
+0215,6802               +0361,8832               -0632,5195               -0452,8221
+0215,6632               +0365,0585               -0619,3405               -0438,1710
+0216,0284               +0350,9602               -0624,2389               -0430,5893
+0176,5627               +0381,9310               -0644,6845               -0478,9189
+0194,2707               +0369,9072               -0684,4808               -0466,2484
+0172,5381               +0390,1079               -0691,9034               -0380,5850
+0223,9036               +0378,2917               -0727,5341               -0351,2723
+0149,1192               +0368,0440               -0708,1862               -0398,2650
+0169,8150               +0353,3246               -0654,1242               -0451,5935
+0135,5572               +0340,7862               -0673,7252               -0465,6647
+0155,8608               +0325,4613               -0726,0695               -0418,1469
+0187,0619               +0350,7323               -0741,6155               -0392,7337
+0188,8148               +0344,8878               -0709,2929               -0407,0735
+0213,4439               +0365,0045               -0689,6270               -0418,0739
+0184,9745               +0386,6629               -0644,9633               -0397,0527
+0194,7502               +0375,9689               -0658,1722               -0434,9585
+0152,4360               +0361,0270               -0667,5742               -0402,2826
+0112,5637               +0409,2228               -0698,7467               -0393,7609
+0144,1020               +0376,0180               -0675,8672               -0409,3646
+0125,2550               +0367,1190               -0598,6861               -0417,4902
+0130,7378               +0376,9261               -0656,3883               -0395,5560
+0084,8006               +0459,1360               -0640,8977               -0389,6176
+0056,1504               +0435,7473               -0666,9713               -0410,0577
+0022,6174               +0445,4476               -0673,1905               -0367,3914
+0068,0400               +0386,9784               -0645,1350               -0339,7981
+0129,2163               +0415,5600               -0615,6271               -0311,9237
+0131,0696               +0461,0384               -0577,9323               -0358,7434
+0103,5823               +0423,0506               -0606,4652               -0344,7900
+0054,2029               +0411,9787               -0643,3594               -0358,3278
+0031,7457               +0424,0430               -0613,9787               -0385,3159
+0073,1851               +0422,5412               -0579,7955               -0302,0263
+0095,6738               +0401,3021               -0566,4849               -0282,6054
+0075,0357               +0362,1798               -0548,2742               -0225,3634
+0043,7569               +0371,7172               -0530,9445               -0300,9676
+0000,2474               +0408,7858               -0538,3408               -0293,0445
-0038,1390               +0397,3326               -0542,5797               -0288,4988
-0003,0890               +0405,3742               -0530,2370               -0260,5063
+0010,7430               +0389,0747               -0589,4223               -0221,6802
+0102,8512               +0401,3294               -0585,0874               -0205,1566
+0095,6764               +0392,1664               -0488,0085               -0226,5212
+0097,6246               +0318,5302               -0454,1562               -0259,6973
+0093,2790               +0350,8390               -0526,3766               -0248,3619
+0048,1615               +0378,5798               -0560,9611               -0213,0621
+0088,7046               +0365,8996               -0579,9983               -0133,5763
+0037,7610               +0324,4636               -0546,4851               -0114,1219
+0044,7048               +0303,8014               -0536,5635               -0117,7648
+0082,3298               +0352,4593               -0482,2160               -0199,3291
+0126,5452               +0371,8110               -0524,5845               -0203,3542
+0146,2615               +0381,9232               -0515,4294               -0179,5494
+0173,2903               +0359,1195               -0561,8334               -0126,8755
+0212,4158               +0375,7964               -0577,8445               -0117,5447
+0250,0370               +0377,4736               -0530,2484               -0120,8005
+0206,7547               +0402,9312               -0543,9836               -0138,3414
+0215,2221               +0413,1366               -0533,7137               -0147,7966
+0154,9512               +0429,5242               -0532,5073               -0170,8697
+0172,5333               +0408,8137               -0541,0940               -0116,0358
+0189,1888               +0374,4296               -0560,3356               -0088,4920
+0221,5820               +0325,3125               -0593,3293               -0096,9614
+0243,0629               +0345,7196               -0595,9280               -0080,7971
+0267,2311               +0394,2628               -0573,1182               -0099,1439
+0276,7205               +0397,5405               -0573,2843               -0153,6978
+0282,3387               +0354,7610               -0576,1070               -0144,1147
+0222,0159               +0301,0866               -0610,6731               -0131,1366
+0260,3195               +0311,0190               -0609,8326               -0098,6178
+0243,9084               +0335,0292               -0575,1837               -0168,2182
+0277,7465               +0346,8146               -0537,4550               -0170,8857
+0291,8086               +0327,3148               -0548,9764               -0144,1209
+0279,2742               +0281,3410               -0587,1426               -0139,9638
+0252,6077               +0313,1399               -0546,4570               -0148,4643
+0259,4507               +0347,9793               -0573,2194               -0165,3188
+0233,2885               +0351,8328               -0542,4385               -0130,0608
+0232,6965               +0372,5509               -0470,2321               -0132,2715
+0223,5792               +0375,5587               -0460,4075               -0139,3623
+0257,0253               +0389,1718               -0442,1384               -0104,8567
+0227,1839               +0374,2606               -0457,0132               -0114,7102
+0194,0803               +0354,6381               -0518,7405               -0161,3476
+0196,5571               +0340,7013               -0524,6349               -0216,0463
+0215,0530               +0332,2156               -0507,2438               -0204,3395
+0219,0137               +0357,4688               -0432,5330               -0168,4647
+0233,8593               +0387,2146               -0433,8231               -0194,0088
+0272,4071               +0456,8522               -0403,3226               -0158,8638
+0234,9666               +0439,1437               -0413,5018               -0100,0716
+0210,8426               +0464,4744               -0359,6748               -0094,8800
+0171,1772               +0434,9751               -0389,7022               -0127,4745
+0200,1386               +0466,3176               -0387,6185               -0126,7478
+0206,1838               +0446,8114               -0370,8211               -0107,0165
+0135,6010               +0455,3199               -0348,8479               -0127,3167
+0102,1666               +0416,4100               -0382,1645               -0120,2936
+0070,5566               +0410,9436               -0335,2829               -0118,9530
+0032,2256               +0474,1096               -0256,7687               -0171,5086
+0069,7950               +0469,5316               -0269,9403               -0176,7788
+0085,7509               +0443,2253               -0326,3367               -0217,0184
+0045,3245               +0471,2407               -0354,4486               -0183,2465
+0055,3595               +0425,5954               -0333,4707               -0162,4128
+0044,3186               +0462,6507               -0332,4287               -0136,6007
+0019,1796               +0471,7528               -0397,3321               -0129,0088
-0026,2191               +0466,0037               -0360,3640               -0152,1794
-0020,9539               +0459,9332               -0371,3891               -0241,5743
-0029,6831               +0446,2536               -0361,6547               -0228,1852
+0004,0217               +0429,5423               -0388,0471               -0193,8075
+0016,0155               +0439,2786               -0317,2820               -0231,2686
-0019,0232               +0469,3663               -0308,8617               -0218,3085
-0015,7513               +0474,2937               -0315,4766               -0170,9961
-0049,6643               +0472,4304               -0243,6873               -0174,4532
+0026,4388               +0466,9309               -0239,7926               -0152,1236
+0024,8561               +0494,8145               -0241,4610               -0146,4412
-0018,9453               +0511,5570               -0290,4414               -0118,5959
-0071,6935               +0502,6075               -0331,6063               -0089,2966
-0064,6197               +0448,8378               -0254,7565               -0098,7329
-0074,0018               +0439,8961               -0292,8251               -0099,3573
-0108,4452               +0405,0328               +17004,9224              +16670,9639
-0149,4504               +0457,7442               +10824,1027              +10730,9178
-0127,4579               +0476,4166               +2303,4995               +2406,3502
-0123,8792               +0464,6504               -1211,4560               -1027,6846
-0173,9496               +0451,4982               -2194,9588               -2028,3462
-0164,2000               +0406,4660               -2074,8333               -1950,6422
-0140,5252               +0446,8505               -1830,6777               -1681,3468
-0129,0320               +0426,9363               -1654,1672               -1492,6920
-0129,4938               +0426,5437               -1409,3056               -1299,2318
-0154,0858               +0408,5436               -1262,9863               -1127,6344
-0146,4443               +0435,4750               -1149,4525               -0986,6647
-0106,1572               +0428,6806               -0964,3926               -0824,7052
-0068,8015               +0431,2069               -0857,6295               -0734,4293
-0093,2451               +0434,5323               -0749,5634               -0543,7538
-0119,4232               +0415,7049               -0657,9609               -0449,4817
-0103,8717               +0453,7309               -0482,8537               -0332,9608
-0061,8776               +0452,4926               -0327,6583               -0156,6615
-0065,0048               +0470,7443               -0191,4590               +0063,0453
-0124,1121               +0511,6327               -0059,3472               +0147,0891
-0130,6272               +0493,8818               +0144,7730               +0261,9857
-0072,4340               +0482,6240               +0277,1979               +0406,6170
-0089,3609               +0479,0537               +0544,5305               +0613,8631
-0140,9068               +0482,7038               +0758,8877               +0845,8646
-0089,6746               +0481,2349               +0990,0134               +1062,2813
-0088,3442               +0489,4678               +1245,8912               +1323,8702
-0059,0077               +0474,3292               +1595,2518               +1587,9824
-0037,0807               +0481,8356               +1720,5958               +1503,1613
-0020,2640               +0530,4670               +0671,0200               +0533,5786
-0057,0782               +0550,3794               +1471,9805               +1557,3827
-0058,7162               +0553,3158               +2556,8570               +2506,3479
-0068,2986               +0511,6530               +3201,9343               +3059,3648
-0099,7426               +0435,9836               +3590,6568               +3489,6814
-0098,3432               +0428,9659               +3937,7320               +3799,6148
-0051,9974               +0415,2525               +4307,0152               +4075,8191
-0033,4345               +0432,2062               +4597,8695               +4472,2379
-0019,4889               +0422,9621               +4889,5202               +4743,6019
-0049,9540               +0410,6717               +5125,7273               +5009,8616
-0073,9003               +0420,9675               +5373,9396               +5259,3358
-0001,7770               +0470,4558               +5641,1876               +5521,3796
+0004,5109               +0419,1017               +5857,2016               +5770,9449
-0030,3168               +0387,3785               +6034,6041               +5933,1285
-0033,2704               +0366,2562               +6231,1971               +6097,8945
+0023,9060               +0358,6809               +6417,2198               +6304,6822
+0010,7683               +0324,9852               +6585,7444               +6456,1464
-0013,2325               +0354,5061               +6679,5710               +6546,5254
-0021,7159               +0379,7258               +6768,6283               +6627,9194
+0032,0612               +0341,2998               +6831,4227               +6742,2414
+0067,3560               +0346,3987               +6909,7924               +6807,4030
+0048,9632               +0392,1282               +7024,2433               +6942,4378
+0012,3779               +0384,8914               +7066,3171               +7014,1311
+0000,1222               +0381,1626               +7220,4333               +7081,7882
+0042,9991               +0341,8585               +7322,5537               +7090,9742
+0036,3942               +0334,4962               +7430,2478               +7150,2245
+0010,4201               +0339,9487               +7522,1693               +7254,7951
+0018,3167               +0344,2872               +7640,4826               +7319,0664
+0061,3953               +0343,6836               +7684,1776               +7390,5504
+0078,6757               +0291,5167               +7627,7251               +7497,3150
+0116,5015               +0271,5981               +7474,3599               +7420,7914
+0122,5858               +0259,9733               +7441,0919               +7329,3753
+0117,7045               +0249,4326               +7339,7771               +7233,5255
+0078,0200               +0281,9586               +7187,6328               +7204,7236
+0073,7188               +0238,2499               +7013,0562               +7066,4849
+0096,1440               +0195,1707               +6888,0557               +6933,2267
+0082,2903               +0184,8934               +6829,7493               +6813,5335
+0093,1473               +0240,4895               +6802,2813               +6750,9559
+0060,9454               +0198,9050               +6617,5117               +6689,2320
+0115,0995               +0206,0471               +6514,0438               +6609,3201
+0101,6245               +0165,3670               +6328,5321               +6529,6068
+0073,9154               +0188,2761               +6081,7453               +6393,2485
+0141,4567               +0178,9072               +5736,7895               +6127,3199
+0157,7127               +0155,2605               +5417,1312               +5766,6834
+0113,7294               +0171,6474               +5019,9407               +5331,0380
+0119,0123               +0191,3619               +4629,5114               +5065,3221
+0070,7599               +0183,9493               +4347,8567               +4905,4116
+0044,9946               +0169,5576               +4001,7934               +4574,6138
+0005,9778               +0218,7702               +3751,7612               +4159,1013
+0048,9493               +0186,7893               +3432,9060               +3903,0156
+0055,8754               +0209,2080               +3128,8830               +3670,3276
+0106,9976               +0240,2315               +2904,3416               +3422,7184
+0068,0691               +0213,9249               +2608,9944               +3070,0987
+0034,7897               +0228,4742               +2316,0755               +2727,4250
+0007,5596               +0235,4643               +1970,1062               +2411,4125
+0027,8644               +0197,6692               +1665,3747               +2095,8392
-0023,2193               +0183,5225               +1347,0128               +1754,3656
+0035,0133               +0149,8238               +1020,2581               +1501,8597
-0018,1607               +0171,1079               +0836,8100               +1283,3155
-0027,9961               +0201,8651               +0594,0971               +1020,4144
+0003,8880               +0191,9974               +0231,3308               +0678,2705
-0027,5695               +0144,3925               -0074,2675               +0376,8530
-0026,5190               +0171,3206               -0358,4013               +0071,5627
-0002,5333               +0171,9532               -0596,2052               -0233,4007
-0035,9539               +0212,0940               -0876,5223               -0442,7027
-0052,4781               +0172,6844               -1148,5226               -0679,5994
-0070,3003               +0175,8824               -1402,3560               -0928,4126
-0018,0870               +0143,2704               -1750,6648               -1237,9025
+0030,5937               +0216,7023               -2041,5126               -1500,3312
+0023,5462               +0222,6424               -2355,7756               -1791,6335
-0006,9790               +0242,5155               -2547,3514               -2075,4382
-0029,7791               +0172,3963               -2806,3122               -2275,8302
-0009,5672               +0193,8150               -2973,4427               -2438,3777
+0045,8363               +0137,4685               -3209,9929               -2616,8371
+0054,4711               +0142,3791               -3449,0524               -2825,9229
+0046,4563               +0147,2112               -3715,5908               -3031,6575
+0046,5984               +0190,6216               -3935,8619               -3171,0349
+0041,0582               +0153,5720               -4082,3637               -3340,7260
+0075,0716               +0166,7379               -4167,7806               -3479,6321
+0050,5267               +0199,3754               -4376,2693               -3646,1158
+0054,9966               +0193,1417               -4537,2564               -3771,5518
-0000,3329               +0194,5332               -4681,9838               -3944,3798
+0048,3605               +0172,7207               -4790,4891               -4025,9784
+0012,3682               +0155,0634               -4846,6378               -4104,7876
-0002,7228               +0200,7675               -4838,8465               -4194,8252
+0022,1045               +0230,0360               -4829,0984               -4249,6555
+0082,2862               +0256,2976               -4898,9548               -4329,8173
+0069,3511               +0276,9877               -4876,6584               -4426,3793
+0040,9855               +0265,2557               -4865,6620               -4463,6162
-0018,9749               +0233,6874               -4833,1500               -4415,6644
-0038,1460               +0274,0750               -4728,7001               -4358,0020
-0052,5933               +0241,8727               -4645,6774               -4263,6681
-0042,9327               +0270,0941               -4558,8743               -4196,3051
-0052,4494               +0212,7122               -4473,3586               -4131,0216
-0041,2399               +0249,9648               -4373,4007               -4030,0460
-0058,9826               +0286,8199               -4137,4674               -3900,2775
-0090,3881               +0340,5868               -3920,4196               -3757,6374
-0089,5093               +0286,4857               -3680,4437               -3623,3229
-0087,6828               +0295,4496               -3527,6555               -3374,7106
-0116,3731               +0253,3817               -3357,3158               -3174,7279
-0062,8773               +0289,3152               -3182,5663               -3028,3826
-0102,1931               +0288,1638               -3022,0893               -2883,2301
-0132,5997               +0317,4014               -2899,8992               -2775,2456
-0140,1561               +0252,3926               -2717,0302               -2604,3860
-0072,9372               +0247,8915               -2551,2831               -2484,3209
-0069,8972               +0242,7666               -2430,3276               -2380,7743
-0081,9209               +0281,0880               -2315,7161               -2248,3140
-0111,3499               +0289,1047               -2248,6154               -2092,4138
-0127,1430               +0248,1427               -2153,1256               -1960,9210
-0109,7033               +0283,7290               -2084,3698               -1834,7687
-0075,9516               +0267,4296               -2045,3229               -1684,0685
-0130,2821               +0282,0274               -1878,1973               -1623,1417
-0158,3687               +0298,0358               -1812,8088               -1574,0078
-0175,5580               +0299,4234               -1821,8535               -1446,3158
-0135,6366               +0231,1893               -1865,6690               -1404,4916
-0170,0186               +0224,2330               -1838,2511               -1395,2599
-0143,4350               +0247,7828               -1767,3993               -1419,7770
-0182,9325               +0292,1105               -1737,1751               -1437,4191
-0168,3212               +0301,9984               -1772,7176               -1485,0338
-0146,2586               +0251,4412               -1740,2110               -1564,1470
-0085,2988               +0228,9520               -1724,6067               -1694,3499
-0124,9268               +0225,1293               -1762,3197               -1722,0613
-0126,9689               +0272,1641               -1810,9745               -1763,5212
-0142,2566               +0242,0663               -1872,4079               -1908,8673
-0106,6950               +0238,5887               -1921,7066               -1987,6683
-0091,7078               +0245,1229               -1961,1963               -2092,8243
-0113,5920               +0271,2650               -2087,3266               -2110,9756
-0074,0549               +0306,0305               -2159,3560               -2185,4274
-0134,2623               +0285,0056               -2191,8820               -2241,9675
-0155,7045               +0258,8095               -2262,1487               -2260,1343
-0099,9005               +0275,2901               -2357,0347               -2362,7586
-0069,9689               +0296,4106               -2433,4566               -2471,3974
-0050,5662               +0287,1669               -2545,0235               -2512,5299
-0074,5815               +0309,9766               -2596,1788               -2486,9439
-0053,7292               +0316,1517               -2586,3881               -2487,5368
+0008,3861               +0290,6975               -2575,0386               -2539,9575
-0027,3843               +0273,8240               -2579,6852               -2532,5275
+0003,8134               +0344,0450               -2545,6478               -2624,2204
-0045,8392               +0313,4364               -2584,4981               -2630,3910
-0021,0186               +0316,3280               -2561,5066               -2614,3572
-0090,1584               +0295,4196               -2617,9472               -2630,7338
-0038,9404               +0292,8914               -2585,7592               -2629,6844
-0011,5030               +0347,3655               -2540,9340               -2567,4344
-0010,7052               +0383,8183               -2538,0031               -2583,4167
-0014,6737               +0335,3753               -2492,4598               -2554,0640
+0026,3062               +0327,8367               -2485,0927               -2517,5400
-0041,8600               +0314,1454               -2425,3852               -2437,7214
-0015,0981               +0364,8483               -2345,8891               -2366,3098
-0018,1175               +0332,4333               -2321,0050               -2335,7807
+0032,5579               +0373,1213               -2228,9992               -2237,5403
+0043,1646               +0306,5883               -2178,1150               -2202,7462
+0095,9653               +0300,5732               -2120,7720               -2138,3097
+0038,1647               +0325,0036               -2040,5052               -2036,8647
+0090,6353               +0373,0715               -1999,9267               -1936,3003
+0103,7413               +0354,6722               -1893,4527               -1789,0673
+0067,7890               +0335,3298               -1808,8177               -1718,4716
+0064,2208               +0293,6861               -1735,4091               -1576,0511
+0105,3912               +0323,9377               -1609,2222               -1443,5133
+0034,3262               +0333,1517               -1496,7263               -1338,7477
+0048,6641               +0349,2090               -1389,8110               -1166,5790
+0021,0804               +0313,4873               -1271,5293               -1030,4457
+0028,6905               +0323,9565               -1174,7867               -0996,5464
+0079,5759               +0284,7465               -1060,0050               -0991,1135
+0129,2856               +0305,0366               -0971,4828               -0954,1081
+0119,6163               +0273,9560               -0890,8415               -0818,7825
+0073,1341               +0308,6848               -0835,6951               -0784,3122
+0106,2033               +0329,0561               -0752,4951               -0715,2559
+0143,1028               +0304,0933               -0708,0845               -0700,4957
+0179,9728               +0299,8958               -0642,6914               -0644,6064
+0157,3329               +0370,3967               -0601,4753               -0604,1779
+0103,5492               +0361,7197               -0603,9981               -0575,2417
+0092,4447               +0300,4790               -0582,9116               -0503,0101
+0083,0489               +0296,5499               -0522,0827               -0487,3757
+0102,5064               +0280,7288               -0448,9466               -0460,8539
+0113,6047               +0287,0950               -0405,9513               -0486,8994
+0096,4031               +0304,8478               -0388,2964               -0472,8249
+0086,4551               +0321,2649               -0386,3214               -0449,4808
+0118,7587               +0303,3649               -0367,1102               -0455,7351
+0095,1750               +0265,6679               -0315,0693               -0451,2722
+0114,2380               +0299,2753               -0230,5115               -0432,0900
+0113,3777               +0362,3867               -0221,2324               -0435,8388
+0057,4598               +0370,5809               -0265,9165               -0531,3862
+0097,4514               +0348,3107               -0315,3455               -0572,9620
+0132,4200               +0368,0700               -0354,8882               -0591,4374
+0162,1067               +0380,7048               -0316,8449               -0641,2636
+0132,3167               +0385,8496               -0352,5073               -0642,5646
+0128,0339               +0378,1253               -0368,9905               -0707,6036
+0122,2745               +0385,2284               -0413,5811               -0775,4303
+0124,7629               +0375,0119               -0488,6760               -0845,3929
+0144,1250               +0428,5156               -0515,8922               -0867,2292
+0160,5896               +0484,7914               -0588,4390               -0873,4811
+0074,8891               +0503,8699               -0576,5473               -0856,7609
+0095,2820               +0459,9257               -0592,0019               -0899,8886
+0109,1961               +0434,0161               -0619,2740               -0959,7643
+0086,4052               +0375,1131               -0768,2418               -1046,9118
+0049,6478               +0377,9507               -0731,7190               -1104,0404
+0086,0427               +0389,8159               -0679,6845               -1025,3405
+0067,9633               +0414,4275               -0665,2374               -0990,0873
+0067,9077               +0396,2224               -0672,7420               -0971,4419
+0046,0696               +0360,2818               -0651,7630               -0959,7558
+0058,6201               +0426,5210               -0643,7059               -1025,6506
+0002,1302               +0505,2049               -0620,2754               -1030,7524
+0086,0379               +0467,1866               -0593,2695               -0995,2965
+0063,7181               +0439,5349               -0587,7322               -0926,6757
+0036,2043               +0408,5620               -0565,2802               -0873,2145
+0041,1099               +0349,1755               -0549,3055               -0845,2851
+0041,0778               +0349,8669               -0580,8033               -0869,9403
+0023,7396               +0386,1500               -0563,7606               -0867,2115
+0011,2314               +0343,9316               -0542,8518               -0808,3292
+0022,8054               +0330,4329               -0524,0717               -0763,6552
+0015,9047               +0335,5030               -0464,5707               -0701,1213
-0043,7317               +0350,6035               -0399,0043               -0678,6088
-0086,1735               +0386,2140               -0336,1851               -0698,1737
-0063,3808               +0343,4479               -0344,5221               -0705,3852
-0012,3827               +0346,9644               -0311,7128               -0652,7179
-0088,7892               +0347,9611               -0311,1018               -0609,1746
-0070,4683               +0331,3506               -0295,6122               -0527,6978
-0085,1258               +0387,3730               -0231,1708               -0543,8741
-0123,5907               +0398,8402               -0202,8901               -0500,8219
-0111,3279               +0357,6846               -0189,0605               -0472,3491
-0089,3590               +0345,0845               -0196,0002               -0441,9222
-0056,3315               +0346,0979               -0176,0713               -0348,3520
-0127,4652               +0352,0501               -0081,6059               -0302,7581
-0167,8563               +0358,4767               -0025,7669               -0256,2890
-0161,9541               +0359,9181               +0063,5832               -0238,5096
-0159,7218               +0314,7504               +0109,6879               -0211,7073
-0090,3313               +0364,1476               +0149,5236               -0161,4537
-0131,9000               +0353,5356               +0122,6039               -0064,9181
-0171,2108               +0393,7808               +0129,7035               +0039,4620
-0152,0815               +0340,1640               +0218,9317               +0055,6317
-0149,3960               +0315,2034               +0312,4758               +0112,4349
-0108,8023               +0262,6737               +0324,4725               +0209,5043
-0149,1997               +0306,9129               +0372,0860               +0245,6391
-0186,0197               +0331,4325               +0375,3012               +0318,5583
-0231,9436               +0315,3856               +0439,1284               +0352,6454
-0211,3165               +0267,3239               +0498,9636               +0383,9017
-0211,5256               +0254,7815               +0538,1897               +0388,7061
-0202,5469               +0253,2138               +0546,8115               +0375,4265
-0190,2607               +0282,0780               +0568,6777               +0385,1246
-0165,7437               +0295,6858               +0566,7034               +0441,6448
-0191,9348               +0255,2285               +0572,8256               +0464,7433
-0141,7011               +0210,7164               +0564,1117               +0499,3243
-0113,3236               +0224,9402               +0594,2882               +0453,0672
-0160,0268               +0254,4390               +0600,2575               +0486,1725
-0202,7762               +0231,4184               +0640,7768               +0409,6437
-0175,9643               +0196,2086               +0645,9508               +0393,4690
-0225,1722               +0202,1659               +0637,2905               +0432,0780
-0204,9214               +0253,2487               +0583,7356               +0467,4602
-0187,2931               +0245,6436               +0621,9148               +0470,4730
-0196,4534               +0240,3972               +0627,7982               +0413,5374
-0210,9157               +0193,6367               +0618,7159               +0346,8695
-0169,1342               +0240,6895               +0650,1555               +0340,9321
-0204,4029               +0238,8288               +0617,1191               +0308,8367
-0178,0980               +0254,0488               +0605,5426               +0332,3910
-0238,3659               +0244,1869               +0614,9763               +0368,6382
-0242,9476               +0294,1747               +0674,6993               +0363,7980
-0240,5179               +0255,8045               +0699,2482               +0315,9896
-0167,8688               +0210,3575               +0635,2307               +0353,9928
-0196,9106               +0198,4942               +0649,3231               +0387,1615
-0160,1311               +0220,7400               +0708,1045               +0371,7139
-0152,2538               +0223,3252               +0760,1138               +0393,6693
-0073,9983               +0206,8968               +0792,4751               +0435,4017
-0066,4988               +0217,2949               +0791,7398               +0464,4007
-0008,0325               +0266,4207               +0834,2280               +0511,8752
-0019,5552               +0283,1300               +0859,2667               +0525,2216
-0043,7721               +0304,6763               +0881,4678               +0584,1337
-0026,5758               +0268,3676               +0821,6409               +0578,3976
-0014,9651               +0243,5265               +0841,8795               +0602,5026
+0030,4164               +0252,9336               +0872,1974               +0605,8108
+0084,8311               +0243,2602               +0887,9499               +0646,3649
+0070,3495               +0264,8325               +0871,0725               +0670,9195
+0060,9568               +0272,1176               +0899,6055               +0620,2637
+0078,3735               +0297,8684               +0941,4080               +0649,9246
+0091,0167               +0294,5557               +0979,0166               +0694,5774
+0076,5090               +0322,6476               +1005,6819               +0728,2993
+0091,6945               +0295,9580               +1005,4482               +0698,8995
+0122,3560               +0315,3760               +1058,7203               +0756,2505
+0109,8292               +0281,5739               +1102,5525               +0816,6643
+0111,5702               +0268,9839               +1063,4860               +0827,9762
+0060,0625               +0282,7853               +1052,1340               +0870,6033
+0092,0465               +0314,9121               +1072,7341               +0901,7974
+0271,8067               +0301,9419               +1107,4855               +0941,5774
+0266,6419               +0291,8564               +1092,1457               +0918,4160
+0314,1567               +0237,9564               +1081,1179               +0922,9379
+0309,9429               +0232,0940               +1018,2500               +0936,7385
+0234,2229               +0244,9029               +1061,0137               +0976,3264
+0205,0662               +0283,7600               +1093,0804               +0999,2584
+0186,9399               +0275,0624               +1138,6378               +0967,0794
+0148,9486               +0299,0643               +1139,1899               +0959,1602
+0126,8056               +0219,7691               +1141,3237               +0975,0323
+0131,4877               +0266,1140               +1107,0952               +0975,4525
+0136,1677               +0265,4928               +1124,6351               +0987,7266
+0126,6167               +0270,3519               +1140,3322               +0973,9542
+0171,3561               +0275,1401               +1156,3668               +0936,8882
+0180,1402               +0259,0281               +1137,4816               +0876,1513
+0171,5703               +0243,6634               +1027,0457               +0881,0005
+0172,1163               +0255,5058               +0985,2635               +0879,3848
+0141,5401               +0254,9376               +1026,1675               +0884,2462
+0225,6767               +0244,9042               +1022,8676               +0911,9900
+0239,1413               +0251,5787               +0994,7277               +0870,0473
+0198,8251               +0280,7732               +0983,6333               +0831,9380
+0189,4714               +0237,7803               +0921,1546               +0797,4126
+0170,1746               +0272,9680               +0872,5878               +0764,6515
+0205,7645               +0238,0081               +0782,3568               +0715,9319
+0158,9966               +0218,2993               +0756,3400               +0681,6315
+0227,2933               +0219,9811               +0743,9244               +0651,4634
+0214,8110               +0240,0360               +0686,9748               +0612,9588
+0188,3788               +0275,2252               +0671,1538               +0621,9069
+0191,0714               +0304,5793               +0622,5525               +0590,5517
+0218,0655               +0274,5256               +0621,6092               +0514,2457
+0228,9219               +0270,0135               +0592,4596               +0477,3754
+0288,5935               +0295,5072               +0546,3907               +0475,9059
+0273,4598               +0301,6961               +0532,3188               +0415,7191
+0277,1101               +0254,0242               +0495,5949               +0324,5506
+0263,2649               +0242,5208               +0512,7067               +0309,7523
+0291,5373               +0239,1309               +0481,0776               +0295,5751
+0231,5675               +0238,0985               +0453,2547               +0286,9509
+0222,9388               +0266,2120               +0389,8746               +0229,2423
+0264,3782               +0259,5654               +0426,4146               +0240,7818
+0309,2195               +0243,6970               +0427,9493               +0175,3308
+0280,9125               +0227,2639               +0401,3364               +0134,0016
+0261,5428               +0218,0464               +0293,9674               +0164,1852
+0195,8859               +0229,6684               +0303,4708               +0156,3790
+0205,9882               +0203,8799               +0347,2253               +0193,8657
+0206,1291               +0148,2439               +0383,6749               +0196,0625
+0290,1125               +0158,0543               +0415,5981               +0096,9247
+0327,0529               +0185,8177               +0422,6627               +0104,9166
+0368,9669               +0220,3825               +0402,1565               +0113,8953
+0347,6692               +0186,4762               +0406,6891               +0066,9858
+0341,1797               +0144,2730               +0365,2034               +0112,3645
+0328,5848               +0152,6868               +0417,7498               +0075,7993
+0372,4310               +0189,7231               +0422,9813               +0087,7223
+0410,8344               +0226,4520               +0383,5409               +0106,4622
+0398,9777               +0222,3122               +0287,1821               +0110,3936
+0326,7485               +0196,3219               +0281,0679               +0147,5179
+0330,2173               +0208,9585               +0320,5008               +0125,0564
+0385,5621               +0213,9439               +0356,0207               +0094,9618
+0384,1880               +0238,5476               +0362,7552               +0149,0839
+0349,8464               +0282,2116               +0383,6155               +0111,9072
+0341,0840               +0234,6575               +0355,8289               +0143,4241
+0319,5154               +0234,4852               +0330,6665               +0144,5359
+0328,4783               +0206,6879               +0325,3718               +0199,7668
+0262,7146               +0169,3081               +0336,1424               +0230,8058
+0292,0689               +0189,7621               +0347,0781               +0220,9052
+0261,5559               +0216,7543               +0355,5266               +0205,4403
+0279,8065               +0172,8287               +0322,4253               +0158,4924
+0291,5540               +0169,2269               +0311,6961               +0164,2804
+0339,4775               +0182,5638               +0298,1093               +0226,3599
+0346,4063               +0162,2284               +0300,2970               +0222,1688
+0346,3072               +0192,6791               +0290,9473               +0243,4883
+0333,5727               +0206,6014               +0282,6950               +0265,6106
+0346,4616               +0206,3577               +0325,8483               +0220,8293
+0330,3164               +0179,9762               +0375,4319               +0180,5467
+0328,2624               +0198,1407               +0358,4837               +0178,3236
+0321,9303               +0219,1525               +0321,6649               +0213,4470
+0296,7896               +0226,3722               +0311,8250               +0201,1731
+0330,3726               +0187,7894               +0336,5103               +0250,7111
+0303,7330               +0189,1426               +0325,3646               +0225,1828
+0329,4656               +0209,5768               +0270,9264               +0227,3610
+0333,3530               +0226,3259               +0289,9229               +0229,8156
+0348,5948               +0234,3196               +0275,9886               +0248,8642
+0347,7987               +0202,5045               +0243,7715               +0262,2571
+0323,2069               +0223,0708               +0196,7343               +0227,0097
+0331,7632               +0217,0256               +0193,5504               +0151,2315
+0368,2303               +0240,1933               +0174,8742               +0165,8000
+0339,4927               +0244,3335               +0104,6395               +0156,1526
+0300,8114               +0223,3312               +0099,1123               +0191,2971
+0269,9571               +0242,9979               +0101,1117               +0175,6531
+0257,5145               +0268,5869               +0055,2518               +0169,8198
+0222,6637               +0238,4977               +0046,0532               +0136,0219
+0186,2495               +0216,2209               +0008,4948               +0108,4537
+0182,8285               +0201,9791               -0012,1416               +0078,4853
+0210,3343               +0187,1769               -0047,6261               +0044,8033
+0262,2732               +0199,9253               -0048,6951               +0017,2264
+0225,7998               +0208,9821               -0029,5331               +0019,5411
+0153,0260               +0196,2141               -0060,0651               -0030,6180
+0177,8440               +0243,3611               -0069,8383               -0103,2824
+0169,8325               +0259,3201               -0099,2251               -0098,5695
+0216,6671               +0289,2923               -0179,4487               -0116,0372
+0175,2230               +0267,0532               -0150,2860               -0070,6049
+0206,2463               +0277,0971               -0184,3223               -0091,1976
+0140,0003               +0278,9761               -0225,3155               -0157,8724
+0154,5131               +0237,5227               -0254,0320               -0244,2313
+0101,0023               +0179,4107               -0260,1806               -0282,5243
+0124,8704               +0164,4762               -0248,9459               -0260,4698
+0106,1552               +0188,2607               -0255,8031               -0260,3667
+0120,4645               +0230,7687               -0273,6327               -0227,6673
+0152,3552               +0230,1448               -0299,3949               -0273,8765
+0123,7422               +0174,3322               -0305,1336               -0352,9315
+0068,2770               +0217,0835               -0297,3699               -0394,3511
+0108,3371               +0277,8021               -0335,2932               -0416,2259
+0101,1014               +0242,9346               -0357,4965               -0399,3396
+0102,1103               +0204,7624               -0350,1572               -0380,3176
+0053,1240               +0269,4497               -0375,6035               -0383,0358
+0066,5949               +0219,8432               -0369,5968               -0440,4097
+0130,4763               +0251,4626               -0423,9666               -0517,5845
+0146,7909               +0242,7672               -0484,7059               -0490,0279
+0117,2302               +0231,9268               -0572,3742               -0477,7629
+0107,6284               +0212,8090               -0497,8329               -0436,2093
+0073,0695               +0199,8019               -0505,9171               -0436,1223
+0101,9342               +0246,8227               -0527,4930               -0462,3507
+0134,4027               +0233,4175               -0591,2947               -0486,3602
+0114,2262               +0244,3801               -0561,1085               -0481,8573
+0158,6319               +0220,6177               -0572,5936               -0465,0704
+0167,5788               +0221,3951               -0606,9678               -0440,9084
+0209,1515               +0269,8783               -0530,0459               -0444,8389
+0179,2876               +0238,6888               -0529,3249               -0496,2016
+0180,3718               +0269,8947               -0564,6764               -0522,0830
+0162,6158               +0234,8655               -0595,6849               -0543,2725
+0173,4053               +0189,4823               -0655,2288               -0533,5568
+0199,8414               +0172,5753               -0624,1557               -0558,8106
+0205,3477               +0211,8954               -0614,6560               -0523,2726
+0196,1755               +0241,3174               -0626,1023               -0552,6637
+0267,4015               +0274,9178               -0606,9844               -0627,7405
+0245,5873               +0262,7902               -0597,3095               -0650,1511
+0269,1155               +0255,1177               -0629,1818               -0668,1416
+0273,7078               +0239,1754               -0673,5678               -0612,3236
+0243,5048               +0251,3608               -0736,5056               -0596,2131
+0191,6417               +0195,8382               -0694,6253               -0599,0798
+0210,5370               +0201,8718               -0672,3469               -0619,7132
+0212,3344               +0157,6088               -0662,1748               -0661,7885
+0213,6375               +0113,6437               -0647,4035               -0702,1206
+0228,7825               +0098,1896               -0681,0191               -0705,6003
+0276,7895               +0091,5100               -0663,7736               -0682,7674
+0249,3980               +0028,2061               -0694,8595               -0649,1662
+0293,2157               +0109,7301               -0691,1857               -0610,0527
+0304,1507               +0127,5848               -0631,3387               -0629,6275
+0332,6080               +0136,0121               -0656,6839               -0647,3241
+0249,1742               +0067,2166               -0685,9141               -0647,2991
+0222,5793               +0105,1649               -0744,3337               -0574,6327
+0223,2862               +0077,5705               -0715,7204               -0548,0879
+0285,4034               +0092,4251               -0652,5403               -0563,2197
+0296,3006               +0066,0697               -0625,9261               -0574,3189
+0302,8630               +0048,2451               -0687,2211               -0576,7428
+0227,0380               +0014,7242               -0754,5796               -0643,1154
+0227,6445               -0014,4880               -0828,8015               -0588,3648
+0252,9797               -0016,9368               -0798,3290               -0541,4216
+0325,5683               -0026,9942               -0734,1129               -0540,5674
+0329,7589               +0011,4890               -0726,4477               -0590,1777
+0278,1820               +0024,9749               -0751,2794               -0572,6125
+0249,7623               -0037,6246               -0752,5475               -0553,9662
+0296,3346               -0067,8755               -0740,7947               -0516,5687
+0295,9772               -0080,6267               -0759,2285               -0569,3235
+0293,0103               -0002,9136               -0762,1943               -0563,6266
+0258,8814               +0008,4055               -0728,2145               -0570,0230
+0253,1831               -0024,2968               -0717,6150               -0556,4774
+0287,7259               -0084,6618               -0758,0062               -0532,9537
+0383,9996               -0078,0319               -0768,4113               -0559,0770
+0359,4244               -0025,1246               -0768,3806               -0589,2248
+0303,4188               -0004,6979               -0734,3782               -0565,7548
+0297,1801               -0020,4086               -0757,4548               -0581,5262
+0292,6845               -0083,6382               -0770,9597               -0569,1244
+0342,6305               -0083,2991               -0818,0679               -0588,6346
+0364,8677               -0060,1488               -0814,1652               -0594,2797
+0370,8371               -0049,3977               -0886,0641               -0546,9764
+0335,9743               -0103,0947               -0835,7566               -0513,1035
+0299,7118               -0063,2343               -0769,7488               -0532,5738
+0264,0248               -0111,1569               -0771,9771               -0557,3739
+0229,3022               -0077,3541               -0743,3340               -0583,2386
+0192,0394               -0043,5700               -0680,7284               -0641,4645
+0162,5974               -0023,2068               -0720,7833               -0673,7846
+0168,5557               -0047,7633               -0719,4806               -0617,9417
+0264,6030               -0050,0190               -0717,3432               -0561,4217
+0247,9184               -0011,4506               -0675,1578               -0607,6982
+0253,1207               +0049,8273               -0682,9584               -0631,1779
+0245,5380               +0024,0644               -0690,6119               -0641,6155
+0217,0637               +0047,5724               -0659,1187               -0652,1483
+0232,5719               +0012,4383               -0699,3193               -0663,7226
+0247,0565               +0018,2352               -0678,7513               -0641,9830
+0311,6716               +0003,6611               -0650,7044               -0615,0088
+0320,1208               +0049,1107               -0610,3819               -0621,5774
+0302,2406               +0074,1027               -0658,0652               -0655,7412
+0271,1771               +0083,4902               -0718,7344               -0653,9237
+0224,5578               +0061,3730               -0694,6961               -0656,1311
+0255,7789               +0136,5439               -0714,4363               -0611,0689
+0256,1845               +0136,4207               -0708,8445               -0589,3407
+0257,4354               +0137,3161               -0706,5961               -0598,1019
+0201,7346               +0084,5114               -0693,1018               -0572,7562
+0239,4387               +0101,7840               -0706,8440               -0523,3569
+0267,8208               +0065,3132               -0701,3132               -0528,2249
+0310,4095               +0049,3297               -0677,0594               -0571,7976
+0291,7319               +0037,3566               -0653,9703               -0573,7202
+0251,0436               +0025,4294               -0676,0558               -0538,3166
+0248,7162               +0028,4560               -0651,8917               -0523,9359
+0275,1564               +0005,3171               -0669,6917               -0597,7453
+0241,5501               -0040,4996               -0701,4665               -0565,7566
+0191,7026               -0002,4907               -0715,0507               -0554,2715
+0191,2697               +0029,5932               -0634,0003               -0539,4446
+0193,5365               +0009,9125               -0633,1032               -0547,4419
+0196,8924               +0004,5233               -0656,9396               -0501,7253
+0209,0992               +0051,2522               -0642,8239               -0608,5327
+0193,2297               +0065,6883               -0715,1829               -0641,0648
+0180,6976               +0053,2121               -0739,8371               -0606,3480
+0197,7659               +0036,1015               -0733,4478               -0564,9137
+0202,3770               +0034,6736               -0638,5374               -0546,6554
+0198,1615               +0036,7472               -0627,4093               -0561,4513
+0216,5675               +0054,5453               -0638,4206               -0525,7588
+0209,2124               +0073,4984               -0639,2224               -0531,0269
+0205,5711               +0068,0936               -0632,0693               -0552,2211
+0252,3252               +0090,2292               -0668,4993               -0547,9917
+0237,1799               +0038,4082               -0626,2018               -0486,9343
+0196,8234               +0069,1219               -0635,9705               -0516,3708
+0167,3927               +0031,7886               -0619,9631               -0579,2298
+0136,9421               +0052,4543               -0624,8605               -0638,7086
+0168,8993               +0064,6398               -0603,1694               -0541,0726
+0189,9877               +0094,2920               -0564,2506               -0527,6555
+0151,1575               +0072,9731               -0575,7854               -0541,7135
+0172,1751               -0002,3154               -0576,7590               -0601,5514
+0187,9493               -0022,0918               -0580,4444               -0603,9322
+0241,4506               -0017,7824               -0610,2446               -0629,7672
+0217,9179               -0044,5822               -0610,7804               -0599,0510
+0279,9936               -0050,7279               -0624,5913               -0561,8740
+0243,5324               -0020,4543               -0610,2564               -0523,3742
+0204,1222               -0068,2040               -0587,6862               -0503,9759
+0198,3680               -0074,9405               -0599,7553               -0579,1992
+0215,9115               -0087,2443               -0540,3949               -0558,5137
+0207,6131               -0048,5689               -0537,7205               -0554,0543
+0170,8002               -0037,7660               -0559,8868               -0527,5293
+0165,9302               -0019,5819               -0616,9360               -0515,3255
+0162,9760               -0095,7701               -0597,5073               -0510,2053
+0183,4632               -0058,7157               -0590,2448               -0475,4565
+0171,0319               -0031,8675               -0589,2548               -0500,8540
+0202,3031               -0002,2814               -0629,9631               -0533,9694
+0196,9670               +0011,9034               -0643,9552               -0528,6567
+0207,2461               +0012,6898               -0670,9071               -0494,1869
+0192,4224               +0021,8809               -0640,2144               -0493,9035
+0221,0301               +0003,9201               -0607,9802               -0516,2641
+0189,8758               -0020,4207               -0578,8170               -0582,6633
+0147,9405               -0007,4276               -0577,1323               -0556,1276
+0148,4992               -0015,7249               -0642,4786               -0520,7539
+0130,1870               -0018,5656               -0658,3250               -0489,1923
+0161,5971               -0024,2294               -0648,0528               -0464,7688
+0147,1886               +0042,0767               -0612,3359               -0474,6646
+0179,7656               +0078,9995               -0591,6285               -0504,2296
+0155,5893               +0042,9156               -0624,8000               -0549,7263
+0110,0204               +0022,3189               -0643,3851               -0527,3602
+0160,8402               +0030,4071               -0677,6502               -0532,4205
+0171,6417               +0021,9026               -0654,8120               -0527,4832
+0098,4653               +0009,7740               -0631,2409               -0552,4483
+0019,8134               +0005,5207               -0611,6825               -0518,8614
-0010,5239               -0031,9862               -0592,6811               -0486,6329
+0020,6484               -0008,3308               -0631,0008               -0494,8687
+0091,7264               +0001,2681               -0647,5448               -0469,0078
+0077,6887               -0010,6481               -0640,9994               -0437,4590
+0063,7385               +0044,1279               -0608,5654               -0445,0595
+0035,3921               +0022,5738               -0595,2207               -0454,0916
+0031,2611               +0013,9121               -0642,7341               -0466,9196
-0033,7495               +0008,8828               -0626,1928               -0478,7206
-0005,6745               +0054,7416               -0657,9229               -0478,6585
-0010,5212               +0033,1330               -0669,4923               -0434,9170
-0010,5178               +0035,3834               -0615,7703               -0384,5145
+0007,4919               +0067,3053               -0674,8433               -0383,2239
+0025,8953               +0057,6783               -0657,0530               -0472,2960
-0014,6809               +0073,9288               -0668,7788               -0517,7876
-0011,1217               +0101,2452               -0639,1667               -0525,5204
+0005,9657               +0093,4104               -0605,4801               -0469,0209
+0021,8573               +0133,8865               -0617,3349               -0473,8444
-0019,4648               +0124,9087               -0594,6327               -0435,3718
-0015,3550               +0091,7270               -0570,9843               -0463,7252
-0032,4103               +0078,7772               -0583,6535               -0558,6784
-0039,8608               +0142,7329               -0568,1540               -0522,2073
-0068,8854               +0075,9920               -0591,0782               -0542,5109
-0038,9298               +0107,5264               -0514,8687               -0511,8243
-0003,2411               +0092,9304               -0514,6542               -0517,0857
+0008,4554               +0078,2966               -0510,1039               -0532,4523
-0051,0334               +0096,2317               -0470,9550               -0589,3995
-0059,5274               +0047,6230               -0472,1018               -0617,3402
-0072,8260               +0085,1358               -0544,3923               -0558,8127
-0035,8612               +0042,6460               -0588,1648               -0422,2377
+0018,0586               +0066,5610               -0501,9848               -0417,6547
-0059,9643               +0085,5742               -0485,3508               -0474,0964
-0063,7000               +0064,2934               -0443,8326               -0520,3626
-0030,0291               +0072,2524               -0456,0115               -0536,9709
+0031,9445               +0068,6855               -0496,0021               -0462,4252
+0057,3172               +0093,7914               -0476,7054               -0412,8581
+0002,7876               +0088,6153               -0465,7279               -0396,0700
-0033,1763               +0085,6177               -0466,5905               -0414,5367
-0044,3362               +0066,1269               -0485,9165               -0420,1558
-0037,5685               +0062,9948               -0512,0475               -0405,9640
-0031,6064               +0086,0288               -0491,8801               -0421,7666
-0036,3367               +0062,3315               -0455,1953               -0387,1560
-0000,6964               +0092,3443               -0482,5218               -0378,5789
-0046,8515               +0087,0085               -0446,9121               -0316,2605
-0023,2056               +0107,4523               -0383,3270               -0333,4394
-0036,9936               +0090,8557               -0367,0633               -0351,2734
-0019,5766               +0123,7966               -0446,8551               -0339,5121
-0030,3267               +0056,9274               -0449,8193               -0289,3230
-0026,8572               +0072,7250               -0386,1184               -0296,7447
-0049,8270               +0028,2972               -0408,2450               -0281,2901
-0028,3036               +0095,0637               -0408,2375               -0306,8129
-0007,5220               +0153,0152               -0346,4635               -0316,8337
+0023,4011               +0154,7768               -0353,5597               -0327,5463
-0030,5565               +0184,5354               -0348,2309               -0320,2288
-0071,4464               +0169,1192               -0374,6548               -0267,3037
-0003,9786               +0170,6436               -0367,4714               -0270,2269
+0036,3310               +0197,7557               -0377,8255               -0254,1985
+0051,3784               +0191,5311               -0383,6251               -0258,9373
+0072,1614               +0212,3710               -0325,3722               -0272,6492
+0075,9692               +0161,4677               -0339,8743               -0235,6811
+0086,5790               +0200,2274               -0388,9707               -0233,7480
+0125,4204               +0180,2232               -0325,3259               -0160,8112
+0130,5343               +0198,7098               -0292,0825               -0196,1983
+0094,5641               +0170,3136               -0224,3937               -0207,8714
+0119,7620               +0213,8923               -0277,0863               -0271,1950
+0146,8253               +0222,7187               -0283,1368               -0248,6003
+0193,0138               +0249,9076               -0349,9625               -0176,2221
+0179,8945               +0215,5800               -0379,9923               -0145,0146
+0162,4114               +0224,8914               -0334,2939               -0189,1910
+0178,6281               +0245,4862               -0259,7988               -0234,0597
+0193,8450               +0191,2425               -0297,0641               -0225,8073
+0201,5030               +0222,5108               -0324,9774               -0204,7941
+0231,8880               +0183,0911               -0343,0495               -0218,3333
+0200,0210               +0188,6303               -0301,7892               -0212,7387
+0211,4608               +0188,9127               -0301,9374               -0176,8461
+0164,7131               +0202,2519               -0316,9337               -0150,0141
+0179,9336               +0166,7824               -0341,9361               -0194,6670
+0194,1046               +0169,6862               -0331,7250               -0242,4339
+0163,5535               +0191,2601               -0356,2425               -0169,2444
+0143,6329               +0181,8770               -0340,7405               -0085,3445
+0127,3448               +0184,0050               -0302,8327               -0091,9485
+0124,0998               +0179,6722               -0328,4095               -0134,4886
+0168,4152               +0183,8151               -0321,7872               -0124,3724
+0162,6170               +0175,6906               -0300,9108               -0144,4400
+0095,2310               +0172,1870               -0320,0704               -0176,4405
+0089,5699               +0157,5225               -0428,3907               -0174,1647
+0129,3821               +0133,6115               -0434,3000               -0151,0580
+0169,5094               +0151,4968               -0408,0421               -0148,1347
+0143,5215               +0185,2910               -0378,6390               -0189,1074
+0129,4188               +0222,2345               -0344,0552               -0177,2443
+0013,2543               +0212,5197               -0328,7348               -0185,3091
+0056,5463               +0214,1485               -0371,6922               -0218,6235
+0088,9924               +0196,0463               -0411,3184               -0182,6548
+0115,0120               +0236,7223               -0402,7192               -0206,3742
+0055,5942               +0253,6868               -0367,2234               -0187,8241
+0029,4991               +0180,4089               -0357,5427               -0228,5642
-0002,1850               +0160,8599               -0356,4447               -0215,5253
+0029,4667               +0139,2401               -0377,4041               -0165,2530
+0023,4621               +0164,3768               -0342,6870               -0157,7942
+0064,4749               +0196,0400               -0350,4559               -0089,9946
+0007,0547               +0213,5474               -0332,5372               -0127,1693
+0037,0655               +0172,8821               -0331,4872               -0140,7768
+0021,8580               +0159,0621               -0319,0645               -0164,6696
+0015,0186               +0162,0389               -0385,7350               -0177,9496
+0013,2594               +0191,7150               -0368,1899               -0111,1723
+0011,4352               +0129,0271               -0377,2671               -0083,0552
-0037,7368               +0121,7880               -0376,4821               -0083,0532
-0010,5655               +0075,1329               -0360,5917               -0132,2670
-0014,6287               +0102,3668               -0329,5790               -0190,8839
+0036,4276               +0095,2782               -0373,7071               -0152,4516
-0025,0733               +0095,2115               -0389,0267               -0121,2008
-0035,8607               +0102,4072               -0351,4932               -0092,3418
+0005,9507               +0061,5905               -0327,7623               -0090,5459
+0002,6006               +0058,1042               -0343,1697               -0074,1253
-0012,2965               +0060,0801               -0353,0980               -0135,5614
-0004,6232               +0064,9959               -0323,9250               -0173,2849
-0044,8248               +0027,7629               -1499,6168               -1677,4972
-0046,5860               -0003,8580               +11386,5392              +11361,2314
-0071,8761               -0004,1100               +4510,6647               +4602,2893
-0028,0284               +0031,6147               -0352,7070               -0266,0416
-0097,6102               +0041,8528               -1943,6488               -1832,0418
