# Supplementary material for: Flash visual evoked potentials in diurnal birds of prey
Source: PeerJ. 2016 Jul 26;4:e2217. doi: 10.7717/peerj.2217 (PMC4974951; doi:10.7717/peerj.2217)
Supplement: Supplemental Information 8 [file peerj-04-2217-s008.asc]

308908                   Poiana1                                104

2048                     2048                     2048                     2048                     2048                     2048
+0258,3247               +0192,0470               +0172,1724               +0338,6293               +0677,1229               +0851,3078
+0257,9287               +0191,7526               +0171,9085               +0338,1102               +0676,0850               +0850,0029
+0257,5334               +0191,4587               +0171,6450               +0337,5920               +0675,0487               +0848,7000
+0257,1386               +0191,1652               +0171,3819               +0337,0745               +0674,0139               +0847,3991
+0283,9258               +0200,8864               +0147,5143               +0353,0097               +0699,4469               +0848,9614
+0266,8228               +0121,4019               +0133,5839               +0317,4765               +0744,4330               +0784,1640
+0244,9022               +0176,0027               +0142,5949               +0354,4683               +0675,2996               +0728,2977
+0180,3602               +0265,2892               +0126,9403               +0398,4800               +0665,8329               +0772,6580
+0207,3345               +0319,0506               +0143,2345               +0482,2271               +0706,7455               +0799,6439
+0221,9330               +0321,6703               +0186,3674               +0557,1877               +0747,3828               +0881,8345
+0333,5493               +0428,8611               +0344,9579               +0611,9732               +0836,7701               +0964,8644
+0488,0353               +0513,4967               +0455,2575               +0746,5402               +0936,7602               +1061,7767
+0499,4461               +0607,9453               +0485,6288               +0751,4578               +0992,9676               +1077,7097
+0622,4981               +0712,2780               +0596,2568               +0850,5341               +1107,6485               +1179,2745
+0799,5709               +0918,0138               +0801,2791               +1038,7379               +1237,6381               +1224,5621
+0945,3513               +1110,1138               +0985,9859               +1203,2659               +1408,0034               +1323,4347
+0998,5301               +1212,4378               +1182,7556               +1458,3688               +1627,4270               +1424,2661
+1099,0306               +1397,5301               +1390,6512               +1653,6136               +1920,8208               +1558,6557
+1369,2325               +1829,5836               +1643,6561               +1849,5596               +2120,3082               +1688,1464
+1874,7332               +2427,3966               +1925,0085               +2064,8046               +2339,0301               +1991,8739
+1872,8977               +2472,3932               +2212,2688               +2398,7468               +2962,6371               +2742,3604
+1994,9425               +2651,7721               +2481,7617               +2714,7071               +3072,2390               +2890,6276
+2163,3602               +2859,5912               +3009,3025               +3156,4613               +3095,6769               +2901,6906
+2426,6081               +3117,8099               +3620,3029               +3683,3208               +3263,5572               +3135,8793
+2708,3229               +3364,0997               +3723,0095               +3767,1290               +3536,3488               +3401,5910
+2930,9311               +3669,6369               +3901,9930               +3911,4872               +3849,1197               +3699,3200
+3192,6277               +3957,5693               +4187,7823               +4152,0193               +4069,0679               +3984,3600
+3398,7826               +4282,7208               +4431,3261               +4375,3560               +4352,2834               +4275,1587
+3550,9478               +4524,9541               +4599,7198               +4595,1785               +4615,3455               +4479,7270
+3754,9011               +4762,0103               +4791,6053               +4831,2533               +4828,2244               +4708,2128
+3968,6748               +5023,4966               +5061,6636               +5119,3581               +5053,8162               +4975,1674
+4149,6735               +5148,5533               +5251,1826               +5314,0314               +5294,2700               +5265,9644
+4365,9450               +5260,9978               +5456,0884               +5545,7766               +5559,4715               +5554,9934
+4389,0223               +5484,9711               +5626,6327               +5788,7281               +5713,6139               +5809,6939
+4500,6323               +5656,0154               +5828,9808               +5991,0631               +5809,9715               +6105,1055
+4663,2189               +5812,2548               +5980,1807               +6105,3186               +5920,4143               +6412,0893
+4797,7160               +5957,1553               +6178,4006               +6225,5217               +5937,0062               +6671,2598
+4924,3707               +6086,6013               +6302,6549               +6393,8533               +6105,3667               +6890,1384
+4943,2758               +6227,8745               +6405,7841               +6537,3132               +6228,7135               +7068,9098
+4925,6460               +6229,9343               +6456,1309               +6657,5254               +6354,5254               +7171,0167
+4875,0331               +6325,5387               +6495,7033               +6733,8520               +6445,5418               +7226,7882
+4820,9230               +6317,8963               +6524,5853               +6882,2745               +6487,7926               +7280,7975
+4773,7306               +6202,6348               +6581,1619               +6959,3158               +6552,3095               +7309,5512
+4740,9592               +6173,4526               +6654,3112               +6986,8731               +6653,3659               +7289,0639
+4659,5613               +6237,6867               +6733,9657               +7030,9194               +6699,9251               +7291,2549
+4620,1871               +6225,5281               +6716,4291               +7067,5662               +6660,1471               +7407,4442
+4635,6970               +6112,5828               +6701,0690               +7100,0774               +6564,4034               +7542,2769
+4640,6016               +6017,0803               +6693,7010               +7156,4922               +6551,5986               +7586,2921
+4629,4974               +5988,7986               +6644,3980               +7281,0914               +6501,2511               +7563,9889
+4680,9733               +5988,6678               +6552,0262               +7217,0818               +6461,0607               +7527,7635
+4820,6777               +5946,9606               +6646,3611               +7044,1937               +6365,5552               +7593,3005
+4819,9213               +5918,3183               +6912,0239               +7017,0197               +6355,1974               +7592,3816
+4748,8643               +5804,5796               +7157,6928               +7149,5469               +6441,7188               +7581,5027
+4617,3943               +5713,8528               +7285,5982               +7428,4324               +6492,9662               +7626,3700
+4464,1529               +5629,4515               +7183,7887               +7593,0060               +6472,3676               +7599,8634
+4300,8091               +5580,8773               +7011,3989               +7593,6191               +6444,1306               +7526,5214
+4243,0639               +5541,7897               +6806,4836               +7482,1558               +6281,5152               +7446,9883
+4129,3861               +5464,0417               +6558,4144               +7331,6565               +6128,7359               +7373,9002
+4016,8845               +5312,0391               +6250,1960               +7099,0131               +6045,9884               +7254,3796
+3813,2021               +5204,0987               +5979,2088               +6859,4637               +5986,0581               +7134,8700
+3592,4151               +5015,0131               +5747,1379               +6614,2750               +5859,3058               +6954,3623
+3428,8543               +4770,8207               +5517,1052               +6452,1904               +5673,7004               +6781,0517
+3023,1007               +4487,5552               +5236,2446               +6260,8860               +5521,8583               +6750,3548
+2651,4270               +4213,9211               +5007,2572               +6126,7966               +5298,9795               +6583,8219
+2277,7691               +3857,2058               +4779,2177               +5911,7073               +5133,1074               +6325,1313
+1894,5214               +3476,5449               +4467,5182               +5662,0170               +4828,5411               +6001,5509
+1529,5369               +2995,7711               +4097,5166               +5391,0046               +4531,1107               +5619,0706
+1215,1425               +2623,3683               +3855,0373               +5110,2618               +4211,5847               +5188,9655
+0813,2099               +2219,1033               +3601,1878               +4786,5682               +3904,0458               +4720,3346
+0448,7038               +1675,6003               +3361,1334               +4507,4803               +3639,6781               +4162,8184
+0131,0773               +1156,4519               +3079,3576               +4171,1817               +3311,3359               +3683,9349
-0217,0233               +0686,5645               +2763,2802               +3824,4782               +2938,3463               +3200,3786
-0549,4682               +0237,4823               +2522,3971               +3454,1356               +2544,2553               +2727,6471
-0722,9407               -0174,4036               +2292,1146               +3112,2283               +2132,2908               +2384,0498
-1054,4451               -0459,0169               +2075,0095               +2768,5518               +1763,7080               +1995,8651
-1349,9450               -0825,2431               +1859,7967               +2411,1605               +1354,2104               +1526,2529
-1590,9728               -1208,4374               +1615,7629               +2155,8514               +0957,3091               +1043,9087
-1717,8466               -1568,0307               +1401,0030               +1797,3364               +0640,0745               +0699,5892
-1912,3503               -1798,6873               +1116,0462               +1440,8384               +0260,8290               +0308,2511
-2175,1948               -2132,3573               +0836,3117               +1135,0028               -0111,0509               -0085,3553
-2415,6724               -2360,8953               +0612,3670               +0814,9866               -0511,6954               -0562,5201
-2553,6894               -2610,2204               +0401,4029               +0451,8530               -0829,3588               -1014,0081
-2714,9496               -2826,6618               +0174,7431               +0078,3445               -1084,7190               -1410,0669
-2890,6088               -3021,5356               -0111,8780               -0291,2011               -1409,8760               -1699,8468
-3077,8202               -3115,9241               -0345,4314               -0590,2089               -1691,0833               -1932,1981
-3269,4673               -3372,9597               -0598,1922               -0907,3552               -1896,7354               -2217,8231
-3454,1262               -3614,1362               -0876,4332               -1277,8924               -2169,3875               -2563,7880
-3601,2796               -3937,1682               -1128,1285               -1651,8467               -2452,6794               -2801,4849
-3805,5761               -4154,4844               -1449,4672               -2006,5805               -2757,3746               -3045,6982
-4065,2974               -4460,1591               -1669,4590               -2332,7612               -3012,9854               -3249,1442
-4301,0787               -4690,0126               -1903,6166               -2604,4822               -3272,7487               -3554,8436
-4476,4292               -4910,6673               -2067,0172               -2809,0529               -3584,0203               -3894,7515
-4603,5342               -5123,6081               -2258,9382               -3007,6354               -3800,5302               -4194,4586
-4692,7779               -5356,3358               -2428,1862               -3195,0182               -4032,9479               -4454,9187
-4855,8313               -5590,7815               -2535,9565               -3363,1577               -4167,8088               -4749,0429
-5131,7036               -5815,0158               -2729,6797               -3608,4366               -4321,5112               -5132,8044
-5322,8998               -6019,3724               -2918,1636               -3748,1459               -4436,6504               -5524,3060
-5473,0270               -6258,4079               -3117,8181               -3859,1464               -4517,9038               -5864,1354
-5510,0798               -6420,3301               -3260,7263               -3950,1065               -4737,6305               -6159,6277
-5623,4595               -6556,1184               -3353,5806               -4140,6342               -4886,0377               -6461,7015
-5672,7255               -6610,4417               -3480,9288               -4260,4625               -5111,3699               -6620,5950
-5790,5505               -6745,4295               -3576,2918               -4353,9244               -5236,6120               -6846,0148
-5956,5891               -6819,7267               -3707,3960               -4527,4021               -5373,4770               -7030,6482
-6134,2146               -7150,9135               -3789,2998               -4672,9786               -5506,1184               -7331,8669
-6246,8284               -7373,3037               -3893,7698               -4777,1676               -5629,1725               -7431,3647
-6309,7321               -7630,3191               -4009,0872               -4859,8806               -5699,1734               -7669,1296
-6489,7230               -7815,1496               -4041,9583               -4953,3318               -5842,4276               -7857,3445
-6716,7003               -8178,4823               -4127,1595               -5120,5888               -6004,2913               -8133,4296
-6847,0926               -8336,1977               -4190,9630               -5233,5599               -6123,4708               -8317,2258
-6973,7205               -8516,4364               -4287,6526               -5311,5212               -6206,7836               -8471,8018
-7089,1771               -8773,3575               -4335,4821               -5446,4416               -6400,8744               -8612,2558
-7189,7171               -8965,0550               -4335,9879               -5575,9470               -6601,0429               -8844,7558
-7314,4374               -9085,3222               -4322,3860               -5644,3591               -6664,3328               -9120,6517
-7408,1809               -9371,7350               -4365,6668               -5690,4671               -6819,0926               -9341,6003
-7429,4960               -9583,9901               -4433,1577               -5745,4192               -7008,6158               -9552,9722
-7369,1702               -9720,6449               -4465,1840               -5831,4540               -7171,4041               -9658,7497
-7356,3414               -9833,5179               -4520,7500               -5830,1750               -7407,9477               -9761,5043
-7413,7064               -9913,5633               -4520,6687               -5889,3028               -7596,7225               -9879,3054
-7391,3212               -9951,8036               -4520,0913               -5928,9441               -7814,6400               -9955,1798
-7353,5137               -9980,7883               -4504,9419               -5863,8419               -7937,9736               -10091,4021
-7251,3775               -9942,7928               -4429,5479               -5842,8947               -8036,4135               -10128,9940
-7222,9318               -9887,3287               -4354,6594               -5761,4850               -8125,7539               -10192,0210
-7194,3721               -9919,6983               -4223,4944               -5712,7501               -8177,0229               -10324,5009
-7116,8557               -9927,2296               -4111,6417               -5669,8212               -8206,0179               -10456,1251
-7031,5304               -9900,7192               -3995,0197               -5590,0404               -8168,2341               -10508,4468
-6970,0917               -9867,9372               -3895,2004               -5425,2054               -8057,5581               -10535,6375
-6942,7141               -9892,7230               -3780,7405               -5198,0810               -8046,3458               -10551,2266
-6718,5509               -9859,5052               -3630,7501               -5000,5640               -7973,7420               -10416,4750
-6617,8813               -9769,2203               -3453,8964               -4854,6108               -7863,5407               -10290,2924
-6563,5169               -9724,3794               -3327,7584               -4710,3780               -7754,0844               -10174,7306
-6459,7250               -9702,7758               -3166,4833               -4574,9112               -7655,8807               -9936,4652
-6281,8179               -9622,1721               -3029,8641               -4400,7600               -7464,6609               -9697,6854
-6060,3173               -9510,8099               -2905,3820               -4196,1026               -7243,3603               -9426,1472
-5931,1303               -9362,1829               -2847,1306               -3981,7765               -7053,8818               -9200,6421
-5810,7507               -9251,6314               -2716,7424               -3810,4988               -6827,8954               -8960,2679
-5718,9236               -9128,7519               -2568,4774               -3648,5795               -6589,4662               -8703,7681
-5554,9373               -9007,7546               -2491,6924               -3470,0985               -6389,8244               -8527,3495
-5451,9632               -8905,6428               -2340,1075               -3320,8351               -6209,7727               -8230,9181
-5352,3976               -8706,4009               -2294,9035               -3224,0270               -6020,0019               -8061,9738
-5260,4140               -8537,8727               -2245,5949               -3175,6628               -5808,3903               -7913,7856
-5049,8960               -8434,9162               -2236,1953               -3125,9818               -5626,2918               -7789,1532
-4944,6202               -8214,1661               -2178,3712               -3096,9787               -5509,0603               -7614,1839
-4810,2395               -8074,6357               -2173,4489               -3096,5694               -5441,9578               -7390,4716
-4814,0670               -7946,5609               -2118,7020               -3093,7320               -5376,6446               -7186,1152
-4761,6387               -7884,6036               -2064,6143               -3073,7382               -5268,5646               -7027,7125
-4679,4061               -7767,6621               -2042,0099               -3105,0584               -5134,5385               -6814,4835
-4611,6066               -7710,3498               -2101,3380               -3211,1790               -4980,1045               -6598,5686
-4668,4784               -7616,9383               -2197,2032               -3196,6191               -4891,7100               -6348,3123
-4640,9553               -7535,4417               -2250,7554               -3256,2247               -4764,1113               -6210,1534
-4631,7792               -7357,6941               -2253,8968               -3372,8920               -4645,2129               -6221,8659
-4564,4421               -7228,2388               -2360,5633               -3493,0579               -4600,8615               -6325,6261
-4468,8515               -7128,9232               -2471,5178               -3640,7144               -4446,9391               -6360,3192
-4403,9671               -7023,5336               -2626,9990               -3750,7979               -4312,8171               -6372,9956
-4430,8056               -6916,3946               -2710,7755               -3897,9155               -4247,6061               -6346,9046
-4347,0322               -6838,3064               -2827,1573               -4018,5190               -4176,0008               -6272,9655
-4302,9994               -6695,6000               -2983,0275               -4069,1631               -4123,7678               -6185,3156
-4129,3578               -6455,2464               -3108,6072               -4174,6943               -4053,3784               -6163,3476
-4002,3902               -6370,4993               -3138,6827               -4259,2961               -4092,1897               -6121,1473
-3789,2575               -6330,2676               -3263,1144               -4245,9450               -4043,3564               -6067,6434
-3737,6056               -6262,1726               -3332,8389               -4283,1056               -4007,2533               -6027,6538
-3764,8707               -6067,9402               -3404,1809               -4315,8960               -4071,5959               -6028,6103
-3671,6319               -5890,1670               -3397,8379               -4349,6886               -4097,0608               -5988,1857
-3513,8337               -5735,6536               -3407,6392               -4287,2903               -4067,3982               -6020,6671
-3407,8819               -5525,8398               -3439,2517               -4333,4194               -4066,8050               -5972,7855
-3389,6108               -5428,1751               -3488,5973               -4332,1611               -4077,1679               -5935,0076
-3403,5249               -5372,1239               -3523,5110               -4251,5385               -4035,8372               -5937,3279
-3322,9558               -5284,7861               -3587,8648               -4216,3967               -4009,8747               -5985,3522
-3309,9495               -5201,9634               -3652,9560               -4208,5969               -4006,3397               -6000,6459
-3288,4887               -5134,2350               -3615,2182               -4196,6902               -3964,2757               -5975,4528
-3135,5310               -5093,2884               -3579,5129               -4151,4141               -3995,0037               -5941,4768
-3114,9049               -4984,4411               -3516,8615               -4179,7167               -4008,9295               -5841,4189
-3120,2095               -4896,4089               -3468,1216               -4106,2192               -3986,6258               -5830,0899
-3043,7981               -4822,9161               -3465,8365               -4104,2010               -4013,6918               -5789,6733
-2956,0428               -4758,4880               -3448,8934               -4100,8159               -4000,9685               -5678,1753
-2894,7263               -4690,8510               -3434,9476               -4068,8574               -3981,2974               -5597,8535
-2869,0544               -4526,2372               -3443,0289               -4046,7802               -3896,7918               -5598,2691
-2838,0060               -4449,3775               -3438,4886               -4000,5442               -3803,3419               -5629,2038
-2783,7521               -4382,5594               -3468,1785               -4019,6590               -3784,6005               -5714,7863
-2741,1491               -4394,7933               -3434,2659               -3901,3328               -3676,0400               -5785,5943
-2707,7305               -4382,4371               -3319,2285               -3830,1827               -3578,9922               -5884,1091
-2750,5720               -4306,3026               -3230,9542               -3725,3629               -3543,5081               -5826,1485
-2734,3330               -4247,7075               -3156,4996               -3710,0488               -3483,7978               -5768,8499
-2655,2280               -4222,5432               -3059,2758               -3577,1420               -3449,5838               -5654,0034
-2535,3922               -4097,8279               -2961,9853               -3578,5015               -3463,1595               -5574,5087
-2475,4687               -4107,8050               -2890,3551               -3488,0093               -3477,2176               -5511,6218
-2431,4155               -4109,3150               -2780,1989               -3369,7806               -3400,8657               -5484,5461
-2440,2276               -4010,6147               -2666,2969               -3251,0505               -3356,8783               -5352,2376
-2421,2728               -3852,0903               -2477,1734               -3159,4186               -3314,2977               -5247,6780
-2346,7732               -3774,2852               -2305,9942               -3117,0014               -3291,4590               -5093,4523
-2288,1256               -3880,1603               -2170,1952               -3026,1725               -3200,2898               -4977,8344
-2297,9605               -3897,4148               -2060,0182               -2850,0128               -3170,7229               -4861,7959
-2306,2874               -3922,4041               -1901,2083               -2736,2266               -3090,2120               -4749,1339
-2339,7030               -3800,9120               -1789,2473               -2636,6051               -3040,5967               -4656,9566
-2338,6274               -3740,9200               -1650,7587               -2504,9221               -2886,5753               -4531,0409
-2325,6414               -3637,5572               -1492,4296               -2328,8581               -2780,0103               -4430,1723
-2344,1584               -3651,8507               -1353,1227               -2203,0490               -2670,5920               -4274,2506
-2291,0772               -3558,1175               -1203,8338               -2095,3072               -2559,2941               -4136,0333
-2341,9069               -3483,5734               -1160,6308               -1999,9171               -2504,8320               -3956,7874
-2363,3714               -3396,1065               -1069,4944               -1844,3397               -2453,6399               -3742,5326
-2321,1103               -3455,2372               -0942,6155               -1840,3799               -2512,3207               -3607,4184
-2229,9579               -3398,7318               -0838,2106               -1759,9947               -2540,2588               -3459,6984
-2164,7247               -3314,7178               -0806,0513               -1686,2364               -2494,6009               -3354,3182
-2122,2782               -3252,9717               -0746,2491               -1614,2582               -2371,3029               -3195,1293
-1969,6763               -3301,7924               -0815,7891               -1564,9236               -2345,4688               -3046,4690
-1906,5867               -3238,1011               -0801,2056               -1523,2772               -2261,3333               -2989,7476
-1800,7285               -3122,2557               -0778,4617               -1438,4405               -2174,2294               -2918,1844
-1807,7600               -3127,6424               -0712,3064               -1427,5043               -2132,0362               -2916,4993
-1786,1220               -3052,7853               -0623,7727               -1366,6438               -2062,9934               -2888,0079
-1760,8922               -2956,9124               -0578,8394               -1351,7009               -2017,6139               -2801,7294
-1725,2500               -2927,3971               -0597,9588               -1314,1602               -1907,2333               -2549,6331
-1680,0934               -2870,1700               -0614,9726               -1381,6448               -1882,2962               -2530,7496
-1530,0200               -2822,9454               -0589,7485               -1398,9010               -1870,1690               -2453,0249
-1457,5247               -2765,9123               -0548,7563               -1389,6296               -1827,0680               -2393,9830
-1448,6346               -2753,6151               -0503,2458               -1414,1737               -1785,6344               -2335,7034
-1485,3685               -2655,1737               -0539,0286               -1451,8596               -1736,9080               -2241,5151
-1352,8969               -2625,8659               -0566,2502               -1506,3347               -1686,6691               -2125,6441
-1414,2541               -2677,1043               -0615,3533               -1494,7858               -1647,6375               -2088,4894
-1412,5235               -2554,7045               -0662,7479               -1456,1183               -1587,8097               -2001,6954
-1437,6021               -2436,5255               -0699,7488               -1415,0104               -1502,0764               -1935,7859
-1403,7183               -2320,3047               -0752,8675               -1393,8672               -1509,1074               -1844,6393
-1343,9589               -2253,3538               -0771,7871               -1335,3091               -1518,0787               -1830,4610
-1281,9972               -2165,8112               -0846,3143               -1279,1473               -1458,2041               -1816,9513
-1251,5119               -2035,1041               -0909,3358               -1264,0102               -1413,6657               -1814,0012
-1205,7527               -2039,1100               -0903,0588               -1255,7220               -1400,5547               -1737,0324
-1173,9168               -1956,7907               -0907,9464               -1273,6134               -1397,4717               -1641,4360
-1127,4444               -1976,4529               -0915,0388               -1253,5917               -1418,1903               -1442,5427
-1210,6702               -1972,9770               -0905,3700               -1231,3322               -1373,7205               -1335,5852
-1191,6770               -1832,6564               -0954,1686               -1133,4843               -1408,8389               -1285,9167
-1173,2631               -1758,2646               -0990,5258               -1102,6878               -1395,5359               -1217,4046
-1167,4797               -1736,7861               -0985,1551               -1024,2261               -1385,5079               -1186,8836
-1121,2232               -1778,6778               -0977,2713               -1044,7748               -1389,8032               -1158,5065
-1188,8848               -1637,7535               -0945,2905               -1038,9260               -1413,4408               -1177,8459
-1161,5492               -1630,9855               -0905,2813               -1004,0288               -1404,7487               -1300,4789
-1090,9011               -1675,5128               -0803,3330               -0997,3448               -1373,5101               -1328,4246
-1063,6258               -1635,3057               -0769,9122               -0934,2209               -1419,8295               -1362,6994
-1082,2114               -1625,1051               -0684,6683               -0835,9815               -1420,3741               -1226,5891
-1011,5608               -1642,5963               -0724,3104               -0704,0701               -1349,2187               -1091,0326
-0946,0900               -1559,8611               -0705,5300               -0602,8397               -1374,4918               -1057,8217
-0916,5826               -1497,9678               -0637,9598               -0401,0772               -1359,5465               -0944,5094
-0927,3679               -1395,5648               -0568,2920               -0323,1257               -1363,5921               -0824,3049
-0851,6810               -1346,1356               -0544,9891               -0253,5101               -1310,7609               -0764,8087
-0811,4880               -1283,2456               -0468,7764               -0226,5225               -1270,0966               -0689,1536
-0782,8651               -1275,8340               -0339,5206               -0201,7420               -1226,6944               -0559,2530
-0759,1367               -1242,1703               -0249,7150               -0063,6417               -1173,6266               -0482,5856
-0773,8607               -1204,8833               -0189,8419               +0024,0744               -1093,3905               -0402,1909
-0768,0851               -1152,8385               -0128,2887               +0068,4895               -1005,1192               -0270,8390
-0777,2786               -1078,5174               -0083,4609               +0160,1064               -0957,3200               -0200,5917
-0741,4776               -0982,0423               +0044,8335               +0239,9761               -0967,9840               -0104,6319
-0751,6153               -0901,5641               +0079,5862               +0274,2582               -0862,6053               -0075,2494
-0845,5968               -0843,0677               +0158,6772               +0334,1081               -0803,9768               -0002,5968
-0900,5013               -0894,0174               +0210,6062               +0359,1972               -0793,2868               +0066,9700
-0891,9939               -0837,8375               +0292,4210               +0420,1779               -0786,9406               +0218,8936
-0894,9694               -0808,4285               +0289,5563               +0470,7731               -0811,5605               +0321,6497
-0893,6727               -0761,9190               +0349,3688               +0573,7798               -0792,6378               +0281,3377
-0864,3265               -0673,0901               +0402,4898               +0605,0491               -0776,7850               +0335,5899
-0806,4625               -0608,9495               +0473,4717               +0683,8062               -0773,6530               +0450,1335
-0798,4980               -0650,7503               +0530,7116               +0714,3951               -0755,0491               +0507,8882
-0725,0125               -0502,0307               +0605,4160               +0756,9164               -0753,5828               +0569,5853
-0679,6410               -0458,3497               +0618,4942               +0807,0599               -0678,3542               +0526,4752
-0641,6505               -0431,4851               +0613,6310               +0793,4016               -0615,1771               +0474,7054
-0645,3624               -0428,7936               +0624,0287               +0849,3772               -0543,2131               +0359,1480
-0586,6090               -0381,6368               +0673,1498               +0803,7447               -0495,5231               +0345,1988
-0524,8982               -0312,4226               +0662,9454               +0748,1694               -0457,7013               +0379,0305
-0498,8734               -0308,3701               +0705,1287               +0768,5391               -0313,6548               +0440,1310
-0380,9142               -0236,1781               +0734,0158               +0736,6462               -0242,0275               +0416,8585
-0422,1025               -0190,9328               +0800,4625               +0787,7829               -0201,6917               +0460,7337
-0459,2656               -0208,5647               +0799,2988               +0786,2256               -0153,5696               +0549,3727
-0336,1661               -0181,2074               +0837,2642               +0790,1123               -0089,4912               +0610,7453
-0243,4287               -0195,7864               +0823,0085               +0746,1284               -0085,8543               +0644,7274
-0170,3556               -0179,9568               +0880,4866               +0773,1841               -0025,3576               +0743,1421
-0088,3835               -0065,1076               +0884,6516               +0772,3944               +0038,9606               +0779,6447
+0002,4220               -0025,0978               +0894,3311               +0727,0309               +0138,0875               +0867,7959
+0078,4656               -0056,2598               +0870,4761               +0768,8153               +0180,4777               +1026,8395
+0117,4904               -0047,4109               +0878,4106               +0792,6192               +0233,1685               +1117,5828
+0186,9289               -0008,8519               +0890,4644               +0763,7443               +0294,6019               +1122,6071
+0256,5023               -0037,2548               +0950,9443               +0765,6268               +0402,7604               +1123,6344
+0308,8695               -0001,0783               +0924,5745               +0782,5003               +0439,8365               +1046,0615
+0366,6162               +0043,6195               +0896,8559               +0713,1085               +0514,0003               +1048,9394
+0402,7553               +0115,8262               +0825,7436               +0762,1251               +0556,1016               +1139,9206
+0469,2808               +0174,0343               +0756,4230               +0780,1444               +0582,4159               +1254,5519
+0457,6036               +0264,4200               +0758,8550               +0801,5506               +0605,3220               +1232,6144
+0495,5714               +0392,1107               +0768,2781               +0743,1637               +0582,4649               +1302,6352
+0609,2632               +0345,8209               +0786,7262               +0739,6298               +0605,7306               +1416,9540
+0619,7569               +0386,8455               +0828,5067               +0762,0027               +0624,2035               +1446,7396
+0669,6841               +0406,5650               +0828,5601               +0747,3841               +0640,0918               +1448,7430
+0722,6753               +0478,4485               +0800,2130               +0760,1387               +0718,9430               +1530,7546
+0769,1797               +0563,2163               +0761,2923               +0812,9269               +0772,0605               +1495,5842
+0782,0933               +0538,3159               +0748,4476               +0788,6194               +0900,8399               +1401,7932
+0829,1687               +0535,2183               +0790,3777               +0760,4352               +0890,2579               +1377,2620
+0855,3002               +0604,3672               +0741,9035               +0793,7143               +0867,2451               +1452,6877
+0892,0390               +0605,7212               +0728,0574               +0769,4061               +0937,4370               +1464,8464
+0929,6325               +0705,4095               +0698,3980               +0779,6151               +0987,1424               +1480,9291
+0928,5705               +0816,7926               +0655,9380               +0730,9716               +0953,1843               +1493,9747
+0949,2254               +0820,5970               +0677,9169               +0740,0100               +0944,1000               +1591,1001
+0953,1279               +0865,4410               +0669,1974               +0744,5578               +0968,9715               +1746,2260
+0922,7506               +0866,7420               +0693,8747               +0765,6687               +0979,3454               +1723,8920
+0902,2933               +0822,9275               +0715,2116               +0827,7193               +0976,5797               +1814,4682
+0912,9003               +0849,2968               +0712,5339               +0826,0735               +1066,6861               +1846,5719
+0917,0738               +0878,2512               +0696,8336               +0866,1113               +1111,1631               +1852,9874
+0958,5870               +0917,0378               +0705,6118               +0868,9242               +1127,9226               +1904,3838
+0945,8778               +0913,6793               +0730,7971               +0925,8276               +1110,0412               +1970,8742
+0959,9793               +0891,4137               +0684,5976               +0939,3766               +1129,3959               +2062,3267
+0961,4157               +0874,3715               +0618,9776               +0946,1720               +1140,2519               +1975,7329
+0999,8102               +0835,0808               +0541,9952               +0922,5821               +1173,3533               +1958,3726
+1076,2894               +0899,7417               +0567,2128               +0955,6446               +1184,8458               +1995,1381
+1086,2659               +0867,3444               +0631,2416               +0991,0685               +1252,8184               +2086,9211
+1107,7906               +0967,9211               +0671,0944               +0984,3520               +1296,3875               +2113,4070
+1105,0877               +0958,4868               +0681,0945               +0981,7998               +1257,3950               +2112,7670
+1101,8197               +0995,0737               +0668,8879               +0972,9439               +1195,0729               +2111,7714
+1025,2790               +0993,2921               +0673,4638               +1023,5770               +1161,2197               +2174,2555
+0952,7770               +0988,6431               +0688,7263               +1036,0825               +1151,7283               +2231,8736
+0997,0619               +1009,7762               +0673,2411               +1062,6277               +1136,9029               +2273,5555
+0975,5316               +1012,4135               +0685,2635               +1077,1944               +1177,8169               +2293,2407
+0969,6562               +1087,4351               +0699,3032               +1087,0154               +1240,2388               +2245,7189
+0951,5588               +1152,8750               +0704,7133               +1123,5468               +1247,0850               +2088,6973
+0955,1046               +1094,8458               +0730,3065               +1168,3614               +1242,0527               +2081,4623
+0984,1867               +1104,3003               +0752,2660               +1159,2480               +1227,5362               +2083,5300
+1043,4645               +1199,6413               +0792,6354               +1204,1853               +1263,3332               +2057,0152
+1137,8217               +1238,1395               +0812,2397               +1168,9686               +1324,7962               +1993,6262
+1168,4690               +1219,8942               +0784,2316               +1147,9288               +1294,1803               +1962,5653
+1086,3943               +1310,7474               +0763,5679               +1207,5572               +1274,0264               +1955,9395
+1124,3390               +1337,6699               +0769,9158               +1205,7472               +1307,2140               +2050,4872
+1181,0599               +1364,5034               +0793,6855               +1193,8736               +1302,8679               +1995,1995
+1212,7547               +1429,2727               +0794,9644               +1261,9169               +1315,7690               +2025,9946
+1161,1710               +1579,3106               +0786,7699               +1232,3746               +1319,1094               +2066,7345
+1193,3608               +1521,3114               +0767,6208               +1216,0394               +1394,2053               +2081,9845
+1187,4305               +1524,0142               +0801,8578               +1197,5070               +1395,6533               +2044,0829
+1183,5431               +1515,2459               +0811,9557               +1203,0425               +1401,3741               +2066,3082
+1156,8695               +1531,5676               +0844,8322               +1228,1827               +1436,6105               +2100,3817
+1100,9980               +1593,0511               +0875,2318               +1191,5145               +1501,5241               +2059,3855
+1106,1350               +1714,2513               +0862,0952               +1195,5074               +1503,9768               +2092,3575
+1110,6834               +1787,5153               +0839,2247               +1243,5002               +1457,1964               +2171,9819
+1081,4141               +1650,7044               +0770,0683               +1286,1220               +1485,5073               +2207,6020
+1067,5458               +1635,8609               +0767,1028               +1255,1905               +1533,7437               +2283,6300
+1072,8177               +1760,7778               +0782,7220               +1254,0258               +1514,7462               +2266,4578
+1081,4576               +1876,2804               +0828,9374               +1268,7601               +1440,2956               +2181,0719
+1087,0940               +1922,5097               +0835,4277               +1291,2380               +1431,2991               +2301,6187
+1085,2836               +1898,9755               +0796,0715               +1378,6419               +1437,3078               +2321,0031
+1093,4170               +1914,3144               +0843,7464               +1364,8401               +1449,9507               +2357,3286
+1116,2194               +2042,6632               +0863,4144               +1291,2246               +1455,6807               +2335,4077
+1084,6163               +2035,8814               +0821,6062               +1278,2337               +1541,3816               +2336,6920
+1009,5101               +2066,4374               +0785,9283               +1253,1201               +1532,2810               +2259,9350
+0954,5886               +2100,1897               +0778,6637               +1263,6454               +1497,1628               +2205,2171
+0951,3098               +2156,8938               +0794,3026               +1235,3306               +1527,1423               +2203,5290
+0930,5289               +2159,0000               +0794,8339               +1210,7160               +1617,7727               +2091,0153
+0987,5741               +2192,4173               +0808,7764               +1224,6648               +1609,5300               +2025,5612
+0993,7888               +2148,0178               +0810,7319               +1209,5935               +1552,2999               +1999,4413
+1042,6150               +2169,1324               +0720,7013               +1182,5596               +1566,1023               +2039,4066
+1135,7318               +2164,9946               +0697,9104               +1236,2544               +1606,4609               +2081,5456
+1102,5857               +2165,1393               +0706,5742               +1184,8056               +1605,3336               +2068,3806
+1094,7061               +2199,3862               +0701,1331               +1162,1278               +1546,4775               +2064,6436
+1080,4220               +2148,1275               +0770,0160               +1105,7427               +1567,4865               +2123,0566
+1190,1949               +2056,9578               +0763,2937               +1102,0385               +1607,9515               +2153,7934
+1239,4240               +2019,3033               +0766,6285               +1075,9890               +1598,8164               +2109,4262
+1225,5652               +2111,3873               +0721,1924               +1095,5001               +1543,9411               +2017,6392
+1205,2049               +2161,8737               +0763,5786               +1094,4745               +1536,3234               +1993,2658
+1215,1186               +2147,0924               +0701,7391               +1143,9982               +1524,2951               +1940,6936
+1205,8697               +2130,4148               +0741,7568               +1084,3155               +1562,0231               +1908,6736
+1252,2551               +2084,6738               +0718,9426               +1060,7460               +1532,8502               +1915,1468
+1266,0744               +2149,5485               +0723,7845               +1013,6917               +1503,4253               +1928,6682
+1292,8716               +2121,0053               +0712,8584               +0957,1848               +1534,9076               +1966,3204
+1276,4742               +2157,0092               +0714,3253               +0937,0156               +1519,2773               +2002,5989
+1308,0251               +2056,9449               +0692,7919               +0969,0349               +1438,3848               +1995,6420
+1330,2674               +2102,4736               +0683,2316               +0971,8540               +1450,9354               +2112,7715
+1406,4288               +2158,0171               +0700,0807               +0922,9718               +1435,8020               +2225,3074
+1466,3983               +2057,9142               +0676,8216               +0867,5241               +1399,9503               +2238,9528
+1411,3235               +1995,6730               +0637,7725               +0870,7118               +1360,5696               +2198,6873
+1377,8351               +1928,0775               +0582,7009               +0839,8596               +1349,2495               +2124,9195
+1435,2849               +1992,4906               +0526,7144               +0819,3642               +1333,0606               +1932,7683
+1405,6684               +2041,0318               +0536,6945               +0754,9553               +1256,7898               +1818,2456
+1456,6089               +2103,6920               +0542,6439               +0742,6802               +1245,2228               +1814,2026
+1408,4245               +2119,4978               +0546,5024               +0690,2598               +1305,0512               +1830,1301
+1351,5203               +2058,3177               +0518,3363               +0667,2406               +1330,8682               +1741,5557
+1356,5739               +2078,3654               +0496,1423               +0657,0957               +1313,0394               +1803,5976
+1367,9992               +2095,1397               +0520,1994               +0709,5939               +1320,5285               +1795,6048
+1348,4319               +2017,4097               +0521,8267               +0766,6810               +1338,9707               +1841,2114
+1338,5209               +1905,7838               +0530,4841               +0809,3284               +1337,2713               +1859,1224
+1313,0095               +1920,5723               +0558,2757               +0743,6631               +1308,3792               +1816,4458
+1261,7581               +1964,2777               +0582,4535               +0744,5417               +1293,0950               +1795,1875
+1263,8198               +2030,2861               +0587,8742               +0671,1571               +1305,5436               +1853,4997
+1326,5102               +2095,2410               +0612,6437               +0683,6058               +1269,6733               +1793,3576
+1344,2775               +2049,1173               +0665,2368               +0676,2584               +1264,1118               +1741,4796
+1405,4358               +1963,2001               +0624,2952               +0620,0311               +1294,0521               +1773,6840
+1430,1423               +1950,0313               +0563,2858               +0605,1010               +1356,3303               +1769,9896
+1415,4083               +2018,8363               +0505,5400               +0591,8786               +1378,2858               +1720,3708
+1359,3858               +2032,3615               +0516,5735               +0583,2259               +1337,7011               +1694,0184
+1370,3482               +2001,9038               +0511,4657               +0518,7231               +1346,8426               +1732,4421
+1391,4222               +1990,0243               +0516,9416               +0497,8146               +1423,5261               +1760,1436
+1412,5663               +1913,3795               +0511,7408               +0515,2563               +1426,0081               +1750,0824
+1400,5659               +1908,0281               +0521,6111               +0498,3730               +1387,6274               +1763,7270
+1442,7649               +1822,4125               +0500,5911               +0432,8537               +1393,5606               +1804,1350
+1377,1858               +1809,2418               +0449,7134               +0422,6511               +1400,4857               +1852,8806
+1445,3598               +1835,9909               +0403,3191               +0450,6434               +1312,9558               +1818,3820
+1464,1366               +1886,8594               +0351,1919               +0466,8637               +1340,9524               +1790,3226
+1480,9955               +1941,2810               +0311,5595               +0410,5904               +1384,4924               +1804,8686
+1489,8312               +1922,4888               +0293,1144               +0478,2931               +1422,1616               +1733,6325
+1545,5919               +1863,9595               +0259,4482               +0472,0153               +1390,3790               +1659,4166
+1550,0988               +1784,2812               +0199,8949               +0466,5353               +1370,3238               +1547,7693
+1587,8058               +1789,9720               +0201,4779               +0432,2989               +1382,0046               +1505,6369
+1608,2779               +1818,1083               +0168,1025               +0461,4863               +1380,9769               +1455,0479
+1649,8254               +1876,8449               +0131,1547               +0425,6985               +1328,7985               +1543,3302
+1668,8865               +1934,3787               +0066,7948               +0438,5749               +1358,5344               +1576,4099
+1674,0779               +1935,6778               +0062,8320               +0452,1975               +1410,3370               +1660,0131
+1591,8419               +1996,2538               +0075,2274               +0424,8265               +1443,3238               +1657,3587
+1559,6853               +2031,2520               +0032,5546               +0412,7629               +1447,0786               +1672,0596
+1606,5426               +1958,2356               +0024,1148               +0430,7079               +1473,0461               +1660,5009
+1667,8699               +1937,1049               +0084,0190               +0417,4394               +1517,2344               +1709,8559
+1689,5064               +1977,4206               +0125,4311               +0380,2896               +1456,2941               +1762,0515
+1628,4762               +1989,5747               +0119,4397               +0370,1966               +1448,5079               +1711,3344
+1568,0748               +1983,7365               +0091,4517               +0331,0863               +1384,4509               +1742,7019
+1577,8420               +1959,4493               +0072,1599               +0392,6147               +1420,6481               +1783,8205
+1516,1651               +1967,8537               +0044,6380               +0424,1835               +1483,2335               +1708,6409
+1467,4138               +1898,7533               +0069,4887               +0433,3977               +1489,2596               +1686,2590
+1403,6358               +1878,8055               +0105,5995               +0488,6553               +1503,7341               +1690,7515
+1381,4970               +1893,7054               +0124,5801               +0476,2759               +1552,1702               +1741,5931
+1391,1361               +1878,0820               +0137,2923               +0465,6335               +1449,8513               +1725,1624
+1422,4238               +1912,3534               +0139,8852               +0369,8703               +1331,9709               +1732,0372
+1418,0930               +1940,4730               +0090,1571               +0421,1065               +1253,7744               +1796,3003
+1458,8141               +1926,1490               +0116,1974               +0436,5144               +1221,8501               +1880,4445
+1489,1469               +1776,6225               +0150,2867               +0385,1972               +1122,4177               +1884,8452
+1462,2552               +1757,6581               +0187,8818               +0347,8910               +1096,3820               +1809,1789
+1480,9937               +1712,6648               +0150,5013               +0331,5326               +1144,6055               +1794,5587
+1354,1502               +1766,7868               +0130,0874               +0350,6275               +1121,5943               +1661,1313
+1361,1533               +1698,1449               +0097,3722               +0321,4500               +1130,7468               +1538,5243
+1338,3471               +1639,5658               +0063,3711               +0253,7370               +1147,8852               +1469,3982
+1266,7558               +1623,5287               +0012,8512               +0201,1447               +1108,7598               +1409,3795
+1186,6736               +1553,1109               -0007,6112               +0171,3372               +1086,5267               +1388,8721
+1156,7247               +1545,8756               -0003,3992               +0141,7712               +1058,6817               +1373,8802
+1090,2041               +1497,1265               +0022,7035               +0103,1894               +1051,6321               +1381,1245
+1048,5236               +1482,8150               +0010,5748               +0022,5312               +1050,4004               +1407,9415
+0975,3334               +1474,3651               +0026,9609               +0034,3890               +1053,3277               +1395,8712
+0969,2017               +1426,8552               +0037,9779               +0038,4739               +0995,1618               +1415,7455
+0894,3089               +1479,5531               +0045,2271               -0050,7207               +1036,2049               +1497,8394
+0878,3182               +1452,3354               +0024,9711               -0023,8182               +1008,2889               +1540,2752
+0940,7332               +1431,1141               -0004,3443               -0016,9885               +1006,9289               +1541,1047
+0921,3554               +1375,0237               -0006,4345               -0037,6810               +0933,1059               +1522,2130
+0880,0073               +1331,7388               -0012,0988               -0086,3650               +0990,9644               +1529,7369
+0976,9453               +1350,4867               -0003,7632               -0052,1062               +1025,8615               +1581,6044
+0942,9895               +1431,6137               -0009,6462               -0033,9283               +1031,9490               +1536,2658
+0927,7928               +1512,4778               -0014,5025               -0049,1418               +1006,8270               +1527,2839
+0915,0381               +1533,7575               -0054,4665               -0109,9879               +1013,5921               +1530,3572
+0911,1879               +1491,6394               -0091,6125               -0133,9344               +1083,8226               +1541,9953
+0888,5626               +1459,3846               -0134,8894               -0037,4217               +1016,7963               +1505,1822
+0916,4884               +1483,9139               -0118,5545               -0063,6539               +0943,3439               +1460,4654
+0976,1042               +1451,2477               -0173,1795               -0042,4580               +0874,8200               +1448,1334
+0981,9695               +1482,6664               -0180,1540               -0104,6591               +0892,4436               +1493,1668
+0986,2919               +1550,8405               -0218,7189               -0154,9247               +0803,3683               +1459,8847
+0957,7877               +1640,1675               -0244,4752               -0171,5966               +0793,2851               +1436,2569
+0879,9187               +1724,3002               -0256,9347               -0181,0667               +0802,1516               +1430,3507
+0876,4335               +1721,8381               -0225,5393               -0219,1498               +0883,6338               +1363,1477
+0804,7127               +1687,1591               -0266,8474               -0208,2181               +0833,1118               +1251,0052
+0806,8999               +1585,2931               -0253,5297               -0238,7779               +0864,0948               +1194,5744
+0838,4261               +1539,4688               -0263,2017               -0170,2013               +0913,2077               +1082,7191
+0829,9787               +1564,7287               -0253,3258               -0214,7333               +0926,5705               +0990,5414
+0783,5227               +1618,3553               -0245,4913               -0131,8136               +0879,1443               +0953,7501
+0880,1685               +1575,9587               -0229,4565               -0125,8689               +0874,7290               +0993,6451
+0887,1219               +1558,4972               -0240,9126               -0095,1070               +0859,9432               +0977,0773
+0892,4375               +1532,3939               -0244,5493               -0131,4659               +0813,0714               +1010,7404
+0870,7536               +1621,8124               -0240,1209               -0194,0126               +0810,9956               +1018,9410
+0860,1454               +1536,5518               -0257,0078               -0240,7790               +0827,7436               +1046,0136
+0827,8415               +1457,1850               -0293,4949               -0189,0347               +0819,8728               +1032,2506
+0833,7055               +1346,6538               -0243,1894               -0163,9461               +0850,4918               +1016,2325
+0846,0870               +1342,4026               -0205,8514               -0171,5837               +0776,1827               +0985,4834
+0875,2921               +1300,7502               -0241,8320               -0198,6570               +0791,8202               +1008,9475
+0895,8921               +1248,7083               -0207,0162               -0225,8940               +0778,9185               +1007,9126
+0905,5579               +1239,4783               -0205,2494               -0196,8983               +0799,4786               +1035,9760
+0821,9278               +1174,2810               -0162,3867               -0162,8043               +0827,4012               +0942,6336
+0775,7756               +1197,5171               -0147,6434               -0180,7274               +0840,3130               +0946,5755
+0806,3483               +1222,0556               -0107,4828               -0208,3043               +0818,3795               +1007,6112
+0771,6051               +1223,4166               -0065,3254               -0178,9336               +0807,5723               +0972,2431
+0714,2910               +1246,2323               -0081,1408               -0176,2091               +0744,5130               +0981,7496
+0791,1297               +1236,1098               -0066,8825               -0201,6238               +0723,8515               +1021,6269
+0798,7865               +1218,2266               -0021,9951               -0213,5715               +0653,1052               +1084,0412
+0761,9659               +1182,3047               -0031,3990               -0172,7755               +0596,0796               +1139,0060
+0795,4088               +1075,2530               -0031,0255               -0209,1179               +0529,4980               +1230,4287
+0765,6310               +1070,6262               -0058,5508               -0175,2463               +0532,6878               +1259,4590
+0799,1943               +1016,1988               -0069,8181               -0238,1730               +0615,4877               +1221,2054
+0798,6100               +0981,2946               -0065,4011               -0233,7370               +0582,9664               +1077,2348
+0888,3184               +0942,1635               -0070,1426               -0211,3152               +0595,4062               +0996,2196
+0939,2548               +1059,3953               -0111,6845               -0244,3524               +0587,9015               +0967,1897
+1000,4007               +1045,1257               -0124,2201               -0275,5142               +0628,2884               +0924,7865
+0976,8382               +1049,6945               -0045,4106               -0249,6755               +0591,5515               +0825,5876
+1035,0299               +1081,0426               -0007,2468               -0309,3900               +0615,8493               +0886,0330
+1055,2015               +0996,3962               -0038,8586               -0241,4674               +0666,4299               +0934,6009
+1038,8397               +0881,2738               -0050,8671               -0213,1874               +0647,0538               +0954,9440
+1001,4350               +0903,4282               -0062,3386               -0236,6246               +0601,2800               +0894,6241
+1019,2672               +0876,9210               -0042,6230               -0252,8223               +0634,9324               +0889,6396
+0940,1102               +0851,5496               -0082,0232               -0249,1015               +0599,8844               +0884,9815
+0904,3091               +0875,6313               -0040,1489               -0202,2374               +0602,6773               +0944,9275
+0875,5859               +0947,7658               -0066,3570               -0224,8926               +0585,8212               +0924,5179
+0928,1581               +0991,2206               -0049,5806               -0246,3095               +0594,9519               +0982,3342
+0928,2437               +1003,2155               -0050,1867               -0208,4539               +0594,6435               +0915,1071
+0955,3351               +0937,5361               -0038,5547               -0254,7358               +0625,8687               +0904,2291
+0915,4032               +0968,2500               -0050,6589               -0228,0920               +0609,0374               +0888,6079
+0954,4147               +0906,6531               -0063,8983               -0252,8907               +0626,7765               +0867,3515
+0959,1515               +0882,4198               -0077,6259               -0214,3724               +0677,7192               +0888,1316
+0955,7712               +0804,6445               -0062,8498               -0283,9690               +0683,6326               +0879,0266
+0933,5429               +0756,8212               -0150,9026               -0291,6573               +0624,8408               +0861,8962
+0899,2993               +0794,6308               -0159,5570               -0267,7342               +0583,0526               +0908,8320
+0771,7179               +0815,8121               -0192,8632               -0275,6409               +0518,0254               +0920,5225
+0700,2730               +0841,9928               -0136,1627               -0289,0645               +0429,0716               +0974,2128
+0693,4352               +0872,9362               -0141,4000               -0271,2278               +0352,7229               +1031,5748
+0680,1024               +0910,1986               -0177,8152               -0224,3575               +0338,1229               +1029,6392
+0673,9886               +0924,9298               -0249,4910               -0278,7936               +0310,0343               +0993,6538
+0704,5888               +0817,4059               -0257,5142               -0286,3164               +0288,5294               +0932,9067
+0710,5059               +0819,5869               -0249,4189               -0210,4901               +0308,7326               +0787,4522
+0753,7394               +0846,9371               -0184,2359               -0181,0491               +0376,6289               +0715,4145
+0678,7962               +0860,8016               -0228,5642               -0176,4549               +0386,5954               +0639,4167
+0632,5315               +0866,3334               -0259,9342               -0139,7805               +0363,3087               +0589,1601
+0644,4236               +0862,4635               -0312,5923               -0100,5652               +0370,5371               +0587,7375
+0617,7088               +0843,0295               -0347,0079               -0101,4273               +0399,3695               +0660,8046
+0655,0318               +0810,4711               -0345,2317               -0092,4945               +0416,2072               +0691,1583
+0630,6534               +0856,5414               -0327,0408               -0059,5841               +0385,9102               +0733,0521
+0618,7233               +0912,0215               -0308,9719               -0036,0223               +0430,1376               +0800,9169
+0572,0357               +0891,9364               -0254,8683               -0060,9914               +0410,3592               +0826,3469
+0545,8932               +0867,7344               -0197,6121               -0104,2072               +0367,7329               +0890,3068
+0549,0918               +0766,8286               -0175,3517               -0110,3494               +0292,4626               +0942,0092
+0551,5215               +0769,1594               -0200,4285               -0132,5532               +0271,4419               +1044,7687
+0593,7903               +0847,9559               -0220,6041               -0078,2877               +0290,0675               +0967,4089
+0550,9970               +0928,4170               -0223,1098               -0049,5501               +0317,4312               +0945,8579
+0529,0845               +0942,4005               -0253,9158               -0036,9381               +0314,3246               +0809,8407
+0487,0153               +0867,9401               -0315,2648               -0003,6578               +0377,4696               +0798,4068
+0510,5470               +0820,8776               -0292,9927               +0017,7234               +0392,9638               +0795,0876
+0511,7782               +0703,5525               -0298,6792               +0030,6424               +0412,2538               +0829,9455
+0506,0313               +0762,2465               -0264,8615               +0091,2983               +0397,3365               +0821,9465
+0435,0116               +0875,9327               -0274,7842               +0072,3431               +0481,9861               +0919,3335
+0404,2546               +0902,0936               -0276,9024               +0110,7810               +0483,5120               +0991,3696
+0362,4170               +0981,5630               -0269,8620               +0043,5259               +0449,2597               +1002,9696
+0394,9495               +1054,3676               -0273,0739               +0059,8048               +0449,6459               +0940,7847
+0436,9798               +1042,9537               -0285,3729               +0011,9718               +0464,3875               +0986,1693
+0452,9430               +1078,7810               -0289,4800               -0010,2838               +0450,5181               +0958,3072
+0417,0175               +1039,5253               -0277,9739               +0018,3518               +0485,4681               +0949,0477
+0461,6471               +1026,9002               -0302,6466               +0003,3409               +0506,0217               +0877,1502
+0480,0018               +1055,7247               -0266,5380               -0012,6842               +0518,8263               +0895,7922
+0409,6706               +1053,7117               -0318,9387               +0014,9470               +0547,4579               +0796,3766
+0345,6792               +1000,4686               -0320,5301               +0053,1310               +0563,9394               +0703,7001
+0375,2171               +1030,9761               -0332,3034               +0054,1430               +0549,8275               +0704,6868
+0400,4206               +1028,3226               -0316,2073               +0017,0112               +0595,9977               +0769,3555
+0384,1408               +1094,3255               -0331,3774               +0074,9379               +0610,5860               +0759,0405
+0337,3464               +1069,8442               -0326,7591               +0084,9577               +0578,2587               +0750,6457
+0326,5529               +1057,4373               -0331,7750               +0079,4214               +0529,4306               +0726,0265
+0311,8234               +1075,9317               -0332,3469               +0121,7438               +0527,4796               +0788,6749
+0329,3829               +1147,9681               -0343,4841               +0131,1750               +0521,0184               +0821,2412
+0343,3514               +1173,4227               -0284,2864               +0088,5806               +0472,0122               +0920,4276
+0425,5362               +1108,1567               -0255,4989               +0127,3832               +0422,2479               +0933,4014
+0429,2596               +1040,4962               -0201,9902               +0146,6170               +0447,7026               +0867,4964
+0419,4054               +1079,4688               -0150,9509               +0211,5360               +0462,6512               +0830,9566
+0438,0022               +1199,1602               -0113,4716               +0210,7772               +0431,0871               +0832,5312
+0590,1077               +1210,1119               -0127,3531               +0253,1255               +0491,3720               +0858,0016
+0590,7151               +1181,4227               -0122,3531               +0239,4179               +0502,9586               +0798,3300
+0635,2958               +1239,0014               -0122,4993               +0236,0854               +0522,4250               +0834,3012
+0624,6840               +1225,2629               -0076,0337               +0226,5426               +0501,8110               +0869,4601
+0654,7315               +1314,1831               -0075,9688               +0266,3573               +0511,6302               +0943,5555
+0729,3084               +1180,8893               -0065,5199               +0274,2384               +0474,5182               +0987,3556
+0772,8973               +1122,9237               -0037,2020               +0252,5288               +0426,5918               +0995,1228
+0853,7840               +1085,5667               -0013,6819               +0256,1210               +0364,3435               +1023,2791
+0826,6104               +1165,8211               +0000,7618               +0309,6746               +0386,7139               +0953,3758
+0769,6574               +1188,6659               +0003,9294               +0311,4067               +0390,3471               +0905,1393
+0618,1870               +1045,1343               -0017,6171               +0203,7511               +0325,4143               +0916,7222
+0665,9967               +0962,1287               -0032,1646               +0210,4490               +0240,6335               +0858,9024
+0608,4399               +0941,0975               -0021,0704               +0190,5036               +0261,6222               +0784,1183
+0644,7411               +0959,8835               -0008,7090               +0252,6734               +0327,7320               +0660,7792
+0679,4441               +0995,1453               -0015,1761               +0278,4173               +0367,2270               +0576,6980
+0682,7854               +0953,6625               -0003,1340               +0270,2490               +0330,1916               +0583,8934
+0692,2567               +0973,3641               +0007,8773               +0273,2702               +0381,8869               +0674,7201
+0771,5819               +0939,9924               +0027,4206               +0317,0102               +0388,2214               +0661,6738
+0767,7151               +0872,4429               +0072,4793               +0299,2791               +0354,1855               +0596,1341
+0730,9038               +0963,8116               +0065,7605               +0332,5221               +0336,7463               +0547,0292
+0643,7708               +0948,0910               +0027,5074               +0358,5324               +0303,9244               +0595,8303
+0646,4770               +0892,1317               +0005,1474               +0404,6899               +0286,0454               +0599,8953
+0703,7388               +0944,4215               +0049,9591               +0331,9839               +0303,9014               +0597,9017
+0774,1528               +1030,8827               +0025,5827               +0302,4549               +0348,8214               +0594,3907
+0742,0931               +1048,6558               -0038,0770               +0311,9326               +0363,2556               +0602,0052
+0720,4589               +0924,3156               -0074,9106               +0324,5013               +0345,4880               +0538,6763
+0755,2635               +0924,7144               -0083,9302               +0345,6672               +0387,2305               +0547,7645
+0801,4108               +0934,6320               -0090,7465               +0353,6431               +0439,3994               +0510,6833
+0779,5598               +0931,6387               -0043,1734               +0353,0604               +0503,3227               +0452,0145
+0780,9098               +0943,0524               -0034,7781               +0390,9313               +0471,8312               +0419,3390
+0801,7285               +0924,8534               +0012,4946               +0351,3717               +0467,9889               +0325,8168
+0771,4518               +0887,9315               +0050,4193               +0370,8331               +0435,5661               +0389,0409
+0774,3962               +0904,6496               +0092,3772               +0353,7398               +0469,5605               +0443,1658
+0762,2924               +0941,1428               +0073,5191               +0354,0743               +0433,0527               +0452,1000
+0726,1924               +0929,4740               +0077,3782               +0394,2497               +0442,0095               +0445,9170
+0699,5631               +0846,0362               +0084,6481               +0448,3621               +0446,5721               +0459,0523
+0724,3672               +0743,1974               +0070,9622               +0425,6436               +0449,4187               +0438,4126
+0668,8810               +0694,1444               +0025,7332               +0328,2155               +0474,7282               +0393,3651
+0560,3757               +0745,1130               +0050,7510               +0375,6948               +0449,0166               +0336,6558
+0587,0877               +0824,0703               +0045,1500               +0360,7098               +0450,7507               +0208,3325
+0608,6666               +0803,3147               -0001,5617               +0335,2712               +0477,1482               +0141,3857
+0608,9933               +0808,4909               -0048,6909               +0307,4094               +0489,7055               +0060,0245
+0561,4206               +0750,3162               -0056,2980               +0284,0876               +0514,5782               +0093,7551
+0566,9162               +0762,2449               -0119,6908               +0290,1410               +0526,3697               +0165,3157
+0486,1343               +0777,1812               -0075,9208               +0266,4845               +0558,1559               +0163,4453
+0461,3531               +0718,4068               -0045,1460               +0194,3998               +0564,8899               +0180,3112
+0461,5775               +0734,9623               -0016,6430               +0165,4336               +0511,9409               +0204,6554
+0443,8438               +0782,8382               -0026,4732               +0145,8927               +0492,7969               +0275,1770
+0472,2343               +0747,6647               -0005,8201               +0190,4817               +0448,9976               +0278,0958
+0450,8206               +0780,6783               +0017,2196               +0165,8159               +0434,0629               +0382,1685
+0483,1283               +0773,6353               -0062,0410               +0174,8792               +0507,9992               +0381,4846
+0424,3678               +0774,8474               -0099,7588               +0205,2382               +0491,8977               +0369,8103
+0407,2202               +0763,0917               -0053,5759               +0176,2205               +0487,5203               +0249,9535
+0430,7888               +0873,0597               -0034,8513               +0116,3177               +0492,4584               +0271,0495
+0462,2871               +0907,6156               -0006,5446               +0064,8428               +0474,9418               +0246,4535
+0473,7663               +0817,3605               +0025,3263               +0036,7742               +0510,4064               +0164,4472
+0531,1082               +0813,6517               +0068,7606               +0037,1912               +0531,1771               +0102,4436
+0499,9563               +0775,1277               +0091,2975               +0028,6437               +0522,5497               +0086,6412
+0546,4141               +0762,5223               +0058,4718               +0029,5514               +0491,6515               +0174,7134
+0535,0822               +0703,6439               -0019,4545               +0080,7864               +0506,8532               +0234,1581
+0567,8235               +0651,4512               -0021,8683               +0099,2875               +0407,9828               +0222,1949
+0523,1707               +0655,3978               -0020,0276               +0063,5973               +0368,1983               +0258,3547
+0478,7682               +0633,5217               -0063,7312               +0088,5986               +0382,2231               +0259,4558
+0515,0051               +0644,6060               -0137,2248               +0097,0313               +0385,6257               +0282,2591
+0592,4374               +0662,1296               -0167,9318               +0103,9328               +0358,0201               +0265,3285
+0578,2533               +0635,0547               -0120,3707               +0052,0934               +0406,2844               +0164,1585
+0630,0812               +0659,2393               -0059,8276               +0040,9442               +0424,1898               +0063,1790
+0611,3235               +0675,8898               -0112,3749               +0082,3314               +0464,5671               -0133,6343
+0645,1477               +0652,5133               -0095,5029               +0105,9571               +0394,5021               -0223,7895
+0640,9754               +0660,6691               -0106,8510               +0052,7548               +0378,7284               -0292,3819
+0605,2856               +0678,0257               -0059,8351               +0033,6372               +0423,7616               -0260,2281
+0507,1976               +0611,6097               -0066,5069               +0030,4125               +0521,9187               -0207,6635
+0480,9087               +0601,5560               -0018,0955               +0022,6871               +0508,9678               -0214,2117
+0428,1255               +0568,6186               -0040,2313               -0027,5614               +0497,8143               -0198,6353
+0433,5106               +0585,2886               -0012,3722               -0039,2187               +0567,8215               -0062,5745
+0372,2774               +0539,7638               -0014,7156               -0010,0975               +0557,5100               -0046,7987
+0451,6291               +0538,3732               -0023,9471               +0056,3654               +0518,4533               -0027,2339
+0376,8337               +0608,5312               -0023,1268               +0040,2810               +0540,4563               +0003,4727
+0333,6678               +0591,5527               -0021,9156               +0044,4496               +0556,8501               +0056,0787
+0326,8085               +0617,6437               -0048,0046               +0080,3971               +0532,8615               +0031,4057
+0361,8427               +0647,5625               +0009,0916               +0082,6773               +0463,7143               +0056,8764
+0335,1822               +0662,5850               +0039,4107               +0079,5760               +0478,9967               +0063,7970
+0293,6015               +0667,9142               +0105,2764               +0102,0862               +0486,9507               -0006,2780
+0261,8147               +0673,4713               +0141,8585               +0028,8539               +0433,4220               -0050,8660
+0238,4335               +0683,6135               +0092,0207               +0025,8059               +0399,1359               -0009,2119
+0183,0959               +0639,3553               +0088,6091               +0012,9823               +0365,8195               +0054,0134
+0239,3973               +0581,1752               +0080,0585               +0084,9197               +0381,0228               +0168,9702
+0219,8404               +0625,2151               +0088,8676               +0075,0556               +0361,0311               +0174,7312
+0169,3375               +0610,8317               +0058,0613               +0079,5381               +0289,7527               +0210,0714
+0209,8825               +0521,7234               +0076,2157               +0072,4786               +0255,8360               +0252,0416
+0230,4638               +0514,8422               +0070,9969               +0080,1370               +0224,6409               +0346,0904
+0260,6142               +0535,0135               +0096,0666               +0111,8976               +0242,7884               +0281,3558
+0278,4087               +0537,9289               +0110,2290               +0099,1829               +0326,0909               +0310,4238
+0261,4012               +0563,5084               +0118,8757               +0173,8123               +0334,4599               +0248,3051
+0269,7712               +0566,3927               +0072,4280               +0157,5227               +0369,7447               +0166,7334
+0216,6572               +0528,1420               +0094,3458               +0154,1533               +0356,3830               +0103,6027
+0224,2139               +0477,1095               +0065,5985               +0161,2021               +0321,7225               +0123,2072
+0236,8462               +0481,8313               +0069,7615               +0158,9799               +0308,8847               +0121,2931
+0343,2939               +0542,6159               +0053,0470               +0139,3579               +0380,5257               +0063,5993
+0340,2917               +0506,9471               +0104,9761               +0106,0442               +0350,9334               +0025,0955
+0340,0538               +0516,8776               +0056,8428               +0119,7559               +0303,9917               +0121,8912
+0421,9380               +0443,6700               -0004,3084               +0121,7665               +0298,5115               +0196,7726
+0450,9443               +0407,5682               +0000,2108               +0171,2822               +0312,6310               +0230,1616
+0503,2085               +0404,9078               -0037,7257               +0172,6776               +0244,5129               +0269,8749
+0460,0974               +0509,6486               -0056,6062               +0135,9808               +0225,1163               +0326,0610
+0452,2565               +0485,5573               -0066,4578               +0166,7203               +0239,8311               +0392,8221
+0416,0353               +0460,8349               -0111,8846               +0221,9189               +0276,7387               +0359,3681
+0457,5617               +0454,0146               -0051,1023               +0237,2015               +0203,0274               +0344,2492
+0447,7925               +0447,7128               -0014,1195               +0223,8816               +0260,1008               +0347,1682
+0482,6571               +0324,5601               -0061,3969               +0237,0622               +0269,0898               +0354,4799
+0504,5211               +0339,4270               -0050,2718               +0251,1832               +0245,1723               +0275,4408
+0478,3908               +0388,7406               -0108,6246               +0280,6875               +0242,3452               +0329,3512
+0489,3444               +0397,3995               -0105,2478               +0291,9765               +0199,5734               +0356,7309
+0431,9924               +0410,6188               -0137,0482               +0281,5532               +0213,4542               +0390,6624
+0365,7037               +0526,3290               -0125,2945               +0252,0222               +0192,7482               +0404,3086
+0319,8154               +0435,1166               -0082,8807               +0286,5474               +0115,7438               +0397,2431
+0302,6343               +0395,9941               -0068,5988               +0208,1326               +0144,6516               +0484,4401
+0306,6897               +0364,9470               -0079,4425               +0264,5261               +0170,9375               +0550,9376
+0351,6395               +0343,0525               -0080,1654               +0234,7864               +0207,4739               +0577,2958
+0358,5380               +0310,2139               -0070,7443               +0263,3939               +0189,2441               +0586,7686
+0282,6650               +0370,3959               -0070,6146               +0245,4213               +0214,0413               +0617,0252
+0339,6964               +0405,0033               -0061,4213               +0256,8328               +0263,3479               +0559,6178
+0307,1489               +0478,8661               -0064,9685               +0319,8539               +0266,1849               +0477,6941
+0331,2223               +0531,7013               -0023,2872               +0299,2648               +0248,4314               +0469,0805
+0316,1396               +0645,7544               +0067,6030               +0282,5328               +0251,9329               +0444,2510
+0345,6364               +0643,8073               +0052,2807               +0254,6767               +0320,3910               +0472,8147
+0326,7848               +0679,1458               +0039,6406               +0291,2937               +0308,0975               +0526,7278
+0363,5666               +0587,0223               +0010,3232               +0305,7506               +0282,3325               +0607,1398
+0362,7606               +0528,6107               +0035,2175               +0268,9363               +0310,8734               +0699,3016
+0377,6965               +0618,8331               +0040,6639               +0274,1494               +0364,9793               +0657,7253
+0328,2452               +0605,0685               +0043,8505               +0219,0981               +0282,5404               +0635,6049
+0343,0878               +0577,2952               -2312,9717               -2180,1340               +0276,3516               +0685,5996
+0394,2230               +0496,9198               -0982,1101               -0876,0989               +0291,1174               +0743,6573
+0517,1689               +0506,6577               -0184,2625               -0074,8816               +0208,9323               +0709,4352
+0561,7700               +0528,1638               +0253,6113               +0331,6389               +0168,7833               +0703,9162
+0617,0199               +0546,1252               +0303,9735               +0400,8095               +0213,2781               +0734,4452
+0582,2011               +0594,8872               +0346,6744               +0410,5862               +0283,4653               +0705,9593
+0518,0502               +0612,3760               +0243,7814               +0395,7682               +0315,8380               +0684,9761
+0548,6558               +0644,5387               +0250,2150               +0449,9173               +0308,0461               +0716,3588
+0592,5988               +0644,0060               +0228,6015               +0475,0037               +0343,8885               +0727,1471
+0550,3704               +0601,6027               +0257,3192               +0470,1839               +0374,0268               +0751,8128
+0591,5388               +0571,4682               +0255,6468               +0533,4003               +0402,0617               +0787,6424
+0596,6760               +0541,1217               +0327,1333               +0505,1527               +0410,9564               +0847,2799
+0653,8505               +0575,5452               +0355,9425               +0522,3160               +0428,3131               +0926,0668
+0630,5308               +0624,1245               +0453,5600               +0614,9538               +0451,5661               +0902,0806
+0720,0290               +0710,5195               +0540,3285               +0667,3861               +0411,3138               +0885,4157
+0701,5240               +0703,6762               +0662,0958               +0714,9150               +0385,7785               +0836,2554
+0719,4146               +0700,9026               +0738,9518               +0805,4685               +0448,5568               +0744,0828
+0744,5910               +0657,9554               +0877,6263               +1017,9904               +0560,2409               +0661,0165
+0804,0224               +0642,6661               +1051,9512               +1175,1972               +0582,4596               +0577,5665
+0786,4800               +0669,0347               +1292,0903               +1310,1960               +0553,1050               +0614,0449
+0715,1569               +0625,2667               +1529,1802               +1467,4248               +0562,2617               +0527,1325
+0656,3815               +0640,5447               +1709,8684               +1799,2202               +0590,9048               +0516,8559
+0620,6826               +0626,2608               +1900,9886               +2057,1811               +0524,4539               +0543,7976
+0613,2790               +0524,9711               +2138,6429               +2375,2985               +0504,2038               +0561,0251
+0631,9183               +0526,4994               +2418,7066               +2681,1176               +0489,6986               +0590,1035
+0575,6142               +0518,7734               +2746,1642               +2959,9386               +0512,3626               +0613,0087
+0505,0165               +0528,6683               +3490,2571               +3666,7774               +0479,0540               +0577,9174
+0474,7931               +0542,7576               +3756,0624               +3826,9525               +0443,4326               +0621,0321
+0421,5873               +0519,0778               +3881,8574               +3914,6416               +0521,4807               +0708,8257
+0479,1596               +0465,1164               +4042,3110               +4161,6940               +0530,7226               +0754,0450
+0410,3242               +0480,7665               +4283,0777               +4444,8736               +0512,5373               +0695,6576
+0426,6929               +0486,3264               +4440,1546               +4730,7868               +0469,6857               +0711,6407
+0373,5151               +0472,8258               +4665,9975               +4954,1410               +0517,9432               +0759,3570
+0377,8297               +0536,6939               +4907,5587               +5213,0322               +0508,9033               +0750,6399
+0434,3621               +0531,7379               +5127,0246               +5448,9940               +0539,4740               +0664,4637
+0506,2400               +0540,2801               +5304,7513               +5651,0568               +0601,4257               +0660,3390
+0441,3226               +0568,8966               +5502,1630               +5839,4429               +0597,6282               +0638,2108
+0510,7401               +0542,5329               +5611,9774               +5972,7183               +0560,0052               +0642,2505
+0546,6456               +0515,2737               +5718,5977               +6159,3288               +0484,9686               +0708,4033
+0540,4201               +0577,0516               +5868,3938               +6306,9253               +0485,8644               +0798,6809
+0569,2524               +0535,9692               +6021,3596               +6495,4677               +0455,9085               +0836,1519
+0584,7913               +0421,1488               +6151,9363               +6671,5624               +0451,1855               +0793,1163
+0536,7429               +0400,6676               +6245,3696               +6829,0781               +0419,1893               +0708,0308
+0540,3289               +0400,2246               +6282,0326               +6985,2959               +0435,4712               +0677,1088
+0529,0997               +0395,1266               +6383,6265               +7143,5286               +0462,2144               +0567,3005
+0532,8506               +0423,8942               +6431,3058               +7217,8326               +0497,4399               +0419,9209
+0467,8771               +0393,7670               +6515,1856               +7289,0965               +0505,6595               +0415,3781
+0518,1162               +0346,1975               +6481,1928               +7285,5114               +0514,6664               +0353,3506
+0520,2226               +0406,2981               +6498,1276               +7307,6332               +0527,4055               +0321,1271
+0506,2355               +0489,8299               +6534,2031               +7355,8557               +0523,3769               +0305,1833
+0529,9424               +0499,9585               +6698,6649               +7425,0315               +0475,4837               +0426,6020
+0570,5986               +0529,1595               +6718,1289               +7537,8660               +0471,0640               +0424,4949
+0593,3545               +0575,9421               +6657,7723               +7531,8871               +0452,4389               +0393,3277
+0561,5416               +0575,4100               +6629,3066               +7473,3365               +0443,4603               +0377,6425
+0610,6926               +0612,1346               +6768,4989               +7359,2970               +0458,5367               +0394,6026
+0687,4003               +0626,3414               +7008,3947               +7410,5391               +0493,6384               +0419,0675
+0648,2635               +0631,2987               +7195,6201               +7715,5610               +0550,7404               +0467,2145
+0633,7067               +0564,5557               +7213,1385               +8004,9401               +0536,1016               +0452,3120
+0590,8361               +0487,5083               +7114,6220               +8118,6709               +0536,8154               +0428,9284
+0602,3888               +0459,1447               +6900,8679               +8082,8011               +0554,6746               +0436,6432
+0533,3329               +0483,9328               +6696,8709               +7937,1837               +0552,3862               +0352,5377
+0579,9147               +0499,5611               +6385,0906               +7683,5600               +0469,1101               +0341,8502
+0581,6409               +0481,7719               +6112,5332               +7451,1102               +0435,8966               +0292,9695
+0589,0150               +0445,3625               +5866,3269               +7251,5843               +0487,2633               +0322,9383
+0592,7406               +0469,8670               +5608,2503               +7014,6879               +0429,6291               +0375,1556
+0609,5130               +0539,9766               +5326,8715               +6758,6315               +0349,4249               +0410,1154
+0573,8553               +0522,4459               +5107,5875               +6556,5047               +0292,8457               +0494,2835
+0560,4368               +0439,0034               +4862,4049               +6355,8947               +0258,4309               +0503,0517
+0520,0601               +0393,2571               +4606,6302               +6190,4604               +0262,4970               +0513,9335
+0603,2448               +0365,0000               +4402,1402               +5909,3771               +0239,2376               +0446,4081
+0521,0996               +0392,0449               +4097,2968               +5610,8164               +0255,3336               +0432,0559
+0521,2045               +0386,2910               +3773,6005               +5292,7791               +0317,0603               +0318,6112
+0487,5585               +0413,5011               +3499,0547               +4917,3002               +0347,4671               +0269,4212
+0484,5462               +0387,9291               +3196,0168               +4577,9680               +0326,3610               +0227,3604
+0430,9523               +0365,4080               +2912,0019               +4295,8274               +0383,8876               +0188,8787
+0384,0329               +0399,4609               +2666,2937               +3970,6373               +0453,1514               +0114,1752
+0285,3353               +0359,2372               +2481,5366               +3644,8081               +0408,9240               +0105,5864
+0273,6741               +0447,9601               +2258,3043               +3315,8664               +0372,4973               +0130,3482
+0295,0134               +0488,5697               +2020,6169               +2984,1982               +0342,6238               +0172,3547
+0222,1272               +0547,0589               +1707,4116               +2606,3501               +0331,7803               +0157,3116
+0156,7702               +0551,3180               +1494,7084               +2236,9594               +0325,9284               +0152,9515
+0179,0031               +0592,8414               +1257,6965               +1885,9722               +0287,5481               +0147,5074
+0134,9705               +0580,5347               +1001,0802               +1543,6886               +0334,9423               +0260,2230
+0074,2660               +0525,0613               +0747,1623               +1188,9997               +0335,0309               +0320,4668
+0047,9815               +0481,9725               +0468,3502               +0812,0826               +0285,6443               +0247,9865
+0109,2381               +0526,0187               +0242,9279               +0414,0183               +0320,2178               +0279,0862
+0119,2720               +0500,6595               -0003,8718               +0010,4156               +0360,2749               +0313,6597
+0126,4989               +0477,6819               -0299,0073               -0317,4095               +0359,9309               +0279,5749
+0126,9138               +0442,7975               -0535,9270               -0656,4987               +0349,1837               +0288,0006
+0187,5315               +0469,3269               -0834,3760               -1029,0832               +0361,2415               +0298,2340
+0235,9929               +0524,2870               -1097,7112               -1354,0652               +0389,8415               +0413,1552
+0249,9128               +0571,4525               -1367,1056               -1735,5100               +0337,1200               +0443,4959
+0280,6680               +0506,0569               -1626,7375               -2016,2800               +0251,1978               +0435,3117
+0343,8478               +0598,0152               -1797,8195               -2315,9593               +0158,5180               +0463,7889
+0344,9979               +0545,6308               -2022,5526               -2613,4900               +0112,5729               +0487,2490
+0366,3679               +0517,4544               -2184,7977               -2850,2167               +0086,2119               +0541,1776
+0419,0024               +0545,9444               -2399,3469               -3039,4308               +0108,4278               +0535,8633
+0422,7727               +0576,9442               -2561,8335               -3175,2131               +0110,7547               +0514,4834
+0515,2116               +0565,8538               -2721,2061               -3320,5804               +0131,5666               +0453,1096
+0452,8460               +0583,2645               -2877,8169               -3448,5398               +0129,1814               +0367,7285
+0329,4182               +0531,7305               -3082,8361               -3594,3854               +0110,6469               +0291,7437
+0314,7635               +0509,1708               -3256,7978               -3791,7604               +0117,7596               +0282,2450
+0342,8754               +0525,7856               -3434,1821               -3917,0698               +0174,6181               +0269,3680
+0362,2172               +0575,9138               -3583,8313               -4061,7871               +0164,5557               +0274,6375
+0355,6558               +0540,9430               -3746,8835               -4209,7247               +0122,7413               +0261,9547
+0286,2682               +0470,4741               -3880,9142               -4336,5719               +0148,6167               +0327,7431
+0300,5439               +0468,4355               -4011,9969               -4469,5957               +0159,5430               +0380,0959
+0198,2339               +0500,4349               -4059,7414               -4680,6929               +0105,6060               +0385,6327
+0176,2418               +0504,0486               -4217,7911               -4805,2568               +0072,1991               +0497,9751
+0211,0495               +0373,6650               -4380,0745               -4934,8550               +0028,7919               +0522,5339
+0237,0597               +0371,7146               -4480,0715               -5029,9949               +0071,2848               +0569,7705
+0202,4846               +0383,8056               -4531,3841               -5097,8665               +0072,4207               +0638,1634
+0203,8938               +0446,5173               -4546,2581               -5201,0142               +0133,2010               +0624,4666
+0229,2413               +0463,5889               -4571,8096               -5269,0436               +0196,0608               +0646,5649
+0220,2967               +0446,8163               -4575,7267               -5308,9163               +0247,3507               +0549,9697
+0218,8515               +0413,5848               -4603,4941               -5386,6995               +0200,5588               +0532,0246
+0249,1366               +0398,3050               -4621,9075               -5509,6212               +0206,9155               +0556,8213
+0253,2002               +0448,3197               -4620,4091               -5565,9890               +0176,8457               +0596,4460
+0208,3914               +0512,9198               -4662,3681               -5640,8247               +0173,6952               +0648,1580
+0222,1886               +0528,1713               -4641,5744               -5749,2958               +0148,2120               +0687,4417
+0299,4913               +0560,7946               -4584,0328               -5799,5976               +0128,8454               +0698,9708
+0171,6719               +0551,9647               -4528,9023               -5754,6296               +0139,8052               +0687,9434
+0143,2373               +0472,0513               -4499,0476               -5741,1702               +0106,2836               +0717,1449
+0184,5725               +0507,2612               -4465,4939               -5715,3450               +0081,2968               +0777,0972
+0219,9237               +0548,0308               -4345,8367               -5669,9801               +0111,5150               +0731,7527
+0200,9599               +0511,9198               -4232,1178               -5581,7554               +0134,8637               +0688,4108
+0205,5183               +0528,6200               -4153,8591               -5492,3589               +0161,9222               +0654,6608
+0214,2957               +0551,9105               -4042,0981               -5411,5825               +0162,3572               +0619,5572
+0295,3338               +0539,4718               -3922,8984               -5343,5865               +0228,9108               +0570,9738
+0280,3726               +0667,5507               -3755,8409               -5180,6788               +0273,4287               +0493,2964
+0252,0897               +0697,9015               -3609,4804               -5047,8406               +0247,3287               +0465,0186
+0246,3338               +0687,6995               -3421,4195               -4870,8437               +0222,2442               +0457,6530
+0263,5609               +0682,3754               -3255,3058               -4692,6303               +0245,6644               +0467,7156
+0290,8779               +0672,3631               -3107,8372               -4481,6640               +0286,0916               +0528,4092
+0306,4170               +0674,3958               -2907,8036               -4288,0708               +0239,7121               +0525,5054
+0247,2652               +0585,1052               -2797,2537               -4183,0648               +0207,0681               +0470,3836
+0302,1182               +0549,0980               -2706,9931               -4100,7038               +0203,6254               +0488,0409
+0327,9166               +0535,9623               -2548,7067               -3931,7406               +0248,8950               +0583,6497
+0332,7593               +0615,8780               -2359,1880               -3757,9791               +0299,8151               +0692,8113
+0375,4752               +0679,4212               -2284,9168               -3679,4012               +0335,5276               +0681,8594
+0296,5216               +0733,5145               -2173,9336               -3558,7536               +0384,2746               +0709,4966
+0336,0070               +0665,5759               -2120,5902               -3395,8727               +0392,9864               +0702,4518
+0324,6087               +0634,0974               -2057,9961               -3252,6559               +0314,6819               +0635,9153
+0213,2350               +0648,9369               -1991,2634               -3168,8571               +0270,0307               +0661,4247
+0220,5207               +0628,4958               -1894,9386               -3079,3459               +0359,4330               +0748,0823
+0212,2777               +0563,2322               -1894,8694               -2966,0276               +0351,0977               +0751,1231
+0226,5056               +0630,3016               -1884,3181               -2954,3756               +0308,8397               +0710,5576
+0181,4702               +0666,7928               -1838,9519               -2982,4211               +0299,9993               +0734,4313
+0117,7346               +0677,1229               -1824,6683               -2949,4195               +0295,0909               +0751,9383
+0124,1133               +0631,4826               -1868,7040               -3038,3779               +0232,6670               +0687,2616
+0154,6271               +0645,1270               -1936,3218               -3179,7650               +0193,3097               +0668,3570
+0146,5196               +0586,7469               -2031,1940               -3260,5532               +0208,9416               +0621,1396
+0144,5753               +0590,7234               -2027,2031               -3341,4123               +0295,9928               +0568,4793
+0181,9215               +0526,1558               -2088,0304               -3413,6237               +0323,4892               +0524,1723
+0219,7146               +0525,6641               -2239,0087               -3485,2417               +0341,6877               +0431,8243
+0185,8594               +0509,2964               -2407,4178               -3606,8743               +0338,3884               +0410,4477
+0130,7209               +0535,9061               -2498,7543               -3695,8373               +0405,9564               +0354,1090
+0100,8375               +0493,0991               -2577,3303               -3862,8890               +0361,2678               +0351,9284
+0075,6776               +0445,1502               -2695,9231               -3948,6712               +0342,6741               +0385,8237
+0122,9299               +0558,2577               -2845,5871               -4052,5929               +0365,5361               +0485,2840
+0120,7487               +0608,5710               -3005,8376               -4211,8242               +0413,3748               +0551,0049
+0122,4044               +0592,0824               -3081,8805               -4292,3197               +0372,0085               +0567,5355
+0093,5035               +0546,5476               -3138,1411               -4362,2357               +0384,9336               +0606,2046
+0045,8511               +0420,7536               -3198,1189               -4461,4431               +0403,7691               +0639,2099
-0066,8755               +0444,2145               -3223,8767               -4431,7437               +0429,5542               +0644,1634
-0020,9299               +0474,6586               -3265,4648               -4452,5998               +0382,2011               +0624,1703
+0065,9831               +0492,2405               -3307,6760               -4449,1056               +0368,7609               +0627,9516
+0019,2965               +0570,0608               -3342,5050               -4416,9056               +0411,1239               +0641,7733
+0002,8674               +0472,7719               -3417,9296               -4348,5958               +0445,4725               +0581,5670
-0122,6826               +0441,9353               -3467,2994               -4315,7186               +0433,7970               +0534,9126
-0068,4810               +0480,0515               -3469,0191               -4350,4174               +0442,5100               +0575,7706
-0054,4962               +0557,0637               -3471,0112               -4319,8928               +0510,0713               +0603,1086
-0078,6008               +0597,8228               -3490,6639               -4194,0771               +0458,5446               +0554,8062
-0021,8785               +0557,8039               -3441,3265               -4175,1252               +0409,1303               +0539,4175
-0037,4664               +0547,5019               -3384,0080               -4169,1249               +0406,1546               +0631,0876
+0010,0885               +0526,0832               -3339,5216               -4087,3324               +0363,0452               +0677,5372
+0039,3709               +0455,5037               -3331,4060               -4066,4293               +0269,3516               +0656,0005
+0105,8590               +0486,7459               -3286,2514               -4061,7683               +0183,3344               +0734,8278
+0045,3757               +0563,2931               -3208,8715               -3983,4126               +0207,5474               +0723,7136
+0039,4659               +0546,8411               -3181,9161               -3909,2857               +0211,0754               +0601,7597
+0066,9333               +0551,5329               -3216,3174               -3881,9166               +0187,0354               +0514,5170
+0099,0483               +0609,9831               -3228,2930               -3853,8300               +0166,4812               +0389,8763
+0076,6891               +0592,8366               -3199,7217               -3792,9744               +0209,9043               +0352,4814
+0146,9394               +0596,9772               -3116,3299               -3748,5951               +0259,2738               +0259,8576
+0148,1590               +0558,6592               -3086,5203               -3662,1797               +0198,0324               +0154,0161
+0185,3357               +0523,2794               -3077,3732               -3569,6999               +0192,1270               +0154,2594
+0192,9554               +0494,8532               -3049,7155               -3496,4803               +0175,8130               +0210,3161
+0271,4589               +0601,5717               -2963,6923               -3417,9603               +0175,0365               +0224,4507
+0217,8612               +0600,0560               -2873,8499               -3360,3311               +0119,9136               +0227,9388
+0201,4346               +0584,2471               -2705,6299               -3262,8181               +0093,5563               +0222,7042
+0100,1511               +0544,4477               -2582,9747               -3183,4151               +0125,2812               +0332,3547
+0019,2235               +0459,7444               -2477,7459               -3053,3860               +0121,2138               +0404,4476
-0017,5856               +0448,4488               -2406,9543               -2937,5508               +0095,4751               +0475,0735
+0036,6943               +0550,9218               -2321,3789               -2848,8626               +0121,8886               +0465,9459
+0041,3355               +0531,2994               -2203,3568               -2706,0502               +0181,2697               +0373,6915
+0045,7247               +0476,4811               -2080,1313               -2602,6226               +0283,1055               +0305,0809
+0040,4763               +0478,8839               -1946,1948               -2515,5573               +0333,4391               +0298,7123
+0068,7572               +0437,4759               -1839,2782               -2330,3981               +0353,2902               +0369,5797
+0098,2434               +0480,7185               -1719,5796               -2222,1948               +0420,7606               +0366,0746
+0134,4275               +0485,8801               -1541,7963               -2090,7320               +0429,1256               +0263,4925
+0226,2499               +0440,1316               -1411,7470               -2001,9444               +0365,2532               +0263,2248
+0291,9989               +0389,6982               -1333,6532               -1908,3254               +0361,4715               +0350,4009
+0350,4902               +0321,9170               -1231,1460               -1800,8697               +0334,9572               +0398,2804
+0412,3102               +0330,5322               -1120,0174               -1679,3783               +0332,2508               +0429,0976
+0422,3252               +0450,2997               -1020,5286               -1554,0330               +0355,2863               +0469,8713
+0341,2187               +0460,6687               -0967,1337               -1493,0646               +0367,7642               +0462,5632
+0255,5894               +0377,5429               -0977,7627               -1401,9735               +0384,2423               +0418,0725
+0322,4626               +0360,6286               -0931,1495               -1334,5337               +0374,2850               +0376,2132
+0354,7060               +0404,9247               -0868,3373               -1317,3539               +0423,3557               +0310,3375
+0320,4442               +0404,9069               -0797,6766               -1254,9986               +0470,3999               +0316,4871
+0320,2422               +0345,4700               -0711,4733               -1250,5959               +0508,2203               +0135,7569
+0335,6605               +0318,9517               -0678,7115               -1138,4740               +0505,3007               +0053,4382
+0453,7692               +0394,8304               -0704,9843               -1068,5273               +0465,7585               +0129,6301
+0490,6449               +0398,3220               -0725,9377               -1062,8109               +0506,8083               +0191,3374
+0555,1571               +0422,1987               -0745,2669               -1021,4854               +0501,9242               +0276,2479
+0597,1121               +0353,8864               -0691,2409               -1011,3724               +0410,2040               +0305,5944
+0597,0987               +0392,0186               -0699,8832               -1119,7181               +0447,4813               +0261,4856
+0561,1126               +0347,7027               -0675,8686               -1162,0493               +0432,0074               +0319,9055
+0678,9039               +0324,9277               -0754,0915               -1093,9720               +0448,0690               +0319,9590
+0675,8789               +0400,8776               -0731,3841               -1130,2125               +0394,9417               +0377,6122
+0659,2608               +0367,8156               -0706,7294               -1118,8339               +0414,9921               +0374,8913
+0689,9807               +0340,4305               -0764,0043               -1152,5925               +0434,8326               +0385,1551
+0650,4200               +0297,3710               -0827,1351               -1192,7325               +0414,2295               +0383,6603
+0628,9500               +0240,1072               -0855,0091               -1165,7690               +0415,5557               +0390,4052
+0644,7699               +0214,6753               -0838,9720               -1125,2090               +0458,9127               +0372,7726
+0647,2876               +0097,1050               -0826,7397               -1071,3716               +0464,5532               +0396,8262
+0582,6002               +0034,2766               -0856,7860               -0997,3815               +0486,2107               +0381,3126
+0597,0656               +0059,1935               -0919,7344               -1004,8581               +0465,7354               +0385,5703
+0606,6792               +0131,2208               -0925,9206               -0961,3097               +0457,7025               +0507,7086
+0655,1211               +0088,9676               -0931,7549               -0938,8226               +0484,5425               +0598,9600
+0644,0309               +0197,2085               -0926,6574               -0867,5330               +0455,2561               +0644,9239
+0623,0325               +0199,0774               -0924,6508               -0831,6073               +0434,3893               +0586,8034
+0586,8288               +0156,8163               -0893,8127               -0789,1489               +0423,8990               +0602,2551
+0541,9333               +0151,4768               -0880,5384               -0765,3512               +0452,8912               +0583,3990
+0624,9591               +0165,6902               -0898,3953               -0730,3036               +0363,5589               +0575,8815
+0583,6202               +0234,3809               -0920,3801               -0593,3986               +0399,3895               +0515,4455
+0535,4041               +0232,7294               -0899,2401               -0492,1210               +0494,3385               +0412,0739
+0440,1437               +0174,5481               -0872,6369               -0377,8501               +0519,9908               +0369,8293
+0465,8801               +0172,2468               -0776,0196               -0329,6821               +0539,3658               +0320,9716
+0455,5056               +0274,2991               -0773,2778               -0229,2345               +0574,1658               +0316,6136
+0426,8877               +0273,9512               -0723,8011               -0154,1800               +0593,7895               +0374,0215
+0401,4154               +0241,8023               -0692,1256               -0032,4575               +0560,4364               +0387,7854
+0421,0028               +0195,1821               -0577,6503               +0072,6053               +0529,0758               +0363,7670
+0342,7595               +0159,2227               -0526,1232               +0098,3669               +0525,3661               +0374,9718
+0334,3193               +0173,4168               -0478,7949               +0190,9594               +0490,7721               +0503,7503
+0324,6251               +0156,9815               -0469,2311               +0194,2841               +0431,7618               +0532,5060
+0314,3356               +0189,3320               -0351,0175               +0247,9807               +0401,0907               +0587,0708
+0185,1643               +0213,0486               -0324,5328               +0251,2613               +0403,3475               +0561,0327
+0048,9307               +0207,8954               -0231,5650               +0308,6631               +0410,7619               +0492,4675
-0032,1494               +0159,0277               -0189,7676               +0338,7680               +0432,5654               +0426,4017
+0015,5678               +0150,3905               -0083,0597               +0408,5240               +0372,8105               +0421,5525
+0042,8670               +0173,7617               -0064,0297               +0425,9460               +0315,6056               +0500,5603
+0080,1257               +0184,5364               +0018,7645               +0501,4293               +0341,2902               +0479,3497
+0050,7889               +0174,9332               +0014,4181               +0510,0806               +0364,4706               +0398,9045
+0098,7726               +0203,0074               +0088,3599               +0525,4160               +0323,3792               +0433,6088
+0108,3865               +0231,6705               +0134,7010               +0545,0857               +0261,2039               +0506,5048
+0097,9278               +0316,8157               +0127,0214               +0575,2069               +0217,0253               +0564,0172
+0076,4953               +0276,1570               +0156,3287               +0615,5584               +0189,6558               +0585,0762
+0021,4299               +0315,7036               +0256,9064               +0615,1301               +0092,6668               +0589,5474
-0062,2523               +0368,5328               +0321,8994               +0601,2089               +0068,4043               +0641,9937
-0125,9475               +0406,3226               +0435,7117               +0603,4328               +0094,6383               +0592,2137
-0154,8549               +0376,9026               +0459,3843               +0598,7766               +0078,1375               +0516,3659
-0127,7304               +0375,1347               +0499,9453               +0645,2759               +0054,4762               +0492,2300
-0109,2691               +0349,8401               +0584,2660               +0633,9369               +0129,0771               +0395,2216
-0122,7135               +0402,5226               +0604,2946               +0678,0112               +0166,0189               +0348,3705
-0115,7037               +0465,3688               +0621,3845               +0724,7034               +0186,8730               +0262,2048
-0071,6165               +0505,1057               +0624,7672               +0776,5606               +0182,1906               +0302,3448
-0079,6099               +0446,6116               +0672,6423               +0772,6629               +0197,9405               +0326,4049
-0049,4037               +0474,4097               +0713,0075               +0740,7782               +0221,9888               +0314,6111
-0059,9031               +0510,9996               +0757,8356               +0750,9996               +0178,6943               +0288,6122
-0017,2851               +0604,0040               +0802,0182               +0731,1824               +0127,4248               +0263,4150
+0045,4390               +0606,0307               +0796,4927               +0745,5053               +0142,5909               +0262,4329
+0114,4492               +0679,6103               +0809,3268               +0722,3777               +0159,7543               +0190,9092
+0063,2396               +0713,5958               +0798,9242               +0781,3748               +0138,7456               +0255,2871
+0052,9484               +0668,5875               +0753,7740               +0724,8096               +0191,0989               +0210,6818
+0024,4720               +0556,6487               +0793,6762               +0742,4256               +0208,9107               +0131,5540
+0111,7848               +0656,4525               +0788,9725               +0734,7737               +0238,6693               +0071,6600
+0130,5929               +0751,2917               +0801,4535               +0781,9847               +0163,4441               +0056,4718
+0164,9238               +0769,3926               +0818,8281               +0772,9312               +0140,1512               +0086,0615
+0184,1504               +0693,1864               +0799,3706               +0841,1436               +0188,2639               +0008,1560
+0176,8866               +0702,1902               +0757,7668               +0837,7991               +0191,2386               -0019,3630
+0200,4708               +0736,0328               +0744,6062               +0895,0385               +0109,9763               -0012,3677
+0191,9360               +0804,7855               +0728,5676               +0922,4609               +0081,9432               +0041,9488
+0304,4223               +0850,7032               +0791,1024               +0899,9126               +0078,7345               +0083,4701
+0283,7915               +0837,2234               +0798,3928               +0857,7259               +0049,7130               +0156,3733
+0230,1285               +0774,5661               +0837,6200               +0833,6201               +0008,6244               +0186,9295
+0221,0205               +0801,2681               +0754,1678               +0875,6487               -0031,2262               +0250,9017
+0279,3327               +0846,5598               +0778,2599               +0908,2064               -0048,1928               +0270,2845
+0357,9677               +0865,3600               +0744,5836               +0895,4805               -0014,5021               +0253,6894
+0411,1265               +0934,9259               +0752,8727               +0808,9870               +0035,6135               +0214,9473
+0369,3634               +0941,9651               +0679,5697               +0789,6797               +0090,2401               +0137,3868
+0452,1429               +0827,7173               +0641,7879               +0821,4043               +0085,7199               +0049,9329
+0483,0889               +0826,5714               +0621,1891               +0827,8510               +0022,1437               -0020,2351
+0556,6366               +0915,9966               +0659,4175               +0832,4657               +0019,8496               +0036,8226
+0529,2626               +0983,9960               +0653,7659               +0764,8650               +0087,8646               +0010,2030
+0517,0965               +1023,1635               +0632,5244               +0723,8225               +0158,8018               +0038,5698
+0445,4832               +1056,0776               +0611,8435               +0719,1635               +0105,8649               +0067,1904
+0475,4845               +1136,3555               +0668,2634               +0667,1269               +0039,1571               +0122,4536
+0464,4205               +1144,7022               +0608,8264               +0684,1276               +0087,8131               +0217,3135
+0439,7717               +1149,8354               +0585,6911               +0718,4461               +0029,8611               +0229,9073
+0384,7639               +1162,1144               +0573,6200               +0797,1894               -0006,3049               +0209,1082
+0397,3422               +1155,9089               +0594,1473               +0753,9017               -0023,1978               +0284,4464
+0356,2950               +1119,5387               +0585,0700               +0731,4671               -0028,2251               +0312,7930
+0408,7957               +1179,5218               +0571,8530               +0774,8628               +0061,5030               +0335,8335
+0430,4644               +1211,1179               +0569,5232               +0741,3891               +0102,0130               +0374,7811
+0454,0091               +1157,9979               +0613,5586               +0744,2802               +0124,3917               +0445,1674
+0475,2574               +1196,8742               +0607,8795               +0723,6851               +0186,6850               +0478,9857
+0439,2236               +1157,9822               +0625,8840               +0719,3528               +0229,4204               +0476,4617
+0430,0231               +1120,2313               +0605,1156               +0715,5729               +0160,7189               +0472,2171
+0432,5824               +1056,8157               +0620,5309               +0745,2015               +0141,2733               +0555,5744
+0417,3756               +1058,5136               +0646,5391               +0777,9014               +0180,3990               +0606,4407
+0354,2432               +0922,7521               +0699,2393               +0784,9687               +0171,2296               +0653,7745
+0276,8675               +0756,2184               +0706,9043               +0817,6948               +0145,1232               +0713,6145
+0331,5235               +0767,4914               +0670,0428               +0793,7869               +0152,8921               +0773,7403
+0301,8668               +0856,3135               +0659,9405               +0805,5360               +0121,3958               +0853,6206
+0262,5140               +0842,3552               +0729,9434               +0818,8436               +0146,4462               +0850,0668
+0231,5170               +0774,9538               +0757,3386               +0886,8503               +0152,5854               +0832,5612
+0254,8536               +0717,9489               +0731,0847               +0925,7813               +0175,8869               +0781,2866
+0236,0150               +0621,1183               +0752,3217               +0949,4305               +0217,7614               +0723,5938
+0272,3308               +0603,4634               +0764,3681               +0964,0366               +0192,6483               +0581,8155
+0272,1966               +0611,1094               +0757,4313               +0948,3117               +0192,3100               +0626,2244
+0255,9763               +0572,4349               +0800,6772               +0971,4189               +0205,4644               +0588,8954
+0123,3892               +0501,7978               +0798,9510               +1018,6003               +0204,9990               +0632,9474
+0145,1100               +0455,4121               +0801,5277               +1022,8565               +0184,2914               +0670,9980
+0093,9640               +0518,8610               +0775,0151               +1023,3570               +0128,3789               +0739,5713
+0166,3214               +0448,7661               +0752,3629               +1023,0026               +0126,5611               +0798,9965
+0152,3966               +0460,2746               +0790,9802               +1069,6844               +0132,1932               +0894,1636
+0178,4255               +0491,4315               +0813,9642               +1037,0903               +0087,3281               +0872,3917
+0190,1372               +0464,4331               +0850,6962               +1104,2265               +0086,1825               +0867,4974
+0221,5250               +0430,5667               +0801,8563               +1089,3746               +0075,3523               +0886,2997
+0267,8494               +0439,6351               +0822,2893               +1125,6587               +0066,2450               +0858,3192
+0269,6087               +0424,8591               +0819,5247               +1113,7547               +0085,0878               +0835,4558
+0204,3810               +0431,7963               +0755,0613               +1158,0858               +0093,8635               +0826,7420
+0188,3553               +0356,5523               +0690,1330               +1134,9595               +0101,0196               +0822,9817
+0219,8149               +0448,0293               +0710,9979               +1120,5492               +0059,9831               +0757,4672
+0255,3745               +0463,8479               +0701,0006               +1089,6861               +0009,9375               +0692,9521
+0299,6157               +0408,8139               +0678,0668               +1085,0661               -0041,6827               +0724,6952
+0357,8251               +0386,0660               +0686,9611               +1071,0253               -0042,0156               +0750,9209
+0329,2162               +0329,8805               +0696,6370               +1099,2622               +0000,6366               +0800,3260
+0347,2953               +0302,7705               +0682,1848               +1087,7554               -0017,7177               +0812,5844
+0338,8426               +0353,3727               +0709,6684               +1100,9543               -0012,1895               +0893,6906
+0359,0496               +0450,0107               +0641,1433               +1059,7275               -0001,4589               +0968,1390
+0352,1920               +0405,7821               +0623,7315               +1064,8920               +0033,8991               +1008,0726
+0315,6005               +0346,5366               +0622,8921               +1082,0230               +0011,5737               +0958,8268
+0315,6126               +0310,3922               +0631,6614               +1060,2290               +0049,6406               +0868,7309
+0274,6483               +0311,0715               +0622,9544               +1017,6264               +0119,0403               +0830,5169
+0293,9423               +0371,1638               +0693,0626               +1086,1883               +0181,5459               +0757,0433
+0284,7834               +0384,9216               +0699,0387               +1112,0880               +0213,2258               +0688,0357
+0302,6579               +0383,7305               +0692,7280               +1089,3109               +0182,6257               +0680,6806
+0280,8559               +0398,3544               +0635,5238               +1056,1810               +0231,6390               +0710,7783
+0290,5899               +0420,3235               +0608,8071               +0979,5690               +0245,7452               +0708,6952
+0267,3131               +0454,8818               +0583,3968               +0942,8512               +0221,4712               +0758,7821
+0271,7941               +0385,0884               +0611,3423               +0877,9789               +0213,4324               +0759,8053
+0270,5628               +0345,9413               +0652,7670               +0864,3795               +0262,0875               +0713,7527
+0206,8351               +0388,1107               +0654,8252               +0811,4295               +0277,6624               +0708,0873
+0178,4632               +0410,8730               +0655,9053               +0812,4660               +0295,3006               +0723,8253
+0188,2204               +0494,3896               +0656,1843               +0831,7435               +0237,7992               +0758,7609
+0258,9225               +0497,5234               +0631,9196               +0917,5611               +0233,7506               +0709,6411
+0247,9536               +0437,3107               +0653,8030               +0908,1451               +0255,0688               +0767,3272
+0225,4699               +0360,3076               +0641,0737               +0902,9393               +0277,1746               +0785,3805
+0262,2035               +0348,3947               +0613,0500               +0893,4180               +0357,5528               +0789,4191
+0366,7288               +0431,2924               +0631,2450               +0926,8294               +0363,4641               +0789,3674
+0377,5611               +0463,7374               +0642,5310               +0886,9530               +0320,0631               +0728,3047
+0405,1855               +0408,2952               +0639,1426               +0909,4113               +0275,4724               +0750,9382
+0335,7244               +0439,3919               +0611,3819               +0952,0256               +0285,3788               +0752,0788
+0286,1682               +0477,6773               +0575,7913               +0873,4221               +0292,0270               +0780,3960
+0235,0678               +0481,0339               +0509,7973               +0832,2709               +0214,1177               +0826,8439
+0205,2521               +0432,7072               +0468,3338               +0855,6166               +0173,3237               +0828,1004
+0257,8705               +0410,8593               +0433,0299               +0839,9383               +0201,0621               +0833,6323
+0229,4045               +0359,0563               +0419,8217               +0812,1858               +0177,4299               +0782,1716
+0198,4136               +0438,3892               +0430,4418               +0842,4756               +0149,2858               +0657,3529
+0268,0253               +0486,4108               +0447,1374               +0803,5940               +0218,2816               +0593,0125
+0351,3793               +0445,8306               +0389,2969               +0865,8648               +0259,2309               +0436,0524
+0377,8320               +0421,7165               +0444,3699               +0842,7745               +0227,6998               +0332,3364
+0388,5845               +0529,2486               +0365,6151               +0884,7801               +0257,5604               +0196,5067
+0395,1296               +0581,6078               +0377,6121               +0877,2400               +0317,2740               +0249,9781
+0352,8204               +0508,6856               +0326,9554               +0843,6386               +0380,3551               +0300,1124
+0348,5711               +0426,5328               +0306,4487               +0814,6795               +0357,1449               +0315,3606
+0400,1001               +0422,5636               +0315,3128               +0798,5251               +0286,6101               +0322,0925
+0351,2251               +0354,8698               +0342,4970               +0771,1937               +0256,5780               +0376,3799
+0329,5891               +0339,4870               +0389,6096               +0792,3703               +0240,8646               +0358,1618
+0282,2452               +0444,7125               +0445,9399               +0780,0595               +0201,4307               +0333,7170
+0217,1072               +0512,7006               +0429,4640               +0805,6760               +0188,0284               +0326,9825
+0146,4634               +0537,7020               +0431,1790               +0764,3177               +0231,1294               +0431,7113
+0076,0561               +0468,7983               +0423,7546               +0757,3121               +0257,3178               +0477,1822
+0070,3059               +0467,2545               +0491,7813               +0704,5197               +0254,7676               +0436,6578
+0037,9382               +0510,8151               +0449,3830               +0695,5518               +0232,3409               +0424,0760
+0054,5485               +0564,4541               +0434,2471               +0688,2735               +0279,6148               +0364,9083
+0062,5064               +0616,4889               +0475,1845               +0696,9379               +0362,3243               +0301,5530
+0017,9968               +0598,3512               +0568,4345               +0662,5286               +0376,9353               +0301,7436
+0045,5935               +0613,7775               +0536,1384               +0686,0685               +0378,3413               +0305,1157
+0030,0443               +0506,6887               +0422,5590               +0558,8900               +0324,3654               +0332,2791
-0032,6453               +0508,6127               +0334,2966               +0491,4427               +0217,2559               +0361,6439
+0000,7038               +0443,9412               +0365,2772               +0519,6724               +0205,3963               +0429,7167
+0082,5371               +0502,2109               +0412,2530               +0552,9807               +0201,9130               +0518,8607
+0112,5363               +0521,8176               +0390,4589               +0549,7853               +0268,8546               +0534,0705
+0102,5319               +0590,9861               +0370,0595               +0555,9954               +0316,4018               +0560,3716
+0081,4671               +0527,4469               +0391,0794               +0480,8330               +0318,3580               +0485,2227
+0098,0284               +0437,0307               +0371,1285               +0507,1238               +0313,1935               +0430,9241
+0068,4606               +0409,5442               +0370,5286               +0458,4882               +0334,8208               +0391,2170
+0047,4596               +0407,0759               +0331,7834               +0476,0312               +0350,5229               +0322,6419
+0079,5618               +0395,7911               +0348,1349               +0503,5113               +0328,7029               +0234,9085
+0026,8936               +0382,6473               +0341,5360               +0388,6753               +0396,3695               +0286,5552
+0075,7215               +0411,3576               +0290,8208               +0346,5748               +0424,4051               +0329,2283
+0033,2399               +0416,4665               +0243,5944               +0345,9831               +0456,7078               +0319,3044
+0081,9355               +0383,2819               +0227,8631               +0292,7701               +0459,7513               +0344,2212
+0082,0834               +0316,7459               +0195,9976               +0227,4644               +0365,7141               +0353,1685
+0040,8301               +0309,6049               +0173,4836               +0192,6614               +0349,2083               +0397,1446
+0011,6483               +0422,3765               +0154,2506               +0160,4066               +0304,4883               +0442,2043
+0033,6832               +0425,9911               +0134,3956               +0138,2631               +0274,3455               +0450,2388
-0006,0994               +0407,5153               +0110,0017               +0197,8747               +0330,2130               +0503,3655
-0086,0816               +0436,3527               +0052,7809               +0137,8237               +0392,8018               +0497,4958
-0068,8613               +0438,0228               +0027,1263               +0112,7950               +0373,8093               +0447,3944
-0051,5858               +0428,7898               -0010,9095               +0074,2093               +0292,4043               +0506,7470
-0022,3058               +0434,7404               -0007,6772               +0060,7125               +0310,4260               +0478,4120
+0049,9726               +0437,0264               +0005,6694               +0086,0215               +0328,2807               +0462,0502
+0047,8392               +0451,4148               -0026,7907               +0091,8808               +0289,3496               +0482,9345
+0046,8517               +0534,6867               -0022,7496               +0116,5873               +0305,9692               +0488,4964
+0060,1379               +0531,4615               -0080,0843               +0135,3606               +0292,3504               +0542,1082
+0006,2404               +0488,5756               -0123,4679               +0118,2244               +0283,8734               +0549,9943
-0042,1225               +0497,8219               -0124,5832               +0151,0089               +0194,7270               +0544,8245
-0083,5651               +0516,1538               -0143,0762               +0170,6257               +0175,1778               +0533,1519
-0086,4856               +0468,7873               -0110,6669               +0136,3519               +0163,2165               +0567,7271
-0080,5858               +0546,9825               -0115,8816               +0065,1170               +0184,8583               +0588,0232
-0039,9885               +0507,8792               -0103,1029               +0009,6238               +0152,2499               +0599,9523
+0088,9895               +0517,7716               -0140,4255               +0030,7194               +0195,9094               +0601,7657
+0051,7589               +0467,5220               -0107,6984               -0024,4628               +0207,7413               +0529,1355
-0046,4840               +0471,3563               -0096,6368               -0040,4679               +0217,2708               +0416,7725
-0026,3974               +0412,4060               -0042,4030               -0049,7607               +0170,3263               +0367,7553
+0032,2013               +0493,1675               -0096,7607               -0026,4334               +0232,7351               +0397,1441
+0030,3915               +0554,6126               -0064,5767               -0032,6042               +0241,3305               +0418,3470
+0059,8887               +0578,1354               -0042,5968               -0010,6971               +0212,1891               +0382,2234
+0147,6164               +0650,5167               -0037,9851               -0070,3277               +0178,4745               +0376,6354
+0142,9671               +0652,1841               -0042,0529               -0092,6762               +0135,7001               +0401,1097
+0165,0565               +0477,1665               -0051,2345               -0131,6531               +0187,5764               +0412,6171
+0231,1456               +0404,2037               -0010,2714               -0198,0399               +0174,2871               +0418,6994
+0310,7710               +0374,0261               +0012,5637               -0197,2800               +0125,1502               +0399,0939
+0284,7038               +0317,4246               -0002,1431               -0128,7368               +0105,2151               +0415,3747
+0233,0072               +0363,3366               +0017,8336               -0126,1405               +0115,8703               +0424,6794
+0165,9747               +0407,7179               +0035,7477               -0121,8183               +0104,4690               +0445,2864
+0156,4233               +0477,0516               +0063,6324               -0156,1823               +0106,3198               +0444,4748
+0182,0825               +0462,4577               +0062,4120               -0138,0650               +0160,6892               +0515,4953
+0167,1070               +0435,7955               +0062,0240               -0155,8513               +0172,8910               +0485,9950
+0168,1507               +0473,9607               +0048,9901               -0110,0751               +0163,0060               +0480,4354
+0194,3920               +0587,3762               +0081,4191               -0137,6641               +0140,1867               +0501,7866
+0310,9463               +0598,5195               +0067,2869               -0166,3902               +0186,1840               +0570,1621
+0385,1556               +0477,0046               +0057,0944               -0131,4677               +0187,0688               +0590,7659
+0406,9344               +0428,8487               -0029,4571               -0134,9297               +0100,2116               +0561,9303
+0436,4628               +0352,0722               -0008,5807               -0155,9850               +0069,8035               +0544,8090
+0397,3363               +0292,7430               -0014,4122               -0145,0374               +0080,3163               +0583,9786
+0409,2094               +0365,4120               -0020,9747               -0136,7230               +0067,7274               +0542,8518
+0451,2467               +0360,8570               -0012,8169               -0182,9164               +0041,3602               +0526,5410
+0431,9202               +0326,5839               -0010,8551               -0242,1764               +0059,9731               +0504,0395
+0402,3365               +0250,7052               -0021,8779               -0226,8466               +0070,5446               +0428,2865
+0357,4929               +0138,5028               -0028,1500               -0197,5937               +0068,2696               +0274,8773
+0414,8298               +0252,2900               -0039,0854               -0168,0033               +0077,2594               +0187,0056
+0459,5273               +0281,7783               -0020,0815               -0149,4004               +0120,0488               +0222,0714
+0541,5065               +0272,1058               -0035,4177               -0140,6413               +0161,4702               +0209,6505
+0513,5546               +0321,0684               -0069,8702               -0114,6295               +0166,5764               +0189,7514
+0563,9748               +0343,8647               -0079,3064               -0095,2699               +0138,3715               +0199,4564
+0538,0295               +0362,2123               -0064,1380               -0085,5376               +0144,4497               +0307,8406
+0609,0994               +0298,2472               -0074,2028               -0132,2655               +0150,4034               +0372,0647
+0589,4050               +0312,1568               -0166,2713               -0165,3130               +0126,8894               +0393,8427
+0581,7381               +0286,8455               -0166,2568               -0126,2603               +0103,6443               +0474,4077
+0548,4510               +0302,0256               -0181,7744               -0137,6550               +0104,8094               +0465,9499
+0438,3712               +0254,0274               -0192,7832               -0108,3115               +0179,2782               +0488,1142
+0465,6386               +0351,6517               -0197,0194               -0151,8348               +0158,3131               +0525,3501
+0465,3844               +0503,2974               -0213,5816               -0145,7135               +0157,8012               +0547,8560
+0535,6805               +0534,1776               -0211,9008               -0101,8702               +0227,3506               +0505,3675
+0613,2170               +0520,1840               -0184,2937               -0094,8631               +0262,7993               +0479,7745
+0590,3681               +0521,0187               -0273,6405               -0061,4537               +0215,9697               +0430,1830
+0540,8054               +0489,5614               -0262,8332               -0078,4630               +0179,0393               +0456,5589
+0538,3919               +0500,7932               -0273,5609               -0082,2501               +0253,7185               +0554,0363
+0574,7119               +0556,6575               -0217,4443               -0072,9075               +0261,5342               +0607,8053
+0563,8445               +0547,9187               -0209,7154               -0029,8092               +0219,6806               +0624,9381
+0546,8659               +0527,5730               -0186,2626               +0041,9058               +0152,0258               +0673,3110
+0573,4919               +0494,4803               -0224,0952               -0000,7754               +0163,5245               +0751,4141
+0504,1971               +0439,1823               -0220,2977               -0037,7659               +0124,8471               +0767,0172
+0576,8469               +0460,3949               -0197,2499               -0070,9756               +0101,8188               +0809,8966
+0560,8450               +0433,3845               -0242,2551               -0086,6693               +0114,1407               +0765,3117
+0556,4531               +0449,1393               -0274,2519               -0067,0082               +0141,9529               +0673,2149
+0495,5011               +0472,0111               -0292,0214               -0013,3097               +0178,6674               +0548,6541
+0497,0678               +0491,7422               -0287,1076               -0055,9073               +0201,2599               +0480,4665
+0499,1612               +0481,7058               -0304,8901               -0035,8767               +0187,8026               +0491,2516
+0511,3800               +0562,7458               -0340,8961               -0026,5262               +0235,1420               +0445,5701
+0522,3938               +0469,9691               -0324,7040               -0011,2211               +0270,4986               +0396,4489
+0527,7785               +0462,6209               -0352,8526               +0015,4492               +0272,7978               +0407,0296
+0589,3946               +0506,3976               -0372,2312               +0001,0946               +0305,9880               +0458,2073
+0588,2488               +0508,0283               -0361,3774               +0022,5158               +0352,9963               +0480,3398
+0631,5726               +0444,7056               -0375,0684               +0032,2769               +0330,5097               +0461,8009
+0656,3849               +0431,1508               -0390,5671               +0041,8884               +0324,2684               +0472,2388
+0640,8084               +0377,2226               -0344,5082               -0002,6435               +0359,7214               +0521,8623
+0671,9255               +0341,2382               -0391,8357               +0034,2287               +0343,9068               +0549,1729
+0681,1224               +0356,1131               -0366,9874               +0025,8358               +0309,2173               +0651,6420
+0668,8755               +0440,5444               -0347,8124               +0005,1880               +0276,4140               +0608,8203
+0611,2270               +0422,7462               -0370,7360               -0031,7243               +0303,3275               +0636,1978
+0521,5946               +0480,6212               -0379,9756               -0026,8117               +0339,9408               +0614,1709
+0496,2627               +0533,3558               -0389,7250               +0002,0672               +0312,2756               +0539,5553
+0510,7949               +0552,6197               -0401,3747               +0036,5771               +0301,8470               +0550,1659
+0516,7316               +0500,8944               -0358,5058               +0023,5729               +0283,2278               +0604,6600
+0559,8485               +0505,4472               -0332,4985               -0029,1920               +0237,3833               +0556,1207
+0499,3878               +0513,9535               -0387,3838               -0031,4821               +0180,5523               +0554,3212
+0512,1375               +0550,2311               -0400,1545               -0027,3268               +0148,2317               +0610,1013
+0521,9322               +0512,6532               -0394,4746               -0066,0220               +0147,3461               +0661,6714
+0529,7913               +0496,8195               -0377,6876               -0091,5338               +0073,2857               +0723,4040
+0579,3193               +0491,5806               -0346,4963               -0091,9229               +0042,5911               +0736,7910
+0598,7301               +0533,4385               -0371,2591               -0073,4557               +0036,2911               +0723,6162
+0554,2283               +0493,6278               -0391,3620               -0038,3616               +0066,5139               +0715,5943
+0455,0755               +0524,2063               -0347,8862               -0021,5304               +0084,4643               +0581,0398
+0385,0917               +0521,0977               -0325,7959               -0091,5540               +0050,5486               +0488,4425
+0399,8353               +0510,2633               -0332,5514               -0113,3776               +0088,2829               +0451,1795
+0417,0292               +0454,9448               -0323,3410               -0080,3947               +0116,3247               +0338,4169
+0375,7293               +0358,2984               -0262,7712               -0099,6935               +0132,5083               +0287,0956
+0416,5771               +0361,6923               -0307,0273               -0088,4145               +0100,1944               +0309,4364
+0434,6610               +0398,9593               -0310,9985               -0099,4150               +0131,9706               +0330,7694
+0456,6594               +0368,4102               -0318,6994               -0084,3566               +0154,5186               +0342,1583
+0397,4009               +0369,8933               -0203,3141               -0102,2643               +0157,6676               +0283,9789
+0404,6939               +0452,2102               -0206,7798               -0130,1875               +0117,1572               +0307,0003
+0361,3992               +0465,5390               -0214,6396               -0176,8311               +0138,1200               +0336,5757
+0307,4642               +0485,7761               -0252,5032               -0212,4894               +0143,2250               +0393,3938
+0296,5780               +0510,4619               -0295,8683               -0223,5451               +0153,4401               +0409,7290
+0264,1393               +0491,9763               -0336,5907               -0231,5774               +0146,2770               +0454,4442
+0244,1209               +0459,4191               -0358,4435               -0231,3850               +0218,0640               +0349,9960
+0233,4595               +0474,3794               -0389,5554               -0125,7331               +0288,7024               +0317,8765
+0283,3316               +0514,2776               -0387,4456               -0116,7261               +0277,6445               +0349,4661
+0333,6536               +0498,4431               -0382,7747               -0066,2576               +0310,1804               +0360,2687
+0343,2855               +0445,5903               -0336,6202               -0050,1682               +0335,1248               +0413,9484
+0340,3875               +0413,4919               -0354,3615               -0012,7419               +0353,1003               +0396,8366
+0380,3826               +0488,1111               -0311,8780               -0023,0624               +0314,7307               +0359,8284
+0417,3641               +0520,5724               -0313,7929               -0061,4293               +0302,1649               +0389,9491
+0502,4349               +0473,8522               -0311,4657               -0043,5849               +0288,8640               +0523,4027
+0501,4095               +0453,9103               -0331,1069               -0052,8805               +0235,3999               +0546,6889
+0475,6422               +0539,2301               -0326,8223               -0080,4223               +0234,7575               +0591,5778
+0422,8749               +0422,9938               -0336,1268               -0093,5879               +0251,3037               +0574,1345
+0363,1660               +0374,0498               -0325,1289               -0111,9022               +0324,0830               +0534,8920
+0389,2940               +0387,0939               -0364,0891               -0130,6886               +0319,9582               +0487,6046
+0401,8878               +0432,6089               -0305,8272               -0121,5811               +0318,0481               +0431,9740
+0489,8207               +0435,0879               -0320,9942               -0049,5349               +0348,6827               +0408,3642
+0485,9742               +0467,1996               -0333,8356               -0091,2099               +0376,3604               +0333,3056
+0485,0396               +0485,7987               -0322,7521               -0100,6183               +0389,4535               +0270,3680
+0499,3323               +0451,5974               -0310,1034               -0109,5673               +0340,8949               +0336,9045
+0561,1394               +0467,3294               -0329,7419               -0098,3848               +0273,0669               +0440,7370
+0464,7379               +0402,3626               -0329,2787               -0093,1970               +0307,4278               +0487,7656
+0394,5050               +0340,8055               -0310,4279               -0122,5223               +0283,4928               +0487,7865
+0371,9012               +0282,9885               -0366,5344               -0077,1627               +0194,8977               +0458,2485
+0421,9992               +0235,6028               -0335,9007               -0052,4262               +0246,6979               +0498,0205
+0428,1726               +0247,1807               -0298,3218               -0107,3532               +0248,7103               +0529,7122
+0431,9919               +0306,6676               -0304,3342               -0070,3429               +0218,5034               +0546,5160
+0466,8803               +0305,0309               -0344,6483               -0062,5962               +0217,5138               +0519,5745
+0461,9814               +0304,9318               -0353,6597               -0065,3134               +0276,3399               +0493,8729
+0511,3600               +0309,6126               -0381,5542               -0089,1498               +0271,2543               +0412,3916
+0577,5958               +0279,2409               -0433,8459               -0106,3294               +0269,4323               +0390,3602
+0590,4330               +0268,7720               -0407,2976               -0101,6312               +0275,8498               +0430,8659
+0542,8089               +0193,0168               -0381,0007               -0121,8432               +0339,7941               +0456,2415
+0596,6536               +0137,5764               -0368,1196               -0092,9844               +0340,3287               +0330,2531
+0577,9129               +0214,4482               -0404,4347               -0093,5470               +0341,4682               +0257,6567
+0529,4719               +0218,4117               -0433,3418               -0035,6454               +0292,0755               +0277,3790
+0505,8595               +0274,7960               -0433,0252               -0008,4947               +0285,8432               +0392,1496
+0552,1238               +0270,9901               -0398,1499               +0069,3059               +0247,5866               +0407,9365
+0564,8680               +0317,5445               -0394,1525               +0097,5113               +0208,5205               +0397,4669
+0489,8192               +0370,2236               -0429,0811               +0087,7826               +0230,0912               +0436,3568
+0469,4861               +0293,3518               -0446,5952               +0101,1955               +0244,5469               +0446,6502
+0440,1755               +0272,4445               -0464,9689               +0099,0002               +0256,7957               +0328,2342
+0351,0497               +0299,7253               -0432,4971               +0115,7819               +0235,6172               +0230,4280
+0311,0845               +0288,9644               -0440,2036               +0072,9406               +0279,3447               +0192,1804
+0297,7046               +0263,2350               -0424,9752               +0082,8986               +0355,9277               +0084,5296
+0350,7188               +0300,3551               -0443,2502               +0038,2420               +0378,0450               -0011,4128
+0348,3498               +0309,1840               -0370,7744               +0019,2295               +0376,8953               +0053,2109
+0315,2274               +0350,7375               -0354,8085               +0095,9643               +0343,4166               +0153,9709
+0238,2326               +0340,0281               -0309,7383               +0051,9443               +0376,4086               +0233,3187
+0161,4384               +0386,1661               -0344,5614               +0062,2907               +0376,9154               +0220,0217
+0125,1695               +0393,7413               -0314,4671               +0038,5476               +0351,5570               +0188,7802
+0157,1867               +0408,8525               -0298,3247               -0085,6320               +0351,9475               +0314,4752
+0190,6041               +0417,8771               -0265,1349               -0091,6772               +0334,3987               +0337,7724
+0222,8000               +0429,1342               -0214,9663               -0080,4832               +0299,3007               +0306,5405
+0176,5843               +0397,5760               -0212,9687               -0105,4227               +0320,7864               +0296,0520
+0205,0550               +0368,5745               -0211,1618               -0122,5373               +0336,4531               +0262,4839
+0193,2165               +0319,2292               -0211,8525               -0129,9353               +0383,3097               +0226,3741
+0290,9794               +0331,5772               -0239,0564               -0123,7938               +0408,3675               +0215,8193
+0308,8333               +0287,5362               -0151,2905               -0145,9152               +0399,4926               +0185,2954
+0238,7098               +0310,5855               -0172,1412               -0137,6794               +0447,2349               +0151,6383
+0187,1416               +0376,3113               -0182,5841               -0165,9464               +0496,6801               +0103,9366
+0204,9310               +0365,5153               -0177,2325               -0146,0367               +0403,6261               +0130,7269
+0278,6328               +0365,2478               -0160,8399               -0149,8169               +0391,2904               +0153,5381
+0269,8050               +0333,5470               -0207,2523               -0141,9866               +0389,2702               +0231,9934
+0287,9413               +0309,8516               -0193,0683               -0175,0993               +0361,3325               +0303,9575
+0271,2351               +0369,5001               -0185,9676               -0143,7841               +0329,5060               +0265,2359
+0281,8248               +0328,6219               -0237,5637               -0168,2662               +0310,0074               +0295,6877
+0410,3434               +0383,6679               -0245,4638               -0205,6756               +0338,0451               +0278,4590
+0446,2892               +0377,5307               -0224,2283               -0205,6413               +0347,4698               +0222,7813
+0438,0728               +0366,0594               -0213,6908               -0198,7977               +0347,8919               +0185,8002
+0461,3974               +0337,9564               -0193,5522               -0163,5729               +0424,6692               +0133,3424
+0435,3519               +0276,2857               -0211,7185               -0138,4209               +0424,1905               +0052,8528
+0401,9957               +0306,3295               -0177,4903               -0152,1140               +0431,0605               +0018,5630
+0301,7890               +0411,1075               -0155,6143               -0121,7018               +0395,5152               +0068,5602
+0305,0616               +0373,4867               -0160,9731               -0086,8599               +0306,0242               +0114,7082
+0263,7548               +0405,5277               -0137,9259               -0106,1006               +0336,2428               +0135,4542
+0285,0242               +0406,5235               -0135,5700               -0112,0078               +0268,5975               +0186,3706
+0321,5543               +0359,1312               -0103,0537               -0053,8759               +0225,3342               +0199,1816
+0364,1165               +0279,0525               -0083,7017               +0030,0007               +0230,5547               +0328,3047
+0398,8263               +0230,9304               -0084,8678               +0027,9110               +0284,4316               +0349,4525
+0342,2445               +0178,4367               -0139,9536               +0125,3957               +0286,2522               +0435,4903
+0289,3198               +0188,2777               -0176,7347               +0132,3856               +0285,2233               +0438,0714
+0274,0713               +0236,6866               -0238,7613               +0149,9655               +0346,0667               +0435,6336
+0312,5376               +0252,5061               -0259,5580               +0150,7481               +0342,2408               +0410,7403
+0301,4908               +0238,7797               -0319,2770               +0175,4428               +0259,8518               +0398,4030
+0265,3809               +0207,4578               -0295,3056               +0246,4848               +0260,7960               +0440,5413
+0299,3144               +0195,0651               -0316,2423               +0232,4194               +0304,2365               +0432,5598
+0226,5817               +0203,9424               -0302,1549               +0224,7295               +0354,4298               +0379,9944
+0281,1392               +0216,0397               -0345,6378               +0233,8964               +0246,1271               +0395,7957
+0284,3015               +0297,2790               -0387,5708               +0183,7076               +0189,2022               +0480,8605
+0312,2830               +0255,8328               -0383,2709               +0215,0704               +0159,7513               +0538,2972
+0278,2647               +0273,7932               -0384,1131               +0192,0438               +0125,4031               +0570,5180
+0284,0071               +0280,7097               -0400,5041               +0188,3044               +0054,6029               +0619,2103
+0250,5005               +0303,5619               -0367,1726               +0171,7564               +0067,2099               +0623,4382
+0193,2951               +0274,3253               -0379,7405               +0205,1955               +0037,6369               +0690,1401
+0115,4898               +0255,9125               -0378,2533               +0223,5096               +0101,1668               +0666,8696
+0145,0151               +0310,7482               -0389,2439               +0243,1245               +0024,0044               +0587,3072
+0107,8478               +0305,5255               -0332,1455               +0195,5222               +0030,2279               +0550,5950
+0215,7757               +0317,3088               -0354,0252               +0213,8293               +0023,9191               +0460,4738
+0276,7775               +0307,8312               -0360,2829               +0191,7366               +0074,7383               +0349,4430
+0301,2568               +0228,4794               -0344,1265               +0200,0382               +0061,8159               +0374,2834
+0327,0367               +0184,7464               -0307,8764               +0217,1993               +0089,4772               +0425,6228
+0324,7249               +0252,3751               -0321,0973               +0268,5345               +0119,6470               +0375,9734
+0285,8525               +0278,9295               -0313,5067               +0290,0524               +0132,4276               +0364,0909
+0354,4726               +0237,2616               -0335,5520               +0280,1134               +0101,1632               +0384,8179
+0441,9052               +0305,1081               -0303,5141               +0274,8110               +0106,8754               +0419,6604
+0434,4861               +0429,6187               -0333,5829               +0256,6627               +0077,7806               +0492,3668
+0418,2156               +0425,0460               -0331,0581               +0275,9631               +0059,3172               +0519,0753
+0444,4037               +0402,3460               -0303,4566               +0239,1047               +0046,3963               +0473,4948
+0475,2410               +0413,6323               -0346,2000               +0283,5638               +0040,6643               +0456,1856
+0522,2058               +0419,3309               -0378,9258               +0309,9518               +0095,6718               +0470,0401
+0553,9385               +0376,7223               -0343,9259               +0349,5757               +0119,7653               +0442,0044
+0587,7254               +0421,0151               -0308,4102               +0317,1154               +0157,9276               +0379,6411
+0606,7304               +0503,8458               -0305,8502               +0310,8586               +0189,6595               +0395,0510
+0578,9193               +0551,3129               -0344,1939               +0286,4724               +0213,3245               +0337,1684
+0577,8687               +0534,7284               -0341,3580               +0325,3040               +0203,8781               +0396,6078
+0584,7226               +0572,2691               -0334,1975               +0305,2726               +0218,0731               +0415,0988
+0584,0669               +0522,7735               -0323,8284               +0359,3770               +0193,0938               +0462,5548
+0575,9093               +0528,2707               -0265,3769               +0323,1565               +0146,9564               +0501,9489
+0582,7994               +0494,0715               -0246,6472               +0337,5689               +0125,3347               +0442,2864
+0637,4031               +0454,9896               -0267,7524               +0340,3400               +0146,8232               +0462,5852
+0683,3689               +0430,4098               -0245,7776               +0361,2211               +0162,3630               +0490,4726
+0710,4790               +0456,2098               -0219,6557               +0344,2887               +0187,9125               +0417,1984
+0636,8324               +0449,2005               -0216,9114               +0357,5248               +0178,7410               +0326,3176
+0593,5397               +0440,2202               -0278,6788               +0315,1076               +0240,2133               +0349,1110
+0557,7171               +0423,5517               -0248,7854               +0322,1529               +0309,8500               +0322,1197
+0419,7939               +0380,9798               -0292,2245               +0184,0548               +0215,0150               +0183,4606
+0358,4688               +0321,3746               -0273,7761               +0208,4716               +0167,5267               +0101,2160
+0348,2086               +0378,8123               -0195,2471               +0189,6884               +0245,8309               +0127,7426
+0358,2833               +0418,9224               -0194,2183               +0238,2066               +0312,9586               +0116,2436
+0363,3758               +0533,1526               -0160,4969               +0171,7604               +0283,4735               +0195,6436
+0351,4289               +0539,5528               -0193,6121               +0152,1439               +0248,1904               +0243,7141
+0323,6453               +0532,5037               -0240,1422               +0101,0241               +0302,8614               +0296,4024
+0326,4767               +0465,2241               -0250,5380               +0104,2604               +0281,5439               +0329,0194
+0313,3401               +0468,5182               -0253,7887               +0114,9337               +0291,9863               +0320,9869
+0298,1615               +0489,2061               -0272,1461               +0107,9979               +0341,1594               +0363,1730
+0334,9664               +0494,9510               -0298,8727               +0162,0034               +0413,5935               +0329,4384
+0316,2296               +0546,4708               -0308,4725               +0165,0008               +0447,1188               +0253,3318
+0324,2733               +0502,9184               -0238,2076               +0158,0260               +0450,2135               +0229,7407
+0339,7088               +0493,4818               -0245,4464               +0124,1644               +0493,5111               +0234,0510
+0344,6061               +0481,0556               -0244,7727               +0165,2853               +0544,1172               +0193,4747
+0343,2225               +0446,1731               -0326,3851               +0212,8803               +0545,8927               +0194,2776
+0333,0058               +0378,0305               -0282,4626               +0232,7428               +0503,1550               +0180,2498
+0286,6145               +0501,9835               -0296,0472               +0229,5991               +0453,6581               +0205,7633
+0250,8216               +0571,9068               -0298,7915               +0223,6191               +0471,1439               +0210,8513
+0270,6833               +0534,7641               -0321,8755               +0245,9300               +0389,9067               +0197,9898
+0300,9435               +0465,3120               -0322,8312               +0199,7280               +0341,9179               +0249,4918
+0289,4174               +0488,6783               -0313,6411               +0139,7144               +0341,5876               +0334,0231
+0229,7627               +0448,3278               -0286,1291               +0174,4221               +0377,2962               +0387,7512
+0192,8471               +0449,9003               -0263,9844               +0174,8751               +0420,0555               +0290,2560
+0089,7097               +0400,0583               -0262,5452               +0176,8626               +0436,1863               +0254,4038
+0095,2593               +0344,9188               -0242,3102               +0171,5464               +0429,6408               +0132,3925
+0093,5782               +0358,8116               -0217,2601               +0151,7944               +0464,6865               +0066,2607
+0102,8417               +0390,4591               -0182,6185               +0177,8702               +0497,9943               +0023,7093
+0077,0043               +0357,2281               -0179,5145               +0181,1511               +0460,3636               -0009,2919
+0091,6476               +0353,0250               -0089,0551               +0214,2478               +0518,3171               +0060,9781
+0137,4318               +0359,2846               -0068,3758               +0187,6291               +0522,8633               +0119,0585
+0105,2299               +0439,5970               -0129,8912               +0183,4645               +0459,3699               +0097,2091
+0103,4311               +0279,8235               -0088,3478               +0118,2358               +0369,8559               +0115,4779
+0129,9925               +0275,7105               -0049,7047               +0028,7687               +0354,8794               +0173,7009
+0069,3889               +0355,8907               +0006,3102               +0040,6880               +0369,1708               +0211,0047
+0015,0047               +0412,4341               -5419,3848               -5533,6223               -11210,7511              -11442,7992
-0001,7269               +0285,1223               -2466,8481               -2534,7597               -4128,5055               -4279,1216
+0082,3998               +0258,6411               -0627,0211               -0721,4502               -0790,2182               -0841,6433
+0090,6840               +0311,8829               -0008,2820               -0098,2644               +0241,7198               +0120,2058
-0033,3209               +0328,5341               -0169,8832               -0265,6409               +0451,8153               +0313,6952
+0012,8047               +0365,6519               +0114,3394               +0064,7312               +0618,1014               +0400,8643
+0080,6897               +0408,4556               +0224,0070               +0158,0188               +0685,7453               +0511,3410
+0214,8263               +0405,2663               +0271,4943               +0188,0066               +0683,2558               +0509,0603
+0229,1841               +0331,2988               +0306,0897               +0223,4240               +0663,6888               +0517,3474
+0272,3759               +0338,3150               +0289,5146               +0241,2254               +0624,1006               +0542,9860
+0307,9045               +0283,1959               +0278,2762               +0272,7765               +0688,2459               +0567,9582
+0278,1252               +0202,1135               +0269,1857               +0308,9366               +0643,7692               +0578,6970
+0248,5121               +0165,3947               +0310,7103               +0318,2519               +0632,8799               +0682,3449
+0185,4779               +0224,5123               +0351,2461               +0346,3769               +0688,5447               +0835,5206
+0253,1487               +0218,9877               +0521,8511               +0509,6422               +0811,7381               +1043,0429
+0210,0725               +0164,1491               +0598,5158               +0577,2047               +0879,5899               +1098,4927
+0225,7570               +0168,7008               +0662,4546               +0597,7703               +0930,9031               +1224,5872
+0176,2719               +0111,8423               +0781,1419               +0687,6741               +1105,7083               +1317,9183
+0156,2035               +0081,9731               +0969,0471               +0900,0480               +1294,3553               +1375,7992
+0095,2402               +0070,4696               +1185,3128               +1118,8698               +1474,1148               +1440,6611
+0116,2111               +0105,4734               +1429,1657               +1337,2517               +1699,9733               +1570,6675
+0165,4598               +0075,6182               +1572,5506               +1536,5086               +1915,6453               +1793,3525
+0212,1101               -0004,5698               +1780,0908               +1777,6030               +2123,9974               +2001,9704
+0308,0277               -0027,0785               +2066,0105               +2093,9776               +2270,0267               +2190,2520
+0308,8908               -0016,3347               +2389,2146               +2404,2604               +3022,7967               +3019,7536
+0287,9504               -0026,0722               +2706,6503               +2738,4460               +3052,8725               +3020,9197
+0294,0521               +0020,0645               +3244,9709               +3263,5887               +3048,8293               +3059,1414
+0308,9759               -0010,6082               +3737,7222               +3803,3738               +3230,9378               +3255,6304
+0337,4004               -0034,7077               +3782,2351               +3820,3825               +3452,9959               +3478,9365
+0352,5681               -0001,2957               +3943,9157               +4027,5316               +3726,3209               +3790,9026
+0286,0723               -0032,6557               +4193,5281               +4281,6661               +3920,4568               +3999,6778
+0249,2216               -0069,5166               +4434,2222               +4556,9123               +4109,5670               +4217,3228
+0244,2000               -0117,2254               +4692,0048               +4776,4347               +4374,6198               +4475,6616
+0327,6653               -0101,5637               +4927,0720               +4996,6844               +4660,7001               +4899,0907
+0354,5132               -0091,9326               +5161,6471               +5295,4866               +4919,6610               +5119,3423
+0336,7982               -0117,8535               +5346,9953               +5540,8391               +5101,5502               +5357,3936
+0281,7074               -0105,1767               +5557,0757               +5749,7509               +5275,9253               +5635,5043
+0256,2984               -0224,2978               +5709,8854               +5917,7377               +5457,4907               +5890,8691
+0239,4953               -0280,2835               +5822,1627               +6151,7892               +5576,1528               +6139,4444
+0257,5577               -0160,6078               +5911,7667               +6351,7827               +5683,0459               +6345,4257
+0223,8837               -0148,0685               +6092,5419               +6520,9266               +5763,3716               +6608,3472
+0227,8803               -0107,5409               +6187,9495               +6680,4917               +5876,4926               +6782,1969
+0253,2603               -0052,3431               +6234,1091               +6786,8807               +5960,1427               +6965,7536
+0224,2097               -0099,2223               +6271,3901               +6928,5343               +6082,5060               +7149,1928
+0189,3974               -0168,4777               +6344,9767               +7010,6012               +6139,3654               +7226,3007
+0179,8905               -0164,1535               +6393,3729               +7082,7251               +6273,8213               +7160,4836
+0191,9001               -0072,3087               +6381,6120               +7174,5819               +6281,8898               +7118,4099
+0096,8950               -0036,2294               +6379,1484               +7216,1306               +6247,8305               +7089,9234
+0100,2029               -0071,6198               +6394,5592               +7300,3563               +6223,1611               +7138,7591
+0201,3532               -0065,3915               +6435,2564               +7348,7279               +6275,3623               +7260,3450
+0275,7818               -0043,2549               +6507,5795               +7394,3140               +6190,6879               +7333,6637
+0323,1478               -0020,8132               +6526,7162               +7359,7284               +6107,9903               +7370,3149
+0344,8921               +0050,6770               +6430,0225               +7460,8281               +6057,1256               +7295,2233
+0340,7788               +0135,0135               +6321,9753               +7492,4071               +6048,2442               +7349,1036
+0292,8468               +0079,7019               +6450,7758               +7357,7412               +5930,6400               +7338,6358
+0299,3471               -0040,9564               +6720,4661               +7336,1353               +5953,9976               +7312,5002
+0350,7910               -0005,8798               +6956,7538               +7567,1158               +6108,3549               +7375,3728
+0402,5469               -0035,1542               +7050,4274               +7743,3465               +6206,4900               +7332,8632
+0321,6638               -0019,1939               +7050,8765               +7882,9875               +6191,8618               +7177,9318
+0378,1970               +0010,7462               +6890,1340               +7864,4556               +6139,6233               +7148,4695
+0362,0245               +0088,9447               +6651,4636               +7701,6205               +6125,7576               +7107,3372
+0352,4572               +0162,2487               +6452,9974               +7543,4094               +6050,2019               +6930,9407
+0353,8037               +0107,6488               +6229,6102               +7332,9830               +5961,2949               +6767,0798
+0394,1125               +0056,1083               +6015,0233               +7075,1536               +5834,7910               +6593,2849
+0320,9189               +0116,6008               +5783,2230               +6884,3837               +5699,3299               +6517,1874
+0382,2335               +0182,0671               +5516,8501               +6755,6158               +5495,6305               +6382,7445
+0379,5046               +0291,4042               +5270,5912               +6552,1893               +5372,9619               +6273,2658
+0400,4037               +0247,3254               +5006,5682               +6381,7925               +5167,5109               +6115,0226
+0281,2762               +0197,2982               +4698,9873               +6240,6696               +4920,6146               +5818,3403
+0226,6852               +0258,5674               +4427,4145               +6022,7987               +4638,1713               +5556,4015
+0213,9033               +0240,3909               +4167,5238               +5768,7212               +4379,7099               +5209,9941
+0240,3580               +0261,7021               +3917,8108               +5459,1134               +4069,6602               +4897,9789
+0244,2372               +0268,3962               +3619,7226               +5114,3182               +3756,4000               +4324,2020
+0332,5177               +0290,3991               +3350,4830               +4700,3130               +3417,2509               +3740,5877
+0350,6157               +0288,1024               +3066,5160               +4302,7988               +3074,8832               +3239,4648
+0421,6595               +0272,9691               +2790,5262               +3898,8368               +2735,3753               +2827,4293
+0474,0814               +0298,8296               +2528,3693               +3602,3866               +2445,8356               +2390,4947
+0433,6329               +0364,7487               +2274,8556               +3234,3154               +2043,8681               +2002,2169
+0323,6327               +0394,7303               +2014,6509               +2958,6815               +1676,6976               +1594,1469
+0330,4761               +0423,4134               +1806,1178               +2656,2365               +1330,4394               +1195,0259
+0261,8589               +0417,4663               +1555,2017               +2272,1648               +1012,3410               +0743,7686
+0205,9817               +0310,0679               +1332,5122               +1989,9486               +0656,2590               +0399,0838
+0193,7783               +0238,2270               +1036,7721               +1659,7402               +0328,9971               -0098,6364
+0196,1431               +0301,3963               +0788,3316               +1321,3151               -0005,3148               -0508,0387
+0083,9263               +0310,0238               +0493,4859               +0974,0023               -0400,7634               -0879,7841
+0030,6841               +0287,9519               +0217,1984               +0648,1378               -0743,5906               -1324,6095
+0056,9946               +0322,8494               -0066,2891               +0200,6806               -1024,0707               -1688,5847
+0115,6352               +0405,2750               -0303,4777               -0158,2790               -1303,4889               -1921,8594
+0058,5215               +0352,0908               -0547,4619               -0585,4747               -1522,2332               -2226,0529
+0078,8543               +0329,8289               -0826,5511               -0999,5066               -1848,0035               -2515,4640
+0065,6257               +0416,8704               -1131,7016               -1380,9573               -2134,7920               -2802,6276
+0045,2695               +0395,7720               -1392,1966               -1750,1391               -2392,4446               -3020,4661
+0017,1008               +0338,1525               -1624,4713               -2063,6983               -2616,0292               -3324,8177
+0045,3845               +0319,8525               -1820,2602               -2346,5140               -2898,9690               -3665,6539
+0011,7778               +0321,6767               -1985,9728               -2587,2654               -3129,8360               -3955,2000
-0031,4236               +0247,9263               -2183,1776               -2855,6056               -3356,6285               -4218,4995
-0012,4015               +0244,9680               -2414,8788               -3115,9603               -3538,8030               -4544,7543
+0013,0794               +0352,8292               -2581,7940               -3309,2603               -3789,4173               -4809,7961
+0031,1776               +0430,0181               -2773,5735               -3485,5004               -3940,2503               -5126,4857
+0071,8691               +0413,5277               -2915,6641               -3650,0206               -4083,6607               -5522,3838
+0077,4334               +0386,1504               -3123,9951               -3824,0365               -4182,6437               -5992,4767
+0040,9008               +0327,6298               -3273,5224               -4013,2179               -4405,3738               -6392,8606
-0009,8476               +0309,2129               -3388,9360               -4147,2592               -4580,4002               -6661,6106
-0008,1212               +0274,5539               -3528,0307               -4245,2464               -4657,5292               -6922,7225
+0012,2166               +0273,3327               -3637,8642               -4439,2113               -4785,0057               -7212,9257
+0006,9696               +0314,2492               -3743,0288               -4540,2893               -4975,1993               -7534,1084
-0013,0145               +0383,7354               -3885,2458               -4743,4772               -5148,9386               -7624,8641
-0016,1583               +0329,3160               -4000,8966               -4792,6208               -5250,8533               -7776,2822
+0061,3334               +0372,0976               -4075,1889               -4989,3627               -5409,6487               -7975,9535
+0005,7639               +0343,9254               -4149,4742               -5124,0346               -5535,9531               -8236,0138
+0016,1691               +0391,0996               -4245,3978               -5226,6874               -5667,2371               -8407,3473
+0001,3515               +0402,2621               -4340,0000               -5229,2947               -5787,0859               -8607,0127
+0010,1395               +0367,6560               -4335,5842               -5290,5987               -5944,6573               -8894,5196
+0088,2868               +0359,2115               -4426,6582               -5405,1497               -6145,3958               -9039,9489
+0081,2474               +0367,0543               -4481,3756               -5494,4984               -6296,7759               -9155,2014
+0131,5083               +0297,0171               -4511,8683               -5556,1443               -6408,9061               -9431,0763
+0096,9103               +0284,2744               -4550,0466               -5636,9839               -6613,0180               -9661,6044
+0137,1961               +0275,2644               -4585,3963               -5708,5540               -6765,9970               -9816,9160
+0094,4549               +0305,3978               -4631,1007               -5767,4431               -6960,2833               -9874,1859
+0050,9320               +0255,1693               -4664,2683               -5864,7911               -7060,2541               -9999,5988
+0011,3265               +0222,2839               -4578,8530               -5880,4509               -7276,0657               -10130,9739
-0046,3259               +0151,6032               -4533,9114               -5901,5451               -7487,9947               -10203,7713
-0042,3174               +0108,3127               -4498,5438               -5892,6001               -7686,4584               -10201,1164
-0004,6252               +0117,3016               -4518,1330               -5839,2525               -7843,4613               -10174,5096
+0019,0320               +0150,2875               -4479,2619               -5734,3980               -8032,9289               -10224,6132
+0037,5520               +0169,3490               -4419,7317               -5722,1701               -8077,2142               -10238,7248
-0021,7325               +0114,8727               -4279,4772               -5661,6808               -8143,2906               -10463,1152
-0047,5243               +0047,4784               -4209,4694               -5587,8071               -8114,2788               -10548,8923
-0038,9772               +0017,9831               -4019,9827               -5470,2697               -8130,6587               -10600,5806
-0062,8781               +0064,8533               -3878,8644               -5365,5060               -8106,0000               -10651,4498
-0050,3303               +0002,6359               -3664,7533               -5242,9274               -8006,1631               -10582,6474
-0090,9162               -0034,0538               -3529,5820               -5078,2243               -7926,4989               -10507,9097
-0092,8603               -0046,6846               -3366,9052               -4865,4091               -7873,4994               -10476,4630
-0081,6665               -0069,6767               -3206,2440               -4652,6243               -7771,0540               -10269,6603
-0026,5883               -0123,5791               -3027,0011               -4446,9430               -7650,0289               -10021,0298
+0071,6517               -0113,0036               -2875,8141               -4249,3927               -7473,8085               -9849,7980
+0156,9787               +0048,2969               -2728,8500               -4060,1130               -7296,9901               -9627,7148
+0254,3885               +0096,1484               -2609,1477               -3861,9464               -7086,4378               -9364,0921
+0214,0822               +0111,9443               -2460,6619               -3666,7920               -6837,8639               -9192,9103
+0142,6439               +0053,3143               -2373,6603               -3535,2190               -6613,7223               -9054,8926
+0188,0028               +0052,7412               -2316,3502               -3338,1440               -6367,4789               -8822,7468
+0127,6085               +0055,3247               -2208,8366               -3223,3636               -6155,6207               -8569,7190
+0112,1216               +0061,0788               -2069,5691               -3059,7351               -5900,0102               -8474,4337
+0108,6664               +0079,8867               -1987,6880               -2925,1021               -5745,5800               -8359,5697
+0084,2465               +0149,1063               -1955,0469               -2879,3688               -5608,4367               -8159,2599
+0132,5222               +0148,3175               -1933,3598               -2787,3678               -5457,1974               -7879,7188
+0122,7594               +0209,2211               -1885,2869               -2777,8530               -5304,2430               -7729,0774
+0146,3782               +0161,2098               -1898,2806               -2819,1202               -5243,5362               -7585,7661
+0096,4852               +0104,7763               -1874,1479               -2887,5924               -5161,2235               -7434,6632
+0064,0312               +0061,2675               -1870,0879               -2942,4076               -5038,7038               -7206,0511
+0100,9437               +0042,7226               -1910,9919               -2912,9226               -4903,7544               -6968,3531
+0065,0228               +0067,3313               -1922,9960               -2989,4934               -4823,3072               -6865,8632
+0033,7228               +0163,9582               -1947,9287               -3107,7298               -4684,1750               -6726,5819
-0007,9901               +0085,6053               -2070,4809               -3215,3925               -4541,6024               -6724,5884
+0042,8825               -0013,1060               -2206,8653               -3346,5975               -4469,6163               -6784,9840
+0115,9695               +0002,7656               -2313,5699               -3468,6939               -4450,2472               -6761,1028
+0185,0314               -0012,9128               -2447,9018               -3641,6622               -4361,7146               -6739,1918
+0196,4615               -0034,5456               -2642,0675               -3800,2520               -4238,6130               -6787,1421
+0230,3143               -0069,3989               -2741,4582               -3940,8842               -4168,1713               -6769,2029
+0229,4684               -0000,8424               -2795,1684               -4071,8902               -4176,3286               -6662,8528
+0223,8640               +0075,4206               -2922,1397               -4206,6556               -4158,0376               -6545,3057
+0187,5812               +0027,0608               -3013,2035               -4310,4682               -4111,8944               -6483,0457
+0231,4322               +0081,1754               -3113,5704               -4336,6094               -4101,4988               -6507,4985
+0204,7448               +0116,0328               -3178,1949               -4437,5731               -4133,5203               -6525,7998
+0160,2292               +0103,1665               -3252,2847               -4442,3791               -4144,0816               -6533,7011
+0110,5200               +0151,2057               -3323,6106               -4445,1773               -4194,2404               -6542,8339
+0104,0390               +0197,5849               -3337,2762               -4393,1213               -4247,7256               -6605,5134
+0129,5745               +0252,6918               -3368,3164               -4387,2535               -4264,7577               -6623,0401
+0179,6381               +0245,3681               -3361,6792               -4367,5612               -4272,6324               -6569,6072
+0152,7396               +0232,2451               -3361,6537               -4306,7832               -4228,4747               -6593,4833
+0134,5353               +0316,1111               -3374,5661               -4311,0210               -4196,4836               -6595,5676
+0143,0184               +0357,5924               -3400,5841               -4243,2237               -4220,2847               -6518,3072
+0185,9567               +0346,5089               -3459,6235               -4150,3880               -4164,3577               -6480,2021
+0208,7658               +0366,7757               -3380,3724               -4111,7462               -4093,3925               -6431,0170
+0216,6786               +0387,1717               -3334,4522               -4058,2104               -4112,7571               -6368,9700
+0176,8464               +0432,5940               -3318,5520               -3996,7269               -4148,0645               -6258,2354
+0157,7827               +0473,4968               -3366,9024               -3860,9748               -4076,6564               -6030,6719
+0134,0937               +0446,5658               -3330,5225               -3802,1554               -4083,0156               -5947,4203
+0124,9694               +0462,5801               -3315,9714               -3766,6612               -4082,1796               -5922,8312
+0115,4348               +0417,5617               -3325,1722               -3747,2861               -4075,8624               -5880,7003
+0014,5970               +0302,7437               -3306,0985               -3682,9799               -4074,4750               -5895,4970
+0007,4130               +0281,7711               -3274,9309               -3670,3582               -4061,1437               -5967,5338
+0016,1654               +0244,1118               -3239,3178               -3668,9792               -3996,8289               -5925,5568
-0018,1874               +0198,4289               -3182,6351               -3638,3620               -3914,3332               -5913,7456
-0056,1162               +0184,3434               -3141,8169               -3554,8911               -3757,4459               -6061,2693
-0007,5318               +0217,3721               -3006,9923               -3511,0338               -3652,6833               -5985,8003
-0021,0183               +0241,9260               -2921,0096               -3464,2005               -3629,4805               -5898,8953
-0007,6926               +0216,9542               -2843,7757               -3331,8768               -3642,3025               -5669,3548
-0031,8807               +0244,9390               -2769,5914               -3182,7871               -3617,7610               -5540,2643
+0118,4845               +0199,5010               -2632,5573               -3113,7038               -3581,6237               -5450,5760
+0105,0652               +0167,4849               -2564,2626               -3064,6807               -3590,0549               -5412,2098
+0095,8371               +0142,0821               -2493,6253               -2923,4200               -3550,2209               -5280,7203
+0084,6290               +0060,4834               -2369,2177               -2794,9725               -3450,9060               -5113,8117
+0079,1631               +0070,2681               -2243,4939               -2672,0714               -3376,7594               -5057,8560
+0082,6681               +0017,9053               -2130,9355               -2591,4792               -3351,8950               -4961,0857
+0080,9230               -0033,4922               -2040,4613               -2507,3984               -3245,7622               -4808,4781
+0045,8805               +0002,0540               -1971,5851               -2422,0519               -3193,7109               -4720,6674
+0021,5084               +0016,3408               -1860,2612               -2354,3749               -3183,1539               -4667,7837
+0093,5044               +0001,2761               -1775,5564               -2243,5937               -3179,0778               -4534,0344
+0033,1359               -0089,5302               -1683,6798               -2162,8985               -3098,7645               -4417,6648
+0006,4009               -0117,7055               -1589,7850               -2028,1835               -2982,0747               -4310,8244
-0029,0086               -0146,2639               -1469,0763               -1983,5931               -2961,2829               -4210,1959
-0021,3470               -0043,3447               -1339,5897               -1916,5332               -2976,5766               -4059,1452
+0011,9118               -0000,9691               -1272,5580               -1870,5501               -2902,6822               -3782,4571
+0006,2050               -0066,9130               -1156,3380               -1722,9028               -2864,2595               -3614,5642
+0027,2620               -0121,7328               -1053,6897               -1628,7869               -2846,0462               -3516,1759
-0035,5438               -0086,1051               -0953,6285               -1565,0802               -2826,7885               -3468,8768
-0057,4559               -0151,0139               -0943,5637               -1524,5462               -2750,9596               -3365,5914
-0071,9420               -0190,2423               -0895,3070               -1463,9949               -2712,9261               -3369,8926
-0076,5132               -0091,1165               -0868,2833               -1393,2319               -2648,5497               -3332,0497
-0083,2142               -0008,1149               -0833,6988               -1298,4219               -2527,3269               -3192,9119
-0139,4374               -0074,3478               -0761,9913               -1287,4081               -2399,3993               -3145,3855
-0181,4448               -0103,7432               -0683,4212               -1224,7675               -2301,6535               -3095,5659
-0186,3915               -0071,7576               -0691,6875               -1207,2890               -2257,0850               -2954,2319
-0221,0483               +0053,2970               -0672,4388               -1150,5716               -2196,7255               -2819,3092
-0087,5675               +0024,4020               -0692,0543               -1116,5506               -2081,6796               -2681,5172
-0080,6680               +0005,3814               -0673,4601               -1085,4651               -1978,9344               -2705,9309
-0106,6516               -0060,5885               -0659,3881               -1157,0669               -1918,5725               -2708,0040
-0105,3865               -0108,9638               -0617,5830               -1159,2307               -1877,4524               -2584,2069
-0077,0859               -0163,6420               -0626,5613               -1174,8126               -1773,3367               -2458,8607
-0079,0609               -0106,8815               -0585,9895               -1142,4974               -1680,9877               -2395,5232
-0111,0086               -0117,3493               -0646,3377               -1149,5389               -1665,3773               -2410,7237
-0132,8211               -0082,4397               -0691,6060               -1164,0821               -1594,4130               -2336,2820
-0098,5683               -0039,8970               -0729,0861               -1168,5395               -1480,3748               -2230,3614
-0080,2615               -0001,8502               -0717,9934               -1121,0738               -1420,3373               -2144,1820
-0052,4665               +0065,3500               -0703,6100               -1027,8946               -1458,0984               -2031,2914
-0007,1020               +0034,9653               -0667,9210               -1004,9678               -1443,7761               -1956,3409
-0005,9664               +0034,7262               -0648,6889               -0984,7155               -1372,5189               -1883,7534
-0098,9574               +0073,9595               -0675,8130               -0932,1725               -1391,6493               -1823,2346
-0014,4447               +0029,4361               -0729,6437               -0870,4127               -1447,7597               -1673,4474
+0031,6333               +0099,1940               -0780,5145               -0847,4233               -1420,7648               -1575,4954
-0023,4739               +0094,4013               -0831,9336               -0745,7525               -1388,8364               -1559,3588
+0017,1759               +0059,7011               -0786,9696               -0771,4474               -1429,6375               -1486,3356
+0047,4087               +0026,9075               -0771,7827               -0703,6526               -1424,1995               -1459,7773
+0074,2866               +0056,9592               -0761,6085               -0637,7988               -1380,6586               -1443,1551
+0123,2398               +0177,0667               -0716,5171               -0602,0067               -1340,8519               -1467,1326
+0108,1901               +0250,2791               -0689,9500               -0526,0937               -1273,0957               -1506,9059
+0112,3012               +0275,3919               -0691,3916               -0477,2760               -1267,5482               -1508,3284
+0084,4705               +0323,2803               -0635,9112               -0336,9332               -1248,1723               -1473,9813
+0099,3300               +0262,6618               -0573,0604               -0261,6719               -1253,8531               -1446,0352
+0123,7604               +0258,3426               -0550,1313               -0220,8251               -1268,9879               -1353,6954
+0160,8258               +0248,8665               -0551,8341               -0169,0344               -1325,7611               -1224,3433
+0160,0208               +0247,9285               -0515,8143               -0078,7879               -1280,6006               -1171,8295
+0204,5001               +0314,1150               -0443,3348               +0052,9649               -1258,2473               -1138,8627
+0280,9144               +0291,9363               -0414,9819               +0112,0177               -1246,7716               -1045,0310
+0282,3008               +0236,7379               -0355,3083               +0181,2941               -1257,4259               -0928,5530
+0291,3390               +0305,8701               -0327,9461               +0253,2112               -1192,3548               -0820,9870
+0287,3273               +0318,0780               -0274,0920               +0344,9325               -1144,3249               -0756,1557
+0284,1344               +0377,7856               -0245,7233               +0381,0629               -1080,4882               -0649,9591
+0299,3879               +0324,6223               -0191,5124               +0478,9942               -0998,5838               -0546,6039
+0298,8169               +0390,9161               -0106,6397               +0490,5517               -0886,5536               -0495,2850
+0163,4764               +0389,2346               -0034,5047               +0538,4594               -0852,3639               -0575,8300
+0141,7341               +0295,8794               +0080,8351               +0545,1695               -0831,4085               -0515,3366
+0140,9575               +0254,0209               +0159,5603               +0613,4541               -0790,5288               -0486,4012
+0055,2426               +0328,9187               +0220,1991               +0630,7524               -0690,3239               -0348,2192
+0061,7546               +0267,4517               +0301,1129               +0648,0686               -0719,8146               -0276,0006
+0083,5988               +0253,6440               +0349,9725               +0670,1539               -0724,7386               -0168,7842
+0118,6800               +0272,7493               +0404,1816               +0723,0079               -0700,4392               -0019,3238
+0126,6715               +0290,8099               +0413,5243               +0755,8224               -0681,3549               +0064,8787
+0139,6041               +0231,9293               +0539,1222               +0728,0653               -0691,0519               +0112,9072
+0128,9314               +0195,2646               +0579,7808               +0726,5410               -0681,5660               +0155,5985
+0156,6763               +0200,9088               +0640,8891               +0760,2661               -0625,4559               +0238,9451
+0115,9303               +0288,4113               +0650,1411               +0894,2974               -0576,2721               +0172,4516
+0125,5106               +0382,8138               +0738,8080               +0898,6711               -0524,6520               +0072,5978
+0137,8655               +0468,7138               +0728,5553               +0835,0586               -0425,6814               +0068,4306
+0134,1325               +0375,7790               +0769,0010               +0849,5334               -0290,8620               +0075,8742
+0141,1292               +0296,8407               +0792,9933               +0884,5983               -0270,7525               +0070,3095
+0131,0534               +0281,6000               +0835,7373               +0899,7869               -0232,4132               +0172,7793
+0123,3549               +0272,0356               +0896,0330               +0903,3545               -0215,1256               +0212,0898
+0079,6039               +0249,1291               +0956,9226               +0923,8444               -0176,1478               +0211,5033
+0081,9859               +0301,4101               +0917,3710               +0933,3369               -0146,4989               +0268,8155
+0128,7269               +0271,9138               +0936,3846               +0928,3085               -0143,8682               +0361,2591
+0135,0296               +0209,0944               +0939,9918               +1005,6330               -0137,1653               +0464,4619
+0167,9018               +0109,4227               +0969,6620               +1004,8139               -0023,4299               +0540,7006
+0108,2896               +0064,4122               +0939,7228               +1022,3741               -0039,3857               +0578,2696
+0016,8227               +0046,4249               +0930,2168               +1054,5665               +0013,1472               +0599,5408
+0020,1392               -0010,3075               +0882,6336               +1050,7301               +0074,0078               +0647,4511
+0014,7168               +0133,6315               +0929,4935               +1040,4833               +0187,2430               +0621,6241
+0042,9978               +0141,8795               +0881,7734               +1048,4425               +0232,5675               +0638,3353
+0055,3492               +0160,8827               +0908,6610               +1065,7178               +0272,8941               +0697,0304
+0001,9078               +0061,9192               +0873,4251               +1022,4610               +0348,2961               +0774,7141
-0021,2525               +0078,1892               +0894,6179               +1002,6259               +0393,0288               +0837,1282
-0026,3694               +0088,3072               +0888,8245               +1034,3623               +0426,7393               +0906,4908
-0029,5115               +0206,8142               +0852,6633               +0993,3817               +0417,6934               +0977,5592
+0109,8746               +0144,0668               +0807,1294               +0981,8044               +0409,3650               +1017,4365
+0088,3001               +0094,6349               +0839,5961               +0957,3939               +0430,8898               +1065,5237
+0054,6688               +0001,4214               +0842,5795               +0916,2095               +0425,0708               +1097,5067
+0003,2933               -0035,3644               +0814,6228               +0895,2529               +0446,6266               +1136,4700
+0030,4946               -0035,8452               +0815,7937               +0898,8167               +0460,0536               +1256,6001
+0040,7537               +0025,0016               +0841,6706               +0916,5890               +0550,4329               +1175,3502
-0013,2894               +0012,2172               +0794,3114               +0871,6067               +0570,1418               +1075,4273
+0017,0789               -0067,5566               +0700,3015               +0859,9784               +0571,2910               +1001,8188
+0036,2577               -0071,6749               +0691,0670               +0895,1504               +0657,1023               +0992,6155
+0060,7083               -0030,2032               +0678,2490               +0863,0528               +0704,1923               +0927,4922
+0094,8857               -0038,0675               +0710,9785               +0797,0440               +0735,8939               +0951,0212
+0065,3682               -0132,2672               +0749,1748               +0783,0747               +0770,1839               +0964,4736
+0018,2185               -0099,3782               +0754,3134               +0754,4472               +0777,6994               +0981,3002
+0045,8899               -0016,8312               +0721,2580               +0660,0289               +0819,1172               +1043,7323
+0084,7885               -0089,4956               +0733,7884               +0605,9214               +0797,8691               +1107,1604
+0080,2622               -0121,5562               +0725,4571               +0600,8712               +0781,6138               +1234,1230
+0085,0154               -0130,9901               +0705,3517               +0609,2382               +0825,6173               +1321,0841
+0071,4692               -0072,9030               +0689,2953               +0581,2187               +0815,7335               +1267,5421
+0063,5376               -0092,6541               +0696,9541               +0600,3816               +0790,0154               +1279,8233
+0004,1261               -0029,8990               +0687,4788               +0580,5257               +0789,3447               +1309,2117
+0033,2553               -0003,6697               +0690,0682               +0576,1927               +0841,8129               +1244,2737
+0092,2192               +0057,9909               +0696,0535               +0624,0538               +0826,9918               +1271,6063
+0065,9217               +0075,5465               +0730,6875               +0687,5401               +0828,1553               +1273,7118
+0013,4525               +0030,0461               +0683,1671               +0652,9530               +0898,7695               +1328,1082
+0010,0904               -0005,8483               +0597,6060               +0666,5684               +0925,1856               +1361,9209
+0046,0520               +0034,2711               +0578,9251               +0700,1679               +0919,1758               +1331,6232
+0107,9221               +0063,1522               +0573,1406               +0666,4884               +0922,8478               +1433,7809
+0162,4526               +0080,3111               +0619,8158               +0684,6515               +0866,5976               +1442,8696
+0111,0512               +0154,1985               +0671,5317               +0698,8640               +0881,8871               +1560,4034
+0053,7814               +0083,3483               +0671,2827               +0704,8978               +0859,0535               +1648,2546
+0083,8275               +0075,4655               +0644,9261               +0735,6855               +0853,5912               +1819,4541
+0095,7573               +0141,8736               +0568,1686               +0805,0004               +0911,6007               +1883,7444
+0030,6554               +0203,0908               +0570,3235               +0824,6968               +0958,6048               +1962,4832
+0053,2446               +0182,2050               +0520,6744               +0845,3742               +0917,6981               +1882,8722
+0078,8375               +0149,8162               +0518,3802               +0861,7819               +0965,2351               +1776,5028
+0093,2371               +0150,2035               +0523,2877               +0855,3769               +1038,4115               +1788,8017
+0142,0198               +0122,3120               +0550,7425               +0917,8887               +1107,9983               +1748,0722
+0198,0069               +0086,4132               +0578,4903               +0877,5952               +1106,4148               +1704,0153
+0127,2954               +0167,5008               +0612,9174               +0944,3110               +1156,7152               +1761,0954
+0115,5387               +0184,5097               +0597,8515               +0934,6945               +1113,7224               +1805,6489
+0137,7908               +0111,0807               +0601,7639               +0877,6330               +1066,6209               +1851,7784
+0184,0996               +0048,6423               +0574,0508               +0890,8294               +1036,2516               +1868,5956
+0153,2584               +0018,2565               +0589,8445               +0914,5716               +1063,3732               +1918,5488
+0107,4643               -0064,0185               +0543,9218               +0968,4794               +1038,3585               +1940,7008
-0003,9975               -0044,1730               +0548,8627               +0888,2922               +1061,7916               +2002,1386
-0016,4306               -0037,5082               +0563,0257               +0927,1994               +1066,2759               +2033,3256
+0081,1134               +0112,8945               +0566,6449               +0887,1073               +1090,2503               +2142,2313
+0167,8130               +0153,1257               +0584,6832               +0872,8888               +1117,0616               +2163,3227
+0203,4184               +0158,1908               +0571,6187               +0851,3414               +1135,6708               +2177,0165
+0182,0472               +0163,6296               +0537,2213               +0849,8421               +1055,1059               +2088,9261
+0174,4354               +0098,4794               +0509,9150               +0867,5562               +1115,2927               +2150,7885
+0142,3671               +0075,3538               +0510,3586               +0870,6547               +1165,2346               +2196,7108
+0155,4224               +0059,6890               +0479,8230               +0867,3716               +1119,2303               +2192,6480
+0159,3085               -0024,7584               +0495,6499               +0859,6149               +1084,0809               +2204,3588
+0089,9202               -0006,6873               +0460,6370               +0820,5999               +1094,6334               +2207,0667
+0076,2673               +0035,9226               +0461,8692               +0790,0070               +1081,7712               +2183,0261
+0097,2329               +0019,9424               +0466,1460               +0743,4630               +1044,1921               +2244,7063
+0115,3390               -0070,4052               +0461,9130               +0686,1450               +1048,9657               +2287,5238
+0019,4253               +0030,3149               +0416,3705               +0700,3462               +1085,2208               +2265,9594
-0025,5303               -0028,1771               +0421,3267               +0689,5626               +1134,4036               +2330,9374
+0005,1494               -0115,0326               +0420,6041               +0660,8349               +1145,9899               +2196,5061
+0034,9516               -0054,3870               +0418,3726               +0728,7861               +1160,0061               +2119,7603
+0067,6691               +0070,8040               +0416,5294               +0750,2701               +1230,7213               +2012,6169
+0104,8441               +0009,7806               +0456,3305               +0803,0841               +1282,2510               +1877,7147
+0116,8137               -0059,8758               +0538,9232               +0815,7843               +1267,8306               +1823,1281
+0093,7349               -0079,0643               +0619,2887               +0738,8611               +1250,7733               +1857,6094
+0058,3576               -0036,0187               +0574,1224               +0740,5691               +1298,8611               +1932,5544
+0050,1101               -0000,8337               +0573,4434               +0731,3718               +1309,7609               +1884,7037
+0053,3638               +0065,4737               +0571,5280               +0729,1321               +1278,3485               +1919,8004
+0068,8065               -0013,7582               +0576,0505               +0709,2634               +1317,1024               +1925,3231
+0031,1986               -0079,0097               +0548,2420               +0682,4019               +1325,4524               +1953,4053
+0062,8713               -0089,2393               +0530,4013               +0694,6094               +1311,3422               +2013,4114
+0087,0191               -0049,2552               +0507,8256               +0724,7014               +1317,5282               +2071,1869
+0109,3342               +0013,4033               +0532,2236               +0731,4374               +1369,8195               +2050,9212
+0051,8413               -0015,5053               +0481,0193               +0709,1041               +1426,4476               +2031,7753
+0062,9099               -0072,3516               +0482,7715               +0745,6498               +1441,7687               +2062,0506
+0028,2621               -0111,9530               +0479,6999               +0797,3664               +1448,5641               +2063,8254
+0080,9798               -0099,0544               +0527,5434               +0777,9061               +1493,7650               +2063,5362
+0068,5892               -0043,9729               +0572,5027               +0800,6047               +1535,1876               +2019,6537
+0077,7638               -0071,6457               +0589,5707               +0845,7905               +1584,5090               +1963,8979
+0060,7636               -0108,5583               +0598,1142               +0888,9739               +1563,3333               +1989,9897
+0082,4353               -0204,2524               +0629,0077               +0881,6067               +1576,1159               +2020,0356
+0140,1952               -0262,6149               +0656,9255               +0875,2072               +1462,9384               +2133,7331
+0183,0354               -0283,7266               +0629,7217               +0840,9807               +1414,7943               +2199,2517
+0200,3601               -0205,5499               +0549,1930               +0874,7517               +1361,7778               +2250,7703
+0179,4172               -0168,6326               +0550,9447               +0867,8158               +1373,0214               +2200,3570
+0121,5862               -0120,3221               +0554,9296               +0851,0572               +1382,6631               +2216,9913
+0132,7824               -0094,0522               +0589,1233               +0855,8652               +1370,2532               +2121,4383
+0216,8447               -0036,9453               +0578,1504               +0874,6830               +1378,2974               +2015,6674
+0172,7995               -0027,8393               +0571,1880               +0890,1237               +1439,6366               +1901,6571
+0149,2131               -0023,4992               +0540,7839               +0899,8862               +1519,6691               +1852,0035
+0079,8943               -0067,4185               +0519,5640               +0897,9581               +1496,8049               +1760,8675
+0046,8953               -0000,8349               +0528,2112               +0902,5869               +1434,7391               +1784,3107
+0040,4854               -0042,9882               +0564,4108               +0911,6486               +1501,1772               +1879,6972
+0056,4182               -0039,5920               +0543,2419               +0906,8868               +1464,1980               +1937,1606
+0032,7939               -0000,3118               +0518,8302               +0870,5945               +1424,6166               +1954,7352
+0028,6952               +0028,8505               +0516,2643               +0842,8587               +1407,4687               +1928,7369
+0029,3932               +0028,9861               +0456,1168               +0854,2945               +1395,8669               +1961,8460
+0031,1031               -0017,4730               +0480,1050               +0913,3220               +1339,6729               +2013,4043
+0018,7027               -0014,5719               +0489,0905               +0882,2699               +1309,7581               +2079,1935
-0046,6860               +0028,9223               +0455,6990               +0892,5341               +1330,4967               +2115,2297
-0044,2682               -0138,7781               +0444,7216               +0875,4162               +1269,5969               +2063,7758
-0000,4423               -0223,3958               +0464,5385               +0878,9649               +1252,5686               +1989,7634
+0015,1194               -0235,1817               +0483,9711               +0897,3787               +1235,9554               +1978,9207
-0059,1177               -0220,8084               +0496,8133               +0895,5330               +1339,3357               +1979,4587
-0017,1499               -0157,9297               +0464,7066               +0851,3448               +1405,0888               +1906,1788
-0051,8293               -0168,0941               +0394,6532               +0866,9130               +1414,8770               +1856,5121
-0127,8028               -0084,5400               +0316,2208               +0795,9712               +1359,7000               +1862,3995
-0170,2256               -0062,8133               +0227,6126               +0765,7684               +1376,7796               +1954,1837
-0156,9626               -0079,5009               +0200,5487               +0733,0016               +1292,4122               +2000,8591
-0140,9801               -0051,4385               +0186,9520               +0714,9706               +1288,9749               +1967,2077
-0145,5249               -0078,1256               +0188,9298               +0650,0486               +1249,8736               +1973,6286
-0212,9479               -0072,6016               +0241,8689               +0641,2490               +1215,8197               +1994,9766
-0274,1052               -0020,1216               +0196,3150               +0617,2018               +1202,0809               +2029,9561
-0255,9602               -0092,0791               +0197,2955               +0585,0203               +1185,8993               +2095,2007
-0164,2494               -0064,5537               +0201,3192               +0565,0401               +1227,8737               +2017,7115
-0148,4658               -0002,1023               +0223,0557               +0496,8084               +1284,1610               +1889,9915
-0138,4673               -0050,0758               +0230,8284               +0508,6645               +1309,7918               +1736,7559
-0099,1349               -0115,6013               +0251,0481               +0433,9670               +1241,2264               +1619,9510
-0115,7835               -0050,0775               +0248,2208               +0387,3581               +1228,1947               +1623,8024
-0044,4525               -0026,8993               +0220,1350               +0367,9344               +1243,0608               +1666,7397
+0007,9604               +0017,3316               +0169,8392               +0285,4100               +1230,8385               +1718,0758
-0029,1250               -0025,4321               +0179,8913               +0307,3973               +1201,7742               +1785,3189
-0111,1173               -0084,6603               +0159,6536               +0227,0742               +1176,0734               +1775,6353
-0199,7002               -0100,3325               +0127,9839               +0213,0576               +1143,9650               +1751,9523
-0211,1819               -0023,5256               +0097,8430               +0181,0879               +1039,7432               +1689,3312
-0208,8078               -0013,1086               +0102,8099               +0187,8449               +0982,2877               +1693,8230
-0178,2500               -0030,3066               +0107,7982               +0159,7143               +0968,8742               +1674,7983
-0210,2042               -0048,6820               +0130,5548               +0152,1622               +0970,0539               +1602,6290
-0229,1030               +0074,1680               +0171,6235               +0115,2895               +0918,1679               +1607,7471
-0158,7990               +0183,1011               +0179,9453               +0022,4626               +0901,8976               +1666,4874
-0151,5869               +0062,5530               +0108,3740               +0021,2404               +0930,0375               +1575,3003
-0167,3185               -0031,5128               +0067,4588               -0031,3254               +0948,7819               +1515,5385
-0166,4191               -0018,2018               +0037,1871               -0011,6564               +0920,6489               +1452,5976
-0158,4349               -0004,7117               -0006,2413               -0028,6739               +0890,5186               +1433,0688
-0121,4936               -0031,6323               -0019,5839               +0046,4897               +0870,2152               +1436,2808
-0124,4990               +0004,8715               -0014,0531               +0019,8764               +0812,2301               +1511,2606
-0135,4591               -0063,3889               -0023,4667               +0012,7565               +0677,4003               +1503,9639
-0212,2843               -0227,5112               -0053,6469               +0006,8916               +0656,6092               +1477,5532
-0241,1313               -0273,9536               -0054,7747               +0026,7084               +0571,1428               +1539,5156
-0245,0560               -0275,4638               -0089,3971               -0007,1470               +0596,9516               +1510,2892
-0200,2474               -0279,5343               -0106,3532               -0033,7519               +0531,1458               +1493,8900
-0173,2848               -0236,8099               -0122,0747               -0101,1777               +0521,1680               +1419,9475
-0116,5106               -0266,2378               -0084,8853               -0061,0796               +0596,3378               +1273,7307
-0104,5747               -0270,2804               -0090,8703               -0055,6746               +0621,8886               +1169,0488
-0162,2189               -0286,9823               -0112,8033               -0068,4912               +0600,1012               +1116,1552
-0147,8551               -0200,8631               -0130,7251               -0018,8364               +0576,4041               +1099,7163
-0232,7567               -0203,8164               -0188,5043               -0008,2553               +0613,3509               +1114,7357
-0289,6985               -0243,7333               -0177,0234               +0059,6393               +0597,4149               +1074,1700
-0282,7023               -0293,5777               -0158,3423               +0065,1737               +0553,7909               +1037,9916
-0297,4922               -0234,6734               -0218,5049               +0030,8631               +0532,2816               +1045,2884
-0303,3084               -0275,9295               -0237,2016               +0017,2897               +0536,8468               +1087,2972
-0275,8018               -0252,5072               -0314,2262               -0054,7589               +0506,6968               +1048,0592
-0246,1621               -0202,5666               -0272,7402               -0035,0387               +0492,4727               +1054,5970
-0278,9185               -0185,4003               -0287,1930               -0062,2834               +0527,6143               +1014,1752
-0324,4329               -0194,6918               -0322,3447               -0033,8613               +0588,2456               +0979,7380
-0297,2368               -0125,4954               -0337,4622               -0008,7059               +0588,9556               +0951,8657
-0365,4412               -0025,1834               -0325,1710               -0063,8667               +0596,3923               +0955,9431
-0312,2592               -0084,6529               -0342,8525               -0074,1956               +0569,3952               +0932,4868
-0339,7336               -0229,6765               -0323,1670               -0083,8528               +0599,6368               +0909,8505
-0357,6484               -0243,2720               -0360,6912               -0040,7060               +0615,3517               +0858,8152
-0308,4657               -0197,9746               -0378,7340               +0026,4782               +0615,2156               +0901,3741
-0299,7373               -0079,0774               -0413,0199               +0002,4483               +0632,7247               +0929,6967
-0259,2625               -0031,3520               -0389,7759               -0007,9613               +0634,5549               +1029,3652
-0277,5001               -0100,2877               -0401,4202               +0057,3693               +0563,1925               +0948,0488
-0230,1120               -0090,3097               -0390,0878               +0083,3582               +0554,1844               +0968,2937
-0325,7319               -0119,1316               -0384,4701               +0071,8280               +0516,0151               +1056,9224
-0290,0824               -0163,1466               -0401,1871               +0027,5332               +0502,4978               +1155,4895
-0338,7742               -0105,7172               -0405,3035               +0063,5147               +0455,7761               +1164,5430
-0316,3032               -0061,8702               -0393,5686               +0073,4080               +0513,4782               +1124,3752
-0293,5906               -0047,5359               -0377,9872               +0018,2937               +0523,1746               +1002,5692
-0355,4866               -0067,7194               -0349,4553               -0013,9244               +0570,7108               +0836,2213
-0338,8963               -0049,8686               -0292,7445               +0064,7570               +0571,5929               +0804,2155
-0248,9856               -0043,8489               -0305,7074               +0020,9668               +0598,0090               +0806,0129
-0250,0774               +0090,6730               -0273,5028               -0028,7133               +0647,6551               +0876,5374
-0283,0234               +0128,9231               -0247,2595               -0003,5766               +0696,6309               +0847,1421
-0350,7541               +0138,7885               -0262,5722               +0008,9063               +0646,8014               +0864,1198
-0382,5710               +0112,8674               -0290,5017               +0015,0004               +0682,5472               +0926,3100
-0388,1839               +0131,0079               -0304,8442               +0010,8397               +0648,1865               +0970,4759
-0337,2293               +0140,6304               -0233,8669               -0005,6167               +0628,9139               +0956,4814
-0286,7282               +0150,8733               -0184,2706               -0014,1474               +0646,0017               +0955,8075
-0332,8949               +0067,7930               -0196,9672               -0071,4431               +0613,8061               +0923,4094
-0385,8271               +0029,7766               -0201,1120               -0135,2705               +0577,7957               +0932,4811
-0354,8044               +0121,5951               -0160,3778               -0147,6654               +0565,4228               +0974,3544
-0361,5087               +0236,4227               -0143,2899               -0109,7471               +0548,2601               +1043,8822
-0295,9535               +0205,6287               -0170,3165               -0126,2890               +0627,7957               +1050,9596
-0326,8194               +0171,7614               -0143,7924               -0040,5743               +0649,1017               +1027,4478
-0280,2762               +0182,6339               -0134,1263               +0013,3924               +0619,4386               +0981,0145
-0324,3004               +0132,2143               -0126,6280               -0019,2698               +0595,5455               +0984,1026
-0410,8243               +0057,6581               -0120,1209               -0038,4343               +0546,7614               +1068,7606
-0403,7418               +0004,3951               -0126,0344               -0022,7671               +0547,4666               +1078,5181
-0391,9218               -0029,5326               -0105,6936               -0028,2020               +0503,1729               +1111,9507
-0433,0896               -0031,5169               -0137,8110               -0041,6572               +0515,4539               +1142,9515
-0525,6628               -0141,4458               -0198,0850               -0106,4196               +0410,9860               +1176,9025
-0484,6166               -0126,3964               -0285,0207               -0140,9143               +0353,8099               +1163,1404
-0333,3702               -0131,1911               -0287,1174               -0119,7892               +0411,9923               +1132,5102
-0322,5305               -0010,5609               -0242,4724               -0112,3477               +0498,7320               +1121,4618
-0338,8741               +0032,3693               -0292,8094               -0103,2835               +0524,1883               +1029,5778
-0357,3736               +0112,0613               -0291,1358               -0058,3572               +0585,8953               +0969,7056
-0286,4601               +0161,1716               -0304,8476               -0023,2379               +0545,6803               +0939,5345
-0208,1154               +0214,9785               -0263,7041               -0026,3545               +0582,7609               +0912,7626
-0233,4057               +0232,2675               -0310,5275               -0035,2675               +0630,9520               +0824,8467
-0237,0549               +0185,9837               -0321,9776               -0017,8666               +0652,0651               +0860,4951
-0209,4217               +0117,4952               -0349,0719               -0058,7814               +0597,3302               +0822,5183
-0156,2624               +0149,6240               -0371,0531               -0075,2826               +0534,2855               +0837,7101
-0103,2074               +0243,9313               -0403,9436               -0070,7211               +0529,9195               +0951,8001
-0110,9317               +0148,1478               -0377,3262               -0033,8013               +0535,9250               +0976,1697
-0201,7060               +0117,7402               -0368,6671               -0010,3626               +0510,1050               +0909,0766
-0237,0751               +0081,9174               -0379,1057               -0052,6596               +0530,7932               +0912,6284
-0178,3023               +0098,7159               -0383,5341               -0067,5894               +0563,6473               +0872,1033
-0184,2381               +0131,0850               -0382,0817               -0030,3322               +0551,1802               +0844,2987
-0132,1730               +0215,6008               -0345,3463               -0015,6313               +0528,7985               +0861,5342
-0110,1599               +0136,8611               -0321,5489               -0004,1080               +0563,8355               +0898,7335
-0108,0801               +0089,0473               -0324,0484               +0062,0374               +0599,5525               +0873,0101
-0105,6970               +0056,8008               -0282,8215               +0038,3972               +0619,7750               +0852,5351
-0114,9118               +0027,9284               -0287,6610               +0086,7470               +0552,9367               +0885,9707
-0136,2726               -0021,7025               -0286,9471               +0080,6153               +0529,1590               +1013,0703
-0075,9488               -0081,3165               -0304,8961               +0077,4981               +0531,4336               +1014,4744
-0069,6915               -0054,0305               -0270,7547               +0075,1693               +0443,4152               +1065,8643
-0094,8692               +0002,3213               -0203,7443               +0058,7081               +0408,6642               +1109,7865
-0047,5750               +0074,0744               -0248,8210               +0022,8806               +0389,6009               +1092,9585
-0013,7907               +0137,6356               -0270,4278               +0016,5230               +0385,5659               +1108,4368
-0079,6152               +0110,2626               -0288,5823               -0033,2423               +0358,6026               +1067,3129
-0128,4587               +0036,5617               -0244,6950               -0036,1937               +0419,3998               +1009,5006
-0093,1352               -0101,3656               -0241,2352               -0053,0512               +0446,8507               +0870,7082
-0116,0685               -0123,3132               -0291,7314               -0111,7527               +0502,0011               +0789,1129
-0095,2147               -0061,5699               -0321,3221               -0127,1308               +0441,2177               +0690,6255
-0118,1996               -0069,1840               -0298,1136               -0106,7252               +0440,7719               +0572,1096
-0180,7070               -0030,7067               -0331,4393               -0136,4517               +0468,7705               +0454,4042
-0232,7994               -0027,9635               -0378,3495               -0133,7628               +0499,0480               +0411,9418
-0264,9614               -0086,6542               -0378,6913               -0099,8978               +0460,6512               +0411,9504
-0280,4783               -0103,2355               -0445,2245               -0046,5234               +0454,0637               +0484,7507
-0269,8738               -0049,6072               -0465,8961               -0087,3743               +0461,0323               +0548,0854
-0304,5768               -0082,7456               -0448,7067               -0063,1882               +0433,4972               +0588,1211
-0288,6954               -0152,0497               -0465,3307               -0153,4287               +0373,6059               +0594,7084
-0303,4193               -0101,5891               -0467,4759               -0159,3989               +0395,4930               +0619,4539
-0284,3835               -0152,2795               -0403,5676               -0216,1486               +0395,3358               +0727,0825
-0222,0780               -0156,0134               -0385,5739               -0100,8852               +0423,6632               +0741,6182
-0188,1101               -0152,9297               -0362,5335               -0182,7387               +0451,2232               +0686,9335
-0206,8322               -0241,8533               -0373,3609               -0150,3422               +0533,6366               +0745,5623
-0192,4205               -0380,5834               -0398,2837               -0130,4137               +0516,2464               +0756,9079
-0177,3220               -0397,1043               -0349,4588               -0160,6757               +0544,1494               +0757,4629
-0226,4743               -0429,9386               -0349,9284               -0150,2452               +0478,1503               +0778,7082
-0301,0627               -0447,7532               -0317,2248               -0157,6029               +0501,7406               +0816,5601
-0327,5058               -0412,6201               -0336,8547               -0095,5616               +0508,5727               +0884,7368
-0290,5930               -0388,0703               -0301,8058               -0101,2461               +0409,4150               +0931,0101
-0295,4684               -0430,9997               -0310,2643               -0052,8486               +0326,8206               +0969,7820
-0321,8363               -0360,6145               -0343,3958               -0054,9455               +0286,2503               +1045,3495
-0325,8971               -0407,6655               -0361,5874               -0044,5146               +0228,2086               +1081,5368
-0366,2208               -0402,6034               -0298,7611               -0049,7932               +0211,7906               +1086,1102
-0448,2180               -0400,2078               -0282,9813               -0127,4297               +0220,0443               +0947,4157
-0461,2496               -0372,6859               -0293,6122               -0138,1557               +0244,9028               +0917,2227
-0396,2870               -0356,0049               -0305,5149               -0075,8033               +0270,6783               +0775,0241
-0403,4704               -0247,4191               -0284,9823               -0058,4446               +0253,3967               +0698,9864
-0412,4951               -0221,3150               -0270,9232               -0044,5050               +0307,2815               +0630,2835
-0421,0845               -0212,0397               -0293,9710               -0039,8664               +0341,8003               +0642,4592
-0393,0069               -0239,6157               -0286,0449               -0053,7477               +0312,1359               +0634,9623
-0346,5457               -0185,8184               -0244,1231               -0091,6848               +0263,9468               +0622,3741
-0333,2623               -0234,9472               -0226,1485               -0085,7508               +0198,0437               +0697,3970
-0348,5100               -0183,1112               -0179,1639               -0075,0668               +0200,8814               +0642,7400
-0428,2355               -0175,8275               -0232,1871               -0080,4241               +0183,7792               +0591,9848
-0517,7208               -0231,8456               -0225,7387               -0091,5343               +0158,9400               +0578,4562
-0463,3771               -0264,7205               -0217,9627               -0079,7013               +0180,1463               +0584,8775
-0481,9570               -0138,7348               -0210,4785               -0095,0265               +0209,9448               +0630,8783
-0470,5428               -0106,9440               -0181,6648               -0063,4330               +0174,7399               +0654,9047
-0430,3132               -0221,6350               -0176,3614               -0118,3809               +0187,3411               +0624,0036
-0431,3348               -0213,0523               -0173,0733               -0090,1108               +0176,8208               +0580,3475
-0394,2164               -0256,8227               -0177,7204               -0164,4268               +0169,5182               +0561,2990
-0348,7301               -0269,4840               -0159,7187               -0201,3513               +0173,7738               +0472,1702
-0297,3318               -0290,6429               -0217,5612               -0190,6949               +0134,2921               +0470,4545
-0240,7939               -0265,0558               -0220,5084               -0144,8490               +0143,3660               +0460,0745
-0255,8385               -0280,0035               -0195,4839               -0130,8487               +0186,2735               +0445,6899
-0272,2495               -0307,0709               -0195,3753               -0141,7918               +0155,4114               +0472,4976
-0328,1413               -0343,3131               -0130,6273               -0105,2746               +0136,1549               +0537,0689
-0285,2049               -0310,5194               -0107,0059               -0087,9522               +0140,1149               +0597,8979
-0273,9472               -0317,8380               -0065,3938               -0083,3944               +0104,4385               +0656,6164
-0271,2016               -0334,8208               -0053,8042               -0051,5538               +0058,9286               +0668,9311
-0240,2838               -0273,6934               -0068,3339               -0086,1654               +0057,8778               +0546,8470
-0153,3284               -0325,0149               -0146,6754               -0013,0588               +0113,6459               +0507,7106
-0076,3744               -0463,4817               -0129,4817               -0000,4815               +0147,1415               +0430,0572
-0038,2394               -0528,6453               -0107,1796               -0003,3511               +0138,7905               +0353,7077
-0131,2978               -0525,5084               -0144,2460               +0033,3838               +0175,3354               +0333,1166
-0124,8979               -0526,7178               -0172,4618               -0022,5305               +0231,6387               +0308,9142
-0148,4888               -0560,2049               -0190,7990               +0012,3688               +0287,1696               +0313,7824
-0111,3808               -0509,7708               -0184,1144               +0070,9008               +0278,9884               +0291,9023
-0061,3823               -0455,7198               -0144,9435               +0013,5996               +0279,1455               +0319,0751
-0035,3780               -0377,5661               -0107,1503               +0031,0653               +0297,6788               +0304,7061
-0109,3568               -0356,5511               -0063,4376               -0010,1691               +0246,5371               +0300,0272
-0053,1955               -0469,5728               -0050,8244               -0034,6918               +0249,4199               +0264,2651
+0044,5603               -0512,8822               -0092,9891               -0061,9604               +0219,7690               +0283,1349
+0059,6432               -0493,6322               -0103,2860               -0043,2289               +0197,4694               +0320,2287
+0009,6850               -0494,0167               -0088,8887               -0048,2229               +0173,9318               +0378,7590
+0021,8567               -0495,4789               -0077,6841               -0084,4827               +0169,1787               +0326,7900
+0068,2435               -0482,5002               -0084,5092               -0120,4539               +0189,5477               +0349,1278
+0062,1121               -0440,7509               -0089,6408               -0144,8278               +0179,2619               +0354,6950
+0071,2218               -0502,1312               -0108,1257               -0052,5995               +0233,3606               +0341,1829
-0010,3161               -0478,5188               -0062,0666               -0079,4067               +0227,0887               +0290,7439
-0002,6821               -0459,2689               -0093,8966               -0076,1514               +0215,7635               +0266,6556
-0058,4886               -0460,5590               -0127,5576               -0045,1057               +0240,8056               +0225,1015
-0014,2448               -0455,8984               -0124,1369               +0008,7590               +0222,0414               +0174,0241
+0052,9088               -0501,8600               -0115,7152               +0008,8369               +0178,2415               +0146,2391
+0065,2947               -0537,0076               -0077,3153               -0008,1596               +0161,4489               +0267,4994
+0035,9689               -0547,5664               -0082,0771               -0030,5446               +0177,8893               +0291,5490
-0013,4353               -0500,0244               -0068,6227               -0097,0754               +0113,7613               +0291,4618
-0057,9567               -0389,4763               -0121,5226               -0070,3971               +0121,4307               +0256,9273
-0038,9375               -0465,6309               -0113,6493               -0132,7901               +0200,2785               +0283,2267
+0008,7771               -0542,6472               -0111,2835               -0166,0463               +0189,7815               +0219,5724
-0026,3702               -0636,1709               -0118,4886               -0142,4230               +0170,1752               +0157,6541
-0047,5734               -0689,5824               -0099,1706               -0165,6911               +0134,8823               +0144,2444
-0038,1866               -0686,5807               -0136,5860               -0123,1501               +0163,6902               +0104,2331
-0050,4941               -0539,8661               -0140,5266               -0117,9706               +0146,0200               +0103,5809
-0100,9386               -0507,8340               -0146,4212               -0083,6362               +0128,3015               +0138,5476
-0106,0296               -0535,9501               -0104,3461               -0093,8560               +0192,5159               +0137,7153
-0119,1604               -0551,2006               -0089,0120               -0112,7281               +0214,6098               +0143,6341
-0168,0095               -0490,2419               -0079,4734               -0143,9149               +0245,3979               +0118,1344
-0173,2324               -0505,6536               -0140,4783               -0139,3070               +0234,0421               +0187,2782
-0182,0759               -0662,2066               -0146,4279               -0089,7901               +0180,9258               +0238,2586
-0146,5602               -0704,2341               -0155,2366               -0034,5219               +0206,1548               +0284,9371
-0226,1154               -0646,1548               -0098,9789               -0040,8397               +0219,9479               +0235,5368
-0269,7611               -0693,1203               -0100,6809               -0020,4396               +0239,0864               +0211,1198
-0289,5839               -0673,8370               -0094,5561               -0046,1850               +0250,8188               +0205,9813
-0290,0356               -0591,6677               -0127,5790               +0016,9986               +0273,0106               +0246,9559
-0271,5048               -0589,1046               -0083,3727               +0040,5887               +0315,7357               +0216,4846
-0329,1613               -0557,4256               -0072,4871               +0068,4756               +0289,3722               +0176,5833
-0353,4003               -0512,0865               -0062,9540               +0100,7352               +0232,7299               +0234,9437
-0361,9611               -0556,9909               -0084,5320               +0112,0278               +0307,2441               +0289,3352
-0362,9069               -0524,7619               -0107,0346               +0116,0438               +0241,7409               +0305,0729
-0369,7499               -0491,7574               -0100,4488               +0078,9731               +0188,1035               +0235,3289
-0396,4609               -0425,3257               -0132,8314               +0095,2922               +0177,2498               +0251,1693
-0445,5625               -0367,3072               -0130,6361               +0091,7823               +0190,0089               +0280,3026
-0484,5715               -0450,7821               -0107,5929               +0088,7860               +0169,6593               +0257,1030
-0438,3614               -0519,5235               -0058,9557               +0029,1960               +0167,9227               +0281,9038
-0436,3429               -0525,9505               -0051,6376               +0024,5070               +0222,0487               +0304,0732
-0449,9274               -0532,8759               -0026,8770               -0022,0461               +0261,3745               +0234,8616
-0509,4508               -0603,6521               +0007,0570               +0029,5857               +0192,4983               +0118,3837
-0584,8077               -0638,8891               -0010,2861               +0047,2418               +0225,9769               +0047,6045
-0495,7673               -0732,4666               -0043,5904               +0027,0761               +0281,2831               +0021,3964
-0446,0405               -0734,5604               -0026,9043               +0031,1591               +0318,6431               -0059,4004
-0463,1288               -0764,3729               -0023,1034               -0015,0679               +0255,5095               -0110,7343
-0483,3560               -0668,2157               +0036,3502               -0071,5612               +0272,8484               -0102,3077
-0535,1338               -0579,9937               +0055,2123               -0079,1721               +0294,3939               -0067,6328
-0561,4299               -0516,6009               +0074,5649               -0100,8322               +0281,6862               -0054,9527
-0559,8044               -0547,9891               +0043,5059               -0090,7481               +0241,9113               -0069,6971
-0550,2001               -0515,6185               +0069,2174               -0122,0859               +0314,1246               -0042,9800
-0588,1698               -0503,6439               +0125,7052               -0195,4856               +0304,0161               -0007,1897
-0601,5697               -0543,0939               +0157,3452               -0186,3357               +0299,5821               -0018,9858
-0662,7852               -0562,7768               +0142,6731               -0086,4474               +0255,2115               -0037,7438
-0591,1468               -0487,8786               +0115,0835               -0094,4885               +0292,8980               -0053,9192
-0650,0024               -0438,1025               +0117,5525               -0034,8428               +0311,6491               -0082,7089
-0722,7240               -0436,9674               +0082,3549               -0003,4033               +0342,6459               -0069,6268
-0722,1504               -0441,6082               +0042,0588               +0012,0072               +0318,4514               -0104,9045
-0768,1017               -0413,9652               +0024,7355               +0010,9805               +0319,2299               -0098,0611
-0844,3446               -0506,4759               -0026,8734               +0044,6227               +0366,1858               -0049,2361
-0883,6513               -0499,9631               -0061,6123               +0000,5772               +0265,7524               -0032,1888
-0831,4457               -0441,5766               -0042,3909               +0019,8598               +0237,0524               +0016,2805
-0793,5267               -0331,7393               -0015,5854               +0006,0639               +0192,4346               +0037,9123
-0890,9598               -0267,5184               +0035,8504               -0011,5152               +0206,3678               +0141,3698
-0885,0660               -0157,0922               +0035,2523               -0045,9075               +0144,2420               +0206,1258
-0839,2062               -0036,5112               +0008,7775               -0009,5194               +0123,9407               +0233,3731
-0833,6260               -0122,9012               +0004,2199               +0015,3661               +0153,3680               +0224,9399
-0822,0665               -0165,7665               +0011,3088               +0045,7433               +0237,8325               +0210,0113
-0819,8889               -0234,6574               -0024,3274               +0005,8024               +0234,9439               +0107,3953
-0782,1131               -0322,5170               -0076,9106               -0000,7631               +0266,1344               +0119,7187
-0716,0464               -0362,5636               -0072,8347               +0027,4915               +0298,3885               +0092,8994
-0655,0728               -0358,0921               -0063,1050               +0110,6935               +0255,7370               +0057,0801
-0622,1517               -0358,9537               -0022,9456               +0066,8120               +0271,6244               +0072,3914
-0626,3819               -0328,8880               -0008,6593               +0162,1522               +0300,8242               +0132,2289
-0609,1760               -0225,5601               +0000,5143               +0090,7483               +0274,0449               +0144,3938
-0595,9653               -0233,6013               +0015,8712               +0094,3399               +0255,5224               +0147,2748
-0626,7069               -0268,3038               +0016,0658               +0113,4814               +0188,6658               +0174,1771
-0650,8033               -0344,2945               +0010,7377               +0105,5656               +0197,6719               +0205,7927
-0687,5273               -0331,4064               +0020,5281               +0143,3355               +0187,4991               +0218,2259
-0831,2530               -0305,2549               -0018,5613               +0134,9480               +0246,1841               +0239,6584
-0854,3417               -0416,6405               -0026,4972               +0091,9866               +0211,9781               +0259,9959
-0854,2408               -0350,1858               -0071,6162               +0120,3647               +0257,0659               +0279,7615
-0862,0252               -0274,5210               -0080,2128               +0085,6241               +0260,0087               +0267,1671
-0860,6135               -0243,9482               -0055,9494               +0060,5885               +0293,1805               +0231,7769
-0856,1899               -0264,6841               -0043,9340               +0045,7794               +0270,7980               +0230,9554
-0830,3191               -0245,7405               -0067,2322               -0013,3090               +0259,9744               +0246,3079
-0823,7057               -0295,6655               -0058,8682               +0010,3789               +0320,5530               +0276,5273
-0867,8753               -0384,0971               -0017,7704               +0001,8800               +0341,2256               +0212,1900
-0842,7467               -0393,9427               +0011,1369               +0022,3098               +0378,6768               +0235,0976
-0849,5043               -0321,4847               +0026,9071               +0017,3219               +0379,9862               +0269,8697
-0870,5570               -0337,9662               +0048,9242               +0026,0158               +0388,3848               +0328,3613
-0795,8002               -0350,0984               +0091,0306               +0018,0483               +0356,8904               +0358,0346
-0757,8574               -0436,0286               +0077,6030               +0006,0747               +0361,6397               +0470,5289
-0813,6531               -0491,7214               +0085,2695               +0019,7429               +0377,7539               +0543,2338
-0801,4828               -0390,3912               +0064,9607               +0032,0745               +0375,0277               +0490,0816
-0784,8127               -0337,4672               +0089,9381               +0019,7702               +0386,2724               +0387,0793
-0716,1686               -0330,3776               +0112,3041               +0036,4180               +0401,5298               +0329,7820
-0701,1130               -0300,4757               +0136,3480               +0032,4879               +0433,4101               +0221,2542
-0635,1083               -0403,4235               +0133,0464               +0091,6507               +0411,6161               +0098,8767
-0657,3951               -0451,0719               +0088,3988               +0081,2184               +0425,1696               +0017,9365
-0705,1430               -0418,4407               +0049,6194               +0080,8145               +0400,7731               -0043,4115
-0699,2072               -0337,4392               +0086,6250               +0032,9234               +0405,3885               +0026,2431
-0637,5465               -0261,4388               +0058,7664               +0044,6408               +0386,1959               +0053,3698
-0591,5663               -0255,4414               +0013,4976               +0035,7360               +0359,0193               +0023,5222
-0598,2694               -0353,8266               +0002,3717               +0027,6751               +0399,3654               +0052,3054
-0655,1240               -0365,9423               +1075,1139               +1083,3044               +0421,2717               +0146,9229
-0711,0656               -0323,3046               -1395,7115               -1425,0516               +0421,5821               +0245,2663
-0701,1020               -0265,9228               -0656,2396               -0779,6545               +0414,9744               +0336,6522
-0577,9221               -0178,9007               -0033,5594               -0110,4796               +0434,6547               +0380,6471
-0518,9134               -0123,9831               +0276,3089               +0156,6218               +0447,5370               +0386,5849
