# Supplementary material for: Flash visual evoked potentials in diurnal birds of prey
Source: PeerJ. 2016 Jul 26;4:e2217. doi: 10.7717/peerj.2217 (PMC4974951; doi:10.7717/peerj.2217)
Supplement: Supplemental Information 9 [file peerj-04-2217-s009.asc]

Naria                    Lanaria                                    -                        -                        -                        -                        -                        -                        -                        -                        -                        -                        -                        -                        -                        -                        -                        -                        -                        -                        -                        -                        -                        -                        Nessuno                  Destro                   47                       0,1�100Hz                -                        500 ms                   10 �V/Div                -

                         2048                                              2048
                         +0261,3824                                        +0321,0011
                         +0261,3423                                        +0320,9519
                         +0261,3022                                        +0320,9027
                         +0261,2621                                        +0320,8534
                         +0259,6127                                        +0318,2560
                         +0255,1123                                        +0311,9531
                         +0246,9380                                        +0304,3416
                         +0235,5919                                        +0298,8482
                         +0225,1496                                        +0297,7318
                         +0224,3631                                        +0302,0224
                         +0233,4135                                        +0311,6263
                         +0249,0226                                        +0325,1746
                         +0270,2441                                        +0347,8982
                         +0297,7139                                        +0377,1846
                         +0331,3686                                        +0414,5129
                         +0375,1386                                        +0459,5933
                         +0421,4923                                        +0511,8982
                         +0473,6336                                        +0569,5242
                         +0527,1700                                        +0632,6587
                         +0581,9009                                        +0701,3948
                         +0643,9067                                        +0772,6778
                         +0714,5849                                        +0848,3837
                         +0787,3971                                        +0923,7133
                         +0855,2762                                        +0997,3977
                         +0922,3642                                        +1073,4602
                         +0992,1205                                        +1150,2270
                         +1070,1078                                        +1225,8652
                         +1144,2156                                        +1298,4808
                         +1214,6429                                        +1366,9861
                         +1280,4261                                        +1436,4767
                         +1344,7945                                        +1503,1020
                         +1409,0141                                        +1566,0711
                         +1473,2522                                        +1626,7989
                         +1530,8166                                        +1684,1191
                         +1584,2822                                        +1738,1743
                         +1639,1885                                        +1793,8479
                         +1697,5286                                        +1855,3105
                         +1766,2888                                        +1933,3896
                         +1841,9247                                        +2025,6678
                         +1926,2159                                        +2123,5238
                         +2020,5071                                        +2230,0648
                         +2128,2703                                        +2356,0424
                         +2257,8113                                        +2509,5503
                         +2408,6240                                        +2679,6790
                         +2579,7090                                        +2863,1032
                         +2768,8657                                        +3052,3308
                         +2962,9182                                        +3242,1745
                         +3147,8214                                        +3424,3286
                         +3302,3760                                        +3591,8711
                         +3427,0982                                        +3732,7465
                         +3527,6667                                        +3841,8148
                         +3605,8763                                        +3916,6772
                         +3657,6288                                        +3958,8484
                         +3679,9509                                        +3969,5705
                         +3667,7064                                        +3952,1412
                         +3634,4492                                        +3907,5460
                         +3578,3705                                        +3842,1294
                         +3495,1206                                        +3763,7635
                         +3391,9295                                        +3672,1109
                         +3270,9219                                        +3563,9808
                         +3141,5938                                        +3434,9090
                         +3008,5233                                        +3295,0391
                         +2879,5087                                        +3151,5198
                         +2758,9944                                        +3006,4562
                         +2642,1661                                        +2864,5803
                         +2523,4077                                        +2724,5794
                         +2403,8748                                        +2590,4721
                         +2285,4389                                        +2455,9103
                         +2161,7048                                        +2321,9310
                         +2032,5108                                        +2188,8855
                         +1897,3311                                        +2056,2807
                         +1758,2536                                        +1924,0148
                         +1612,6388                                        +1793,7538
                         +1464,7275                                        +1662,3762
                         +1311,7612                                        +1530,3172
                         +1150,9560                                        +1395,1962
                         +0979,0106                                        +1258,4877
                         +0797,9932                                        +1119,9732
                         +0612,7268                                        +0979,6883
                         +0422,0647                                        +0838,1374
                         +0226,3863                                        +0696,8544
                         +0021,9062                                        +0554,5464
                         -0187,2536                                        +0414,8824
                         -0394,8325                                        +0279,9813
                         -0595,1745                                        +0152,8261
                         -0788,2597                                        +0031,4382
                         -0976,6348                                        -0082,2273
                         -1155,1630                                        -0186,7186
                         -1320,4196                                        -0282,7501
                         -1473,2379                                        -0371,9041
                         -1620,7715                                        -0457,0806
                         -1758,7175                                        -0536,1476
                         -1888,9869                                        -0606,9345
                         -2010,0702                                        -0674,6314
                         -2119,2935                                        -0742,7819
                         -2212,4845                                        -0808,1141
                         -2297,7802                                        -0869,3008
                         -2371,7854                                        -0927,8924
                         -2431,5082                                        -0980,4088
                         -2478,2755                                        -1025,1813
                         -2511,3908                                        -1064,2906
                         -2535,4575                                        -1097,5845
                         -2546,0982                                        -1125,3181
                         -2545,7073                                        -1146,0657
                         -2530,0083                                        -1158,7169
                         -2501,8116                                        -1166,8778
                         -2459,8920                                        -1171,3372
                         -2411,9259                                        -1174,0924
                         -2357,6816                                        -1177,0873
                         -2303,0634                                        -1181,2961
                         -2241,1195                                        -1187,3149
                         -2175,1429                                        -1196,7296
                         -2110,8491                                        -1207,4685
                         -2049,7048                                        -1224,4428
                         -1991,1850                                        -1243,9892
                         -1942,6250                                        -1267,3807
                         -1900,7632                                        -1292,4646
                         -1867,8772                                        -1320,6434
                         -1842,0756                                        -1347,4194
                         -1825,1736                                        -1371,8026
                         -1811,4194                                        -1393,6420
                         -1804,0701                                        -1411,8400
                         -1799,6784                                        -1427,7991
                         -1804,0601                                        -1440,1668
                         -1819,4999                                        -1449,3806
                         -1833,9134                                        -1453,5735
                         -1845,3771                                        -1456,4143
                         -1856,8504                                        -1455,1478
                         -1871,3352                                        -1449,6310
                         -1886,7182                                        -1439,4286
                         -1896,5040                                        -1419,6964
                         -1899,0954                                        -1392,2752
                         -1898,8731                                        -1359,6372
                         -1896,5407                                        -1323,5980
                         -1891,3784                                        -1280,9235
                         -1874,1242                                        -1230,2134
                         -1844,0318                                        -1173,3263
                         -1804,5647                                        -1103,2901
                         -1759,0117                                        -1026,3285
                         -1703,4759                                        -0943,0895
                         -1639,6924                                        -0853,5871
                         -1566,6956                                        -0761,5532
                         -1484,6554                                        -0665,7563
                         -1399,0900                                        -0568,6395
                         -1312,9180                                        -0473,9723
                         -1230,6193                                        -0381,4410
                         -1151,1851                                        -0290,4426
                         -1075,3806                                        -0201,2049
                         -1005,5315                                        -0115,8924
                         -0943,6668                                        -0035,1393
                         -0895,4300                                        +0038,4495
                         -0856,6118                                        +0103,9771
                         -0827,1693                                        +0159,0556
                         -0803,7057                                        +0199,2700
                         -0790,1452                                        +0231,2582
                         -0790,4068                                        +0252,9881
                         -0795,2658                                        +0264,7727
                         -0804,8615                                        +0270,0685
                         -0818,5765                                        +0266,7546
                         -0839,7318                                        +0255,3285
                         -0862,4590                                        +0239,0556
                         -0885,8110                                        +0221,0772
                         -0905,6837                                        +0202,7524
                         -0925,5374                                        +0182,9744
                         -0942,2490                                        +0162,3724
                         -0956,4315                                        +0140,1226
                         -0968,7579                                        +0117,2173
                         -0982,1883                                        +0096,2703
                         -0986,8902                                        +0079,0422
                         -0988,0941                                        +0062,8852
                         -0990,2813                                        +0047,6699
                         -0992,9752                                        +0034,1677
                         -0992,1909                                        +0024,1677
                         -0982,4770                                        +0016,9266
                         -0970,5902                                        +0011,5907
                         -0956,8495                                        +0008,3040
                         -0940,5976                                        +0006,0359
                         -0927,6632                                        +0005,1286
                         -0908,7803                                        +0005,2419
                         -0886,4122                                        +0007,1023
                         -0865,8230                                        +0009,6527
                         -0855,2577                                        +0013,0096
                         -0846,8316                                        +0013,0965
                         -0839,1233                                        +0014,2309
                         -0827,7300                                        +0019,0058
                         -0816,0699                                        +0026,9031
                         -0803,2402                                        +0038,0869
                         -0792,6663                                        +0049,8295
                         -0779,3580                                        +0063,8525
                         -0766,5046                                        +0083,4485
                         -0752,0902                                        +0104,7378
                         -0742,0392                                        +0129,8813
                         -0735,0118                                        +0157,0548
                         -0724,0938                                        +0189,1907
                         -0713,0736                                        +0219,6638
                         -0699,2593                                        +0246,3071
                         -0687,7639                                        +0270,7610
                         -0682,1540                                        +0290,7901
                         -0676,8732                                        +0307,5722
                         -0673,4594                                        +0322,9233
                         -0671,6675                                        +0334,1026
                         -0672,0771                                        +0343,6607
                         -0674,6820                                        +0350,0372
                         -0679,1564                                        +0355,3549
                         -0687,0917                                        +0356,5997
                         -0692,7505                                        +0352,7506
                         -0696,5572                                        +0345,1891
                         -0704,0890                                        +0333,5545
                         -0714,7571                                        +0317,9836
                         -0725,9539                                        +0303,5661
                         -0741,5333                                        +0290,5536
                         -0759,3137                                        +0277,5646
                         -0785,7981                                        +0263,0237
                         -0819,0512                                        +0248,0777
                         -0851,6209                                        +0235,6035
                         -0888,2033                                        +0225,4017
                         -0924,4298                                        +0218,8112
                         -0963,0990                                        +0214,0890
                         -1004,2317                                        +0211,5428
                         -1047,3728                                        +0207,5115
                         -1089,6902                                        +0205,8206
                         -1131,8739                                        +0205,2120
                         -1171,6762                                        +0203,7821
                         -1214,8248                                        +0201,9936
                         -1257,4883                                        +0195,8137
                         -1301,8660                                        +0191,3366
                         -1346,8789                                        +0184,4514
                         -1391,8274                                        +0177,6723
                         -1438,3803                                        +0170,9038
                         -1478,6065                                        +0163,0578
                         -1517,5145                                        +0155,8754
                         -1551,7945                                        +0148,7108
                         -1580,8474                                        +0138,7029
                         -1607,4852                                        +0128,2682
                         -1632,8933                                        +0114,4133
                         -1658,4003                                        +0098,7383
                         -1679,2839                                        +0081,0233
                         -1695,3632                                        +0062,7430
                         -1709,2889                                        +0043,3196
                         -1725,8454                                        +0026,8263
                         -1739,5739                                        +0008,7799
                         -1749,7556                                        -0010,9444
                         -1759,1419                                        -0030,8290
                         -1769,7027                                        -0050,2806
                         -1778,3183                                        -0071,4978
                         -1783,9856                                        -0095,8579
                         -1783,5751                                        -0121,5281
                         -1776,4414                                        -0148,4276
                         -1765,8820                                        -0175,2439
                         -1747,8862                                        -0199,2872
                         -1729,3241                                        -0219,3663
                         -1704,8360                                        -0242,1607
                         -1674,6632                                        -0262,2236
                         -1639,3894                                        -0278,3920
                         -1603,8082                                        -0293,6040
                         -1567,6057                                        -0306,1080
                         -1531,1067                                        -0314,8019
                         -1495,4206                                        -0320,8697
                         -1458,2059                                        -0322,1251
                         -1421,3836                                        -0323,3256
                         -1386,2202                                        -0324,1228
                         -1349,3607                                        -0323,3351
                         -1309,0192                                        -0321,2374
                         -1267,1919                                        -0319,4450
                         -1225,0527                                        -0318,7254
                         -1188,5312                                        -0319,8202
                         -1158,2021                                        -0324,1379
                         -1131,6418                                        -0329,4144
                         -1105,5211                                        -0336,7921
                         -1080,1648                                        -0348,6754
                         -1056,9029                                        -0359,3833
                         -1037,5866                                        -0370,1304
                         -1020,3738                                        -0379,8371
                         -1009,6581                                        -0387,7447
                         -1000,5039                                        -0395,0711
                         -0995,8975                                        -0402,9574
                         -0993,6027                                        -0409,9866
                         -0991,7680                                        -0415,7632
                         -0997,0005                                        -0420,2759
                         -1006,9223                                        -0424,1558
                         -1017,5204                                        -0424,6044
                         -1029,2645                                        -0425,4896
                         -1045,1673                                        -0424,9050
                         -1061,0142                                        -0423,5192
                         -1074,1876                                        -0423,0803
                         -1091,6734                                        -0421,3244
                         -1116,1020                                        -0421,8208
                         -1137,4424                                        -0423,7371
                         -1161,9799                                        -0427,2968
                         -1184,2693                                        -0430,2855
                         -1207,9553                                        -0434,0342
                         -1236,3140                                        -0437,9505
                         -1261,7400                                        -0439,6916
                         -1288,0407                                        -0440,5358
                         -1308,6027                                        -0438,0992
                         -1326,2768                                        -0434,4890
                         -1339,0306                                        -0430,6206
                         -1351,9900                                        -0428,1925
                         -1359,4362                                        -0425,0221
                         -1362,4414                                        -0420,3668
                         -1359,7699                                        -0413,9209
                         -1351,9360                                        -0405,3062
                         -1341,7254                                        -0397,7377
                         -1334,0616                                        -0391,8263
                         -1323,4868                                        -0383,4518
                         -1307,0065                                        -0372,8452
                         -1284,0515                                        -0361,8595
                         -1254,7815                                        -0348,2661
                         -1222,0822                                        -0335,8482
                         -1188,6166                                        -0323,0605
                         -1152,8114                                        -0312,5354
                         -1115,0900                                        -0302,5001
                         -1076,5614                                        -0292,2329
                         -1043,1377                                        -0284,3803
                         -1015,0919                                        -0277,7525
                         -0987,4357                                        -0272,4938
                         -0958,4365                                        -0268,7224
                         -0934,0512                                        -0269,3059
                         -0916,0339                                        -0275,7433
                         -0896,3381                                        -0283,1606
                         -0878,0390                                        -0290,0039
                         -0861,9577                                        -0297,6126
                         -0845,6445                                        -0305,6228
                         -0830,4927                                        -0312,1807
                         -0821,6977                                        -0319,4178
                         -0815,6336                                        -0327,1086
                         -0806,0343                                        -0334,6456
                         -0795,6449                                        -0341,4790
                         -0786,0284                                        -0350,2940
                         -0779,1953                                        -0358,6921
                         -0775,1530                                        -0363,9045
                         -0772,1721                                        -0366,6769
                         -0767,7440                                        -0370,0411
                         -0758,1831                                        -0373,7094
                         -0752,3809                                        -0374,8071
                         -0755,6524                                        -0376,4454
                         -0762,8937                                        -0380,1323
                         -0765,7913                                        -0382,3769
                         -0768,8934                                        -0383,1746
                         -0775,0186                                        -0385,4486
                         -0781,8049                                        -0388,8042
                         -0789,6320                                        -0390,8911
                         -0792,8775                                        -0391,1992
                         -0797,3709                                        -0392,9776
                         -0804,2217                                        -0394,4704
                         -0812,6730                                        -0393,7936
                         -0825,6251                                        -0391,5274
                         -0834,9781                                        -0388,1034
                         -0846,1398                                        -0384,6468
                         -0856,6240                                        -0382,0372
                         -0871,6214                                        -0379,0849
                         -0888,7027                                        -0377,3455
                         -0906,4877                                        -0376,1226
                         -0919,4822                                        -0376,5694
                         -0929,3127                                        -0378,7022
                         -0939,8143                                        -0378,7453
                         -0951,2402                                        -0378,8258
                         -0959,6382                                        -0379,6834
                         -0967,0229                                        -0380,3571
                         -0972,6804                                        -0381,6439
                         -0978,8372                                        -0382,5810
                         -0985,3796                                        -0386,6984
                         -0989,8953                                        -0390,0132
                         -0988,9184                                        -0392,4545
                         -0983,7589                                        -0397,1913
                         -0976,8938                                        -0403,0511
                         -0970,7888                                        -0410,1487
                         -0967,5689                                        -0416,6226
                         -0964,8496                                        -0424,4276
                         -0957,1025                                        -0434,6752
                         -0949,9227                                        -0440,7938
                         -0942,9187                                        -0448,1366
                         -0936,2416                                        -0458,3229
                         -0931,4461                                        -0467,5827
                         -0921,6357                                        -0476,9217
                         -0908,7826                                        -0486,4252
                         -0895,9034                                        -0493,7693
                         -0880,6724                                        -0501,1822
                         -0861,7490                                        -0505,3969
                         -0834,6205                                        -0508,7274
                         -0804,6723                                        -0507,6451
                         -0773,8142                                        -0503,1937
                         -0740,5474                                        -0497,0222
                         -0709,3236                                        -0488,4894
                         -0680,4050                                        -0477,6601
                         -0649,9622                                        -0463,4703
                         -0622,2101                                        -0449,2985
                         -0597,5922                                        -0434,9644
                         -0576,2890                                        -0420,3633
                         -0555,2691                                        -0404,5481
                         -0531,2943                                        -0389,1302
                         -0513,2575                                        -0375,2280
                         -0499,3588                                        -0361,3230
                         -0491,1551                                        -0350,1822
                         -0486,4087                                        -0340,5855
                         -0482,0540                                        -0332,4655
                         -0477,8662                                        -0325,2225
                         -0476,2462                                        -0320,2771
                         -0478,8850                                        -0316,2642
                         -0483,9160                                        -0313,0085
                         -0486,2269                                        -0307,9083
                         -0491,7470                                        -0304,1228
                         -0497,8049                                        -0301,1432
                         -0505,3530                                        -0299,1536
                         -0516,4817                                        -0298,1794
                         -0528,2619                                        -0296,8946
                         -0538,6644                                        -0296,3663
                         -0548,5906                                        -0295,0781
                         -0560,7678                                        -0294,5355
                         -0575,1367                                        -0294,6575
                         -0586,9578                                        -0295,2300
                         -0595,9910                                        -0295,6078
                         -0607,8896                                        -0298,9304
                         -0622,1952                                        -0302,0553
                         -0641,2421                                        -0307,8660
                         -0659,0270                                        -0313,1173
                         -0676,3443                                        -0318,4542
                         -0694,0217                                        -0323,1114
                         -0713,9881                                        -0329,1472
                         -0734,5685                                        -0334,6499
                         -0755,6773                                        -0340,3328
                         -0775,3152                                        -0344,7084
                         -0791,0979                                        -0347,1791
                         -0808,8683                                        -0348,9336
                         -0824,0782                                        -0351,9055
                         -0838,2168                                        -0356,5717
                         -0849,0390                                        -0362,9294
                         -0855,8339                                        -0370,3646
                         -0860,5747                                        -0377,7321
                         -0867,0841                                        -0386,3344
                         -0877,0779                                        -0398,2228
                         -0888,0248                                        -0409,0710
                         -0895,7599                                        -0422,7182
                         -0903,4706                                        -0439,9061
                         -0911,8429                                        -0462,9487
                         -0921,1397                                        -0490,3403
                         -0928,7112                                        -0518,4464
                         -0935,8036                                        -0548,7750
                         -0938,3849                                        -0579,3925
                         -0946,8912                                        -0611,4080
                         -0956,1905                                        -0644,8673
                         -0965,1129                                        -0682,6397
                         -0974,6022                                        -0717,7772
                         -0983,4312                                        -0754,5270
                         -0992,3867                                        -0789,1985
                         -0999,8507                                        -0824,3735
                         -1011,1430                                        -0858,2815
                         -1016,5243                                        -0886,9722
                         -1017,8485                                        -0915,6890
                         -1017,7913                                        -0942,7726
                         -1017,4071                                        -0966,6386
                         -1018,0817                                        -0986,7587
                         -1016,1586                                        -1004,3131
                         -1011,7160                                        -1021,0891
                         -1003,1271                                        -1032,0186
                         -0993,5003                                        -1038,5040
                         -0985,8876                                        -1046,3548
                         -0977,1787                                        -1050,2701
                         -0969,5126                                        -1054,8196
                         -0963,7701                                        -1057,1385
                         -0962,2904                                        -1058,6748
                         -0961,3301                                        -1058,6203
                         -0963,2774                                        -1057,2142
                         -0962,7362                                        -1052,7436
                         -0962,0066                                        -1048,2147
                         -0964,1814                                        -1044,1133
                         -0969,0860                                        -1039,4706
                         -0972,0194                                        -1036,3014
                         -0974,9751                                        -1032,5289
                         -0975,1681                                        -1030,0632
                         -0972,9575                                        -1027,7979
                         -0974,8883                                        -1027,5399
                         -0975,8138                                        -1026,5224
                         -0978,1227                                        -1025,4738
                         -0977,5156                                        -1025,3844
                         -0974,4902                                        -1026,7825
                         -0967,4078                                        -1029,3935
                         -0960,3933                                        -1031,2040
                         -0953,2367                                        -1034,7534
                         -0941,9690                                        -1038,8604
                         -0925,4246                                        -1045,6712
                         -0912,2794                                        -1052,9570
                         -0902,2321                                        -1061,7694
                         -0896,3874                                        -1072,9621
                         -0889,5215                                        -1085,7523
                         -0880,2655                                        -1099,8499
                         -0877,7553                                        -1111,8864
                         -0878,8301                                        -1127,1022
                         -0882,3032                                        -1144,2317
                         -0885,5859                                        -1160,3905
                         -0885,3337                                        -1176,5558
                         -0883,7384                                        -1193,2006
                         -0890,6275                                        -1208,3620
                         -0897,1570                                        -1222,3166
                         -0906,5623                                        -1236,3632
                         -0915,8082                                        -1250,4557
                         -0925,2950                                        -1263,8032
                         -0933,8746                                        -1273,8908
                         -0943,7352                                        -1282,8774
                         -0949,3842                                        -1290,2766
                         -0951,4403                                        -1295,9912
                         -0956,5286                                        -1303,6573
                         -0967,6936                                        -1311,4693
                         -0980,4316                                        -1321,6509
                         -0992,4529                                        -1332,3494
                         -1004,0202                                        -1342,7916
                         -1013,0819                                        -1354,2074
                         -1024,8672                                        -1364,6353
                         -1035,7997                                        -1372,7212
                         -1049,1925                                        -1381,4830
                         -1056,4894                                        -1389,0118
                         -1062,2108                                        -1397,7074
                         -1066,6893                                        -1404,4943
                         -1065,8508                                        -1410,3624
                         -1066,7886                                        -1414,8950
                         -1068,9603                                        -1419,3684
                         -1067,2793                                        -1422,2538
                         -1061,1697                                        -1424,2812
                         -1057,9377                                        -1423,6629
                         -1056,8557                                        -1420,8365
                         -1055,4974                                        -1420,4198
                         -1056,6586                                        -1422,5832
                         -1058,7011                                        -1419,6724
                         -1057,5269                                        -1414,8003
                         -1057,9300                                        -1410,4371
                         -1059,4225                                        -1406,7549
                         -1061,4287                                        -1403,2041
                         -1064,6409                                        -1401,0914
                         -1071,2235                                        -1398,7060
                         -1079,0184                                        -1396,6059
                         -1088,7754                                        -1394,8569
                         -1094,9270                                        -1391,8304
                         -1097,5259                                        -1390,0577
                         -1096,6745                                        -1386,8545
                         -1103,0520                                        -1382,0463
                         -1107,8192                                        -1377,2060
                         -1117,4889                                        -1371,2565
                         -1127,7991                                        -1365,2766
                         -1131,4218                                        -1363,5597
                         -1132,3710                                        -1362,1912
                         -1138,4029                                        -1358,9006
                         -1145,7525                                        -1355,0896
                         -1148,1750                                        -1353,1279
                         -1146,5239                                        -1351,7688
                         -1143,2108                                        -1351,8639
                         -1144,2355                                        -1352,1345
                         -1144,5951                                        -1353,7893
                         -1143,2208                                        -1357,1153
                         -1134,3845                                        -1363,3340
                         -1128,1368                                        -1372,1363
                         -1126,4525                                        -1385,0475
                         -1128,8802                                        -1397,1987
                         -1134,3293                                        -1408,8157
                         -1138,5438                                        -1421,3593
                         -1138,2180                                        -1434,0865
                         -1139,1443                                        -1446,9295
                         -1138,7881                                        -1460,1985
                         -1139,5649                                        -1471,1168
                         -1140,2437                                        -1484,2771
                         -1139,6161                                        -1494,7002
                         -1138,8674                                        -1502,1849
                         -1142,9865                                        -1508,8832
                         -1149,0011                                        -1514,8271
                         -1151,3124                                        -1518,0139
                         -1149,5111                                        -1521,3451
                         -1146,9692                                        -1522,6395
                         -1147,6491                                        -1521,7946
                         -1150,4280                                        -1521,8376
                         -1154,6925                                        -1523,6719
                         -1155,9266                                        -1525,8569
                         -1155,6158                                        -1527,9727
                         -1156,4069                                        -1527,4369
                         -1162,1763                                        -1528,4848
                         -1166,9745                                        -1529,3423
                         -1167,2803                                        -1530,0773
                         -1167,8114                                        -1531,9445
                         -1174,5308                                        -1532,5438
                         -1187,4710                                        -1532,4964
                         -1200,5174                                        -1533,0667
                         -1212,1436                                        -1530,7663
                         -1223,5651                                        -1528,4723
                         -1232,5515                                        -1523,4581
                         -1244,4415                                        -1519,9619
                         -1256,7019                                        -1515,2309
                         -1266,5340                                        -1508,2347
                         -1271,3676                                        -1500,4459
                         -1273,8520                                        -1490,4463
                         -1277,7511                                        -1480,8059
                         -1282,3019                                        -1470,6927
                         -1286,9111                                        -1459,0291
                         -1287,8993                                        -1447,3609
                         -1286,6278                                        -1434,9950
                         -1289,1407                                        -1421,4873
                         -1292,3203                                        -1406,6127
                         -1295,1375                                        -1390,7399
                         -1294,1072                                        -1375,2155
                         -1290,1858                                        -1360,1015
                         -1282,9793                                        -1341,3945
                         -1274,4913                                        -1323,5617
                         -1269,4224                                        -1303,8876
                         -1264,9093                                        -1287,1144
                         -1260,7114                                        -1270,5620
                         -1256,5311                                        -1250,4979
                         -1253,7474                                        -1232,6271
                         -1250,6067                                        -1212,5748
                         -1252,3385                                        -1190,6697
                         -1242,3053                                        -1167,5120
                         -1227,8122                                        -1142,8605
                         -1220,6195                                        -1118,2865
                         -1216,6697                                        -1091,9917
                         -1214,6812                                        -1065,0366
                         -1208,1361                                        -1039,0937
                         -1195,6006                                        -1017,4824
                         -1183,7829                                        -0997,5127
                         -1175,2570                                        -0978,4672
                         -1168,9278                                        -0960,2162
                         -1161,0207                                        -0941,9729
                         -1148,3210                                        -0925,3046
                         -1138,0304                                        -0909,7293
                         -1133,9375                                        -0892,7528
                         -1136,0637                                        -0876,1506
                         -1141,9536                                        -0858,3723
                         -1142,5803                                        -0840,2951
                         -1143,4752                                        -0819,4378
                         -1145,6961                                        -0794,6506
                         -1151,9424                                        -0770,0888
                         -1161,3426                                        -0744,7495
                         -1170,3527                                        -0718,8041
                         -1176,6971                                        -0692,7890
                         -1181,3157                                        -0668,7395
                         -1188,7147                                        -0645,5087
                         -1196,5195                                        -0622,8835
                         -1205,6496                                        -0603,7892
                         -1209,7327                                        -0584,2982
                         -1215,1809                                        -0567,4854
                         -1223,4610                                        -0553,1312
                         -1234,1509                                        -0542,3301
                         -1241,4710                                        -0532,0719
                         -1243,5434                                        -0523,4562
                         -1244,2636                                        -0512,8907
                         -1243,8788                                        -0503,0577
                         -1245,0063                                        -0488,3051
                         -1246,2550                                        -0475,0402
                         -1246,4864                                        -0460,6978
                         -1245,5747                                        -0446,6820
                         -1245,3257                                        -0432,0181
                         -1248,0395                                        -0415,3248
                         -1253,1807                                        -0398,1142
                         -1253,9594                                        -0380,8129
                         -1250,2835                                        -0362,7966
                         -1249,4035                                        -0346,5256
                         -1252,6173                                        -0329,9196
                         -1257,4638                                        -0314,2488
                         -1260,6410                                        -0300,8422
                         -1257,9356                                        -0287,6531
                         -1254,3674                                        -0274,0699
                         -1250,2800                                        -0263,4408
                         -1247,0275                                        -0254,1835
                         -1240,9442                                        -0243,5986
                         -1235,1082                                        -0230,3359
                         -1227,3540                                        -0216,3133
                         -1223,3953                                        -0199,8961
                         -1221,6521                                        -0181,5167
                         -1222,2055                                        -0164,3927
                         -1217,3583                                        -0148,0548
                         -1218,5714                                        -0130,9686
                         -1219,1085                                        -0111,6330
                         -1223,0376                                        -0092,7024
                         -1229,5173                                        -0071,3385
                         -1231,2936                                        -0050,4010
                         -1226,1237                                        -0027,3573
                         -1215,8747                                        -0003,7225
                         -1208,0148                                        +0017,5680
                         -1197,2001                                        +0040,2477
                         -1186,1867                                        +0062,9994
                         -1172,5393                                        +0083,4804
                         -1159,0640                                        +0102,3031
                         -1148,4370                                        +0118,4020
                         -1141,3449                                        +0130,7003
                         -1129,1157                                        +0146,5219
                         -1108,2862                                        +0160,0249
                         -1089,7852                                        +0172,7325
                         -1071,8535                                        +0185,8510
                         -1058,1559                                        +0199,5753
                         -1047,6070                                        +0214,6253
                         -1036,6644                                        +0229,6455
                         -1024,8420                                        +0245,8957
                         -1008,8818                                        +0263,4333
                         -0995,5719                                        +0278,6151
                         -0981,1456                                        +0292,8579
                         -0965,6808                                        +0306,3691
                         -0947,7076                                        +0317,8350
                         -0930,5376                                        +0326,8434
                         -0920,7985                                        +0334,4549
                         -0915,3043                                        +0340,7209
                         -0908,0395                                        +0345,2415
                         -0896,1481                                        +0346,5947
                         -0885,7511                                        +0345,8263
                         -0878,3518                                        +0343,1897
                         -0874,9744                                        +0339,8649
                         -0871,5157                                        +0337,6446
                         -0869,1387                                        +0336,6104
                         -0869,4124                                        +0334,8376
                         -0867,1135                                        +0333,4426
                         -0867,3803                                        +0332,4322
                         -0869,3138                                        +0332,2849
                         -0871,4311                                        +0333,0362
                         -0867,2583                                        +0333,6397
                         -0862,6639                                        +0335,1503
                         -0861,7177                                        +0339,5242
                         -0863,4337                                        +0344,4074
                         -0863,7716                                        +0349,7886
                         -0857,4647                                        +0355,6831
                         -0850,4769                                        +0362,3012
                         -0845,7870                                        +0369,8751
                         -0844,6968                                        +0377,7911
                         -0842,7583                                        +0385,7417
                         -0840,7310                                        +0394,0259
                         -0834,0394                                        +0400,4899
                         -0826,8875                                        +0409,4196
                         -0825,2628                                        +0417,9597
                         -0819,8097                                        +0426,5877
                         -0813,0643                                        +0434,7473
                         -0802,1459                                        +0441,4873
                         -0794,8833                                        +0446,8165
                         -0789,5427                                        +0451,7871
                         -0784,5130                                        +0457,8290
                         -0778,5104                                        +0463,9505
                         -0768,8582                                        +0469,1737
                         -0760,8506                                        +0473,5568
                         -0757,5270                                        +0476,0109
                         -0754,9344                                        +0477,4210
                         -0755,9919                                        +0478,6967
                         -0761,1885                                        +0480,2309
                         -0765,0995                                        +0483,7314
                         -0770,4003                                        +0487,0874
                         -0779,5415                                        +0489,6635
                         -0785,4253                                        +0494,1395
                         -0783,9633                                        +0499,1014
                         -0778,1732                                        +0505,2574
                         -0771,8684                                        +0510,5356
                         -0764,2241                                        +0514,9389
                         -0759,2132                                        +0517,8824
                         -0754,1810                                        +0518,2630
                         -0750,8310                                        +0520,0695
                         -0750,9963                                        +0521,2476
                         -0756,9111                                        +0522,5151
                         -0767,9187                                        +0524,1803
                         -0776,0065                                        +0525,2545
                         -0779,5870                                        +0524,1662
                         -0782,9265                                        +0524,2373
                         -0792,5779                                        +0526,1847
                         -0805,0008                                        +0528,8057
                         -0815,0087                                        +0529,6232
                         -0821,0499                                        +0530,5758
                         -0822,6501                                        +0529,7778
                         -0821,9036                                        +0529,0412
                         -0821,8272                                        +0528,7745
                         -0823,0145                                        +0529,8811
                         -0818,3123                                        +0529,4637
                         -0812,6568                                        +0528,9632
                         -0808,4444                                        +0527,4911
                         -0803,6135                                        +0523,1971
                         -0801,3804                                        +0519,1256
                         -0796,1628                                        +0515,9969
                         -0784,1320                                        +0513,2333
                         -0775,5959                                        +0512,1133
                         -0771,5317                                        +0512,1959
                         -0771,3184                                        +0509,4425
                         -0774,1743                                        +0509,3374
                         -0774,5134                                        +0511,0142
                         -0771,9262                                        +0512,4684
                         -0774,7829                                        +0513,8946
                         -0780,0865                                        +0516,3535
                         -0782,2427                                        +0521,2633
                         -0787,1237                                        +0525,2382
                         -0791,4631                                        +0529,0763
                         -0798,7533                                        +0531,7597
                         -0806,0709                                        +0536,6415
                         -0817,8113                                        +0539,8514
                         -0825,0645                                        +0543,7968
                         -0826,5153                                        +0550,2545
                         -0826,5232                                        +0556,8637
                         -0830,3668                                        +0562,6862
                         -0836,1045                                        +0567,3528
                         -0839,6726                                        +0571,6244
                         -0838,9545                                        +0574,5165
                         -0834,2569                                        +0577,8482
                         -0828,2284                                        +0581,8365
                         -0825,2579                                        +0585,4694
                         -0819,9346                                        +0589,2958
                         -0812,8001                                        +0595,3473
                         -0805,5686                                        +0597,5896
                         -0802,6185                                        +0598,2085
                         -0803,4402                                        +0599,9769
                         -0803,1670                                        +0602,3320
                         -0799,0458                                        +0604,9424
                         -0796,4664                                        +0609,7363
                         -0787,9815                                        +0615,5349
                         -0778,7029                                        +0620,1743
                         -0770,7267                                        +0624,7306
                         -0761,4531                                        +0628,5353
                         -0749,9499                                        +0636,4367
                         -0737,7043                                        +0643,9343
                         -0724,2885                                        +0649,9020
                         -0711,5453                                        +0658,0446
                         -0699,8305                                        +0667,0810
                         -0686,1900                                        +0674,7440
                         -0669,7228                                        +0684,4243
                         -0654,7342                                        +0695,4573
                         -0644,8629                                        +0706,4751
                         -0638,1190                                        +0714,6161
                         -0629,0568                                        +0721,1802
                         -0622,6652                                        +0725,3477
                         -0621,1217                                        +0728,3253
                         -0620,1984                                        +0729,3967
                         -0620,9942                                        +0728,6041
                         -0623,7577                                        +0727,6666
                         -0625,0237                                        +0728,1066
                         -0625,3872                                        +0728,1266
                         -0625,1689                                        +0727,6559
                         -0624,0133                                        +0726,3152
                         -0617,7177                                        +0726,1427
                         -0605,1511                                        +0726,0733
                         -0594,9215                                        +0725,9768
                         -0589,9964                                        +0726,1757
                         -0586,0822                                        +0723,9067
                         -0586,1863                                        +0723,1058
                         -0584,3095                                        +0722,8910
                         -0581,5047                                        +0725,7722
                         -0577,8421                                        +0731,0702
                         -0570,8556                                        +0734,6781
                         -0566,0902                                        +0736,9346
                         -0559,7857                                        +0738,0660
                         -0551,2379                                        +0742,2421
                         -0547,1731                                        +0745,9734
                         -0541,6031                                        +0751,3571
                         -0538,2487                                        +0756,4938
                         -0533,5571                                        +0761,7783
                         -0527,7487                                        +0766,6447
                         -0520,6529                                        +0769,7763
                         -0516,6026                                        +0770,0745
                         -0517,5739                                        +0766,2231
                         -0517,1498                                        +0762,9989
                         -0512,4311                                        +0759,0073
                         -0507,8878                                        +0758,1990
                         -0502,9829                                        +0755,2433
                         -0500,2597                                        +0750,7219
                         -0497,0444                                        +0744,3067
                         -0487,0472                                        +0740,3490
                         -0478,1506                                        +0734,5595
                         -0468,6344                                        +0728,5559
                         -0462,0169                                        +0723,3982
                         -0453,4263                                        +0719,5287
                         -0443,5882                                        +0719,9813
                         -0429,5223                                        +0720,1006
                         -0414,7063                                        +0721,5225
                         -0403,4372                                        +0723,7302
                         -0390,4044                                        +0727,0380
                         -0375,5592                                        +0731,5027
                         -0358,9527                                        +0738,4934
                         -0346,3285                                        +0744,5015
                         -0333,4345                                        +0750,5634
                         -0321,9312                                        +0757,8128
                         -0305,6806                                        +0765,2921
                         -0281,5709                                        +0770,7412
                         -0257,2732                                        +0775,3497
                         -0234,9729                                        +0781,3697
                         -0215,6708                                        +0786,0702
                         -0197,7988                                        +0790,5839
                         -0180,0499                                        +0793,2540
                         -0161,3825                                        +0794,8765
                         -0141,3243                                        +0796,8425
                         -0127,2889                                        +0796,9616
                         -0114,4066                                        +0796,1899
                         -0099,4640                                        +0793,8652
                         -0079,9745                                        +0791,2547
                         -0061,2124                                        +0788,8462
                         -0043,8759                                        +0784,6092
                         -0029,6320                                        +0780,0008
                         -0015,3553                                        +0774,7366
                         -0001,3842                                        +0768,8479
                         +0012,5762                                        +0762,1587
                         +0027,3804                                        +0754,9530
                         +0035,1617                                        +0748,4588
                         +0039,0775                                        +0741,0832
                         +0040,2804                                        +0733,4846
                         +0043,2743                                        +0725,2330
                         +0041,3462                                        +0714,1681
                         +0036,4440                                        +0703,9456
                         +0026,1567                                        +0692,4196
                         +0021,0733                                        +0681,7567
                         +0016,7256                                        +0671,9689
                         +0012,7169                                        +0664,7680
                         +0004,8960                                        +0659,6721
                         -0001,1004                                        +0656,4214
                         -0001,1340                                        +0651,5083
                         +0002,7646                                        +0648,6383
                         +0007,3241                                        +0645,7767
                         +0011,0173                                        +0640,9874
                         +0013,7384                                        +0635,2097
                         +0011,8438                                        +0630,2788
                         +0011,5453                                        +0627,9683
                         +0010,5090                                        +0627,5650
                         +0007,8980                                        +0626,7517
                         +0002,2788                                        +0623,5698
                         -0008,5803                                        +0619,9476
                         -0017,6063                                        +0617,5505
                         -0025,5357                                        +0613,9172
                         -0039,0445                                        +0610,4336
                         -0053,5396                                        +0606,1666
                         -0064,0200                                        +0600,4818
                         -0069,5230                                        +0594,8810
                         -0073,7412                                        +0586,8075
                         -0074,2889                                        +0580,5938
                         -0073,0213                                        +0575,6765
                         -0075,3754                                        +0569,6355
                         -0074,5553                                        +0562,0447
                         -0069,9651                                        +0556,7768
                         -0067,3935                                        +0552,8275
                         -0067,4880                                        +0549,3792
                         -0073,7954                                        +0542,6376
                         -0081,9838                                        +0537,1866
                         -0084,3134                                        +0530,2301
                         -0085,9357                                        +0525,4617
                         -0090,1744                                        +0524,3647
                         -0100,1859                                        +0520,4994
                         -0111,4153                                        +0517,4518
                         -0121,0656                                        +0514,7325
                         -0130,3743                                        +0512,3803
                         -0141,6459                                        +0510,4026
                         -0148,1785                                        +0505,5242
                         -0159,0711                                        +0499,7724
                         -0173,0799                                        +0493,3293
                         -0186,3863                                        +0482,5837
                         -0199,3295                                        +0471,3845
                         -0215,3110                                        +0459,9541
                         -0235,5046                                        +0447,3686
                         -0254,5951                                        +0434,4909
                         -0268,4329                                        +0421,9157
                         -0282,2731                                        +0412,7709
                         -0290,8441                                        +0404,7347
                         -0301,7439                                        +0394,7047
                         -0308,0135                                        +0383,9260
                         -0310,4063                                        +0373,2511
                         -0308,1785                                        +0368,2572
                         -0305,4555                                        +0363,1268
                         -0305,0927                                        +0361,0447
                         -0305,6749                                        +0362,3789
                         -0302,7929                                        +0367,0715
                         -0294,0842                                        +0370,9125
                         -0284,9124                                        +0372,9318
                         -0279,7059                                        +0379,8057
                         -0274,7818                                        +0389,1639
                         -0270,8776                                        +0397,0969
                         -0263,3993                                        +0405,9319
                         -0256,1777                                        +0411,7106
                         -0253,1030                                        +0414,0313
                         -0256,7660                                        +0415,3470
                         -0262,3510                                        +0415,5738
                         -0269,1474                                        +0416,8989
                         -0274,1110                                        +0417,9952
                         -0280,5275                                        +0418,3162
                         -0289,0334                                        +0418,7637
                         -0296,9356                                        +0417,1212
                         -0301,8269                                        +0418,1840
                         -0301,9874                                        +0420,1183
                         -0303,6681                                        +0423,5332
                         -0307,2449                                        +0426,9529
                         -0310,9441                                        +0428,8337
                         -0316,4294                                        +0433,1130
                         -0316,7422                                        +0438,1971
                         -0310,9171                                        +0442,5229
                         -0305,9604                                        +0444,7499
                         -0301,0033                                        +0445,2117
                         -0292,7788                                        +0444,5523
                         -0281,8607                                        +0445,8599
                         -0265,3289                                        +0448,0160
                         -0250,0686                                        +0448,0964
                         -0234,7601                                        +0445,8068
                         -0219,5689                                        +0444,5125
                         -0203,8771                                        +0441,4777
                         -0190,9894                                        +0441,0702
                         -0178,3192                                        +0441,1936
                         -0169,8821                                        +0440,5210
                         -0165,3472                                        +0441,6157
                         -0167,4639                                        +0441,2985
                         -0164,8578                                        +0441,8135
                         -0166,6286                                        +0443,5796
                         -0170,7719                                        +0446,4440
                         -0177,5896                                        +0447,4905
                         -0185,7635                                        +0445,8815
                         -0186,9924                                        +0444,7024
                         -0187,0213                                        +0444,5554
                         -0188,1344                                        +0442,8632
                         -0188,6187                                        +0443,1888
                         -0187,7056                                        +0440,6383
                         -0188,1092                                        +0435,6063
                         -0186,6296                                        +0430,6395
                         -0186,6819                                        +0425,0384
                         -0184,5982                                        +0417,9945
                         -0186,3750                                        +0409,7846
                         -0190,0241                                        +0405,6404
                         -0196,9525                                        +0405,4137
                         -0199,2602                                        +0405,5288
                         -0201,0492                                        +0407,4131
                         -0205,5636                                        +0407,5833
                         -0203,1643                                        +0410,9690
                         -0198,7633                                        +0415,1714
                         -0194,9674                                        +0417,4105
                         -0194,3539                                        +0419,6224
                         -0190,5147                                        +0420,8661
                         -0190,5180                                        +0421,5387
                         -0185,2642                                        +0421,4656
                         -0175,9029                                        +0421,6893
                         -0168,9656                                        +0419,8493
                         -0161,0284                                        +0417,5210
                         -0153,6283                                        +0414,2304
                         -0148,8146                                        +0411,6932
                         -0144,7058                                        +0411,3891
                         -0141,9335                                        +0414,1831
                         -0140,7858                                        +0415,6905
                         -0137,5244                                        +0415,5678
                         -0128,5787                                        +0417,7872
                         -0115,8725                                        +0422,6123
                         -0109,5775                                        +0427,2738
                         -0105,0012                                        +0430,5937
                         -0100,3117                                        +0433,3305
                         -0096,3870                                        +0436,4285
                         -0090,1621                                        +0440,6378
                         -0084,9758                                        +0444,8994
                         -0081,1585                                        +0449,9387
                         -0074,2051                                        +0453,2209
                         -0066,5960                                        +0458,7032
                         -0059,4560                                        +0462,0858
                         -0053,7314                                        +0466,7803
                         -0048,5169                                        +0471,0042
                         -0043,6737                                        +0476,3972
                         -0037,0425                                        +0483,1219
                         -0029,5964                                        +0492,2478
                         -0019,2495                                        +0503,6171
                         -0010,5575                                        +0513,4995
                         -0006,5915                                        +0520,9833
                         -0002,3437                                        +0530,1243
                         +0003,4092                                        +0537,9606
                         +0009,7956                                        +0544,0500
                         +0019,0171                                        +0549,3135
                         +0029,3200                                        +0555,0760
                         +0036,3469                                        +0558,9199
                         +0043,1233                                        +0560,9480
                         +0054,7605                                        +0564,1667
                         +0065,5902                                        +0564,8930
                         +0068,1010                                        +0563,8544
                         +0069,3950                                        +0560,3307
                         +0073,7636                                        +0552,2864
                         +0076,9418                                        +0544,7383
                         +0080,3100                                        +0538,8165
                         +0085,4333                                        +0534,7482
                         +0087,7520                                        +0530,3567
                         +0093,6320                                        +0524,4818
                         +0101,0600                                        +0519,4193
                         +0110,8160                                        +0516,6497
                         +0115,3232                                        +0515,2472
                         +0119,4492                                        +0511,4457
                         +0126,9975                                        +0508,5099
                         +0137,4970                                        +0508,2520
                         +0149,6734                                        +0508,9071
                         +0161,8099                                        +0508,6217
                         +0167,0738                                        +0508,5655
                         +0169,6609                                        +0509,7239
                         +0172,2104                                        +0508,6762
                         +0178,7788                                        +0507,9543
                         +0184,9577                                        +0506,1228
                         +0187,8896                                        +0500,3269
                         +0188,6702                                        +0494,6469
                         +0185,2159                                        +0490,4970
                         +0182,1432                                        +0486,8548
                         +0176,9852                                        +0484,8056
                         +0170,3580                                        +0484,4164
                         +0164,0070                                        +0485,8780
                         +0156,4568                                        +0488,3769
                         +0151,0460                                        +0490,3772
                         +0153,3312                                        +0494,2100
                         +0153,8603                                        +0499,2306
                         +0149,4280                                        +0504,9851
                         +0147,7862                                        +0510,4431
                         +0148,9353                                        +0515,9607
                         +0148,7718                                        +0522,5166
                         +0151,1068                                        +0531,0304
                         +0151,0002                                        +0537,2921
                         +0152,1063                                        +0542,2720
                         +0150,6525                                        +0548,7318
                         +0149,3251                                        +0556,8024
                         +0147,8218                                        +0562,2459
                         +0142,4755                                        +0566,8367
                         +0133,6370                                        +0570,7328
                         +0124,2737                                        +0572,0962
                         +0112,2755                                        +0573,6531
                         +0102,7965                                        +0573,7813
                         +0092,1778                                        +0575,3810
                         +0082,1747                                        +0578,6695
                         +0070,7663                                        +0580,5319
                         +0059,9330                                        +0581,9123
                         +0051,4171                                        +0586,6824
                         +0047,1817                                        +0593,1190
                         +0043,4720                                        +0599,3159
                         +0039,0480                                        +0603,8305
                         +0032,9022                                        +0608,3449
                         +0031,1467                                        +0612,6528
                         +0027,4157                                        +0617,7529
                         +0019,4490                                        +0622,4872
                         +0005,1820                                        +0626,3756
                         -0008,3847                                        +0631,5714
                         -0017,4665                                        +0636,2255
                         -0025,3202                                        +0640,3302
                         -0033,1764                                        +0646,3192
                         -0041,7552                                        +0652,0003
                         -0049,1919                                        +0655,7559
                         -0055,6301                                        +0657,5605
                         -0063,1706                                        +0662,4928
                         -0073,1150                                        +0665,9255
                         -0081,8283                                        +0666,2558
                         -0094,2139                                        +0665,6216
                         -0101,6665                                        +0664,9480
                         -0106,8355                                        +0662,6660
                         -0112,3196                                        +0659,0347
                         -0117,4405                                        +0657,2706
                         -0123,8491                                        +0653,2102
                         -0130,4129                                        +0647,7652
                         -0140,2208                                        +0643,0846
                         -0150,8011                                        +0641,4537
                         -0160,1798                                        +0638,2557
                         -0171,0730                                        +0633,4622
                         -0180,2731                                        +0627,7975
                         -0190,9582                                        +0625,9087
                         -0197,4375                                        +0625,0618
                         -0203,3353                                        +0626,8633
                         -0208,9191                                        +0630,3159
                         -0208,6023                                        +0636,6032
                         -0203,3332                                        +0642,0871
                         -0195,2196                                        +0648,7887
                         -0188,3817                                        +0658,5359
                         -0180,7640                                        +0666,0253
                         -0172,3307                                        +0673,7828
                         -0161,2183                                        +0682,2494
                         -0153,8543                                        +0688,6719
                         -0150,3115                                        +0695,9456
                         -0153,8621                                        +0701,4063
                         -0160,5898                                        +0705,9377
                         -0169,8400                                        +0709,5942
                         -0175,1469                                        +0714,5947
                         -0181,4292                                        +0717,2516
                         -0187,8120                                        +0719,4451
                         -0196,9208                                        +0720,2192
                         -0206,2426                                        +0721,8147
                         -0216,6191                                        +0723,3975
                         -0227,1409                                        +0724,7625
                         -0240,1862                                        +0726,8202
                         -0253,7233                                        +0727,1996
                         -0267,1371                                        +0729,5536
                         -0277,5475                                        +0731,1473
                         -0287,0085                                        +0732,1472
                         -0294,9621                                        +0733,6223
                         -0303,4981                                        +0730,7171
                         -0314,2026                                        +0725,9736
                         -0319,1129                                        +0722,7085
                         -0320,6458                                        +0721,0851
                         -0319,2482                                        +0717,7336
                         -0319,4419                                        +0715,2857
                         -0317,1270                                        +0711,3583
                         -0312,2363                                        +0704,2680
                         -0302,4292                                        +0696,9096
                         -0294,0258                                        +0691,5420
                         -0283,9187                                        +0685,3230
                         -0273,2922                                        +0676,8813
                         -0263,2637                                        +0668,2803
                         -0256,6021                                        +0663,9841
                         -0247,8598                                        +0662,5968
                         -0240,0911                                        +0661,6897
                         -0232,6926                                        +0661,3407
                         -0226,7031                                        +0659,0699
                         -0220,0681                                        +0658,8307
                         -0212,4778                                        +0656,3737
                         -0205,2577                                        +0656,2198
                         -0198,5896                                        +0654,1474
                         -0191,2205                                        +0651,4620
                         -0183,9230                                        +0646,4997
                         -0174,6707                                        +0642,4405
                         -0166,4936                                        +0642,6966
                         -0165,0722                                        +0641,4620
                         -0162,9512                                        +0639,6199
                         -0163,5289                                        +0638,9532
                         -0165,8023                                        +0638,3277
                         -0163,3046                                        +0636,3654
                         -0160,2761                                        +0635,1754
                         -0157,5438                                        +0632,8605
                         -0155,8768                                        +0632,8960
                         -0155,8398                                        +0632,2410
                         -0154,9391                                        +0631,0029
                         -0156,2679                                        +0630,5709
                         -0163,8397                                        +0630,4317
                         -0169,9460                                        +0631,4599
                         -0175,1348                                        +0629,8553
                         -0183,2303                                        +0630,3472
                         -0187,8965                                        +0632,8762
                         -0192,9475                                        +0635,5260
                         -0201,1397                                        +0638,2173
                         -0209,1286                                        +0641,5249
                         -0210,2838                                        +0646,1361
                         -0209,0597                                        +0650,5869
                         -0207,1695                                        +0655,6733
                         -0203,7861                                        +0661,0119
                         -0201,5020                                        +0666,8004
                         -0193,2517                                        +0671,4426
                         -0185,1470                                        +0677,2609
                         -0174,4991                                        +0686,0935
                         -0163,1925                                        +0694,9695
                         -0153,9036                                        +0705,4376
                         -0142,5734                                        +0714,1868
                         -0130,6144                                        +0721,5155
                         -0121,8387                                        +0724,9457
                         -0115,3447                                        +0727,1348
                         -0109,1734                                        +0725,3646
                         -0098,6052                                        +0722,7272
                         -0083,6299                                        +0719,3953
                         -0068,5960                                        +0716,8488
                         -0056,7464                                        +0714,0951
                         -0047,0042                                        +0711,0626
                         -0038,1138                                        +0707,5852
                         -0027,4684                                        +0705,3680
                         -0017,6834                                        +0702,4192
                         -0005,2948                                        +0696,3711
                         +0009,6334                                        +0691,2995
                         +0025,9640                                        +0684,6433
                         +0043,9553                                        +0677,9657
                         +0065,9289                                        +0671,9266
                         +0091,0037                                        +0668,1150
                         +0114,1566                                        +0667,6872
                         +0129,2211                                        +0665,0413
                         +0146,0027                                        +0660,4596
                         +0168,5539                                        +0654,0703
                         +0184,9193                                        +0646,7492
                         +0197,1074                                        +0638,1886
                         +0209,9962                                        +0629,6384
                         +0221,4458                                        +0620,1766
                         +0234,0795                                        +0611,4615
                         +0246,4801                                        +0603,1048
                         +0263,3200                                        +0596,0113
                         +0279,2585                                        +0588,8096
                         +0288,2438                                        +0580,9648
                         +0296,3912                                        +0576,0626
                         +0308,2110                                        +0572,6689
                         +0315,2111                                        +0570,1822
                         +0319,3015                                        +0569,3057
                         +0321,2188                                        +0566,8726
                         +0325,2288                                        +0562,1909
                         +0331,2522                                        +0557,8816
                         +0336,8697                                        +0555,8705
                         +0340,1481                                        +0552,4687
                         +0341,4655                                        +0546,0706
                         +0346,5095                                        +0539,5676
                         +0351,0493                                        +0537,4444
                         +0359,0935                                        +0534,0674
                         +0365,6458                                        +0530,9077
                         +0372,4946                                        +0528,3786
                         +0378,1012                                        +0523,0429
                         +0387,1970                                        +0517,4939
                         +0399,3937                                        +0516,1702
                         +0412,2989                                        +0514,2208
                         +0423,6336                                        +0513,3521
                         +0434,8676                                        +0511,8047
                         +0449,5565                                        +0510,3929
                         +0470,3377                                        +0511,4498
                         +0490,2625                                        +0512,6942
                         +0512,0680                                        +0513,8619
                         +0536,7455                                        +0515,5967
                         +0559,6862                                        +0519,5699
                         +0583,4671                                        +0524,6641
                         +0607,9089                                        +0528,8823
                         +0629,6517                                        +0530,9776
                         +0651,4213                                        +0530,0015
                         +0674,0616                                        +0527,6477
                         +0701,6345                                        +0525,2544
                         +0729,4706                                        +0521,7329
                         +0754,2970                                        +0517,3512
                         +0772,5592                                        +0514,1919
                         +0785,1578                                        +0509,4717
                         +0798,2704                                        +0505,5982
                         +0812,0490                                        +0502,9576
                         +0822,5348                                        +0502,8075
                         +0827,7266                                        +0501,8398
                         +0829,9700                                        +0500,1801
                         +0832,3308                                        +0497,3563
                         +0840,1520                                        +0496,8823
                         +0845,3792                                        +0499,7647
                         +0847,8152                                        +0499,9967
                         +0842,9915                                        +0500,5342
                         +0839,9444                                        +0496,5846
                         +0839,5184                                        +0494,8470
                         +0841,3612                                        +0490,9378
                         +0841,2627                                        +0485,8054
                         +0840,0901                                        +0480,9884
                         +0841,2022                                        +0473,8079
                         +0843,1876                                        +0467,6220
                         +0844,9059                                        +0460,0482
                         +0849,5942                                        +0452,0368
                         +0850,9958                                        +0442,8123
                         +0850,5983                                        +0432,6623
                         +0854,3249                                        +0422,3883
                         +0862,2309                                        +0413,6564
                         +0868,6205                                        +0404,3490
                         +0873,8199                                        +0394,8741
                         +0878,7559                                        +0387,1470
                         +0879,8590                                        +0379,7768
                         +0885,0952                                        +0374,5206
                         +0895,9690                                        +0370,7666
                         +0906,1443                                        +0369,2297
                         +0915,7813                                        +0364,2199
                         +0922,2767                                        +0360,7597
                         +0925,2253                                        +0356,0011
                         +0927,9316                                        +0351,9872
                         +0930,4044                                        +0349,8651
                         +0933,0622                                        +0347,1342
                         +0934,5024                                        +0341,8647
                         +0937,2161                                        +0335,4292
                         +0943,1864                                        +0329,0463
                         +0949,1643                                        +0322,7113
                         +0954,6940                                        +0322,8568
                         +0960,2721                                        +0324,9662
                         +0967,3229                                        +0331,8211
                         +0975,7718                                        +0342,8373
                         +0986,0015                                        +0354,7829
                         +0996,3819                                        +0363,5504
                         +1005,2223                                        +0371,6011
                         +1014,2673                                        +0379,2904
                         +1022,8042                                        +0386,9447
                         +1033,2736                                        +0393,6955
                         +1043,1277                                        +0395,2432
                         +1046,9652                                        +0394,7358
                         +1049,2524                                        +0391,8978
                         +1051,9862                                        +0385,2317
                         +1053,6164                                        +0378,6718
                         +1054,7931                                        +0372,4689
                         +1054,3762                                        +0367,2996
                         +1054,0977                                        +0360,4536
                         +1057,3527                                        +0355,2831
                         +1068,1058                                        +0350,6681
                         +1079,6343                                        +0349,0167
                         +1089,2885                                        +0344,1382
                         +1095,8626                                        +0340,0175
                         +1103,6176                                        +0334,4937
                         +1109,6956                                        +0330,6672
                         +1118,6090                                        +0327,5731
                         +1121,2338                                        +0326,0095
                         +1122,2826                                        +0322,7829
                         +1124,9792                                        +0317,8151
                         +1125,0401                                        +0310,8673
                         +1130,5154                                        +0302,9526
                         +1139,0594                                        +0296,9349
                         +1145,0082                                        +0290,7545
                         +1155,1492                                        +0283,7640
                         +1164,4396                                        +0279,6656
                         +1174,0738                                        +0276,1608
                         +1179,7719                                        +0274,1189
                         +1185,1737                                        +0270,2597
                         +1187,9956                                        -0303,6167
                         +1190,4202                                        -0633,6967
                         +1194,4481                                        -0787,9912
                         +1194,0538                                        -0840,7474
                         +1189,8020                                        -0829,7513
                         +1177,7458                                        -0779,0242
                         +1165,1242                                        -0703,8489
                         +1156,8210                                        -0618,9348
                         +1149,4653                                        -0527,9177
                         +1141,4105                                        -0433,8237
                         +1133,5867                                        -0337,8676
                         +1125,5337                                        -0242,6773
                         +1120,5969                                        -0150,5232
                         +1119,2412                                        -0057,2278
                         +1120,9698                                        +0035,1499
                         +1121,4461                                        +0123,5373
                         +1115,3479                                        +0211,3878
                         +1117,8556                                        +0296,5804
                         +1123,2692                                        +0380,9991
                         +1130,3289                                        +0467,6827
                         +1134,2882                                        +0552,3829
                         +1137,9232                                        +0635,8102
                         +1142,6166                                        +0721,0559
                         +1144,7549                                        +0804,3267
                         +1150,2081                                        +0886,4370
                         +1156,3079                                        +0963,9656
                         +1161,5005                                        +1039,1923
                         +1163,5193                                        +1114,4865
                         +1167,8031                                        +1188,7249
                         +1173,7422                                        +1259,5122
                         +1176,6814                                        +1327,1226
                         +1181,3712                                        +1394,4167
                         +1190,3288                                        +1461,9348
                         +1203,1403                                        +1530,0470
                         +1217,3637                                        +1594,9776
                         +1232,7587                                        +1662,4340
                         +1243,4012                                        +1731,9618
                         +1249,7993                                        +1813,6016
                         +1257,0188                                        +1907,4203
                         +1265,4456                                        +2004,4644
                         +1271,5994                                        +2110,4669
                         +1275,5641                                        +2235,6985
                         +1282,5416                                        +2390,6009
                         +1285,3041                                        +2563,2594
                         +1292,4665                                        +2748,9571
                         +1300,4254                                        +2936,3534
                         +1302,9263                                        +3123,6846
                         +1299,1412                                        +3306,3242
                         +1293,6648                                        +3469,4894
                         +1287,9544                                        +3604,6363
                         +1285,4300                                        +3706,9014
                         +1278,5529                                        +3772,7650
                         +1270,2522                                        +3808,1056
                         +1256,0199                                        +3813,8753
                         +1241,9918                                        +3792,3029
                         +1235,5498                                        +3745,6850
                         +1231,2432                                        +3675,9897
                         +1226,7496                                        +3592,3586
                         +1217,8172                                        +3494,3939
                         +1211,6577                                        +3381,4174
                         +1212,1837                                        +3251,8474
                         +1212,6320                                        +3110,2723
                         +1215,5966                                        +2962,5866
                         +1215,6928                                        +2816,4401
                         +1213,8142                                        +2673,9282
                         +1212,5272                                        +2533,9565
                         +1214,5183                                        +2399,4872
                         +1213,5772                                        +2264,6061
                         +1213,5739                                        +2126,6390
                         +1214,6820                                        +1990,0977
                         +1217,0043                                        +1853,9244
                         +1222,2044                                        +1721,6928
                         +1230,3386                                        +1590,2637
                         +1235,1855                                        +1461,4053
                         +1239,5962                                        +1335,4323
                         +1244,2451                                        +1210,9369
                         +1250,0772                                        +1084,2513
                         +1257,7165                                        +0958,1565
                         +1262,9100                                        +0830,6454
                         +1266,4758                                        +0703,9319
                         +1271,5438                                        +0575,0659
                         +1278,2042                                        +0448,4353
                         +1285,8160                                        +0324,6123
                         +1293,4463                                        +0202,9339
                         +1300,0224                                        +0088,6150
                         +1303,6280                                        -0016,9062
                         +1310,6259                                        -0112,2343
                         +1315,5213                                        -0200,8917
                         +1320,2224                                        -0283,8013
                         +1318,9952                                        -0360,0503
                         +1317,3021                                        -0431,6934
                         +1317,6661                                        -0496,3691
                         +1317,7637                                        -0560,2523
                         +1315,4024                                        -0622,1654
                         +1313,3524                                        -0686,8287
                         +1309,2093                                        -0748,3804
                         +1302,5109                                        -0807,2492
                         +1295,7663                                        -0859,0824
                         +1289,3308                                        -0903,9471
                         +1281,3995                                        -0945,5945
                         +1272,2587                                        -0981,8509
                         +1265,4040                                        -1009,2367
                         +1268,8074                                        -1028,8465
                         +1274,7170                                        -1039,9205
                         +1276,1891                                        -1044,5142
                         +1278,6277                                        -1045,1344
                         +1276,6764                                        -1043,6516
                         +1277,1260                                        -1042,3064
                         +1280,7383                                        -1043,6928
                         +1288,0688                                        -1046,3505
                         +1292,4118                                        -1052,9809
                         +1298,9410                                        -1065,0852
                         +1305,4554                                        -1082,5026
                         +1314,2083                                        -1103,8669
                         +1322,6557                                        -1130,2081
                         +1331,3306                                        -1164,4921
                         +1340,2861                                        -1201,7248
                         +1351,6882                                        -1236,9253
                         +1365,9696                                        -1272,8548
                         +1380,8559                                        -1307,3970
                         +1389,9438                                        -1338,8511
                         +1394,4739                                        -1368,2199
                         +1398,2826                                        -1393,9400
                         +1403,4299                                        -1415,3815
                         +1410,5999                                        -1433,3275
                         +1414,2710                                        -1447,8402
                         +1415,3245                                        -1458,4411
                         +1413,7550                                        -1464,8737
                         +1412,3587                                        -1466,3604
                         +1414,7440                                        -1460,6272
                         +1418,7829                                        -1448,8637
                         +1417,9370                                        -1429,0394
                         +1412,4281                                        -1402,0410
                         +1406,4029                                        -1366,7294
                         +1402,3732                                        -1322,0535
                         +1397,2514                                        -1268,9863
                         +1391,7149                                        -1209,2238
                         +1385,1755                                        -1139,2479
                         +1378,7427                                        -1063,1405
                         +1374,5323                                        -0980,5850
                         +1369,4239                                        -0891,4950
                         +1363,6187                                        -0797,2722
                         +1351,1039                                        -0701,0749
                         +1338,7683                                        -0607,1016
                         +1329,5460                                        -0511,8731
                         +1328,5642                                        -0421,7326
                         +1325,8110                                        -0333,3332
                         +1322,3389                                        -0246,7072
                         +1318,0298                                        -0161,9748
                         +1316,4688                                        -0083,3288
                         +1318,3313                                        -0009,7513
                         +1320,8886                                        +0058,1864
                         +1323,3522                                        +0114,1671
                         +1323,9392                                        +0158,7320
                         +1322,6090                                        +0193,8013
                         +1318,9301                                        +0219,5183
                         +1318,7302                                        +0233,4846
                         +1313,3166                                        +0239,1609
                         +1302,7491                                        +0234,6438
                         +1289,1731                                        +0226,7170
                         +1279,6007                                        +0216,4422
                         +1277,4971                                        +0201,9027
                         +1271,8072                                        +0188,0433
                         +1266,9500                                        +0172,3200
                         +1263,0428                                        +0155,6040
                         +1260,6972                                        +0139,0180
                         +1264,7387                                        +0122,8966
                         +1271,1311                                        +0107,1142
                         +1278,8243                                        +0093,6341
                         +1283,5757                                        +0082,9482
                         +1285,7847                                        +0074,3878
                         +1291,9383                                        +0063,7762
                         +1300,3047                                        +0057,8180
                         +1306,7130                                        +0052,9181
                         +1311,2503                                        +0048,1798
                         +1319,4642                                        +0046,3019
                         +1329,9447                                        +0044,9003
                         +1336,3493                                        +0039,9678
                         +1340,5944                                        +0035,7877
                         +1340,2578                                        +0032,3069
                         +1339,8055                                        +0028,7012
                         +1341,3936                                        +0026,6095
                         +1345,4663                                        +0024,1221
                         +1351,0265                                        +0020,6056
                         +1352,2909                                        +0019,4231
                         +1348,0022                                        +0022,7398
                         +1343,8414                                        +0032,0133
                         +1339,1772                                        +0045,1114
                         +1335,7406                                        +0061,3421
                         +1326,1039                                        +0082,8168
                         +1313,0346                                        +0107,5290
                         +1299,4800                                        +0138,7353
                         +1288,3228                                        +0174,6826
                         +1278,2525                                        +0211,9225
                         +1266,9752                                        +0248,4319
                         +1259,0201                                        +0282,2701
                         +1251,4661                                        +0314,0933
                         +1245,6981                                        +0343,1031
                         +1241,1113                                        +0368,7052
                         +1236,3828                                        +0389,2520
                         +1228,3269                                        +0403,3640
                         +1218,8228                                        +0413,2880
                         +1210,6683                                        +0420,0718
                         +1206,6600                                        +0421,6461
                         +1200,2149                                        +0420,3106
                         +1191,3727                                        +0418,6088
                         +1184,2889                                        +0415,4560
                         +1173,3320                                        +0409,5276
                         +1170,0612                                        +0401,3762
                         +1174,2557                                        +0392,3389
                         +1177,7992                                        +0385,5220
                         +1176,1220                                        +0375,9622
                         +1174,2612                                        +0366,1953
                         +1174,1944                                        +0354,9461
                         +1176,3555                                        +0343,6788
                         +1176,6677                                        +0333,2151
                         +1174,1541                                        +0324,6560
                         +1171,3741                                        +0316,4100
                         +1173,2388                                        +0309,3069
                         +1176,0669                                        +0302,4701
                         +1179,2252                                        +0294,8064
                         +1183,2440                                        +0287,9084
                         +1183,2286                                        +0282,5085
                         +1183,5589                                        +0278,6821
                         +1185,1540                                        +0275,8246
                         +1181,2867                                        +0269,7614
                         +1177,4071                                        +0264,8805
                         +1172,0759                                        +0259,3866
                         +1167,9505                                        +0252,4146
                         +1165,6903                                        +0241,0786
                         +1165,9793                                        +0230,3517
                         +1163,4064                                        +0218,4703
                         +1161,7991                                        +0202,2885
                         +1162,5995                                        +0184,3794
                         +1166,2390                                        +0165,0345
                         +1168,9692                                        +0146,4217
                         +1171,7638                                        +0125,2067
                         +1171,7383                                        +0100,4167
                         +1170,4891                                        +0073,0824
                         +1170,3598                                        +0045,7917
                         +1170,2987                                        +0017,4692
                         +1171,3924                                        -0013,0436
                         +1169,1236                                        -0044,5806
                         +1165,0365                                        -0076,8176
                         +1162,2292                                        -0106,1688
                         +1164,3588                                        -0133,7973
                         +1166,3250                                        -0161,8887
                         +1161,8796                                        -0190,2167
                         +1158,6013                                        -0216,4836
                         +1154,5333                                        -0238,7271
                         +1152,9649                                        -0258,9921
                         +1151,5823                                        -0278,1462
                         +1149,9668                                        -0292,9340
                         +1144,8287                                        -0308,2774
                         +1135,9343                                        -0323,0090
                         +1127,7773                                        -0335,2234
                         +1124,1466                                        -0344,9215
                         +1117,7626                                        -0355,3903
                         +1109,3636                                        -0365,8673
                         +1097,7556                                        -0375,2969
                         +1090,0291                                        -0379,3587
                         +1086,3506                                        -0383,7436
                         +1084,0945                                        -0387,3258
                         +1082,1008                                        -0392,6153
                         +1079,8603                                        -0398,0116
                         +1079,1241                                        -0403,0511
                         +1083,3273                                        -0408,4452
                         +1089,2884                                        -0416,8108
                         +1092,4469                                        -0423,1595
                         +1092,2388                                        -0431,6330
                         +1090,3866                                        -0438,7206
                         +1090,2251                                        -0446,1911
                         +1093,5735                                        -0455,6186
                         +1102,8806                                        -0463,8707
                         +1107,4214                                        -0471,0194
                         +1107,3573                                        -0476,5778
                         +1110,8185                                        -0481,0295
                         +1116,2642                                        -0482,7576
                         +1121,9323                                        -0484,7683
                         +1123,0067                                        -0485,7883
                         +1124,0305                                        -0487,7081
                         +1124,5669                                        -0487,4605
                         +1123,8745                                        -0485,3366
                         +1120,3849                                        -0486,1167
                         +1116,1094                                        -0488,3957
                         +1106,0750                                        -0488,3720
                         +1094,7793                                        -0489,0602
                         +1086,7292                                        -0485,9545
                         +1079,4406                                        -0485,6327
                         +1069,3230                                        -0485,0859
                         +1054,9862                                        -0480,2625
                         +1043,6678                                        -0473,8872
                         +1032,4007                                        -0464,4149
                         +1025,6863                                        -0454,1085
                         +1022,2301                                        -0441,7301
                         +1016,3872                                        -0429,8214
                         +1014,1879                                        -0417,0808
                         +1015,1055                                        -0401,3057
                         +1019,0305                                        -0382,6485
                         +1018,4732                                        -0364,6861
                         +1015,1471                                        -0346,3029
                         +1007,3357                                        -0330,2222
                         +0999,0007                                        -0311,1493
                         +0993,7464                                        -0293,4371
                         +0987,9981                                        -0278,2558
                         +0983,6239                                        -0259,4691
                         +0982,1259                                        -0241,9624
                         +0980,2411                                        -0227,1510
                         +0980,2053                                        -0212,8439
                         +0987,6174                                        -0198,9080
                         +0997,5780                                        -0186,4512
                         +1011,6209                                        -0178,2867
                         +1025,9570                                        -0168,8634
                         +1037,8149                                        -0161,6263
                         +1051,9306                                        -0153,6571
                         +1064,8887                                        -0145,6331
                         +1072,7398                                        -0139,6767
                         +1077,5487                                        -0136,7467
                         +1083,4623                                        -0136,7226
                         +1095,4684                                        -0136,1807
                         +1105,1291                                        -0135,7871
                         +1110,7010                                        -0136,9331
                         +1112,4457                                        -0141,4429
                         +1116,1956                                        -0146,3211
                         +1123,6098                                        -0151,6561
                         +1130,5484                                        -0157,9742
                         +1138,3035                                        -0164,7089
                         +1146,5691                                        -0171,7130
                         +1150,3930                                        -0180,1346
                         +1154,2270                                        -0186,7347
                         +1159,9441                                        -0191,9502
                         +1161,2036                                        -0196,9643
                         +1157,7496                                        -0199,5710
                         +1153,0318                                        -0199,8028
                         +1154,7950                                        -0201,8993
                         +1158,5784                                        -0204,2105
                         +1164,4241                                        -0207,6679
                         +1167,3929                                        -0211,4137
                         +1167,5380                                        -0214,1412
                         +1166,9414                                        -0213,4299
                         +1168,0929                                        -0212,7568
                         +1169,2434                                        -0207,9338
                         +1170,6915                                        -0204,5899
                         +1169,2117                                        -0203,2079
                         +1165,9698                                        -0203,3296
                         +1168,0283                                        -0200,8030
                         +1171,8067                                        -0196,6969
                         +1172,0067                                        -0192,6853
                         +1166,1650                                        -0188,7765
                         +1160,7546                                        -0182,3784
                         +1159,9147                                        -0173,8235
                         +1158,8167                                        -0166,9472
                         +1155,6323                                        -0163,1645
                         +1159,4219                                        -0163,6193
                         +1158,7862                                        -0165,8378
                         +1161,7233                                        -0166,8171
                         +1166,8317                                        -0166,9810
                         +1170,4156                                        -0169,7588
                         +1173,3304                                        -0175,1986
                         +1177,1660                                        -0180,1712
                         +1182,2437                                        -0183,5117
                         +1188,8418                                        -0188,6374
                         +1194,8746                                        -0195,3575
                         +1198,7577                                        -0201,6939
                         +1204,1176                                        -0208,4455
                         +1208,5828                                        -0214,3469
                         +1212,8647                                        -0221,1976
                         +1219,8727                                        -0228,5092
                         +1227,4041                                        -0234,1691
                         +1234,0660                                        -0241,4531
                         +1239,2547                                        -0249,0613
                         +1245,7904                                        -0257,7808
                         +1259,4341                                        -0268,9449
                         +1271,9600                                        -0279,0709
                         +1286,8876                                        -0288,6328
                         +1297,5348                                        -0296,8775
                         +1309,4612                                        -0304,7817
                         +1322,3107                                        -0310,3300
                         +1329,1147                                        -0313,5820
                         +1330,4604                                        -0314,9904
                         +1329,4610                                        -0311,2085
                         +1327,0837                                        -0307,7198
                         +1329,2672                                        -0301,4380
                         +1330,3347                                        -0293,8777
                         +1331,5902                                        -0286,8423
                         +1331,5113                                        -0277,7639
                         +1327,6915                                        -0266,5681
                         +1325,8653                                        -0251,5597
                         +1321,1489                                        -0235,7452
                         +1317,1623                                        -0219,1075
                         +1309,2836                                        -0201,2707
                         +1299,6417                                        -0183,7088
                         +1295,2273                                        -0167,0134
                         +1290,7648                                        -0151,2450
                         +1282,7973                                        -0137,8755
                         +1275,4126                                        -0127,7572
                         +1266,4768                                        -0119,2628
                         +1257,8173                                        -0114,1693
                         +1254,0897                                        -0110,2550
                         +1252,4243                                        -0108,2765
                         +1249,5141                                        -0106,6059
                         +1242,1516                                        -0107,2125
                         +1233,2362                                        -0114,2587
                         +1225,4447                                        -0120,7453
                         +1219,5417                                        -0129,1412
                         +1207,8264                                        -0136,0673
                         +1196,0089                                        -0139,8464
                         +1183,3967                                        -0141,8117
                         +1170,5340                                        -0141,7558
                         +1158,5303                                        -0139,6400
                         +1149,7358                                        -0136,0690
                         +1137,5554                                        -0131,7522
                         +1124,4331                                        -0128,4606
                         +1111,7519                                        -0126,3103
                         +1099,9496                                        -0122,7299
                         +1087,5158                                        -0119,1349
                         +1075,4171                                        -0113,4557
                         +1061,1105                                        -0108,8353
                         +1043,6053                                        -0106,1521
                         +1032,0856                                        -0106,2681
                         +1019,3416                                        -0106,8667
                         +1007,2493                                        -0107,2013
                         +0997,8847                                        -0108,4290
                         +0989,8684                                        -0108,1892
                         +0984,8752                                        -0107,8965
                         +0986,6277                                        -0107,4938
                         +0985,8279                                        -0110,0353
                         +0988,1196                                        -0117,2881
                         +0988,5581                                        -0126,4738
                         +0985,2699                                        -0136,8071
                         +0986,8239                                        -0150,5197
                         +0987,8698                                        -0163,3043
                         +0983,0026                                        -0176,8164
                         +0974,6703                                        -0193,7958
                         +0966,2040                                        -0212,6167
                         +0962,7655                                        -0231,6044
                         +0957,9956                                        -0250,7833
                         +0952,6495                                        -0269,8467
                         +0950,3073                                        -0291,4254
                         +0943,9406                                        -0313,8237
                         +0941,2512                                        -0335,0563
                         +0942,0798                                        -0355,1478
                         +0941,9674                                        -0375,9083
                         +0940,4637                                        -0396,9575
                         +0935,3395                                        -0417,4648
                         +0933,2390                                        -0436,7145
                         +0934,4471                                        -0457,4470
                         +0935,2378                                        -0479,9139
                         +0935,1907                                        -0500,9301
                         +0936,6747                                        -0522,2015
                         +0939,9321                                        -0542,5417
                         +0944,1844                                        -0561,9252
                         +0952,0326                                        -0580,4685
                         +0958,1375                                        -0595,7329
                         +0959,9281                                        -0611,0880
                         +0960,9614                                        -0626,1209
                         +0964,3322                                        -0637,5046
                         +0967,7918                                        -0649,0113
                         +0967,0769                                        -0658,4658
                         +0964,5072                                        -0667,2001
                         +0962,0998                                        -0673,7947
                         +0964,5439                                        -0678,9379
                         +0965,6412                                        -0685,3581
                         +0962,0455                                        -0690,8049
                         +0954,3899                                        -0696,2026
                         +0948,9274                                        -0701,9046
                         +0943,4570                                        -0705,7028
                         +0938,3096                                        -0709,1708
                         +0933,6763                                        -0714,1510
                         +0928,0436                                        -0720,6929
                         +0918,9506                                        -0726,9693
                         +0910,9235                                        -0732,7053
                         +0904,1356                                        -0737,5752
                         +0898,7288                                        -0745,7072
                         +0892,8517                                        -0755,3641
                         +0884,1674                                        -0769,5998
                         +0879,0382                                        -0786,7103
                         +0881,1709                                        -0807,1170
                         +0881,7265                                        -0824,0046
                         +0878,1412                                        -0843,2181
                         +0873,8348                                        -0863,1459
                         +0866,8527                                        -0883,6035
                         +0859,6759                                        -0900,9205
                         +0852,0675                                        -0917,4259
                         +0843,0056                                        -0933,0841
                         +0827,8516                                        -0949,6094
                         +0814,5002                                        -0967,2688
                         +0804,2028                                        -0984,0316
                         +0802,5182                                        -0999,6139
                         +0799,6867                                        -1014,1156
                         +0794,4304                                        -1030,0612
                         +0791,2045                                        -1042,7861
                         +0790,9000                                        -1054,0942
                         +0795,4153                                        -1063,3822
                         +0806,8772                                        -1069,7842
                         +0816,3724                                        -1079,8650
                         +0825,7790                                        -1087,5273
                         +0833,1390                                        -1092,7098
                         +0838,4891                                        -1094,9933
                         +0843,4620                                        -1098,0024
                         +0847,1227                                        -1102,8852
                         +0845,8191                                        -1106,8290
                         +0838,8439                                        -1110,2285
                         +0835,2655                                        -1113,5768
                         +0832,6570                                        -1117,8535
                         +0828,6165                                        -1121,8377
                         +0821,9834                                        -1124,9622
                         +0809,2908                                        -1129,7294
                         +0793,0359                                        -1134,0450
                         +0778,7306                                        -1138,7283
                         +0769,0441                                        -1143,1098
                         +0761,6294                                        -1144,9092
                         +0752,9584                                        -1144,7913
                         +0750,0141                                        -1145,5799
                         +0748,0296                                        -1146,7996
                         +0750,6599                                        -1145,7213
                         +0754,9633                                        -1143,6570
                         +0755,2362                                        -1143,7020
                         +0754,0589                                        -1142,4555
                         +0756,4533                                        -1141,7953
                         +0757,2901                                        -1142,7729
                         +0753,6288                                        -1146,5503
                         +0751,1743                                        -1149,6560
                         +0748,1890                                        -1152,3315
                         +0745,8068                                        -1153,4494
                         +0746,0917                                        -1156,1786
                         +0749,9840                                        -1158,4830
                         +0746,5515                                        -1160,9935
                         +0742,5583                                        -1162,3940
                         +0742,5923                                        -1163,5703
                         +0748,1190                                        -1165,3513
                         +0755,8244                                        -1165,4981
                         +0762,7909                                        -1166,8050
                         +0769,5620                                        -1171,1360
                         +0778,9433                                        -1178,3077
                         +0789,5670                                        -1187,1398
                         +0799,9455                                        -1193,6950
                         +0810,6405                                        -1201,5283
                         +0821,5844                                        -1208,9926
                         +0830,9806                                        -1217,6286
                         +0837,0211                                        -1225,6594
                         +0845,1252                                        -1236,6566
                         +0853,9200                                        -1248,9080
                         +0859,7050                                        -1264,1986
                         +0860,4478                                        -1281,0434
                         +0865,8849                                        -1297,2423
                         +0872,6948                                        -1311,7244
                         +0877,3650                                        -1323,6326
                         +0874,1864                                        -1334,4266
                         +0870,3325                                        -1343,0522
                         +0868,9970                                        -1353,5106
                         +0868,6999                                        -1363,8713
                         +0865,4794                                        -1371,4628
                         +0864,0217                                        -1378,9951
                         +0859,7407                                        -1386,0994
                         +0858,0029                                        -1396,6782
                         +0859,3040                                        -1405,0896
                         +0865,2022                                        -1413,4212
                         +0867,9663                                        -1421,4549
                         +0867,8920                                        -1433,0468
                         +0868,1964                                        -1444,4448
                         +0873,7236                                        -1453,7267
                         +0880,1435                                        -1461,4017
                         +0887,7637                                        -1467,4112
                         +0895,8725                                        -1472,9555
                         +0903,8712                                        -1477,4607
                         +0909,9173                                        -1482,4938
                         +0920,2842                                        -1486,6809
                         +0930,9896                                        -1489,8762
                         +0942,0904                                        -1487,9204
                         +0948,9549                                        -1486,6394
                         +0952,5141                                        -1482,2934
                         +0954,7468                                        -1475,8238
                         +0956,0481                                        -1471,9345
                         +0955,2303                                        -1466,4605
                         +0950,4428                                        -1460,8174
                         +0941,8749                                        -1457,1893
                         +0936,9220                                        -1454,2512
                         +0937,6059                                        -1449,2260
                         +0938,8961                                        -1443,2075
                         +0938,9345                                        -1437,3674
                         +0937,5605                                        -1431,8005
                         +0934,8717                                        -1426,4191
                         +0931,1665                                        -1425,3183
                         +0926,5418                                        -1420,7043
                         +0921,8589                                        -1415,3993
                         +0918,0137                                        -1411,7700
                         +0912,4412                                        -1406,2507
                         +0911,9836                                        -1398,3183
                         +0912,8428                                        -1389,7230
                         +0907,9042                                        -1378,3190
                         +0900,2016                                        -1368,5308
                         +0890,2698                                        -1358,7455
                         +0882,2517                                        -1350,2399
                         +0872,3338                                        -1341,2027
                         +0861,9858                                        -1327,1338
                         +0856,0298                                        -1312,0325
                         +0844,5265                                        -1294,1398
                         +0835,3586                                        -1275,3931
                         +0826,3485                                        -1255,2469
                         +0816,4036                                        -1234,6768
                         +0810,5640                                        -1216,9012
                         +0805,3868                                        -1203,0361
                         +0808,6711                                        -1187,4760
                         +0822,8305                                        -1169,9408
                         +0832,4273                                        -1152,2676
                         +0842,4626                                        -1133,2799
                         +0853,8356                                        -1111,6795
                         +0864,2289                                        -1090,1738
                         +0875,0620                                        -1067,4470
                         +0885,3199                                        -1044,3897
                         +0894,3527                                        -1020,0506
                         +0903,9569                                        -0994,9241
                         +0912,4967                                        -0969,6212
                         +0918,1533                                        -0945,1557
                         +0920,8638                                        -0919,9748
                         +0918,4408                                        -0895,9616
                         +0912,3026                                        -0871,7761
                         +0902,2007                                        -0846,2800
                         +0897,8591                                        -0822,8927
                         +0897,2424                                        -0800,0248
                         +0893,5983                                        -0774,0720
                         +0890,9560                                        -0747,8047
                         +0888,5570                                        -0722,5571
                         +0887,0811                                        -0695,4028
                         +0881,9473                                        -0669,1678
                         +0879,6360                                        -0643,3776
                         +0873,8123                                        -0619,2821
                         +0864,7630                                        -0594,7663
                         +0850,8887                                        -0573,2731
                         +0837,2672                                        -0549,5654
                         +0824,3623                                        -0525,4042
                         +0809,2113                                        -0499,3566
                         +0790,0283                                        -0473,2539
                         +0773,1705                                        -0448,5950
                         +0759,9382                                        -0423,7886
                         +0751,5140                                        -0398,7908
                         +0746,9429                                        -0371,7055
                         +0745,3243                                        -0344,3086
                         +0741,5407                                        -0319,9985
                         +0739,2575                                        -0298,4250
                         +0741,9831                                        -0277,9520
                         +0742,3758                                        -0256,3058
                         +0739,1942                                        -0235,1210
                         +0734,3300                                        -0211,5931
                         +0730,1972                                        -0191,1471
                         +0730,7225                                        -0171,5642
                         +0731,0307                                        -0153,1249
                         +0731,4981                                        -0133,4938
                         +0727,2996                                        -0112,3455
                         +0723,6021                                        -0091,1103
                         +0723,8636                                        -0073,4980
                         +0727,8662                                        -0057,7636
                         +0729,7637                                        -0041,2183
                         +0728,1165                                        -0025,5350
                         +0724,9602                                        -0011,7154
                         +0721,9854                                        -0001,1928
                         +0718,9834                                        +0010,8323
                         +0716,5410                                        +0024,6840
                         +0711,1533                                        +0039,5874
                         +0705,3778                                        +0055,6399
                         +0698,0502                                        +0067,8878
                         +0701,7489                                        +0081,9157
                         +0702,0291                                        +0095,9301
                         +0703,9219                                        +0111,8564
                         +0699,2171                                        +0129,7330
                         +0692,4939                                        +0149,7646
                         +0682,3980                                        +0171,9372
                         +0672,3510                                        +0197,1296
                         +0664,5680                                        +0224,8588
                         +0654,3786                                        +0252,0283
                         +0643,2341                                        +0279,8225
                         +0634,1361                                        +0308,9498
                         +0632,3015                                        +0338,3600
                         +0635,1500                                        +0367,5662
                         +0631,7477                                        +0395,3804
                         +0627,7364                                        +0420,4110
                         +0627,5006                                        +0443,5712
                         +0631,0489                                        +0465,0653
                         +0635,9373                                        +0485,8994
                         +0644,7439                                        +0501,5426
                         +0653,4868                                        +0512,8079
                         +0666,0861                                        +0524,9565
