# Supplementary material for: Flash visual evoked potentials in diurnal birds of prey
Source: PeerJ. 2016 Jul 26;4:e2217. doi: 10.7717/peerj.2217 (PMC4974951; doi:10.7717/peerj.2217)
Supplement: Supplemental Information 10 [file peerj-04-2217-s010.asc]

F1                       Girfalco2                

2048                     2048                     2048                     2048                     2048                     2048
+0009,5467               -0086,7534               +0074,5174               +0207,3819               -0157,8506               +0013,3912
+0009,5321               -0086,6204               +0074,4032               +0207,0640               -0157,6086               +0013,3707
+0009,5175               -0086,4876               +0074,2891               +0206,7466               -0157,3670               +0013,3502
+0009,5029               -0086,3551               +0074,1753               +0206,4297               -0157,1258               +0013,3297
+0060,9898               -0013,2622               +0039,0119               +0195,3838               -0082,4939               -0003,8579
+0146,8501               +0034,9694               +0058,2048               +0185,3436               -0089,5091               +0010,8915
+0167,5734               +0045,8829               +0146,4169               +0189,4681               -0038,2549               +0069,4677
+0233,2447               +0096,6868               +0234,4351               +0281,6086               +0032,7870               +0091,3412
+0304,9033               +0177,7476               +0260,5794               +0364,6048               +0099,8720               +0173,8317
+0367,9617               +0232,0274               +0269,8248               +0400,4143               +0117,9890               +0233,5315
+0428,1655               +0257,2709               +0346,1434               +0416,8880               +0231,9980               +0320,4907
+0511,2339               +0332,1333               +0436,9594               +0487,8858               +0303,5578               +0359,0496
+0604,8841               +0442,8822               +0510,5172               +0612,5044               +0369,7356               +0407,0780
+0714,0189               +0524,7414               +0612,6804               +0644,1699               +0370,0983               +0487,0063
+0773,8964               +0591,0586               +0715,3498               +0703,1816               +0452,6435               +0584,2976
+0855,3952               +0687,5430               +0815,9548               +0784,8938               +0599,8295               +0637,4247
+0988,2497               +0817,8830               +0968,0196               +0877,1397               +0729,7314               +0691,5275
+1110,4833               +0963,4963               +1107,1737               +1019,1952               +0863,3779               +0859,2177
+1217,3736               +1029,1541               +1241,7042               +1142,5386               +0706,5958               +0811,2639
+1459,1644               +1312,2858               +1415,0280               +1316,0399               +1120,1222               +1184,3645
+1617,3451               +1485,7423               +1545,8335               +1443,6969               +1259,7379               +1317,4916
+1812,2662               +1623,7254               +1706,8560               +1583,8309               +1423,8228               +1491,9195
+1992,3489               +1773,2749               +1885,8648               +1730,8771               +1545,9360               +1651,6254
+2174,6717               +1951,3754               +2181,7934               +2033,3809               +1745,9920               +1797,7849
+2407,9051               +2127,7694               +2373,4308               +2224,3820               +1922,8568               +2017,9357
+2673,6470               +2292,0404               +2522,8790               +2376,5039               +2101,9993               +2215,8471
+2914,2674               +2419,5411               +2710,3013               +2582,8062               +2287,9164               +2414,2534
+3103,2143               +2568,7889               +2896,5989               +2786,4291               +2459,2063               +2587,3694
+3353,2002               +2726,1432               +3079,3022               +2984,8621               +2595,6089               +2803,2955
+3579,2648               +2856,6906               +3220,6699               +3187,2676               +2741,5116               +3009,1382
+3786,9851               +2961,4951               +3321,3639               +3333,5711               +2920,3272               +3169,8707
+3992,9805               +3014,5566               +3463,3539               +3470,9574               +3070,2133               +3312,5062
+4190,0700               +3150,2585               +3578,7883               +3636,1062               +3194,5267               +3426,1691
+4333,4601               +3205,8604               +3750,0479               +3793,3672               +3324,4022               +3569,8549
+4506,1750               +3287,7550               +3908,8665               +3948,0895               +3438,5674               +3651,0527
+4627,4696               +3400,2809               +4015,8712               +4039,1018               +3582,6959               +3716,5335
+4776,4790               +3478,5598               +4084,2353               +4106,9129               +3653,2743               +3818,6458
+4852,0864               +3556,2298               +4186,2200               +4224,1023               +3765,5486               +3936,5706
+4934,4332               +3713,1204               +4336,5378               +4346,8773               +3897,2644               +4022,5954
+4982,5871               +4015,8071               +4409,9104               +4490,0948               +3932,2535               +4176,3130
+5035,0387               +4057,8201               +4522,0671               +4590,6669               +4009,2546               +4298,4938
+5073,8262               +4021,9270               +4732,2487               +4611,7280               +4097,7979               +4384,2090
+5105,4078               +4164,2826               +5024,3481               +4750,2463               +4187,3678               +4628,8922
+5139,3547               +4551,9590               +5253,8699               +5056,7853               +4275,4513               +4813,5970
+5257,1365               +4950,3222               +5294,5851               +5401,1310               +4388,7077               +4724,1156
+5427,6861               +5216,9764               +5398,1501               +5433,0078               +4523,9194               +4807,9408
+5556,4934               +5465,4863               +5772,1664               +5320,6897               +4540,6744               +5248,2851
+5791,2493               +5713,4074               +6221,7024               +5577,1342               +4632,0637               +5846,5759
+5971,3229               +6001,3613               +6633,9154               +6025,8910               +4915,0475               +6384,9042
+5957,3498               +6164,6977               +6963,0323               +6625,4077               +5380,7457               +6613,6376
+6001,6277               +6172,0055               +7412,3321               +7110,1271               +5797,4268               +6704,0176
+6318,7087               +6061,3281               +7796,3315               +7541,1526               +5993,9765               +6665,3869
+6710,7731               +5825,9199               +7981,7445               +7876,3707               +6100,1949               +6524,6050
+6923,7278               +5493,7020               +7960,8152               +8065,7301               +6127,2267               +6261,9230
+6906,5128               +5150,0602               +7801,0617               +8139,3494               +6066,2157               +6003,0986
+6804,9150               +4842,7694               +7592,2440               +7948,2865               +5922,8557               +5682,8202
+6606,3965               +4484,3143               +7312,4869               +7739,6060               +5667,7238               +5316,7292
+6250,1133               +4149,0057               +6980,9167               +7537,0069               +5434,1077               +4952,7163
+5790,0762               +3798,7859               +6750,6239               +7301,8668               +5137,0456               +4580,8113
+5259,4631               +3464,5627               +6573,6867               +7059,6986               +4806,7059               +4163,9211
+4706,6144               +3111,6563               +6405,2274               +6798,5229               +4451,5478               +3712,3872
+4157,7901               +2820,9687               +6111,6891               +6464,7189               +4019,8380               +3370,5027
+3587,7262               +2557,3216               +5805,5727               +6096,5289               +3597,1294               +2909,7309
+3068,8872               +2290,0750               +5506,7526               +5760,6623               +3163,7260               +2564,8284
+2498,9137               +2051,4180               +5244,4200               +5443,0672               +2742,3189               +2178,6224
+1994,1786               +1827,6192               +5022,0312               +5185,0355               +2384,6846               +1811,0212
+1522,7066               +1616,5406               +4826,3235               +4944,4498               +2029,5962               +1544,9392
+1101,9214               +1421,4127               +4596,6005               +4713,8044               +1662,7267               +1295,6109
+0747,8941               +1223,9483               +4393,2372               +4468,1727               +1388,4279               +1016,4013
+0440,7597               +1041,3416               +4241,2076               +4303,0890               +1124,5681               +0727,9158
+0185,4244               +0891,4545               +4085,1887               +4129,6831               +0868,4547               +0485,5274
-0081,9979               +0716,3891               +3937,6297               +3962,0179               +0587,5753               +0239,9124
-0389,8326               +0512,9734               +3715,6754               +3804,3666               +0338,5491               -0046,1414
-0660,1111               +0274,4800               +3488,7771               +3618,3576               +0107,3269               -0373,5636
-0994,8443               +0069,0537               +3288,8340               +3425,7444               -0232,6545               -0635,8500
-1317,7241               -0211,7035               +3142,5772               +3251,2962               -0596,1035               -1009,8922
-1677,2837               -0531,8288               +3010,2011               +3139,2884               -0925,8841               -1400,1065
-2098,7911               -0836,1722               +2823,0281               +2937,4430               -1230,0918               -1824,4089
-2503,6772               -1083,6126               +2547,3572               +2699,5723               -1576,2565               -2176,0828
-2915,8502               -1402,3595               +2373,4031               +2459,4508               -1942,6971               -2578,6288
-3280,1332               -1726,1404               +2175,0629               +2193,2870               -2278,9266               -2907,9621
-3589,0655               -1989,3417               +1983,4894               +1975,9716               -2632,9170               -3324,0957
-3821,6913               -2199,8934               +1728,2604               +1742,3386               -2983,3946               -3592,9396
-4000,4408               -2447,6789               +1415,6723               +1484,9078               -3339,1406               -3930,7507
-4167,8137               -2611,3187               +1154,5383               +1217,2533               -3592,4806               -4169,1298
-4280,5633               -2725,8566               +0850,7801               +0888,6580               -3859,0013               -4387,9249
-4314,4357               -2757,0659               +0572,3764               +0631,3438               -4030,8467               -4543,4421
-4323,8848               -2728,7367               +0320,2478               +0342,5880               -4139,4687               -4625,4369
-4263,3047               -2656,2106               +0089,4641               +0027,0608               -4173,5518               -4631,8745
-4147,5068               -2563,7176               -0100,0768               -0233,3752               -4174,0191               -4586,7748
-4072,3114               -2464,8031               -0197,8381               -0431,6081               -4191,6661               -4510,5017
-4025,2923               -2365,2106               -0259,6702               -0503,0795               -4128,8190               -4370,8704
-3991,7484               -2288,5606               -0259,6285               -0534,8303               -4014,4237               -4299,2040
-3953,1335               -2219,7786               -0248,5693               -0558,0499               -3884,7812               -4141,2827
-3914,8293               -2142,2186               -0206,2717               -0610,3188               -3784,7169               -4073,4357
-3876,0673               -2112,6454               -0153,9629               -0610,8618               -3636,2765               -4053,9910
-3885,8401               -2123,8147               -0001,3769               -0535,4462               -3580,4382               -3956,4731
-3876,1986               -2142,0693               +0075,0513               -0395,7840               -3509,2084               -3860,3830
-3830,1242               -2111,4473               +0147,7863               -0369,2216               -3462,6078               -3813,8938
-3793,3882               -2112,8758               +0155,3002               -0320,3215               -3387,5135               -3771,9401
-3764,0016               -2104,5680               +0130,6836               -0249,7727               -3283,8467               -3710,2250
-3656,5721               -2050,3155               +0189,3178               -0169,5983               -3200,7961               -3656,7014
-3577,3123               -1981,5136               +0207,7171               -0131,4135               -3155,6081               -3527,5393
-3477,8875               -1955,1807               +0135,9366               -0074,2178               -3017,9029               -3445,8879
-3361,6922               -1902,2194               +0049,6246               -0144,7236               -2928,2648               -3383,5816
-3255,2521               -1851,5706               -0018,8981               -0199,7804               -2812,0566               -3193,8365
-3165,1997               -1874,5633               -0155,9244               -0279,9105               -2705,9841               -3164,9497
-3144,4299               -1922,9754               -0208,4156               -0317,9549               -2623,0854               -3152,7936
-3158,1841               -1977,4064               -0244,6866               -0374,6154               -2590,0796               -3123,3911
-3179,4666               -2025,1584               -0362,3365               -0484,4265               -2619,1091               -3197,0488
-3297,3581               -2107,8579               -0501,6812               -0613,5922               -2633,8083               -3296,2775
-3440,3488               -2192,7844               -0613,4286               -0722,9885               -2717,7249               -3467,3430
-3675,8795               -2266,7460               -0668,8469               -0799,9788               -2795,9852               -3661,1298
-3932,5679               -2317,1747               -0703,2493               -0846,6467               -2995,2454               -3872,8647
-4186,1367               -2404,2065               -0783,2721               -0937,6408               -3189,4147               -4120,8203
-4450,8431               -2477,2008               -0819,0740               -1079,3588               -3397,5412               -4315,5522
-4662,9633               -2522,0443               -0887,3732               -1174,6653               -3637,0318               -4519,3183
-4840,5394               -2566,3852               -0905,8331               -1251,5389               -3821,9095               -4697,5698
-5025,7126               -2653,3915               -0924,6348               -1300,1547               -3976,1784               -4918,3547
-5143,0206               -2675,4624               -0991,9097               -1354,7724               -4146,4808               -5041,7048
-5255,6097               -2682,9757               -1050,3989               -1388,9542               -4280,0465               -5112,5022
-5334,6110               -2685,3958               -1097,1081               -1456,0157               -4402,5086               -5166,5103
-5404,7426               -2750,2536               -1080,2676               -1477,0860               -4442,1784               -5159,3172
-5419,9331               -2774,2694               -1086,3911               -1501,8151               -4506,6873               -5112,2565
-5424,8650               -2738,4477               -1068,8821               -1535,1674               -4512,7662               -5041,5641
-5458,6955               -2770,3573               -1077,2032               -1560,3179               -4488,1289               -4936,0158
-5512,3446               -2770,8212               -1052,5274               -1626,3487               -4446,8747               -4862,6300
-5574,9202               -2817,9549               -1003,5333               -1631,3924               -4365,5194               -4814,3422
-5596,0692               -2829,3412               -0825,5819               -1568,0750               -4253,7212               -4697,2404
-5617,1243               -2803,5865               -0741,0886               -1440,1913               -4177,9844               -4615,7430
-5552,5562               -2823,0815               -0622,6609               -1374,3302               -4094,1081               -4564,7907
-5521,8249               -2810,8495               -0528,2009               -1320,5515               -3946,8834               -4449,4812
-5469,2203               -2762,7719               -0349,0263               -1206,8478               -3811,2969               -4341,6885
-5419,1630               -2719,4995               -0104,0979               -0991,5869               -3715,2697               -4247,8613
-5272,4653               -2700,0587               +0145,8957               -0786,8169               -3606,1980               -4177,5655
-5165,5441               -2622,7594               +0424,2287               -0544,2657               -3473,7024               -4113,5349
-4934,4860               -2498,5830               +0733,7377               -0296,5560               -3355,2038               -3969,3998
-4742,5472               -2410,1415               +1108,3291               +0003,7908               -3243,8379               -3869,3185
-4492,8208               -2278,8130               +1466,7293               +0361,3545               -3140,8935               -3788,3610
-4200,3584               -2116,4324               +1853,2690               +0763,4816               -3053,3575               -3622,9166
-3864,2580               -1877,0300               +2182,6104               +1119,5739               -2984,7610               -3541,3854
-3557,6099               -1701,4989               +2512,6546               +1494,4042               -2934,5729               -3459,1260
-3205,5913               -1561,9230               +2778,8135               +1810,5802               -2939,7216               -3452,7155
-2816,4253               -1358,3664               +3074,3805               +2146,5613               -2929,9671               -3449,6176
-2471,7028               -1125,9309               +3375,1676               +2503,2402               -2954,3896               -3439,3094
-2138,3232               -0985,8127               +3580,6837               +2796,7532               -2956,0251               -3446,0307
-1815,6133               -0779,7760               +3706,4928               +2997,7916               -2990,6175               -3504,6447
-1439,0451               -0571,5459               +3772,7192               +3112,3064               -2967,8888               -3525,0964
-1141,9313               -0373,7282               +3766,6490               +3163,6587               -2999,0296               -3557,6020
-0894,4474               -0197,9781               +3799,8554               +3218,3284               -3038,7532               -3559,6307
-0662,7581               -0074,0221               +3765,9808               +3210,3599               -3039,0254               -3597,0669
-0494,3742               +0110,2195               +3663,3832               +3176,6284               -2997,6393               -3547,3563
-0326,6643               +0234,6185               +3525,6225               +3072,8343               -3002,3649               -3481,5178
-0273,0111               +0291,8489               +3380,2596               +2910,3148               -2947,1395               -3446,4742
-0231,5735               +0367,6947               +3258,5866               +2721,5642               -2859,5791               -3274,6809
-0204,8290               +0425,0181               +3122,3352               +2607,8902               -2842,2757               -3106,8040
-0236,7044               +0425,3580               +2928,2592               +2471,5462               -2758,6568               -2965,7244
-0298,3777               +0397,8890               +2706,9510               +2303,7174               -2649,5052               -2845,1048
-0368,4720               +0406,8826               +2569,0098               +2166,2717               -2542,0614               -2791,7889
-0467,5545               +0390,5376               +2475,3743               +2036,9158               -2428,7115               -2665,7484
-0571,6639               +0366,9892               +2371,3152               +1953,8184               -2376,5763               -2495,8696
-0730,1660               +0278,9055               +2228,0683               +1871,9658               -2331,2959               -2440,3138
-0810,6767               +0217,0291               +2111,8045               +1714,3850               -2263,8348               -2402,4021
-0939,5128               +0153,3589               +1989,8690               +1595,8991               -2251,6979               -2373,6893
-1072,0328               +0085,7259               +1891,4361               +1469,8938               -2261,3981               -2359,5785
-1201,5355               +0029,1515               +1806,1927               +1346,5128               -2204,9619               -2280,3704
-1418,5785               -0023,8676               +1761,0217               +1208,5152               -2163,5050               -2223,0949
-1549,3481               -0075,9972               +1614,8897               +1058,2454               -2108,9499               -2210,6448
-1687,1472               -0120,0120               +1532,0684               +0909,0054               -2086,5540               -2119,1956
-1832,5733               -0191,5475               +1397,5129               +0741,2231               -2048,6278               -2078,3230
-1951,4062               -0220,8703               +1303,6430               +0613,6794               -1968,0128               -1980,5207
-2049,5933               -0254,4159               +1200,0021               +0559,8846               -1853,9870               -1866,9897
-2128,3643               -0333,1393               +1077,4876               +0419,1424               -1815,9460               -1772,2692
-2194,4156               -0390,5149               +0945,2449               +0262,2419               -1754,1704               -1636,5975
-2183,2678               -0445,2033               +0808,4573               +0107,6101               -1677,6466               -1499,4856
-2210,2171               -0463,7458               +0717,8626               +0017,8893               -1565,7612               -1348,0290
-2248,5285               -0515,5684               +0650,2585               -0106,9105               -1471,3737               -1223,8360
-2257,2011               -0561,2526               +0581,5503               -0217,4265               -1351,8322               -1085,6102
-2227,8722               -0582,7535               +0447,6574               -0314,7320               -1252,1719               -0986,2105
-2204,0464               -0550,4474               +0323,9417               -0436,1044               -1200,8151               -0894,1803
-2197,1434               -0558,7167               +0271,5551               -0495,6705               -1092,3633               -0851,5230
-2140,2421               -0557,1181               +0239,4818               -0583,5271               -1033,2898               -0743,8024
-2043,3127               -0570,1258               +0176,9513               -0637,0976               -0957,1920               -0685,8456
-1971,1324               -0564,2378               +0128,9661               -0736,6242               -0873,3456               -0604,0174
-1938,3442               -0522,8748               -0036,8059               -0860,2788               -0824,8074               -0586,7238
-1862,7532               -0477,5366               -0160,9813               -1010,1561               -0801,6659               -0591,2832
-1817,5039               -0434,7264               -0259,4327               -1080,0929               -0814,8489               -0653,9608
-1821,9855               -0435,0371               -0350,1371               -1171,2525               -0853,6045               -0669,5418
-1794,5378               -0412,0631               -0460,4278               -1262,8591               -0901,4654               -0715,0321
-1766,1425               -0357,3314               -0625,4422               -1435,5445               -0902,1122               -0791,5247
-1698,1858               -0239,8007               -0730,8130               -1541,3960               -1023,9357               -0851,0055
-1675,3883               -0190,3963               -0825,7377               -1636,1127               -1110,3175               -0928,7781
-1683,8860               -0196,3781               -0945,2238               -1721,7307               -1148,5085               -1021,0746
-1675,8910               -0141,9462               -1066,6540               -1845,4931               -1223,4679               -1101,5652
-1675,6852               -0099,8807               -1218,7255               -1983,2068               -1312,2186               -1200,1690
-1655,3746               -0081,6897               -1366,4128               -2128,4476               -1460,0350               -1272,3235
-1710,2657               -0098,4620               -1486,8300               -2232,5949               -1534,6773               -1287,1994
-1735,0425               -0134,6981               -1525,1599               -2328,8245               -1618,2499               -1352,3147
-1757,3393               -0161,7448               -1598,9436               -2380,5688               -1716,2212               -1311,1262
-1766,6863               -0195,4905               -1727,6897               -2488,8676               -1896,2676               -1313,3680
-1810,7269               -0301,5753               -1815,1278               -2579,0050               -1955,0855               -1334,3340
-1867,1213               -0368,8225               -1858,4287               -2577,0022               -2001,0967               -1365,0128
-1942,8826               -0378,7124               -1884,0841               -2622,9282               -2063,1553               -1404,6384
-2034,9516               -0434,1090               -1933,9430               -2642,0839               -2082,4570               -1413,8374
-2097,8555               -0520,5275               -1962,2778               -2656,8624               -2175,4804               -1437,7814
-2225,7302               -0610,3039               -2037,0395               -2655,1759               -2229,8450               -1507,7237
-2345,5150               -0683,8283               -2017,7751               -2680,0064               -2293,4114               -1575,6442
-2434,6785               -0802,2676               -2002,8634               -2661,1339               -2333,4699               -1642,4957
-2545,2802               -0911,8790               -1950,7583               -2638,9496               -2370,3321               -1673,2282
-2637,3244               -0963,2311               -1957,2732               -2614,6595               -2434,6241               -1756,5106
-2738,0770               -1026,8689               -1999,8482               -2648,4816               -2519,5132               -1800,9169
-2836,8280               -1087,7235               -2025,6090               -2642,9567               -2572,7967               -1862,1232
-2884,5785               -1192,4289               -1967,3520               -2658,3018               -2607,2349               -1920,0475
-2898,7633               -1240,4661               -1959,5506               -2610,8773               -2638,7357               -2031,5799
-2882,3617               -1291,4519               -1921,3307               -2599,5085               -2729,8299               -2071,5655
-2895,9958               -1368,9489               -1926,2557               -2631,4787               -2721,1889               -2124,7251
-2894,5361               -1407,2311               -1989,5065               -2631,5352               -2812,1030               -2283,7106
-2864,1228               -1484,2908               -1982,3307               -2621,4711               -2811,4189               -2306,6466
-2815,9004               -1541,9256               -1974,3076               -2610,4925               -2826,7168               -2381,0812
-2820,1650               -1638,3877               -1995,5954               -2632,3879               -2826,9034               -2438,7186
-2788,7645               -1694,2071               -2028,7515               -2643,6430               -2850,6785               -2503,5017
-2694,4067               -1758,7271               -2039,0755               -2713,0682               -2872,0220               -2558,6477
-2613,8310               -1803,2076               -2039,9428               -2696,8327               -2913,4955               -2632,0604
-2536,9239               -1929,2549               -1951,8910               -2680,0873               -2912,5289               -2693,3536
-2528,8562               -2022,0578               -1931,9597               -2681,6818               -2950,9729               -2697,4895
-2464,6203               -2051,8234               -1920,7887               -2701,7999               -2943,8392               -2800,2154
-2414,4634               -2153,0923               -1939,3233               -2739,3164               -2949,6668               -2853,6593
-2367,8725               -2299,8963               -1928,8514               -2729,4853               -2951,2516               -2845,2142
-2334,9711               -2376,5862               -1876,5829               -2724,7265               -2943,3556               -2847,5307
-2281,1944               -2424,8388               -1812,9246               -2680,4498               -2949,8213               -2903,2574
-2262,2229               -2502,4353               -1809,0546               -2628,2452               -3007,4135               -2918,5785
-2211,5476               -2553,8751               -1788,0727               -2652,5632               -3030,9639               -3042,5143
-2165,3797               -2612,9753               -1743,9873               -2621,1676               -3042,8142               -3090,5031
-2087,0638               -2621,3369               -1676,0857               -2563,0012               -3038,9848               -3158,3023
-2041,0472               -2657,5438               -1612,9286               -2505,1399               -3065,6659               -3236,7747
-2028,6603               -2699,1794               -1536,1261               -2495,9942               -3133,5409               -3255,0271
-1964,3452               -2671,6802               -1554,5274               -2497,5351               -3121,0096               -3299,5587
-1911,9540               -2664,3173               -1485,9042               -2424,6701               -3142,1698               -3385,0175
-1886,6884               -2668,3645               -1451,2983               -2398,8585               -3113,3348               -3454,4457
-1840,8951               -2664,7091               -1393,4813               -2364,2646               -3167,0768               -3522,1934
-1836,8404               -2637,6762               -1315,6277               -2325,8957               -3160,7762               -3538,9431
-1818,2098               -2611,5371               -1289,4730               -2310,2211               -3205,6014               -3607,9904
-1806,2917               -2583,3931               -1271,8454               -2279,4552               -3180,2478               -3712,8428
-1788,2114               -2512,4400               -1281,3863               -2297,9097               -3172,9111               -3728,6386
-1738,7705               -2467,0784               -1257,5795               -2255,2947               -3198,5318               -3736,2216
-1705,6399               -2462,1195               -1220,7588               -2208,5255               -3251,7121               -3655,3965
-1689,0309               -2435,3617               -1218,6777               -2199,1706               -3250,2955               -3671,4237
-1657,8201               -2410,2752               -1200,4046               -2240,7673               -3233,5908               -3653,4905
-1614,6110               -2358,3491               -1202,8182               -2263,4772               -3219,2187               -3534,8643
-1598,8642               -2357,5594               -1184,7902               -2251,9695               -3170,8914               -3459,8934
-1573,2629               -2330,2074               -1169,3075               -2226,1107               -3127,8604               -3430,1341
-1523,2671               -2300,6632               -1176,5668               -2229,5817               -3103,7599               -3365,3482
-1511,8392               -2257,5152               -1260,8483               -2240,9741               -3075,3657               -3323,8460
-1508,5652               -2222,4446               -1224,4016               -2261,2483               -3064,5480               -3278,2154
-1496,1597               -2207,3845               -1290,6891               -2285,4738               -3074,2682               -3254,4199
-1541,5681               -2154,6680               -1290,4841               -2283,4959               -3046,2423               -3285,3855
-1543,3995               -2141,4616               -1311,0418               -2291,2540               -3047,6451               -3216,0409
-1579,8210               -2145,5981               -1379,5894               -2313,3458               -3079,0143               -3156,1281
-1597,1088               -2116,9311               -1454,4547               -2396,8134               -3074,5164               -3167,3608
-1581,2114               -2089,9614               -1489,2729               -2422,8961               -3020,3778               -3190,9300
-1566,3122               -2060,0272               -1495,8559               -2436,2953               -3000,5273               -3175,8106
-1587,5708               -2069,9465               -1507,5746               -2434,2629               -3038,1926               -3183,5724
-1617,7519               -2036,3829               -1600,2101               -2487,8740               -3023,3023               -3182,8230
-1601,8622               -1962,7957               -1640,9600               -2546,7367               -3024,5307               -3213,2509
-1595,9366               -1933,0923               -1717,4484               -2590,0962               -2951,1273               -3217,6661
-1592,7398               -1960,7763               -1734,5367               -2585,6002               -2973,9356               -3244,1003
-1568,6906               -1952,8166               -1766,8350               -2616,1202               -2964,3990               -3267,1601
-1498,1363               -1911,8071               -1822,3459               -2645,6278               -2948,3763               -3303,6577
-1496,1160               -1857,9496               -1876,7036               -2693,9917               -2928,2811               -3254,9136
-1454,0350               -1831,7411               -1931,5286               -2786,0339               -2909,2555               -3264,8217
-1412,3700               -1770,0165               -1931,3863               -2797,2521               -2993,6788               -3294,7655
-1354,6589               -1742,5666               -2006,6093               -2816,1977               -2972,4481               -3290,8220
-1289,2075               -1711,5021               -2076,8908               -2804,3603               -2924,8979               -3288,1517
-1227,5505               -1720,7523               -2128,0567               -2846,5517               -2916,8724               -3288,8233
-1183,0471               -1709,5673               -2217,0402               -2933,9307               -2918,0519               -3271,8936
-1098,7122               -1669,6999               -2246,4739               -2938,6919               -2911,8260               -3320,3071
-1027,5703               -1660,1686               -2250,2369               -2947,7394               -2908,8351               -3301,1893
-0954,3513               -1658,5060               -2303,3063               -2893,5263               -2875,5440               -3276,2388
-0906,7281               -1607,0449               -2355,6301               -2930,6956               -2859,3643               -3210,3482
-0845,6157               -1558,7435               -2471,5932               -2949,4874               -2828,4358               -3248,6762
-0819,1597               -1488,3242               -2491,1314               -2943,9956               -2771,8587               -3261,3138
-0769,3710               -1515,5418               -2515,9812               -2888,5616               -2712,0999               -3199,9132
-0739,5412               -1486,7161               -2545,4329               -2865,6199               -2662,0495               -3144,3242
-0656,3465               -1447,6830               -2622,6356               -2846,7202               -2633,7114               -3108,7862
-0613,5900               -1455,5209               -2710,7475               -2847,6283               -2610,4188               -3040,6873
-0619,6235               -1445,8119               -2791,6877               -2872,4113               -2474,4566               -3055,8835
-0567,4471               -1418,1659               -2802,8383               -2797,4585               -2490,5816               -2999,4430
-0549,9269               -1351,1169               -2843,4786               -2755,7402               -2483,1467               -2857,5565
-0546,6025               -1321,8086               -2853,3033               -2760,9780               -2474,1785               -2822,1532
-0550,4024               -1315,7959               -2935,2060               -2764,8373               -2473,1745               -2727,1245
-0551,7605               -1248,1049               -2987,6884               -2787,1863               -2510,4210               -2727,9453
-0547,1909               -1183,8662               -2967,8484               -2798,0599               -2391,1016               -2698,8405
-0535,1394               -1223,7907               -2951,5290               -2715,5444               -2325,1663               -2629,6887
-0555,2757               -1239,1019               -2951,6113               -2709,1158               -2289,4319               -2604,0880
-0564,7181               -1204,3091               -2998,1396               -2720,4249               -2349,0243               -2570,6764
-0575,8237               -1134,7059               -3057,7915               -2731,7980               -2298,3733               -2536,0161
-0572,6601               -1175,8335               -3059,5131               -2724,8762               -2326,0809               -2484,7428
-0635,8887               -1160,9362               -3033,0999               -2680,1480               -2315,3618               -2452,0531
-0654,7029               -1152,6793               -3022,3267               -2629,2867               -2339,6286               -2431,9428
-0681,1620               -1157,0970               -3020,6153               -2650,4507               -2329,7535               -2475,3671
-0728,8753               -1180,2703               -3072,8229               -2663,8353               -2311,4274               -2498,6358
-0725,6653               -1206,0227               -3089,8327               -2650,2203               -2324,9501               -2456,2408
-0686,9886               -1224,2279               -3068,9773               -2605,6148               -2334,8578               -2490,0336
-0720,2003               -1281,5192               -3035,9068               -2545,0172               -2362,9184               -2489,3936
-0742,6946               -1350,9417               -3012,8886               -2551,1176               -2391,6069               -2456,3387
-0747,2937               -1380,1747               -3064,8047               -2565,9332               -2397,8534               -2439,2054
-0771,6756               -1384,5739               -3070,0775               -2545,3535               -2401,4710               -2417,7380
-0786,7989               -1469,5514               -3006,3013               -2539,4603               -2376,1954               -2443,2255
-0812,8974               -1518,2779               -2944,6463               -2497,4382               -2347,1348               -2398,8167
-0783,1903               -1526,0042               -2899,6505               -2488,3570               -2336,9391               -2369,0546
-0761,8519               -1574,9079               -2907,7001               -2473,8149               -2341,9423               -2397,6979
-0777,3333               -1619,5036               -2873,7142               -2496,8875               -2333,9988               -2403,1457
-0786,7514               -1657,4602               -2814,8592               -2460,0972               -2312,4257               -2428,6874
-0760,5205               -1673,4078               -2742,2652               -2396,1867               -2317,0352               -2408,7099
-0724,2182               -1692,7434               -2676,1298               -2329,7173               -2285,6623               -2407,1897
-0737,2046               -1783,0038               -2613,8080               -2341,1433               -2307,7353               -2352,3369
-0736,9548               -1756,8354               -2582,6167               -2313,6168               -2268,3822               -2420,9112
-0701,4278               -1751,1658               -2525,1742               -2308,0683               -2210,3556               -2445,6399
-0668,2838               -1738,1063               -2484,7394               -2247,9727               -2195,3151               -2375,9756
-0655,3410               -1773,0907               -2369,3693               -2200,6974               -2135,2927               -2436,4887
-0643,5589               -1807,9594               -2310,0860               -2199,4774               -2121,2918               -2421,1617
-0621,6545               -1781,5326               -2334,2588               -2230,7110               -2108,9270               -2443,1198
-0586,6209               -1786,3657               -2326,9402               -2267,9363               -2001,5708               -2412,5021
-0615,0672               -1779,3635               -2279,3626               -2239,6720               -1981,6860               -2423,5283
-0565,3112               -1779,4360               -2208,7616               -2180,4356               -1926,5828               -2437,1429
-0536,5624               -1781,9632               -2210,7955               -2135,4664               -1871,5198               -2426,2331
-0483,9645               -1772,1996               -2173,4695               -2170,0562               -1892,4690               -2376,9772
-0513,7236               -1769,3397               -2186,7436               -2158,6284               -1812,2992               -2302,9768
-0476,3427               -1735,9922               -2207,1902               -2141,1992               -1762,9959               -2336,0905
-0421,4222               -1721,7578               -2109,1674               -2090,1289               -1712,0366               -2309,6923
-0360,6125               -1704,1216               -2085,5352               -2063,9647               -1674,2001               -2298,9749
-0382,1639               -1706,4659               -2081,8774               -2043,4203               -1643,3395               -2267,3161
-0343,3138               -1690,7100               -2118,3690               -2058,3711               -1599,3255               -2339,0396
-0321,1855               -1631,0238               -2090,8688               -2055,4721               -1527,5465               -2304,1924
-0309,2273               -1656,3226               -2039,2008               -2023,3600               -1430,4550               -2233,4618
-0285,7070               -1681,5767               -2023,8765               -1953,3976               -1400,0213               -2194,3556
-0267,7166               -1646,8397               -2039,6262               -1929,7915               -1398,5793               -2133,6745
-0262,4488               -1645,9169               -2090,5173               -1942,1007               -1378,0082               -2129,3410
-0222,3409               -1646,7949               -2138,5449               -1927,8602               -1324,4275               -2094,9194
-0217,7603               -1654,5785               -2106,1254               -1909,6312               -1310,5661               -2043,5156
-0207,0478               -1610,0712               -2066,2462               -1856,4899               -1312,5722               -1928,2897
-0170,7322               -1655,2389               -2046,7643               -1850,7080               -1277,7422               -1850,4811
-0224,7267               -1665,4992               -2078,8144               -1851,0182               -1282,0376               -1850,1468
-0216,9021               -1655,7432               -2119,7505               -1897,8596               -1312,1025               -1839,1252
-0231,5792               -1607,0514               -2093,4856               -1860,8137               -1248,9888               -1846,6023
-0223,1467               -1615,5860               -2080,7155               -1762,5856               -1253,2561               -1802,7868
-0244,9979               -1616,1582               -2064,3986               -1750,6448               -1220,3515               -1727,7928
-0298,1403               -1583,6010               -2137,5330               -1750,2381               -1256,7213               -1703,1643
-0299,3267               -1585,4321               -2183,0912               -1742,7527               -1245,8422               -1675,4701
-0300,2517               -1573,5808               -2192,2555               -1719,9512               -1255,2918               -1746,5296
-0339,5200               -1535,2639               -2218,7708               -1674,0361               -1229,1800               -1656,9567
-0341,8981               -1527,8031               -2226,4165               -1632,1579               -1247,4774               -1657,3952
-0364,9300               -1502,5654               -2260,7462               -1628,5936               -1261,6500               -1629,9337
-0380,8524               -1514,0785               -2297,9653               -1613,8262               -1317,8370               -1602,5258
-0411,9657               -1500,1016               -2342,5535               -1620,4755               -1246,0616               -1611,5894
-0451,4594               -1437,3780               -2330,6352               -1555,2833               -1259,9270               -1617,5474
-0491,6960               -1414,7038               -2299,0392               -1509,7739               -1278,8108               -1633,8416
-0534,7797               -1414,1027               -2346,4554               -1447,7445               -1242,1126               -1578,2624
-0570,0903               -1414,3332               -2387,8163               -1483,2421               -1255,4877               -1575,5115
-0598,6135               -1373,5250               -2370,3232               -1499,0013               -1244,7838               -1549,9317
-0604,4590               -1362,3288               -2324,8862               -1482,0483               -1268,4231               -1491,0770
-0650,6971               -1401,2755               -2318,0801               -1456,9553               -1270,9750               -1441,9111
-0699,8238               -1421,2742               -2315,9498               -1400,1189               -1277,6739               -1440,1978
-0744,5373               -1415,6423               -2342,9573               -1411,0314               -1271,8332               -1435,6774
-0782,0543               -1404,0163               -2348,0239               -1367,6878               -1324,2771               -1414,8705
-0838,1659               -1409,0492               -2327,0531               -1316,8398               -1316,1943               -1362,6803
-0879,3588               -1435,0761               -2272,1541               -1244,9958               -1335,3450               -1349,9253
-0883,2919               -1386,3053               -2233,9676               -1194,1351               -1339,2428               -1227,0181
-0894,0021               -1387,7736               -2256,8411               -1185,3270               -1406,4718               -1277,6030
-0952,0138               -1425,0515               -2262,2996               -1201,8349               -1380,4394               -1253,1715
-0958,5350               -1412,0231               -2226,6198               -1219,3899               -1357,8869               -1229,4987
-0970,2757               -1409,1634               -2164,4389               -1162,9729               -1337,2046               -1179,2477
-0948,3458               -1424,2135               -2065,8255               -1091,7217               -1345,6495               -1149,4755
-0989,6417               -1453,0957               -2089,0777               -1049,9267               -1334,3829               -1120,9377
-1044,6872               -1479,3369               -2103,4192               -1109,1419               -1312,0883               -1080,1660
-1026,5818               -1447,1865               -2118,5605               -1122,1098               -1266,1507               -1059,2541
-1046,4841               -1430,8026               -2126,2736               -1071,2474               -1264,0426               -1050,4818
-1042,5834               -1459,2910               -2069,4449               -1022,6565               -1245,9271               -1028,5295
-1047,6378               -1438,2230               -2062,3974               -1019,9603               -1244,7634               -1007,9847
-1081,0381               -1457,3912               -2045,7216               -1029,1760               -1231,3083               -1011,0965
-1089,9999               -1457,8911               -2062,1222               -1017,3528               -1178,6388               -0997,1237
-1101,4982               -1479,5965               -1999,4882               -0980,9108               -1160,0421               -0988,7994
-1110,0499               -1463,1747               -1951,1860               -0916,6948               -1178,6186               -0949,7211
-1069,7015               -1454,5769               -1920,6569               -0856,0384               -1188,4829               -0923,9875
-1061,6444               -1449,2957               -1883,1258               -0857,2849               -1174,7505               -0863,0552
-1041,0746               -1462,0220               -1896,7104               -0844,5716               -1138,9642               -0863,2989
-1020,9242               -1422,2522               -1836,7468               -0806,8035               -1069,0990               -0832,3948
-0995,4984               -1356,6635               -1834,5744               -0759,5591               -0995,7938               -0754,7374
-0944,1487               -1358,8427               -1761,0669               -0699,3166               -0957,3673               -0735,0595
-0910,7617               -1373,1638               -1745,1727               -0693,3078               -0957,6831               -0774,3894
-0911,4430               -1328,7983               -1760,1390               -0697,8474               -0909,7133               -0758,1989
-0874,9620               -1291,9041               -1758,1774               -0670,0074               -0882,5165               -0757,8972
-0837,0204               -1267,3191               -1663,0176               -0655,5995               -0822,8209               -0672,9505
-0765,9316               -1323,6205               -1635,5628               -0598,1775               -0785,6127               -0699,0380
-0756,2955               -1268,5274               -1665,4902               -0608,8219               -0689,6041               -0649,6455
-0745,6014               -1210,2414               -1676,3733               -0623,5139               -0655,2066               -0666,0356
-0725,2720               -1241,6547               -1706,4988               -0620,6567               -0628,3022               -0660,7822
-0671,9852               -1174,0756               -1702,1849               -0544,3587               -0553,6331               -0620,8589
-0654,6327               -1136,9638               -1604,5743               -0506,7836               -0534,9999               -0696,7263
-0591,1861               -1090,1414               -1534,2832               -0454,9942               -0514,7146               -0698,7695
-0572,1591               -1114,7710               -1546,9197               -0500,2637               -0505,4936               -0675,3773
-0602,9481               -1075,7324               -1563,6450               -0518,4326               -0505,4453               -0723,9055
-0557,8387               -1004,7446               -1551,0354               -0497,3427               -0513,6776               -0662,0456
-0551,9301               -1001,3412               -1482,8305               -0456,2649               -0550,6954               -0676,2045
-0562,7353               -1049,5158               -1428,3465               -0402,8635               -0501,9063               -0581,8519
-0558,4263               -1038,2186               -1423,0886               -0396,2759               -0451,8626               -0583,3469
-0539,0661               -0998,8478               -1499,8825               -0412,9618               -0437,1370               -0603,2808
-0526,1874               -0920,1087               -1499,0787               -0398,4808               -0366,0764               -0583,6759
-0519,9631               -0930,1597               -1441,7227               -0407,5032               -0396,3951               -0556,5088
-0536,3815               -0916,9243               -1371,7418               -0370,8308               -0434,1428               -0563,7471
-0501,6460               -0920,9106               -1388,7068               -0344,6311               -0430,2472               -0569,5728
-0510,0575               -0898,5491               -1386,9007               -0391,4291               -0385,4820               -0579,8664
-0531,5031               -0930,6515               -1345,7963               -0377,3936               -0360,6605               -0523,6021
-0546,6124               -0910,7006               -1318,8511               -0342,9458               -0362,9922               -0479,0219
-0556,5877               -0899,9476               -1237,8479               -0267,2198               -0400,3781               -0448,9557
-0565,8391               -0918,3008               -1190,7670               -0260,9145               -0393,4940               -0444,5669
-0583,5627               -0903,1611               -1190,4942               -0262,6271               -0399,3604               -0475,6296
-0630,3546               -0926,4092               -1190,9331               -0270,8829               -0374,4224               -0446,1343
-0632,8985               -0899,9937               -1153,2875               -0231,5957               -0384,8044               -0451,5795
-0648,3310               -0884,6135               -1089,6529               -0182,5888               -0361,6976               -0421,9824
-0636,5670               -0926,0341               -1041,1739               -0171,8292               -0348,2295               -0392,9791
-0679,8121               -0903,0653               -1046,6623               -0192,3819               -0335,6702               -0376,4639
-0718,3891               -0918,3539               -1054,0703               -0206,6117               -0329,6137               -0320,1585
-0734,8745               -0893,9775               -1045,0469               -0165,9247               -0275,4705               -0290,7290
-0778,2801               -0932,3511               -0998,0332               -0120,7100               -0279,4111               -0288,4174
-0772,4969               -0929,3951               -0999,8663               -0140,5443               -0283,7426               -0230,1473
-0801,7485               -0920,1212               -0978,9859               -0059,5752               -0254,6270               -0225,6274
-0843,6168               -0904,1706               -0962,1506               -0079,9291               -0263,1772               -0214,6393
-0902,0796               -0926,3911               -0970,7195               -0094,4515               -0255,4761               -0231,1613
-0879,4452               -0905,4014               -0897,5804               -0045,3985               -0246,1885               -0210,4958
-0848,6802               -0879,5474               -0893,2223               -0004,1751               -0163,1319               -0191,3611
-0911,0722               -0892,5900               -0894,7785               +0017,3557               -0201,3019               -0169,3060
-0992,2112               -0909,1071               -0891,5170               +0000,8060               -0146,8262               -0106,9996
-0996,7069               -0900,0031               -0872,3322               +0001,6460               -0138,3147               -0076,0903
-1003,6595               -0903,6945               -0846,2415               +0019,4610               -0120,3832               -0036,5058
-1004,5891               -0937,6721               -0815,5720               +0054,2236               -0157,1428               -0017,1600
-1029,3589               -0941,2785               -0757,2259               +0098,0480               -0171,5560               -0036,4506
-1015,7936               -0907,6468               -0777,0953               +0114,1666               -0139,8793               -0031,3536
-1070,7233               -0884,0668               -0810,1969               +0067,8887               -0098,1740               -0024,2889
-1078,1717               -0886,6579               -0772,5192               +0102,5623               -0083,8491               -0004,3286
-1073,6871               -0871,3027               -0722,1105               +0122,0718               -0162,5995               -0013,3763
-1024,4598               -0860,5580               -0693,1227               +0172,1788               -0113,2927               +0018,4345
-1006,1630               -0888,1471               -0685,3588               +0144,0138               -0094,0023               +0019,1084
-1021,3425               -0898,0537               -0699,3577               +0111,8380               -0057,6623               +0007,8126
-1015,3068               -0845,0984               -0671,6042               +0102,4905               -0036,1546               +0000,0238
-0921,8506               -0835,5261               -0635,5384               +0148,1906               -0009,6193               +0072,2878
-0904,4127               -0839,3571               -0566,4714               +0141,5541               -0039,8712               +0060,9882
-0903,8470               -0862,0145               -0559,7772               +0146,1459               -0018,2817               +0095,7950
-0890,2185               -0880,1032               -0542,2871               +0125,3798               +0008,4039               +0120,9631
-0877,9126               -0846,9666               -0510,0077               +0075,1167               +0038,9769               +0103,4237
-0872,0581               -0839,7147               -0470,6116               +0109,4298               +0072,0214               +0126,6504
-0862,4396               -0850,2232               -0405,8160               +0156,8119               +0059,9184               +0151,9489
-0848,6608               -0836,9557               -0394,9675               +0166,1020               +0056,0657               +0186,1910
-0841,5755               -0848,8774               -0400,6003               +0159,0711               +0128,0666               +0182,3240
-0875,9955               -0851,9246               -0393,5653               +0117,1741               +0153,0122               +0217,3206
-0860,7475               -0886,6942               -0387,9764               +0128,6524               +0213,1722               +0233,6544
-0794,2163               -0789,0429               -0305,1703               +0178,8100               +0263,0304               +0279,0786
-0777,5451               -0753,0439               -0240,1709               +0161,5728               +0225,1440               +0290,2039
-0735,2300               -0773,5038               -0246,2049               +0183,5220               +0228,5228               +0280,0708
-0764,0123               -0771,9279               -0257,9109               +0186,1840               +0261,6801               +0290,6913
-0765,1546               -0737,9240               -0258,2225               +0177,6952               +0231,4491               +0321,0583
-0723,2133               -0718,8302               -0227,7155               +0174,8278               +0249,0142               +0355,5406
-0679,4570               -0722,9904               -0209,4965               +0220,4497               +0272,7383               +0362,8864
-0681,2738               -0712,4829               -0202,9571               +0184,2293               +0266,4411               +0338,8952
-0685,6964               -0690,4902               -0242,6424               +0143,2015               +0305,1390               +0340,2734
-0674,8158               -0668,1990               -0229,6950               +0121,2747               +0298,2515               +0343,0371
-0710,6826               -0628,2298               -0190,1897               +0176,8874               +0342,8166               +0395,6945
-0718,3248               -0597,1832               -0125,9262               +0197,8843               +0309,8086               +0428,5495
-0718,3222               -0590,0753               -0140,5864               +0253,5925               +0316,1500               +0391,1544
-0691,6016               -0568,6642               -0184,3699               +0240,6155               +0329,9781               +0421,3703
-0693,3582               -0578,7935               -0152,2164               +0218,5925               +0324,4180               +0424,6436
-0693,0542               -0535,2844               -0123,2469               +0222,6191               +0283,3996               +0384,4123
-0657,8243               -0494,6162               -0067,7571               +0258,4679               +0314,9592               +0442,3602
-0647,7104               -0525,5189               -0060,6088               +0266,9634               +0334,5846               +0432,7436
-0667,6135               -0539,6959               -0103,2908               +0237,6762               +0300,8778               +0403,6216
-0685,3987               -0505,5353               -0145,7946               +0233,2184               +0309,7499               +0379,4325
-0630,9886               -0468,3932               -0141,2391               +0266,6193               +0317,9419               +0377,9916
-0580,2457               -0471,5755               -0119,3652               +0285,2835               +0322,0474               +0369,1225
-0603,2081               -0462,1855               -0126,2085               +0320,6757               +0312,0328               +0352,4344
-0586,4853               -0442,2646               -0130,8370               +0277,1149               +0315,6677               +0366,4405
-0597,3250               -0434,4470               -0179,1641               +0226,8176               +0339,5652               +0405,0732
-0606,8351               -0442,7678               -0177,2624               +0235,7422               +0349,3141               +0363,2413
-0607,4057               -0442,1636               -0146,0128               +0286,6266               +0346,3553               +0399,8555
-0610,9814               -0430,5664               -0094,0885               +0310,3269               +0340,5433               +0413,8078
-0553,4576               -0426,5432               -0116,6734               +0288,1717               +0308,4104               +0375,2893
-0561,5484               -0454,4400               -0166,9191               +0289,7830               +0349,1178               +0437,0977
-0610,5593               -0428,9932               -0155,1816               +0269,0255               +0362,0087               +0432,2095
-0586,8535               -0377,8373               -0167,3817               +0288,7772               +0346,7288               +0431,6317
-0576,3322               -0371,5978               -0094,6891               +0297,1692               +0332,0473               +0454,7009
-0556,5744               -0386,2187               -0036,9006               +0318,9840               +0344,6984               +0473,4675
-0563,7296               -0399,7360               -0065,8788               +0254,3269               +0365,7237               +0428,8156
-0548,6108               -0391,6621               -0106,1243               +0262,2676               +0362,1876               +0422,0430
-0541,0460               -0349,8044               -0059,0397               +0239,4843               +0334,4551               +0439,1521
-0532,0468               -0371,7938               -0041,4027               +0244,9053               +0337,0913               +0464,1182
-0517,4308               -0345,5168               +0001,5768               +0258,2868               +0383,9670               +0445,8436
-0486,8320               -0301,4900               +0003,6406               +0243,3910               +0394,3168               +0485,6405
-0482,2444               -0263,9264               -0048,2471               +0260,4025               +0418,8465               +0492,0514
-0443,8332               -0281,7429               -0036,2971               +0206,3288               +0372,7506               +0443,1852
-0410,9031               -0217,7000               +0004,4086               +0247,0165               +0380,4806               +0488,3258
-0373,3413               -0177,3239               +0023,7874               +0278,4148               +0348,4801               +0461,3352
-0316,3846               -0188,4066               +0016,5955               +0316,8415               +0321,6258               +0465,7700
-0313,7230               -0201,1455               +0026,0681               +0276,0623               +0345,9631               +0528,7764
-0308,9008               -0188,8421               -0007,3586               +0288,7806               +0413,0700               +0572,4955
-0267,8010               -0165,9536               +0067,2702               +0337,6866               +0440,5387               +0526,5926
-0272,8693               -0156,8805               +0094,5052               +0409,2733               +0453,3496               +0513,7308
-0256,5024               -0123,7029               +0071,6812               +0379,6027               +0433,9663               +0505,2921
-0242,4861               -0103,5684               +0033,1841               +0359,7882               +0472,2923               +0510,3161
-0186,0817               -0081,5983               +0004,6861               +0349,7124               +0411,7692               +0477,1658
-0185,3217               -0049,4804               +0021,8665               +0388,9026               +0427,5703               +0514,2577
-0196,2332               -0071,5457               +0050,6876               +0408,6299               +0482,0306               +0565,9368
-0177,9312               -0026,0779               +0103,4340               +0377,5539               +0521,4744               +0568,8802
-0138,2326               -0019,4184               +0013,7045               +0340,6539               +0511,7109               +0574,3760
-0149,1997               -0038,4539               -0009,4195               +0338,9707               +0525,0974               +0523,1488
-0138,3252               -0045,8515               +0022,0851               +0353,9755               +0553,9028               +0608,2695
-0110,2509               +0015,3213               +0019,4173               +0343,9335               +0571,8476               +0609,9453
-0083,1591               -0003,6262               +0088,6452               +0401,6299               +0579,6316               +0628,5212
-0086,8485               +0005,5579               +0062,6826               +0366,2311               +0543,0531               +0694,3028
-0098,5424               -0015,4969               +0055,1410               +0331,4082               +0543,9040               +0732,6364
-0101,2266               +0023,6096               +0045,5080               +0316,1699               +0560,8859               +0752,7900
-0070,1908               +0035,3881               +0075,5789               +0321,9766               +0601,9510               +0776,5656
-0046,2037               +0080,2476               +0067,0855               +0346,6584               +0644,2704               +0845,4920
-0053,8193               +0082,9417               +0033,6470               +0333,6997               +0608,3917               +0854,4609
-0035,9251               +0098,3543               -0003,6496               +0287,2787               +0639,3268               +0874,6783
-0023,0517               +0112,2194               +0019,2991               +0296,6047               +0690,4711               +0919,0629
+0006,2585               +0143,8907               +0042,9514               +0320,9879               +0698,9815               +0945,5264
+0015,6726               +0132,3971               +0111,8634               +0342,9320               +0703,9127               +0946,5669
+0061,4892               +0163,0191               +0143,0948               +0351,5859               +0706,6008               +1010,3144
+0072,4223               +0161,7961               +0116,5740               +0345,4730               +0746,5919               +1044,5143
+0072,4741               +0169,1018               +0093,9639               +0291,5085               +0750,8497               +1025,9075
+0075,7283               +0156,8850               +0111,8578               +0293,3419               +0721,7768               +1061,1709
+0111,6940               +0183,5424               +0172,1334               +0316,3191               +0735,5516               +1105,6213
+0100,3764               +0183,9564               +0207,9330               +0333,7216               +0757,5493               +1086,4805
+0117,3953               +0165,3688               +0186,5262               +0301,6813               +0738,1190               +1113,4025
+0089,8622               +0171,6236               +0151,7127               +0310,4022               +0730,1004               +1085,8600
+0121,6692               +0190,9649               +0192,1368               +0322,7993               +0705,1197               +1109,8992
+0115,5128               +0201,5602               +0221,6282               +0346,7935               +0653,2231               +1156,7795
+0129,9083               +0225,5976               +0228,7793               +0372,8088               +0738,0010               +1125,7198
+0156,5110               +0253,2324               +0207,1394               +0363,3776               +0712,2635               +1124,5570
+0169,8990               +0273,0412               +0179,3470               +0363,0407               +0673,6679               +1122,9851
+0153,8858               +0274,6008               +0118,9017               +0380,6444               +0705,3062               +1089,8240
+0137,7482               +0249,9901               +0208,1420               +0359,8955               +0716,6018               +1087,7703
+0146,6056               +0317,9351               +0250,3675               +0380,6024               +0694,2193               +1066,7014
+0196,0438               +0313,3045               +0228,7738               +0399,2012               +0704,9075               +1118,4726
+0177,1979               +0297,7699               +0200,8574               +0371,8023               +0707,9492               +1132,2281
+0156,4499               +0281,3325               +0158,2317               +0343,9339               +0743,6195               +1114,6766
+0173,2354               +0303,5196               +0173,5116               +0362,8191               +0709,3485               +1144,2128
+0181,5574               +0333,2855               +0200,4857               +0398,9282               +0730,8102               +1161,0358
+0181,3735               +0345,1217               +0190,3139               +0387,6851               +0718,8187               +1114,1638
+0187,3587               +0340,5245               +0171,3188               +0381,5186               +0693,8077               +1132,4688
+0229,7695               +0344,8953               +0153,3721               +0336,5524               +0707,1004               +1125,0867
+0240,2673               +0329,5174               +0133,1149               +0324,6519               +0686,6823               +1081,8084
+0233,6440               +0319,3180               +0199,4113               +0374,6332               +0706,5190               +1108,2639
+0256,1387               +0335,5091               +0245,0873               +0373,4164               +0708,7483               +1179,1506
+0303,7014               +0356,0961               +0214,3734               +0380,7492               +0687,4430               +1146,0901
+0322,4643               +0349,4909               +0156,4062               +0348,9953               +0672,2183               +1131,5619
+0354,6499               +0293,6578               +0177,0523               +0347,9764               +0661,5820               +1124,4904
+0346,5439               +0319,2462               +0163,8325               +0368,0609               +0652,2242               +1086,3767
+0430,1769               +0348,8264               +0197,7265               +0406,0437               +0693,2320               +1105,1087
+0449,1685               +0319,7361               +0181,0603               +0411,0769               +0731,0496               +1101,2572
+0452,5354               +0297,5828               +0193,5342               +0358,3425               +0721,5898               +1114,8736
+0491,2507               +0337,6287               +0172,5153               +0338,0427               +0698,3977               +1102,1906
+0500,3876               +0366,5446               +0192,7508               +0339,8319               +0730,0671               +1189,0338
+0513,1763               +0374,7994               +0244,3210               +0350,5035               +0768,1621               +1145,3416
+0533,4956               +0355,4981               +0245,8367               +0334,7593               +0746,8076               +1130,7450
+0598,2238               +0348,2641               +0213,3398               +0299,2571               +0748,5366               +1077,4104
+0590,5187               +0361,8513               +0176,6139               +0299,1169               +0829,5808               +1121,6937
+0580,2486               +0330,0372               +0240,2901               +0324,6209               +0814,9171               +1131,0458
+0610,9714               +0325,2962               +0223,9896               +0330,6776               +0811,8899               +1070,8318
+0663,6216               +0356,4228               +0247,9845               +0370,1995               +0823,2907               +1072,3842
+0667,6224               +0358,5595               +0186,8055               +0346,0345               +0866,7357               +1040,9207
+0689,7638               +0333,0511               +0167,2260               +0319,4088               +0892,4610               +1013,6178
+0681,4128               +0331,9466               +0153,8872               +0318,5980               +0865,4585               +0991,9813
+0711,1932               +0398,3691               +0207,3049               +0352,9634               +0882,7808               +1036,3890
+0754,0995               +0445,5583               +0209,5081               +0378,1808               +0870,6088               +1073,7352
+0766,4726               +0392,1970               +0209,4072               +0358,2389               +0866,2173               +1077,2647
+0731,2247               +0391,4138               +0156,8775               +0314,6387               +0882,8026               +1029,0744
+0758,6356               +0423,4791               +0142,7055               +0289,9173               +0927,8083               +1067,4104
+0759,1951               +0478,6692               +0192,3671               +0310,9277               +0918,7741               +1097,0464
+0780,0599               +0508,6573               +0237,0849               +0344,0962               +0943,9667               +1105,4768
+0783,4588               +0506,7134               +0246,5355               +0348,4108               +0900,1028               +1091,8484
+0793,8800               +0554,9214               +0203,0485               +0275,6097               +0948,6967               +1087,6920
+0804,7156               +0554,1567               +0152,0383               +0242,0961               +0942,8879               +1084,1126
+0793,3264               +0551,4579               +0160,1087               +0233,9655               +0952,5088               +1114,1095
+0780,1149               +0553,6178               +0220,1293               +0221,2727               +0938,8220               +1105,7411
+0794,0647               +0553,7381               +0251,7384               +0248,7935               +0941,9405               +1129,1424
+0815,6767               +0564,5612               +0223,2790               +0216,5088               +0933,6057               +1169,6295
+0826,8179               +0552,2448               +0169,9044               +0211,4180               +0961,4185               +1176,6622
+0861,0127               +0585,5074               +0176,1576               +0218,2531               +0966,2495               +1158,6928
+0853,8643               +0625,4241               +0240,6649               +0258,8614               +1028,2474               +1184,6348
+0900,7073               +0602,6027               +0277,9655               +0333,1300               +1072,5297               +1240,3752
+0897,8361               +0633,3232               +0256,1280               +0290,9731               +1059,8941               +1195,4505
+0929,1946               +0645,4731               +0224,6466               +0210,8453               +1032,3404               +1194,0312
+0962,9183               +0684,9686               +0205,9402               +0201,2852               +1038,7728               +1212,6605
+0976,4940               +0661,7366               +0252,2099               +0232,2094               +1038,8316               +1251,4247
+0965,9227               +0638,6285               +0294,4961               +0282,4592               +1007,5151               +1261,5273
+1011,3629               +0665,7080               +0242,4159               +0266,8224               +1014,6637               +1309,5415
+1000,8671               +0666,6957               +0214,4103               +0257,6728               +1002,8981               +1334,7856
+0960,4178               +0657,0436               +0180,3317               +0225,6201               +0998,7270               +1345,6679
+0952,9002               +0674,0758               +0185,3416               +0245,0629               +0987,3283               +1335,4947
+0976,9666               +0690,2452               +0215,3811               +0278,7105               +1047,2165               +1368,5554
+0974,1717               +0707,6462               +0183,4886               +0283,9966               +1007,5233               +1373,1658
+0982,4038               +0709,6905               +0167,7656               +0258,0479               +0979,2084               +1378,0167
+0969,6167               +0715,5663               +0139,8977               +0223,1968               +0968,2228               +1382,1786
+0968,0036               +0728,6992               +0148,0011               +0228,5888               +1000,2180               +1396,1326
+0978,1929               +0738,2354               +0186,0387               +0265,1543               +0997,7713               +1395,2153
+1012,4784               +0734,3239               +0193,0442               +0296,0047               +1040,9466               +1438,8515
+1015,2284               +0744,9655               +0189,0790               +0315,7434               +1024,5228               +1429,2496
+0996,9816               +0758,9567               +0142,4230               +0247,7745               +1014,4673               +1417,9750
+0993,7899               +0748,5826               +0145,1853               +0284,0807               +0963,4418               +1443,2229
+0982,1357               +0734,9422               +0151,2706               +0300,1142               +0988,4241               +1426,7779
+0986,1346               +0742,3481               +0185,0984               +0286,6877               +0998,3723               +1420,9903
+1001,5788               +0763,4459               +0180,8443               +0296,1724               +0919,6306               +1401,5891
+1007,2788               +0771,0646               +0146,3495               +0292,6430               +0952,8348               +1382,7793
+1021,8664               +0737,0119               +0143,5538               +0293,8738               +0926,6637               +1380,2304
+1012,9346               +0719,1172               +0186,2708               +0284,7143               +0952,5811               +1402,6975
+1011,5936               +0774,4330               +0214,2854               +0285,8488               +0934,3715               +1378,7981
+1033,8875               +0794,5877               +0211,6375               +0298,2607               +0974,3451               +1417,3318
+0999,5814               +0759,9769               +0193,4768               +0234,4840               +0942,3618               +1456,7996
+1001,0019               +0782,3609               +0141,9652               +0250,8079               +0992,7812               +1416,3514
+1019,0342               +0804,9388               +0142,1405               +0234,1699               +1002,2254               +1415,0202
+1036,3012               +0807,6055               +0191,8973               +0233,4192               +1009,2740               +1436,1894
+1019,3018               +0807,7204               +0227,0066               +0278,3897               +1026,5618               +1437,5761
+1048,3141               +0810,3828               +0193,4555               +0206,0905               +1004,1170               +1414,4653
+1057,2000               +0806,0176               +0159,2092               +0167,5538               +0977,8241               +1370,7264
+1053,7934               +0762,2409               +0185,0655               +0191,5681               +1014,9785               +1378,4975
+1034,9279               +0748,0505               +0227,2401               +0241,8544               +1034,4920               +1404,7287
+1047,3865               +0778,2373               +0236,4827               +0239,3122               +0974,8151               +1423,9426
+1026,9086               +0784,1376               +0187,2807               +0229,9256               +0931,3337               +1359,7128
+1025,6296               +0728,5836               +0135,9664               +0222,5561               +0955,5525               +1338,7368
+0998,8448               +0694,8302               +0130,5055               +0202,3860               +0950,8176               +1330,9085
+1013,8653               +0743,6604               +0149,9259               +0204,7214               +0999,2473               +1331,1144
+1065,2136               +0749,3548               +0208,7926               +0242,8874               +0997,4141               +1334,9093
+1028,6882               +0753,4198               +0203,3108               +0253,5829               +1011,7776               +1338,1828
+1058,0345               +0775,1669               +0197,8641               +0236,3766               +0933,5823               +1379,1184
+1046,7305               +0793,0656               +0193,2411               +0212,6924               +0940,3686               +1299,2687
+1080,7543               +0747,8275               +0173,8543               +0219,1760               +0979,0376               +1280,1965
+1108,1775               +0721,2322               +0231,4748               +0226,4960               +0967,5158               +1322,0274
+1077,3913               +0695,4528               +0217,9193               +0272,6928               +1026,3744               +1336,7484
+1109,7297               +0724,5896               +0215,0113               +0228,4826               +0945,6185               +1294,4689
+1112,7437               +0685,4363               +0207,7644               +0238,5839               +1038,5337               +1291,8633
+1097,3783               +0615,4502               +0214,6763               +0237,4661               +1070,0134               +1339,2853
+1092,8101               +0604,9162               +0241,7724               +0248,7830               +1069,1655               +1358,1778
+1091,2854               +0626,9900               +0233,2214               +0259,8837               +1046,9586               +1283,4058
+1141,2289               +0636,9134               +0219,6816               +0227,6936               +0995,3701               +1262,1416
+1139,6292               +0592,9638               +0186,1534               +0212,2786               +1010,4176               +1241,6827
+1131,6985               +0606,4645               +0184,5461               +0191,6166               +1009,4326               +1268,1531
+1154,5226               +0624,5797               +0238,2901               +0195,4334               +1047,0077               +1294,6959
+1168,3281               +0625,5673               +0256,7339               +0235,5073               +1073,1697               +1285,7873
+1156,4441               +0614,0264               +0257,2742               +0216,0045               +1063,4091               +1260,2663
+1154,7719               +0598,3368               +0216,6649               +0188,0805               +1085,8043               +1234,7970
+1199,0510               +0644,6316               +0179,6106               +0218,3775               +1015,1913               +1243,3835
+1177,7677               +0575,5523               +0205,4635               +0229,5426               +1051,2103               +1193,0444
+1188,9136               +0570,4724               +0204,7632               +0257,0418               +1078,5364               +1204,6695
+1195,1154               +0590,6627               +0188,6904               +0262,0879               +1070,5952               +1193,0909
+1219,7670               +0558,4306               +0151,3705               +0231,2279               +1100,6672               +1160,7660
+1192,9563               +0565,3143               +0150,8417               +0207,0622               +1076,7033               +1172,7189
+1190,6906               +0547,5442               +0197,1755               +0240,9083               +1028,8177               +1215,2126
+1180,0229               +0567,7839               +0226,2364               +0260,9191               +0987,0692               +1209,4922
+1179,7942               +0580,2408               +0248,1317               +0296,7415               +1022,9253               +1217,5615
+1173,6746               +0510,7096               +0188,0953               +0276,9121               +1053,8414               +1123,7067
+1180,5252               +0517,8072               +0140,3032               +0256,0744               +1060,6254               +1166,3914
+1177,1887               +0518,2046               +0126,8778               +0262,0169               +1086,5665               +1135,3897
+1157,5422               +0522,5973               +0169,5211               +0273,3480               +1071,7294               +1165,8065
+1090,9417               +0536,2402               +0184,1923               +0278,5367               +1076,8235               +1206,7996
+1089,7641               +0525,4359               +0190,3527               +0288,1417               +1099,7331               +1207,3433
+1144,8599               +0562,7026               +0156,6408               +0245,5916               +1098,2956               +1232,3973
+1108,3517               +0545,1849               +0179,5790               +0244,8900               +1086,0924               +1222,9975
+1099,6163               +0524,7294               +0173,6401               +0276,1700               +1099,7811               +1238,9169
+1098,0187               +0520,4257               +0204,7003               +0293,3676               +1073,0285               +1224,7912
+1117,9883               +0546,9122               +0189,8443               +0263,9734               +1086,9082               +1244,4791
+1117,2159               +0550,9796               +0142,8470               +0242,0808               +1074,1633               +1288,1261
+1088,0988               +0505,2197               +0148,6226               +0216,4675               +1100,2116               +1276,7749
+1063,6663               +0524,1212               +0168,5140               +0241,0625               +1083,7085               +1280,8662
+1063,5455               +0605,5454               +0224,3782               +0242,5270               +1092,5666               +1204,4500
+1061,4888               +0560,0804               +0268,0159               +0260,0117               +1085,1823               +1232,4727
+1041,0969               +0526,3962               +0219,0146               +0237,8854               +1081,5121               +1207,9234
+1023,0050               +0570,1867               +0214,1233               +0251,1526               +1037,1691               +1141,8798
+0999,6362               +0580,2430               +0207,8215               +0251,1871               +1023,2018               +1153,0937
+0994,6447               +0565,9252               +0227,9462               +0264,9142               +1022,4109               +1146,1085
+0960,3832               +0544,9284               +0814,8543               +0849,6652               +1038,5435               +1141,7231
+0967,5130               +0549,6593               +0327,2465               +0327,1731               +0965,8450               +1117,1132
+0985,9055               +0559,5908               +0137,3579               +0161,6614               +1037,9054               +1143,4755
+0937,3770               +0541,8896               +0112,5427               +0167,3127               +0987,6779               +1113,7114
+0925,2870               +0539,9103               +0205,1328               +0216,4149               +1008,7905               +1051,2145
+0901,6748               +0567,7401               +0203,1999               +0228,9924               +0969,5829               +1078,7628
+0937,3460               +0593,6016               +0204,4843               +0236,4531               +0963,8351               +1103,2627
+0957,8559               +0565,1924               +0161,7825               +0208,1470               +0938,3332               +1108,2166
+0931,5082               +0535,1988               +0167,7608               +0268,4246               +0912,4329               +1062,8801
+0929,7696               +0558,2517               +0273,4276               +0283,0377               +0959,8663               +1083,4248
+0915,9629               +0578,3108               +0349,8177               +0340,8715               +1000,4733               +1029,5390
+0899,3099               +0570,4218               +0392,5915               +0430,8909               +0991,4233               +1044,2621
+0890,6692               +0540,4302               +0409,2251               +0453,1463               +0953,6891               +0988,1166
+0898,8745               +0540,1031               +0433,6212               +0506,7167               +0919,7980               +0947,2502
+0909,9138               +0532,2510               +0544,6851               +0597,9239               +0952,1808               +0958,5811
+0880,6418               +0531,4069               +0597,6808               +0652,6505               +0959,7466               +0956,9722
+0875,4229               +0530,7500               +0734,4357               +0714,5253               +0986,7194               +0899,3662
+0880,7035               +0558,5977               +0753,6722               +0760,0795               +0962,9915               +0925,0573
+0897,2204               +0568,7068               +0813,4629               +0828,2942               +1008,3654               +0899,6837
+0894,7508               +0537,6279               +0967,1176               +0925,9604               +1011,7544               +0926,0536
+0879,0285               +0527,2449               +1123,4634               +1061,3643               +1027,0646               +0953,0571
+0891,8870               +0600,7468               +1271,0917               +1215,3921               +0994,7990               +0986,8701
+0870,1976               +0615,7753               +1427,2591               +1359,0622               +0997,0172               +0995,5428
+0884,4454               +0570,7711               +1558,9052               +1508,9641               +0968,0412               +1012,7686
+0895,5209               +0573,8371               +1714,1398               +1662,2928               +0960,1649               +1016,7475
+0879,7234               +0618,1325               +1951,4266               +1876,4445               +0941,6390               +1062,9419
+0869,3481               +0639,5821               +2149,4569               +2031,7254               +0939,3888               +1069,4444
+0838,3971               +0607,9461               +2421,2430               +2250,9896               +0924,5139               +1112,8103
+0834,6456               +0640,6796               +2503,1736               +2423,1215               +0935,4319               +1107,5994
+0867,6431               +0640,0581               +2642,2153               +2611,9658               +0930,2454               +1093,0268
+0857,6105               +0620,5079               +2846,7853               +2875,5242               +0965,9982               +1105,3535
+0862,8189               +0622,4155               +3049,8954               +3085,5440               +0991,0729               +1117,5736
+0865,1413               +0627,7885               +3234,3320               +3289,2679               +0936,0475               +1119,8123
+0879,0886               +0665,1865               +3357,0669               +3458,4802               +0913,2202               +1104,6767
+0892,3709               +0630,7621               +3496,1909               +3585,5735               +0944,4133               +1092,3212
+0905,1590               +0629,3325               +3669,5567               +3767,6340               +0997,1393               +1087,6824
+0937,8254               +0606,1272               +3852,8707               +3910,1647               +0973,6049               +1110,3907
+0877,8671               +0619,8214               +4000,3210               +4067,6988               +0954,7558               +1110,5404
+0872,0053               +0621,7541               +4039,7839               +4174,8140               +0971,3601               +1080,2188
+0904,9993               +0576,2782               +4082,6206               +4240,2068               +0964,3996               +1109,0502
+0893,5439               +0553,7522               +4179,7881               +4318,9302               +0951,5101               +1089,5170
+0886,1156               +0584,4912               +4339,2502               +4471,3207               +0904,4657               +1105,2397
+0855,9494               +0563,0743               +4456,3168               +4587,9355               +0919,3589               +1090,7245
+0828,7454               +0598,0635               +4588,7911               +4670,9382               +0902,5823               +1090,4161
+0837,3540               +0600,8016               +4729,7207               +4714,3209               +0908,9577               +1079,4540
+0836,1487               +0558,6691               +4946,4061               +4797,0579               +0898,1570               +1124,9779
+0846,8171               +0520,0039               +5254,6105               +5022,9234               +0899,4228               +1062,8909
+0832,7441               +0516,4123               +5422,1538               +5417,5019               +0888,3511               +1048,7147
+0834,4049               +0554,9976               +5471,1473               +5636,9522               +0886,0887               +1094,7457
+0821,4574               +0545,5914               +5708,7139               +5559,4249               +0882,5370               +1081,5641
+0815,1059               +0517,5836               +6138,4082               +5650,9088               +0856,2102               +1033,7490
+0810,4195               +0517,2119               +6562,8622               +6058,0655               +0917,3609               +1034,6796
+0816,8234               +0533,6446               +6953,5133               +6597,8747               +0947,9355               +1000,6271
+0800,1242               +0525,2440               +7387,1158               +7111,7482               +0926,9510               +1000,4839
+0792,5306               +0540,2943               +7826,3775               +7554,5771               +0938,0729               +0986,5570
+0791,1523               +0525,2137               +8073,4655               +7952,0892               +0988,8840               +1009,8085
+0793,6167               +0500,3324               +8165,2225               +8181,6949               +1010,3086               +1085,5617
+0756,3405               +0476,7549               +8108,5258               +8293,9821               +1027,4596               +1084,9335
+0707,5130               +0476,7253               +7906,9267               +8243,1535               +1021,7989               +1087,4803
+0721,2204               +0480,3274               +7607,2924               +8040,5790               +0990,6352               +1098,5296
+0773,0076               +0524,5416               +7290,5765               +7828,3411               +0959,3584               +1119,2584
+0758,4278               +0460,9357               +7012,7637               +7590,4891               +0993,0614               +1114,8423
+0766,1945               +0451,2758               +6812,7110               +7363,8505               +1018,8088               +1089,5968
+0749,4885               +0463,6217               +6653,0290               +7118,6239               +1029,1005               +1097,1969
+0744,7774               +0516,4924               +6439,0008               +6831,9221               +1066,2909               +1093,9194
+0760,7897               +0461,7872               +6140,3078               +6469,5632               +1052,7052               +1113,7061
+0778,5793               +0455,3731               +5811,4791               +6133,2504               +1043,6328               +1081,4487
+0785,6761               +0472,0782               +5604,5038               +5799,2348               +0987,0880               +1042,6964
+0803,7420               +0478,2778               +5382,2799               +5535,7750               +0988,1503               +1086,1959
+0773,1962               +0468,5342               +5142,7155               +5274,2111               +0980,8619               +1074,9727
+0738,2102               +0477,7536               +4933,4938               +5022,5775               +0955,3457               +1071,4600
+0772,4316               +0455,9738               +4709,9193               +4767,0747               +0943,7648               +1100,9431
+0760,0421               +0422,8093               +4532,2464               +4571,9438               +0948,3563               +1085,2767
+0710,2414               +0419,1032               +4366,3573               +4410,6985               +0957,5847               +1152,9635
+0706,6061               +0429,0181               +4261,1260               +4226,4304               +0936,3728               +1183,6061
+0724,4890               +0474,6009               +4029,1726               +4078,1187               +0923,5992               +1116,4502
+0734,2846               +0446,3708               +3769,2433               +3885,7743               +0916,2996               +1048,7921
+0728,9141               +0417,5268               +3569,0891               +3661,3719               +0900,4770               +1174,3522
+0726,2316               +0388,1259               +3457,5757               +3513,5230               +0944,8686               +1175,3516
+0716,8689               +0447,2976               +3260,4330               +3324,3204               +0927,8099               +1121,3280
+0697,5310               +0416,3366               +3061,5526               +3132,2468               +0887,5940               +1149,9611
+0678,8824               +0421,4142               +2832,1934               +2911,1524               +0902,5576               +1161,6405
+0669,2857               +0415,3768               +2648,1202               +2695,0379               +0940,0222               +1170,4319
+0688,2166               +0420,0980               +2458,1476               +2449,9047               +0937,2784               +1101,4747
+0685,6397               +0397,6263               +2298,4025               +2247,5036               +0933,0897               +1154,6817
+0650,0284               +0361,5584               +2083,8875               +2024,0977               +0915,1065               +1182,1317
+0638,4289               +0391,3777               +1788,3944               +1734,8145               +0899,3744               +1135,0823
+0653,6027               +0431,0107               +1454,6066               +1438,9696               +0895,4074               +1096,5497
+0642,0880               +0392,6603               +1174,2747               +1193,7769               +0882,8481               +1103,2121
+0613,1646               +0367,3426               +0928,7564               +0868,0140               +0926,7527               +1065,6197
+0603,1575               +0373,6545               +0640,7280               +0589,6028               +0938,0990               +1099,2310
+0622,9932               +0401,5345               +0383,4728               +0287,9027               +0938,0884               +1119,2608
+0605,0392               +0410,9458               +0147,6948               -0019,5999               +0911,7520               +1069,7475
+0593,3798               +0377,6788               +0031,7824               -0252,8915               +0889,0650               +1037,1425
+0608,1669               +0385,4130               -0006,1758               -0391,4468               +0923,9410               +1062,2023
+0615,1824               +0426,0654               -0035,1241               -0463,1414               +0916,3026               +1104,5613
+0579,8339               +0418,5988               -0019,4817               -0510,0071               +0927,8606               +1104,3333
+0586,7631               +0419,1744               +0008,9226               -0552,9163               +0959,9035               +1115,6401
+0630,5728               +0436,2351               +0057,3313               -0546,5092               +0941,2457               +1102,8759
+0631,0245               +0415,2367               +0141,5770               -0464,9573               +0960,9007               +1136,1006
+0610,8368               +0425,8049               +0228,4054               -0396,6109               +0998,5183               +1117,4729
+0618,2560               +0426,2220               +0275,0280               -0300,5577               +0969,1803               +1120,4639
+0618,9052               +0470,6963               +0272,6985               -0246,5663               +0957,4929               +1102,7122
+0606,8055               +0461,6676               +0302,0534               -0189,7679               +0942,8140               +1075,2307
+0595,9670               +0443,7427               +0320,0999               -0129,0280               +0957,5719               +1063,1616
+0597,9899               +0435,0979               +0344,6303               -0097,2520               +0977,8571               +1046,0596
+0600,3578               +0483,1733               +0335,6296               -0047,3266               +0984,8167               +1002,7445
+0604,6710               +0449,7014               +0258,9536               -0055,5684               +1012,5771               +0941,5236
+0616,0069               +0402,0162               +0195,9701               -0098,5635               +0981,9243               +0918,4035
+0620,1443               +0400,5834               +0075,2041               -0137,2282               +0937,8635               +0903,1531
+0649,7948               +0463,7777               +0041,6329               -0193,0103               +1008,4202               +0962,3978
+0659,5294               +0461,9856               -0058,8649               -0239,0743               +0994,2808               +0987,7832
+0623,1859               +0461,5787               -0179,0278               -0358,9478               +1025,8003               +0985,9486
+0663,3164               +0453,1213               -0317,1115               -0493,0256               +1038,2751               +1015,8907
+0708,6885               +0465,7704               -0402,1483               -0626,0005               +1048,8086               +0959,6470
+0682,9985               +0447,1736               -0413,1369               -0710,9446               +1064,9068               +0948,4642
+0673,2785               +0443,5281               -0454,8220               -0813,2449               +1021,2282               +0905,2596
+0672,3053               +0490,2857               -0563,4427               -0895,4386               +1029,1892               +0920,5765
+0700,8256               +0472,0192               -0613,1118               -1021,7368               +0988,6225               +0981,0904
+0701,6941               +0449,0434               -0682,3622               -1126,8806               +1017,0814               +0938,8842
+0692,6481               +0434,0515               -0703,8726               -1179,2987               +0999,2076               +0904,8502
+0686,9409               +0458,8374               -0696,6298               -1251,0011               +1008,3953               +0935,8807
+0706,8209               +0450,5714               -0758,9376               -1305,4800               +1011,2513               +0956,6428
+0675,0962               +0424,7753               -0815,3410               -1392,7745               +1051,5743               +0948,3661
+0672,7162               +0437,3185               -0866,7916               -1452,5576               +1051,3038               +0927,8382
+0670,5663               +0467,7708               -0812,3692               -1480,1520               +1050,5438               +0888,5170
+0682,8166               +0461,3009               -0804,9756               -1522,7920               +1021,9826               +0937,4556
+0653,6957               +0450,9325               -0817,4128               -1516,4091               +1010,6686               +0899,4693
+0592,2351               +0473,8694               -0843,4037               -1558,2688               +1034,6539               +0908,5369
+0600,5619               +0474,2081               -0866,6258               -1606,0582               +1022,5618               +0916,9484
+0611,7849               +0468,2422               -0822,8431               -1616,5661               +1004,9951               +0893,2781
+0609,3596               +0453,0110               -0705,6440               -1547,5080               +1037,4043               +0949,9147
+0597,6657               +0451,5494               -0589,7639               -1447,0801               +1042,3527               +0971,8500
+0612,7856               +0484,5840               -0487,5979               -1332,5635               +0996,8997               +0968,3187
+0609,1695               +0498,5337               -0408,3264               -1250,3485               +1001,0291               +0999,2708
+0619,1919               +0447,8462               -0255,7421               -1144,8679               +1013,7202               +0972,7232
+0615,9566               +0452,9019               -0042,3356               -0991,5300               +1001,3903               +0979,9299
+0624,0633               +0505,9444               +0187,0843               -0773,4128               +1040,5495               +1025,3313
+0603,7728               +0486,5258               +0464,8003               -0490,2588               +1043,1537               +0966,4627
+0586,6669               +0500,9419               +0751,6722               -0254,0473               +1031,1539               +1037,0744
+0613,4331               +0527,4576               +1028,4568               +0063,9320               +0979,0622               +0978,2070
+0624,9694               +0506,7923               +1435,3810               +0394,2183               +0966,5502               +0988,8400
+0598,5848               +0475,6514               +1794,8370               +0756,0338               +0973,6050               +0996,7081
+0570,2312               +0478,9207               +2171,9927               +1164,0490               +0974,2862               +0973,4614
+0610,8691               +0484,4287               +2480,1923               +1540,0091               +0965,3913               +0952,1856
+0648,3975               +0496,2425               +2789,3267               +1851,6776               +0995,2006               +0930,1290
+0631,7952               +0467,0109               +3117,9231               +2197,6460               +1026,3723               +0964,3187
+0607,9434               +0442,2117               +3442,1053               +2518,1042               +1004,7961               +1002,9045
+0636,1017               +0459,1146               +3670,4104               +2854,5928               +0997,7541               +1031,4547
+0643,1935               +0475,8384               +3804,7189               +3098,9629               +0998,5814               +1005,9983
+0652,5853               +0472,9045               +3901,5233               +3264,2967               +0989,3230               +1013,5607
+0684,6312               +0439,6149               +3940,9909               +3413,7694               +0952,4681               +0960,2975
+0685,6407               +0423,9614               +3988,7120               +3489,2573               +0997,5363               +0941,9760
+0675,1418               +0435,2082               +3994,4951               +3507,9597               +0971,8266               +0930,8479
+0650,4059               +0456,4408               +3870,5908               +3481,6081               +0969,6590               +0962,6039
+0634,4683               +0472,2152               +3734,4136               +3413,4514               +1000,0100               +0949,3988
+0653,0628               +0493,2111               +3597,6807               +3252,0400               +0986,1199               +0914,2192
+0634,1192               +0487,3064               +3450,4880               +3103,8993               +0994,3560               +0942,0554
+0628,5907               +0472,2997               +3291,6709               +2947,1854               +1013,2925               +0972,5852
+0610,9130               +0523,1013               +3111,8195               +2796,9930               +0982,7575               +1014,5791
+0634,2664               +0541,3604               +2898,0777               +2647,0270               +0957,5384               +1003,4787
+0631,1535               +0490,0996               +2762,6315               +2482,1197               +0960,9023               +1020,8614
+0598,9091               +0484,1014               +2695,1224               +2339,9762               +0969,3469               +1006,0344
+0610,5876               +0482,2236               +2570,8980               +2181,0197               +0965,7926               +1031,4345
+0621,4234               +0492,7039               +2468,5401               +2087,3453               +0967,7323               +1090,6785
+0610,2057               +0470,3940               +2315,7035               +1939,8486               +0925,8634               +1067,0363
+0590,8101               +0456,3340               +2192,0636               +1780,8617               +0971,3006               +1056,4809
+0596,6249               +0480,6508               +2068,7147               +1646,9716               +0977,3248               +1008,2876
+0622,5367               +0515,1126               +2033,5968               +1531,2295               +0962,7234               +0991,1853
+0607,5074               +0515,2671               +1984,8617               +1400,5710               +1017,8364               +1041,7737
+0588,0170               +0509,6422               +1885,5583               +1265,7566               +1003,9647               +1010,0920
+0589,6041               +0540,2540               +1726,7922               +1112,2829               +0990,8573               +0990,8948
+0614,2262               +0562,0799               +1576,1527               +0990,5354               +0978,2007               +0992,5239
+0622,5144               +0529,5377               +1506,1203               +0831,9060               +0995,7209               +1002,4039
+0602,3378               +0500,5541               +1381,3537               +0772,9491               +0995,3065               +0989,2814
+0631,7585               +0533,3522               +1278,7634               +0674,0396               +0992,2420               +1016,1167
+0659,1846               +0564,2787               +1114,2983               +0440,4288               +0989,5056               +1007,1097
+0644,0221               +0516,5974               +0979,8239               +0283,9201               +1008,3949               +0993,3021
+0662,3257               +0495,6343               +0909,8275               +0154,4715               +1032,4730               +0980,3124
+0686,1822               +0531,2614               +0809,6640               +0096,0364               +0986,0782               +1016,3423
+0681,6005               +0534,2582               +0728,1387               +0009,4998               +1010,2212               +1020,1726
+0693,1857               +0518,7292               +0587,3386               -0095,8439               +1020,4933               +1020,8090
+0676,0666               +0555,5180               +0480,9626               -0168,9931               +1023,3907               +1013,3562
+0662,6351               +0585,8981               +0456,7870               -0276,7842               +1006,4636               +1002,7852
+0687,5113               +0568,6886               +0378,4099               -0351,5193               +1021,5462               +1025,7929
+0663,9640               +0557,7638               +0362,3411               -0445,2338               +1016,8786               +1016,2536
+0628,2270               +0548,4781               +0283,0362               -0546,8923               +1042,5831               +1010,2312
+0635,7066               +0600,3582               +0171,4602               -0660,4467               +0999,3805               +0967,4403
+0679,6410               +0555,0672               +0087,3471               -0769,4771               +1016,5834               +0974,8259
+0652,1675               +0535,0162               +0061,1724               -0867,4169               +0984,5827               +0933,4057
+0644,8282               +0530,0520               -0015,7659               -0933,3350               +1021,1832               +0918,0433
+0646,0909               +0560,6071               -0118,8944               -1061,1292               +0998,4519               +0844,6245
+0663,8262               +0553,7657               -0290,9911               -1182,0958               +1052,4491               +0857,9718
+0663,5128               +0530,3038               -0458,4453               -1312,2426               +1015,4991               +0900,0658
+0667,9913               +0533,4009               -0573,3015               -1450,2372               +1002,4640               +0893,1048
+0667,9272               +0560,7887               -0624,7627               -1572,3933               +1006,8146               +0895,4268
+0652,0474               +0544,1993               -0772,3713               -1700,0902               +0993,0497               +0864,5650
+0639,2988               +0540,7157               -0951,5894               -1844,0310               +0935,4089               +0886,2626
+0664,3813               +0549,4581               -1073,6766               -1974,0785               +0914,8429               +0864,0783
+0681,6786               +0585,9595               -1204,5010               -2118,6412               +0933,9159               +0896,5693
+0688,5158               +0556,9891               -1304,1694               -2201,3133               +0917,0666               +0896,7995
+0640,0974               +0535,1640               -1392,5137               -2313,8811               +0942,6180               +0893,6870
+0630,7867               +0569,3249               -1532,3795               -2391,9159               +0921,2251               +0932,5162
+0604,7729               +0533,2234               -1635,9812               -2487,8694               +0897,2969               +0928,4818
+0597,7633               +0539,3301               -1687,0457               -2553,5626               +0930,2346               +0899,5535
+0594,1373               +0511,4270               -1710,6016               -2583,7068               +0947,0583               +0891,9150
+0589,6754               +0508,5814               -1761,2524               -2607,8975               +0955,4189               +0873,5359
+0602,7638               +0506,3781               -1832,2723               -2609,6134               +0960,1191               +0882,8448
+0554,7299               +0521,6643               -1847,3194               -2668,9362               +0976,0493               +0894,4714
+0576,9564               +0523,6973               -1858,9674               -2662,7445               +0974,7572               +0889,6909
+0605,7512               +0539,8379               -1819,3804               -2700,8646               +0921,4120               +0918,4432
+0615,5584               +0559,1805               -1809,9462               -2707,6201               +0919,0541               +0980,7499
+0587,1741               +0592,7431               -1840,3309               -2688,6570               +0930,7428               +0966,6741
+0581,1487               +0575,4866               -1862,1812               -2699,0306               +0951,2530               +0979,1256
+0625,8247               +0575,9093               -1853,2608               -2703,9984               +0951,2307               +1006,5321
+0608,2565               +0560,0790               -1823,6480               -2706,6050               +0959,7090               +1014,9887
+0568,9432               +0536,7056               -1756,2462               -2656,3939               +0922,6367               +0988,6449
+0570,2399               +0562,2097               -1704,2572               -2612,2314               +0940,0700               +0924,1838
+0582,3876               +0560,6871               -1718,7576               -2616,2900               +0905,9332               +0940,4572
+0598,3276               +0538,2568               -1725,4203               -2621,4340               +0916,2070               +0952,3904
+0618,0203               +0520,0775               -1698,7661               -2673,6904               +0942,7724               +0973,2266
+0585,8233               +0536,6232               -1671,3836               -2634,4822               +0968,2591               +1009,0395
+0556,9346               +0502,2093               -1703,9652               -2614,0106               +0982,9867               +1008,4345
+0582,5388               +0504,9937               -1767,8372               -2581,4566               +0952,9288               +1031,3303
+0586,8775               +0554,0346               -1774,0320               -2646,3532               +0988,0739               +1037,2513
+0579,8086               +0552,6999               -1760,3188               -2649,1481               +1015,6718               +1015,2175
+0609,0852               +0549,0924               -1761,1781               -2649,1418               +1010,7651               +1004,3289
+0591,8332               +0528,8148               -1760,5495               -2612,5479               +0986,7511               +1008,9844
+0588,7643               +0532,8158               -1761,9807               -2648,5031               +1013,4520               +0995,9754
+0564,6934               +0581,1505               -1797,6977               -2664,6686               +0980,3441               +1039,4136
+0584,6435               +0606,7215               -1771,6214               -2656,5647               +0977,0427               +1016,8845
+0583,5512               +0563,4176               -1696,4396               -2612,8654               +0982,8920               +1012,8226
+0585,6797               +0530,2846               -1638,4644               -2560,2763               +0965,8072               +1038,8922
+0547,0911               +0533,4172               -1577,7050               -2521,5907               +0956,4959               +1035,8482
+0560,3287               +0515,2656               -1574,4039               -2518,9051               +1004,4897               +0989,5260
+0579,0021               +0520,4909               -1573,8142               -2546,2733               +0987,6036               +1038,6492
+0575,2104               +0519,0943               -1519,0521               -2510,4689               +1003,7986               +0953,5645
+0620,1816               +0542,2920               -1422,5973               -2491,0531               +0978,7478               +0940,9369
+0615,5329               +0515,2421               -1374,7982               -2448,8638               +0945,2698               +0951,6260
+0579,4609               +0516,5421               -1405,9414               -2405,7701               +0925,2349               +0949,8747
+0612,1947               +0514,8689               -1399,3665               -2389,4504               +0943,8881               +0941,6035
+0627,4460               +0510,8977               -1338,5646               -2400,7136               +0925,4557               +0935,9232
+0635,6787               +0506,2947               -1282,0801               -2359,0099               +0895,4431               +0964,1036
+0629,9982               +0459,3543               -1214,6768               -2306,8547               +0885,6705               +1002,6009
+0625,9354               +0505,3296               -1226,1483               -2287,8465               +0899,5717               +1013,3838
+0625,5646               +0509,2893               -1249,9522               -2272,8583               +0903,0891               +1007,5230
+0642,7428               +0484,5400               -1212,7089               -2244,0323               +0835,6126               +1026,5350
+0648,7576               +0447,6945               -1165,0319               -2238,0703               +0848,2039               +0987,7585
+0658,0720               +0440,0386               -1139,2487               -2165,7950               +0882,0674               +1024,3756
+0675,0923               +0443,0810               -1139,7841               -2142,0568               +0891,2116               +1015,3970
+0647,1749               +0458,7325               -1170,0658               -2174,1756               +0897,9660               +1003,5035
+0645,3484               +0437,2178               -1124,4308               -2180,0792               +0887,3960               +0959,6172
+0640,4474               +0458,3660               -1124,9039               -2142,9772               +0903,0416               +0945,3546
+0647,5802               +0482,0403               -1099,8591               -2140,5254               +0844,8794               +0972,4441
+0636,3029               +0475,4134               -1099,5257               -2107,5428               +0877,9194               +1012,2305
+0637,6916               +0468,7180               -1125,2752               -2136,6365               +0876,3287               +1029,8627
+0644,1232               +0506,3590               -1184,1809               -2154,7454               +0871,9507               +1056,1014
+0679,6951               +0498,9352               -1187,5051               -2131,5090               +0891,8600               +1004,6523
+0683,2946               +0478,0480               -1143,6280               -2160,2249               +0948,6068               +1053,6361
+0664,2121               +0450,5345               -1136,6745               -2142,1963               +0942,3652               +1043,0043
+0679,7063               +0477,8413               -1183,6833               -2162,9515               +0914,4652               +1035,2870
+0700,6268               +0518,5506               -1259,2309               -2195,9970               +0927,2070               +1023,4465
+0705,9227               +0489,7934               -1274,2388               -2272,6389               +0944,3572               +1058,2077
+0665,5092               +0508,7800               -1290,6884               -2314,3829               +0921,8257               +0938,5434
+0672,9738               +0485,4114               -1288,9668               -2323,5782               +0873,4253               +0944,9693
+0649,7354               +0494,4131               -1358,8793               -2337,1739               +0853,1142               +0985,2187
+0670,3141               +0498,6212               -1473,3402               -2389,3575               +0887,8513               +0989,9211
+0667,1555               +0520,6137               -1506,6866               -2476,1317               +0898,7513               +0975,0223
+0675,6952               +0520,9812               -1491,1178               -2527,4674               +0864,5293               +0962,8235
+0670,5007               +0533,5930               -1552,5755               -2528,4083               +0858,5250               +0979,8284
+0654,3755               +0487,5201               -1597,3142               -2552,6055               +0875,8599               +0972,8246
+0639,5244               +0538,3311               -1756,6430               -2597,9929               +0861,7720               +0997,8138
+0657,5283               +0528,6993               -1847,7001               -2631,4119               +0845,3561               +0958,7874
+0685,5823               +0561,8672               -1886,3473               -2667,0514               +0865,4662               +0968,7520
+0702,3271               +0503,7212               -1914,7476               -2683,5892               +0867,5104               +0930,9034
+0706,7556               +0514,5519               -2011,3059               -2669,1489               +0918,9280               +0949,4844
+0684,0558               +0532,2829               -2104,6329               -2708,5995               +0896,4820               +0940,7439
+0650,4716               +0513,2884               -2168,0704               -2733,1179               +0905,2644               +0951,6065
+0677,1663               +0522,2033               -2182,9850               -2748,1677               +0886,0429               +0944,0942
+0678,2709               +0531,9731               -2222,3000               -2774,9494               +0856,0645               +0925,4707
+0680,8113               +0536,3278               -2268,0749               -2777,6356               +0896,4352               +0925,3456
+0672,9508               +0511,8114               -2290,8878               -2779,7872               +0879,9591               +0891,1133
+0633,9709               +0505,7561               -2361,5423               -2789,4950               +0891,5714               +0893,9211
+0646,5139               +0510,3573               -2409,4585               -2817,2642               +0916,7269               +0914,6416
+0690,6392               +0524,9457               -2395,5531               -2794,5832               +0868,1013               +0884,1763
+0683,8362               +0504,4253               -2456,9004               -2808,9230               +0844,4528               +0937,0122
+0651,3387               +0498,6492               -2517,0254               -2809,3550               +0848,8515               +0960,8153
+0653,6703               +0505,3954               -2567,0603               -2811,7884               +0844,1093               +0925,0564
+0648,7162               +0537,8092               -2639,7182               -2830,9000               +0850,2049               +0927,5070
+0668,6006               +0526,2801               -2673,7104               -2811,4370               +0869,8557               +0889,4624
+0660,5061               +0562,1638               -2654,4719               -2774,7356               +0873,3674               +0891,7544
+0665,4062               +0553,5376               -2654,8552               -2761,5844               +0843,6964               +0868,0604
+0653,4986               +0567,3120               -2721,1838               -2785,4221               +0802,0934               +0918,4244
+0649,0051               +0545,3773               -2792,9416               -2795,0120               +0857,7947               +0903,4170
+0642,1862               +0552,0160               -2791,0540               -2735,6747               +0839,9111               +0898,0515
+0658,8047               +0506,7603               -2797,1585               -2707,7676               +0865,0780               +0932,9672
+0674,0813               +0574,3945               -2785,2810               -2646,8351               +0844,3917               +0944,9498
+0659,7623               +0539,1176               -2869,2722               -2619,4221               +0797,8845               +0918,1585
+0644,2610               +0552,5477               -2919,4058               -2618,1459               +0794,6465               +0900,0482
+0648,4264               +0569,0646               -2930,3424               -2594,7856               +0798,1711               +0899,8495
+0660,8069               +0544,5880               -2917,1431               -2591,2252               +0799,1707               +0920,6884
+0655,2056               +0495,3033               -2939,6685               -2516,3102               +0772,0516               +0898,1923
+0661,0555               +0463,7364               -2986,5976               -2495,6109               +0767,8513               +0900,5278
+0672,2751               +0518,3511               -3023,6802               -2521,9007               +0757,0602               +0866,4554
+0659,8268               +0469,5106               -3057,8332               -2516,2601               +0743,7127               +0912,1992
+0669,3167               +0440,5294               -3083,4127               -2516,8656               +0707,5756               +0896,7391
+0666,0716               +0470,2032               -3049,8894               -2480,8045               +0698,8673               +0914,9559
+0679,1400               +0489,5090               -3049,9384               -2456,9684               +0682,6877               +0949,2450
+0675,3359               +0465,5927               -3055,9835               -2490,0007               +0669,3025               +0928,2707
+0654,5186               +0462,2802               -3065,2169               -2545,9119               +0682,7186               +0899,9650
+0686,8324               +0467,7581               -3009,4710               -2531,6279               +0683,5492               +0933,6901
+0682,9141               +0493,3273               -2990,2443               -2470,2043               +0689,8901               +0900,7847
+0646,5768               +0474,0506               -2955,1901               -2428,9212               +0662,4507               +0874,5771
+0641,2273               +0478,4445               -2944,4875               -2432,1855               +0658,1459               +0884,2219
+0634,7317               +0468,2815               -2883,7178               -2480,1371               +0721,1263               +0891,1283
+0647,9016               +0483,8526               -2837,0902               -2482,7805               +0746,9507               +0861,2876
+0634,2257               +0459,7368               -2783,1702               -2451,1225               +0769,0317               +0917,5287
+0628,2988               +0460,0342               -2729,5942               -2387,1370               +0780,8026               +0930,9404
+0643,9935               +0475,9279               -2682,7929               -2315,5260               +0749,4230               +0969,1916
+0639,6681               +0496,7364               -2665,2989               -2331,8264               +0775,8714               +0975,2778
+0632,2582               +0505,7886               -2620,9081               -2338,1186               +0768,1563               +0953,7148
+0619,3748               +0476,7662               -2558,3056               -2332,8100               +0722,1134               +0968,0700
+0644,9525               +0484,9897               -2483,6566               -2274,8221               +0715,2179               +0958,3401
+0647,4053               +0509,1310               -2432,2832               -2249,6186               +0679,7835               +0902,4564
+0638,2603               +0490,0484               -2406,2887               -2228,6140               +0645,4183               +0861,6276
+0637,5519               +0498,8100               -2373,9831               -2216,7314               +0662,8808               +0838,0083
+0647,5804               +0537,8877               -2286,2405               -2213,2890               +0675,4875               +0842,2386
+0665,7060               +0471,8508               -2251,0855               -2190,0550               +0694,6605               +0876,0773
+0639,5524               +0449,3930               -2212,7028               -2147,6873               +0708,7929               +0836,0627
+0638,9657               +0444,2736               -2199,3074               -2107,8207               +0721,9203               +0843,5029
+0672,3219               +0442,0284               -2168,6488               -2083,5252               +0718,3916               +0808,6156
+0663,9696               +0440,2589               -2132,1259               -2078,2900               +0726,9375               +0815,4255
+0663,4609               +0437,8544               -2081,3734               -2056,3772               +0746,0176               +0802,4282
+0652,7600               +0441,6838               -2035,0245               -1996,0070               +0746,5705               +0808,8359
+0673,8016               +0448,1556               -2006,8687               -1947,1649               +0771,9360               +0837,4070
+0655,4637               +0420,2355               -2067,2071               -1942,1715               +0787,4571               +0832,9595
+0637,8800               +0425,3444               -2068,4168               -1926,0701               +0783,6113               +0780,6469
+0674,4111               +0430,6852               -2029,3268               -1916,2639               +0829,8424               +0778,8354
+0668,1499               +0442,4630               -2032,2221               -1835,7060               +0800,3168               +0767,9320
+0677,5032               +0426,1587               -1986,7431               -1834,1950               +0763,5178               +0770,9334
+0639,7265               +0400,3721               -1971,2293               -1842,2071               +0786,4005               +0751,9550
+0640,0658               +0387,3843               -2026,1735               -1837,6774               +0808,4637               +0797,4416
+0648,9450               +0430,0711               -2018,3181               -1789,7305               +0878,9100               +0803,8455
+0657,3921               +0377,9366               -2017,3960               -1721,6330               +0836,8485               +0822,4539
+0622,5772               +0398,3963               -2034,3978               -1696,3679               +0874,2658               +0809,9532
+0615,9990               +0417,6420               -2056,0117               -1681,9130               +0819,9965               +0827,6710
+0611,9785               +0414,7478               -2046,4071               -1680,5134               +0862,3291               +0806,0391
+0633,1163               +0410,0865               -2010,6553               -1693,6024               +0865,6659               +0828,1282
+0626,1392               +0394,6814               -2032,0203               -1675,0572               +0876,9005               +0798,7567
+0671,4477               +0421,0961               -2007,8769               -1619,9990               +0873,5906               +0786,8981
+0681,9430               +0413,3820               -1991,3087               -1618,9019               +0840,5910               +0754,4721
+0661,1751               +0399,9180               -2055,4163               -1613,0836               +0834,6096               +0791,1664
+0655,2476               +0411,2593               -2063,9612               -1635,3018               +0819,7604               +0732,2463
+0690,3933               +0441,0790               -2087,8423               -1558,9311               +0787,9715               +0805,4510
+0687,7048               +0449,4936               -2071,2315               -1508,8977               +0762,6647               +0820,5966
+0678,8546               +0420,1239               -2110,4974               -1460,7642               +0731,9108               +0833,3498
+0648,2713               +0399,7058               -2139,2430               -1472,7297               +0754,4407               +0836,7129
+0685,5775               +0463,0693               -2156,9636               -1496,6743               +0739,8074               +0842,2493
+0689,8640               +0477,5156               -2146,4890               -1456,3307               +0748,2702               +0807,8979
+0700,9870               +0454,1829               -2136,2027               -1432,4654               +0746,8204               +0851,3986
+0667,0556               +0481,2198               -2110,2008               -1394,4690               +0715,3125               +0805,2797
+0680,6651               +0493,1316               -2137,3310               -1356,7876               +0715,6056               +0804,2109
+0689,1964               +0496,3280               -2148,2328               -1372,5108               +0727,8159               +0806,2369
+0658,5524               +0492,9077               -2092,0765               -1371,7225               +0732,1945               +0831,7510
+0673,2432               +0479,0798               -2105,1639               -1330,9770               +0742,4625               +0841,4950
+0672,0231               +0481,5372               -2051,6970               -1312,0025               +0761,8679               +0832,9492
+0645,5276               +0474,9383               -2044,1447               -1294,9644               +0705,2387               +0781,9680
+0646,0021               +0434,4197               -2144,5633               -1309,4984               +0725,9390               +0777,8002
+0638,1977               +0458,8389               -2129,6251               -1297,9111               +0705,6641               +0826,9424
+0663,6990               +0486,1137               -2090,2783               -1251,0938               +0700,3134               +0829,7956
+0670,9947               +0446,8927               -2088,4026               -1199,1229               +0719,8387               +0850,7740
+0657,5920               +0417,9637               -2098,6253               -1175,0700               +0691,5586               +0821,1723
+0641,1329               +0400,2410               -2107,3778               -1162,6089               +0703,1033               +0870,0449
+0652,8540               +0437,9559               -2108,9448               -1116,5842               +0714,4181               +0907,7040
+0661,8526               +0422,3072               -2068,2793               -1101,5054               +0685,3662               +0956,4701
+0687,2202               +0433,3082               -1985,5185               -1019,4979               +0673,9851               +0917,3040
+0705,4963               +0433,0083               -1967,4440               -0984,2272               +0706,1991               +0908,8263
+0687,5660               +0420,7360               -1980,9998               -1025,0309               +0697,7138               +0878,2528
+0676,5756               +0435,1065               -1969,8302               -1021,5474               +0756,5241               +0915,3009
+0679,3165               +0421,4546               -1928,8648               -0999,7926               +0705,3048               +0891,3590
+0696,1255               +0447,2133               -1818,5694               -0953,4642               +0773,9456               +0932,9309
+0705,4712               +0433,5051               -1812,9645               -0867,1610               +0713,8647               +0991,0323
+0683,5676               +0389,5799               -1785,3953               -0892,2766               +0749,4969               +0969,6268
+0703,7597               +0407,4468               -1800,8446               -0901,0599               +0688,8043               +0981,3519
+0727,5954               +0442,8586               -1779,9498               -0884,2946               +0702,1671               +0935,0302
+0712,9030               +0470,0030               -1768,3469               -0820,0236               +0720,5309               +0939,5155
+0705,6097               +0470,5564               -1748,3127               -0756,1296               +0685,7280               +0952,4040
+0711,5246               +0508,1942               -1762,6844               -0773,6590               +0738,2193               +0972,3821
+0737,7702               +0525,6314               -1779,9482               -0801,1692               +0777,9738               +0964,2763
+0746,3195               +0550,2683               -1796,5529               -0791,1652               +0747,3273               +1005,3177
+0696,0063               +0523,2066               -1691,2675               -0781,5639               +0762,6119               +0981,9732
+0699,6020               +0518,0225               -1649,5003               -0747,9489               +0751,4621               +0975,6098
+0707,5676               +0523,6536               -1642,3485               -0683,3744               +0742,5567               +0935,9398
+0727,7527               +0522,0715               -1615,0157               -0683,5973               +0758,5811               +0912,8543
+0727,9637               +0538,7616               -1567,0997               -0688,7351               +0742,8571               +0903,5485
+0716,0228               +0547,6303               -1537,7062               -0630,1837               +0771,1636               +0923,1320
+0709,4155               +0523,6102               -1510,2342               -0587,7666               +0769,3768               +0929,7900
+0725,4862               +0512,5806               -1479,3683               -0568,3143               +0761,5914               +0853,1010
+0696,1677               +0485,5910               -1478,2053               -0585,6039               +0706,1879               +0876,3575
+0693,8792               +0504,9189               -1486,2549               -0576,4305               +0714,3164               +0912,9713
+0709,5597               +0519,5285               -1439,9164               -0552,5407               +0688,0147               +0892,6323
+0702,2108               +0520,1311               -1422,4706               -0551,2452               +0731,9143               +0855,9223
+0685,9349               +0477,1974               -1382,3086               -0504,3127               +0703,7411               +0875,6525
+0701,8117               +0505,6640               -1386,0255               -0495,8003               +0711,1523               +0928,8350
+0759,9547               +0526,3204               -1418,7858               -0497,3262               +0681,8435               +0975,8863
+0707,2350               +0504,9534               -1422,9202               -0503,8886               +0689,7927               +0944,3883
+0721,7808               +0490,9046               -1357,4779               -0465,2602               +0697,1799               +0905,3748
+0731,7145               +0531,6166               -1319,3212               -0389,0582               +0702,0743               +0913,1618
+0720,7459               +0557,4715               -1296,2472               -0404,7460               +0655,4240               +0839,6548
+0732,0848               +0522,3574               -1312,9545               -0394,4752               +0676,7286               +0831,6892
+0707,1300               +0513,2394               -1320,7721               -0396,9516               +0715,8273               +0852,2410
+0741,3325               +0542,8924               -1234,0644               -0351,0259               +0739,4325               +0832,0614
+0745,9011               +0517,2937               -1180,8352               -0320,0123               +0744,9527               +0815,1600
+0736,3792               +0515,3083               -1185,2559               -0286,1782               +0721,6690               +0810,9778
+0704,6393               +0543,3501               -1202,3101               -0266,8981               +0749,3539               +0870,0026
+0662,1458               +0557,1435               -1181,0934               -0253,6104               +0753,3013               +0832,9289
+0698,4628               +0541,5113               -1165,7189               -0222,5221               +0756,6097               +0883,5988
+0681,9692               +0520,7641               -1099,4150               -0230,9179               +0731,6678               +0865,4636
+0665,2773               +0575,7003               -1089,6347               -0222,5361               +0761,0301               +0852,0181
+0694,1406               +0591,7320               -1087,7163               -0172,3070               +0744,0606               +0875,9908
+0688,3407               +0570,3913               -1051,1148               -0194,0708               +0710,1516               +0830,5003
+0685,8350               +0554,2422               -1095,2638               -0215,3272               +0714,3712               +0858,6710
+0691,6023               +0536,2992               -1078,4571               -0193,2138               +0768,6188               +0881,7709
+0683,3768               +0535,5840               -1069,6323               -0146,3597               +0777,9141               +0894,3910
+0636,3287               +0493,7136               -1092,6094               -0143,7636               +0782,2112               +0875,9991
+0627,0845               +0471,0186               -1109,4122               -0131,7561               +0760,9950               +0876,2385
+0617,5146               +0459,5084               -1093,5036               -0115,8216               +0809,3296               +0777,0745
+0629,8504               +0453,1416               -1039,8061               -0103,9272               +0798,0512               +0845,1588
+0632,4625               +0419,4863               -0999,6448               -0094,8113               +0733,9106               +0826,7349
+0606,5290               +0417,4143               -0991,7640               -0072,8732               +0725,0994               +0848,5961
+0614,2813               +0400,6636               -0980,6197               -0045,5213               +0737,4185               +0826,2091
+0640,9241               +0423,0203               -0937,6781               -0046,8810               +0767,0708               +0767,8326
+0615,3239               +0424,1027               -0855,7588               -0012,1296               +0767,9001               +0781,0473
+0618,3089               +0444,1848               -0806,3328               +0022,2036               +0790,9312               +0802,8008
+0649,1961               +0467,7278               -0802,2060               +0058,3776               +0735,6080               +0764,6612
+0633,5881               +0458,2402               -0779,7675               +0063,6145               +0762,3130               +0733,7007
+0627,3641               +0438,5274               -0775,6882               +0062,1529               +0770,9946               +0758,6147
+0632,2847               +0448,6626               -0786,2739               +0091,5541               +0764,3174               +0745,4298
+0640,4037               +0456,0441               -0687,1894               +0149,8820               +0741,9077               +0753,5600
+0654,9559               +0486,1850               -0611,3769               +0176,9668               +0735,0780               +0724,7865
+0598,4336               +0472,5682               -0583,3069               +0207,3238               +0706,2359               +0730,6903
+0601,5162               +0474,3038               -0610,8809               +0180,0227               +0673,8667               +0730,9535
+0633,8987               +0497,5285               -0563,5578               +0172,8603               +0658,8519               +0751,5516
+0656,6756               +0491,9210               -0494,8075               +0204,7337               +0703,6346               +0779,9424
+0659,3296               +0448,3360               -0456,3671               +0270,2700               +0680,5041               +0759,4302
+0607,3818               +0436,0089               -0458,5512               +0255,0315               +0647,2674               +0784,5235
+0623,5870               +0454,2310               -0468,2123               +0238,5028               +0670,5061               +0846,2245
+0618,3838               +0481,0848               -0474,9086               +0241,3888               +0659,1026               +0833,6273
+0592,1176               +0440,4560               -0436,1608               +0250,2704               +0591,3779               +0840,9711
+0586,3777               +0418,9795               -0412,8829               +0302,0134               +0591,6385               +0829,0133
+0586,7370               +0410,0176               -0391,8846               +0323,1006               +0616,2764               +0802,7950
+0572,0335               +0367,9793               -0412,7316               +0300,8230               +0631,7515               +0761,9488
+0533,9735               +0377,7542               -0439,2124               +0288,8540               +0632,3715               +0767,0590
+0543,4945               +0409,9510               -0377,7090               +0260,3492               +0610,7584               +0789,4981
+0572,4760               +0418,4522               -0343,4555               +0276,6195               +0652,7852               +0810,4302
+0562,6494               +0386,2257               -0314,6906               +0304,1662               +0621,8664               +0803,2848
+0573,3469               +0358,5269               -0281,9929               +0276,1507               +0641,4430               +0798,9964
+0581,9612               +0386,1460               -0275,1735               +0250,1320               +0670,3782               +0837,0271
+0606,6072               +0439,9317               -0274,9794               +0276,8562               +0657,3307               +0832,1646
+0594,0012               +0392,3835               -0253,3203               +0310,4187               +0631,1704               +0800,9604
+0584,5994               +0404,6759               -0232,7981               +0314,0409               +0613,4457               +0761,9921
+0607,1167               +0416,2884               -0198,1343               +0289,6957               +0604,3662               +0747,7691
+0610,0185               +0412,6729               -0227,0879               +0299,6907               +0627,0820               +0742,7829
+0583,2424               +0402,9657               -0199,3637               +0296,5726               +0635,7377               +0717,8819
+0587,8933               +0388,1802               -0183,4997               +0292,1910               +0648,6084               +0734,5928
+0601,4714               +0420,6342               -0195,5293               +0312,0562               +0605,8694               +0703,7480
+0592,7154               +0417,6237               -0173,6373               +0283,5898               +0625,3808               +0709,5504
+0579,7533               +0390,4369               -0177,8772               +0266,1896               +0638,8566               +0767,7938
+0533,1370               +0402,4659               -0193,0940               +0238,3324               +0649,7049               +0736,7936
+0543,5638               +0424,9630               -0170,9935               +0264,2533               +0649,1469               +0807,3370
+0539,4071               +0380,3417               -0136,4707               +0309,0709               +0610,8109               +0778,7992
+0520,8389               +0328,4797               -0123,3699               +0336,9172               +0643,4329               +0835,4566
+0510,3659               +0367,5947               -0110,7250               +0339,7557               +0654,3774               +0803,2763
+0503,4492               +0395,4637               -0099,8733               +0300,9706               +0645,5226               +0793,3080
+0533,2067               +0373,3444               -0106,7411               +0297,9493               +0599,6307               +0827,3300
+0519,7587               +0365,4759               -0062,4975               +0309,7711               +0587,2206               +0820,6648
+0531,5176               +0360,3180               -0050,0962               +0347,4712               +0582,4162               +0784,7221
+0540,5897               +0366,3915               -0071,5957               +0346,9548               +0587,0316               +0776,5461
+0537,5002               +0375,8468               -0092,0103               +0330,5023               +0620,8236               +0786,9063
+0492,1128               +0380,3433               -0091,9540               +0302,9199               +0656,1720               +0792,2823
+0525,6184               +0391,8141               -0062,0256               +0335,9850               +0639,0530               +0789,2440
+0538,5612               +0411,9711               -0048,4669               +0347,8639               +0662,2956               +0782,3098
+0536,1493               +0375,2416               -0073,5655               +0366,0883               +0621,9091               +0802,2812
+0526,6451               +0343,7490               -0104,4107               +0316,6453               +0679,7916               +0819,1491
+0549,6687               +0351,7267               -0108,8927               +0304,9592               +0672,7592               +0798,6430
+0569,2434               +0371,7054               -0062,9269               +0319,3690               +0687,8030               +0765,3131
+0570,5151               +0359,3679               -0020,7249               +0307,9882               +0671,0956               +0791,9081
+0555,5110               +0359,7155               +0011,2122               +0318,1167               +0664,8674               +0765,6688
+0576,0098               +0352,5665               +0011,4357               +0293,9692               +0676,9244               +0800,4819
+0554,8528               +0359,2726               -0022,1674               +0267,3861               +0634,9716               +0767,2929
+0555,1235               +0367,5467               -0009,5887               +0266,6450               +0663,2956               +0810,5029
+0588,7172               +0339,4858               +0048,0157               +0278,9135               +0647,9472               +0774,3262
+0599,1071               +0362,4798               +0038,1922               +0278,1047               +0627,5419               +0755,6109
+0601,5643               +0361,9461               +0018,7465               +0280,1219               +0668,8687               +0739,1549
+0584,2466               +0355,8339               -0002,0408               +0226,8063               +0678,4605               +0787,3753
+0581,0850               +0374,3208               -0002,9616               +0227,2872               +0631,0468               +0774,5426
+0607,7818               +0356,8482               +0042,3141               +0251,3365               +0687,7972               +0738,5646
+0618,2578               +0369,2458               +0065,5065               +0267,7411               +0669,8448               +0767,7699
+0590,8410               +0356,6132               +0051,4648               +0258,3307               +0672,9780               +0779,6177
+0593,6768               +0354,9065               +0029,3760               +0251,1899               +0650,0226               +0770,2687
+0621,0117               +0368,5972               +0072,2412               +0209,6003               +0655,7693               +0777,7141
+0635,8192               +0355,2746               +0095,8758               +0231,8038               +0624,4555               +0775,7942
+0616,8527               +0336,8748               +0117,7587               +0275,1238               +0647,6273               +0797,7815
+0615,7174               +0362,6372               +0101,6231               +0297,6278               +0679,8162               +0837,3297
+0647,3300               +0377,7471               +0112,4856               +0265,9989               +0686,9866               +0845,9023
+0595,5641               +0382,7987               +0083,8947               +0223,2632               +0670,5085               +0762,9840
+0572,5271               +0339,9409               +0102,6532               +0233,5187               +0659,5305               +0772,2191
+0563,8958               +0367,7609               +0133,3036               +0280,3439               +0655,1066               +0778,3181
+0549,0086               +0360,4714               +0144,9970               +0289,8964               +0643,2733               +0741,2097
+0557,6246               +0347,8781               +0127,6791               +0270,6635               +0661,2088               +0791,7910
+0544,9923               +0345,2281               +0136,2447               +0231,3244               +0644,1024               +0760,8547
+0591,8087               +0379,3822               +0144,8604               +0218,7171               +0601,2325               +0751,4591
+0600,8428               +0406,6951               +0166,4604               +0281,3396               +0621,4179               +0735,6027
+0584,6861               +0370,2039               +0164,8457               +0276,2597               +0643,6920               +0710,1151
+0567,4193               +0369,3786               +0142,9139               +0235,7180               +0633,6188               +0714,0360
+0566,1627               +0406,7784               +0103,1494               +0225,9779               +0628,5848               +0793,7436
+0579,1544               +0389,2366               +0119,2278               +0254,4526               +0628,0165               +0812,2757
+0588,9800               +0331,0308               +0137,1403               +0279,6091               +0607,9587               +0736,5129
+0564,5809               +0298,1683               +0123,5182               +0322,8423               +0586,1178               +0757,7553
+0536,9154               +0337,7561               +0130,2162               +0347,3433               +0581,3810               +0730,1966
+0540,5589               +0386,8128               +0110,9956               +0294,1015               +0608,4155               +0713,9834
+0544,6015               +0383,3652               +0111,9597               +0292,5687               +0633,3378               +0678,8252
+0524,4168               +0423,6421               +0109,0115               +0302,3349               +0643,9565               +0633,3216
+0565,4658               +0429,2027               +0132,2829               +0319,3476               +0620,8892               +0689,5695
+0550,0450               +0455,9544               +0087,1445               +0344,0244               +0575,6701               +0716,4793
+0528,7086               +0410,6141               +0077,6295               +0290,7452               +0606,0319               +0738,3714
+0519,0731               +0393,4468               +0053,5129               +0267,7416               +0578,5745               +0710,0354
+0566,8324               +0448,8954               +0057,7103               +0299,5474               +0566,6349               +0690,7289
+0559,6611               +0475,8685               +0118,1624               +0327,4228               +0588,7431               +0713,3182
+0536,3996               +0442,9851               +0136,5169               +0331,3038               +0550,8273               +0658,4207
+0538,8441               +0442,4817               +0128,4194               +0330,7586               +0552,3502               +0673,9069
+0526,6792               +0453,3489               +0090,3054               +0282,9266               +0564,5540               +0684,2338
+0510,1438               +0432,5991               +0092,9872               +0286,5228               +0531,8852               +0733,5010
+0551,9984               +0420,4816               +0103,1948               +0364,2671               +0544,5750               +0631,7186
+0541,0455               +0447,5439               +0147,6434               +0369,0839               +0557,9501               +0679,4000
+0558,9843               +0472,8259               +0140,1601               +0369,0358               +0520,3773               +0722,1860
+0533,3867               +0446,5350               +0095,8824               +0349,1891               +0505,0785               +0674,0486
+0538,0988               +0450,9556               +0069,4675               +0354,1508               +0524,3150               +0663,9367
+0525,2565               +0446,0040               +0108,8129               +0350,0346               +0564,3494               +0635,4877
+0526,3432               +0466,7774               +0147,8796               +0347,5525               +0509,0593               +0618,4158
+0562,1685               +0435,5728               +0161,6572               +0359,3808               +0514,1619               +0652,5036
+0570,3931               +0459,3452               +0141,1862               +0317,6175               +0497,1611               +0635,4890
+0563,5798               +0482,6238               +0112,2381               +0281,9766               +0547,0620               +0643,0609
+0546,3664               +0470,8054               +0120,1522               +0283,8588               +0522,8625               +0634,3560
+0559,9496               +0478,9805               +0168,9171               +0321,4493               +0536,5587               +0617,9295
+0551,0426               +0446,1979               +0181,3895               +0323,3089               +0512,1409               +0615,9842
+0555,9621               +0428,9996               +0191,0240               +0320,4906               +0483,0050               +0602,2235
+0568,5199               +0456,2059               +0143,4101               +0289,1861               +0509,1456               +0644,5883
+0534,4445               +0402,9600               +0111,9361               +0280,0274               +0520,1733               +0592,8530
+0507,3494               +0414,8332               +0121,8619               +0283,3676               +0491,6163               +0550,9762
+0542,1874               +0417,1416               +0101,9192               +0298,6061               +0482,7526               +0584,5013
+0526,4769               +0442,1481               +0104,7409               +0282,8556               +0500,2020               +0590,8647
+0525,2526               +0449,2956               +0083,0756               +0292,3641               +0493,7822               +0585,6571
+0485,3302               +0425,3728               +0074,1116               +0245,2680               +0503,0141               +0547,4982
+0511,8955               +0440,9877               +0099,6839               +0311,1250               +0502,5909               +0559,6104
+0516,8682               +0432,9946               +0167,7328               +0323,5591               +0515,2816               +0593,6650
+0484,2975               +0420,3940               +0167,8343               +0351,2193               +0514,3356               +0642,5372
+0487,9419               +0471,3263               +0138,8903               +0329,7156               +0521,7639               +0671,0716
+0528,6388               +0489,6255               +0104,0870               +0328,5267               +0508,4760               +0665,0755
+0529,7536               +0466,3274               +0154,7591               +0341,9001               +0507,2340               +0658,2510
+0567,8938               +0444,6301               +0208,9005               +0369,9843               +0489,4428               +0660,5797
+0557,5099               +0420,1409               +0199,0807               +0393,6319               +0484,8966               +0745,8528
+0576,4087               +0421,2486               +0142,3460               +0344,0119               +0491,2561               +0806,9580
+0543,2054               +0420,9909               +0114,2518               +0307,7930               +0518,5303               +0776,3452
+0523,3718               +0424,7153               +0134,0135               +0341,8435               +0571,9744               +0788,2421
+0512,4788               +0459,0194               +0173,5097               +0374,2517               +0544,2129               +0779,5985
+0540,5102               +0450,3752               +0165,6803               +0380,8522               +0510,9278               +0709,9970
+0535,9165               +0402,7790               +0144,2749               +0378,1202               +0505,7988               +0697,3252
+0555,4275               +0422,9597               +0114,1167               +0355,2504               +0520,9064               +0728,6454
+0543,0421               +0412,6581               +0066,6008               +0347,8948               +0516,5168               +0706,3007
+0527,4479               +0413,5682               +0101,9899               +0400,8709               +0539,2787               +0714,3677
+0553,1261               +0380,0188               +0136,0553               +0416,1751               +0547,2187               +0750,2113
+0542,8994               +0379,2811               +0119,7901               +0407,7251               +0549,2359               +0735,8958
+0544,9901               +0382,2930               +0101,6926               +0373,5603               +0574,1010               +0687,6371
+0523,8178               +0394,2616               +0099,2637               +0366,4242               +0522,4126               +0693,1297
+0499,5178               +0389,5688               +0091,6832               +0368,2131               +0507,5075               +0666,5873
+0499,1536               +0407,4439               +0101,4698               +0401,4316               +0509,3139               +0643,2606
+0517,6665               +0414,7487               +0113,8452               +0432,6194               +0493,2110               +0601,6775
+0516,3604               +0428,2765               +0087,2505               +0356,5411               +0490,5381               +0595,9391
+0467,0294               +0406,0415               +0066,5265               +0325,5872               +0416,5987               +0627,4085
+0504,3152               +0381,9889               +0077,8791               +0376,8840               +0432,1013               +0595,0425
+0515,6754               +0424,7726               +0174,7626               +0392,2564               +0443,8643               +0564,3825
+0527,0187               +0375,0814               +0189,0639               +0372,4486               +0433,0359               +0567,2638
+0515,3528               +0346,9374               +0093,6803               +0371,3096               +0386,7511               +0557,5229
+0484,4667               +0338,3652               +0078,9387               +0300,2060               +0409,5500               +0591,7594
+0498,3213               +0374,6506               +0120,2099               +0292,3517               +0384,3004               +0565,3849
+0517,0701               +0377,7285               +0133,8292               +0304,1738               +0360,5562               +0554,4163
+0514,7856               +0384,5549               +0145,4764               +0348,4321               +0342,0139               +0580,3872
+0483,7477               +0356,1160               +0132,1231               +0297,7139               +0327,9167               +0565,8193
+0507,3487               +0358,9815               +0123,3059               +0283,6102               +0372,3022               +0570,8353
+0499,0448               +0353,7035               +0127,2137               +0267,2878               +0342,2384               +0522,0246
+0482,5108               +0367,3617               +0147,0818               +0280,1930               +0363,7595               +0524,2107
+0464,2197               +0377,0045               +0171,5333               +0294,2530               +0380,7015               +0524,7469
+0484,9447               +0386,3851               +0108,2925               +0292,2247               +0342,7802               +0518,5619
+0470,4727               +0370,7342               +0073,8484               +0243,0229               +0346,7978               +0481,0292
+0442,1278               +0356,7107               +0076,1198               +0221,2414               +0397,9050               +0486,9923
+0459,7376               +0382,4211               +0091,1400               +0258,3847               +0448,1338               +0479,1648
+0440,2816               +0383,7991               +0129,2226               +0316,5290               +0426,8243               +0451,7715
+0449,1376               +0369,6028               +0141,1478               +0330,3160               +0384,2827               +0446,6165
+0411,7707               +0412,7255               +0091,5411               +0255,5640               +0394,1770               +0478,0935
+0439,6792               +0387,2387               +0048,7277               +0253,4370               +0369,1805               +0469,4847
+0454,3824               +0374,3823               +0045,9853               +0263,5723               +0427,3800               +0441,9737
+0451,3058               +0312,6831               +0076,8625               +0275,0326               +0428,2262               +0464,7084
+0445,9406               +0313,7056               +0122,0999               +0315,2097               +0438,7998               +0504,0266
+0441,0135               +0328,7259               +0092,2239               +0318,3599               +0451,5629               +0464,9516
+0442,7184               +0330,0972               +0088,3062               +0252,9364               +0485,4987               +0476,5348
+0426,4214               +0286,1680               +0061,2456               +0225,3195               +0507,9715               +0514,1160
+0428,0563               +0293,0610               +0082,2797               +0258,9023               +0512,0892               +0463,3151
+0469,9621               +0317,3565               +0137,2206               +0300,3530               +0498,6708               +0489,9342
+0448,6709               +0312,8692               +0141,3017               +0306,2490               +0497,4778               +0530,2545
+0434,2045               +0342,0448               +0116,0661               +0289,5777               +0504,7509               +0504,9575
+0445,5212               +0319,9867               +0104,5081               +0249,6612               +0481,4256               +0492,8120
+0454,5758               +0356,5130               +0161,5224               +0283,2901               +0505,0281               +0512,0255
+0444,4327               +0327,1002               +0165,5547               +0360,7841               +0490,1070               +0577,7426
+0419,1538               +0282,5011               +0164,5485               +0346,2196               +0475,8405               +0596,8561
+0449,0737               +0294,9275               +0141,7890               +0325,2232               +0420,4995               +0614,1130
+0448,3624               +0298,0483               +0104,6182               +0324,4788               +0379,7584               +0576,8046
+0427,6309               +0311,9773               +0111,4977               +0325,1060               +0388,1550               +0600,0595
+0426,5279               +0315,1278               +0145,8426               +0350,7104               +0404,1494               +0551,6391
+0418,3429               +0327,5811               +0111,7292               +0376,7795               +0394,8335               +0571,3637
+0445,4364               +0369,6015               +0130,3500               +0365,8918               +0404,0335               +0514,9995
+0410,5521               +0348,9151               +0140,3146               +0336,4912               +0388,7562               +0558,1566
+0421,6265               +0335,4566               +0122,7550               +0346,6546               +0402,0134               +0561,4149
+0423,2476               +0364,3444               +0164,1963               +0359,3930               +0420,3151               +0575,8009
+0443,7632               +0398,1788               +0225,0960               +0377,6954               +0427,3122               +0543,0341
+0418,0715               +0388,8618               +0210,4014               +0339,6880               +0422,8390               +0527,0181
+0403,5072               +0376,9023               +0186,3301               +0288,5724               +0390,0766               +0538,7433
+0414,2162               +0396,6375               +0183,3654               +0264,1425               +0445,4904               +0527,1142
+0402,3771               +0410,4203               +0253,6368               +0316,9217               +0492,1386               +0541,9967
+0375,1532               +0379,4057               +0252,8564               +0340,5297               +0534,6704               +0507,6259
+0404,5636               +0364,8374               +0209,1894               +0335,4353               +0524,5959               +0526,1935
+0415,2353               +0423,6386               +0179,8181               +0330,0815               +0513,4795               +0569,3326
+0419,5104               +0427,2885               +0186,6461               +0278,1231               +0516,1748               +0590,8289
+0409,3824               +0425,1200               +0230,0071               +0298,4524               +0512,4081               +0611,5049
+0397,1350               +0407,4488               +0270,8194               +0371,4109               +0466,9910               +0625,2650
+0427,5083               +0425,2255               +0270,5978               +0396,5271               +0443,3072               +0613,2985
+0451,6872               +0472,1291               +0254,9614               +0407,0941               +0453,0664               +0634,3722
+0455,0447               +0460,5736               +0249,1648               +0364,9532               +0508,3464               +0649,7363
+0482,1869               +0419,6415               +0241,7569               +0402,8498               +0514,5371               +0676,8528
+0479,9080               +0464,8107               +0295,8602               +0420,7768               +0521,0056               +0681,2213
+0458,0104               +0459,8413               +0283,0153               +0454,2568               +0515,1230               +0686,1824
+0426,5101               +0428,8440               +0220,2524               +0419,9931               +0479,6927               +0680,4136
+0469,0934               +0460,4494               +0156,6722               +0386,7483               +0465,5527               +0679,2068
+0467,3931               +0433,9130               +0144,8775               +0386,2136               +0522,3336               +0635,3091
+0443,1759               +0445,9907               +0199,8207               +0369,2447               +0535,2581               +0686,2382
+0439,5771               +0432,6747               +0209,6175               +0404,4079               +0543,7384               +0711,4786
+0450,0061               +0468,5928               +0193,9323               +0389,4243               +0494,6568               +0707,9534
+0459,2411               +0472,9975               +0145,7480               +0332,7728               +0497,4230               +0700,4888
+0429,8563               +0457,9616               +0144,0222               +0325,3612               +0516,0558               +0673,1887
+0434,4390               +0457,7398               +0183,8149               +0341,2330               +0502,5543               +0654,2201
+0450,3722               +0506,1654               +0235,9435               +0364,5109               +0504,5646               +0658,3312
+0461,1053               +0499,0427               +0267,2199               +0360,8771               +0490,6423               +0682,9262
+0463,5219               +0474,4164               +0253,8492               +0328,0556               +0458,5952               +0678,1955
+0437,0362               +0436,4514               +0199,3649               +0288,3647               +0477,8971               +0681,8530
+0459,1154               +0454,9268               +0220,6244               +0284,4916               +0479,0573               +0674,4728
+0450,2890               +0447,4146               +0272,5550               +0363,3259               +0499,8906               +0665,6551
+0447,2745               +0423,4336               +0314,1830               +0395,8369               +0475,6765               +0610,1718
+0410,3010               +0430,0807               +0279,6276               +0344,1620               +0440,7520               +0609,8220
+0402,8478               +0451,5325               +0229,8025               +0330,7065               +0485,8984               +0593,9059
+0438,9001               +0459,6202               +0241,5172               +0338,1591               +0477,8956               +0574,0638
+0405,3291               +0474,6854               +0283,9428               +0374,0165               +0516,0457               +0594,8922
+0392,9962               +0484,3267               +0299,2574               +0395,8974               +0534,5495               +0586,0903
+0430,3399               +0495,7017               +0327,6687               +0407,7789               +0538,7487               +0542,1920
+0436,6322               +0508,4406               +0274,1651               +0407,6051               +0527,5659               +0581,2427
+0417,1756               +0492,9319               +0248,8764               +0411,8305               +0505,5676               +0577,9113
+0414,1644               +0528,0943               +0262,1234               +0424,8417               +0547,1552               +0604,6566
+0442,5718               +0527,2461               +0267,2215               +0428,9906               +0504,7816               +0571,5216
+0443,0218               +0491,9560               +0280,3422               +0440,2170               +0503,8086               +0572,2360
+0423,4043               +0471,2889               +0205,2646               +0415,1903               +0483,2154               +0594,0705
+0411,1760               +0447,3709               +0218,1297               +0376,0179               +0454,9187               +0607,9821
+0436,0418               +0500,1013               +0246,5107               +0376,3154               +0468,3823               +0653,9930
+0477,1157               +0486,2857               +0289,7102               +0401,2408               +0469,8154               +0657,0763
+0450,0043               +0429,4715               +0289,1254               +0412,0323               +0430,7958               +0576,1012
+0408,0161               +0394,6947               +0256,8487               +0383,5501               +0445,4756               +0576,9698
+0393,1563               +0402,0820               +0228,0607               +0361,2429               +0441,1236               +0572,7968
+0416,3315               +0402,5886               +0261,2117               +0394,0043               +0426,0791               +0578,7333
+0386,8702               +0395,6901               +0306,8466               +0401,3096               +0393,1931               +0598,6196
+0377,5562               +0392,4080               +0310,4554               +0443,1120               +0345,8125               +0621,1028
+0387,8510               +0429,0425               +0290,8315               +0438,1363               +0308,0410               +0656,1896
+0379,3656               +0396,9932               +0240,7613               +0422,2617               +0339,4151               +0662,1473
+0334,6101               +0403,0059               +0221,9928               +0409,8831               +0379,6234               +0650,9774
+0370,0410               +0417,3303               +0237,9077               +0437,4767               +0362,2132               +0672,4392
+0385,1620               +0406,1123               +0976,1643               +1136,7507               +0317,6016               +0666,4031
+0362,7988               +0391,8652               +0552,8875               +0721,7815               +0266,0402               +0663,3086
+0324,4105               +0375,1608               +0203,6987               +0349,4173               +0207,3199               +0691,8149
+0348,5476               +0384,2571               +0182,6813               +0322,3498               +0220,3036               +0670,5648
+0324,3048               +0404,1940               +0182,8496               +0302,4555               +0208,2750               +0646,1703
+0300,1889               +0394,6429               +0263,3114               +0388,9217               +0204,0417               +0611,2836
+0303,0337               +0405,1081               +0262,7177               +0383,3577               +0217,1069               +0586,1594
+0327,0358               +0391,6548               +0250,3294               +0369,8823               +0200,2416               +0616,5290
+0303,2303               +0392,5642               +0217,6485               +0371,9033               +0259,6204               +0625,7827
+0318,6166               +0394,8771               +0241,2754               +0426,0827               +0245,7996               +0640,8130
+0314,2611               +0365,8061               +0235,4562               +0485,8558               +0251,3214               +0663,8245
+0341,5407               +0392,1783               +0305,8105               +0568,9386               +0244,4865               +0642,6331
+0338,9254               +0360,4859               +0368,7275               +0603,8856               +0228,3958               +0634,8692
+0305,6311               +0324,6886               +0378,1316               +0629,1678               +0260,5560               +0634,4331
+0329,4570               +0291,9033               +0447,7880               +0695,5078               +0245,5016               +0577,2780
+0340,0686               +0307,3868               +0532,1487               +0796,7995               +0299,2134               +0526,1811
+0309,4902               +0311,1543               +0630,9567               +0886,2942               +0269,2583               +0533,4224
+0332,4033               +0260,1032               +0722,3048               +0966,2304               +0297,1099               +0513,3823
+0321,2078               +0291,2448               +0805,9106               +1061,3020               +0281,7342               +0520,0779
+0315,4411               +0332,4640               +0890,0823               +1155,4258               +0261,0183               +0534,1997
+0310,7259               +0313,9911               +1063,9311               +1277,4089               +0283,3393               +0547,0952
+0314,0790               +0306,2775               +1247,2608               +1414,9977               +0271,0671               +0565,8616
+0360,6558               +0324,0355               +1390,4105               +1520,8089               +0287,9280               +0538,5161
+0372,3530               +0328,6062               +1527,2648               +1671,4442               +0315,9751               +0519,7762
+0342,9653               +0275,5831               +1667,9913               +1823,5698               +0290,2325               +0505,5083
+0344,7230               +0274,6095               +1854,9665               +2002,1076               +0265,6004               +0499,5803
+0329,8437               +0266,6795               +2025,8196               +2164,9288               +0276,9436               +0511,1380
+0366,3535               +0269,6946               +2279,1321               +2475,9044               +0317,9050               +0514,9856
+0331,7478               +0247,6236               +2446,3103               +2641,4697               +0311,2820               +0453,0989
+0300,5690               +0249,7946               +2589,1677               +2791,5520               +0315,0884               +0447,7922
+0322,9463               +0257,8630               +2772,9239               +3019,5479               +0322,5072               +0441,4111
+0308,7495               +0268,5926               +2961,0429               +3209,3803               +0316,4756               +0451,9661
+0287,0653               +0285,7113               +3128,5855               +3380,4224               +0294,0703               +0500,6449
+0304,0251               +0281,1076               +3233,0071               +3522,0831               +0304,8852               +0481,9065
+0319,4322               +0283,2708               +3377,0513               +3695,7728               +0301,9676               +0419,3878
+0331,2851               +0304,4775               +3491,6931               +3867,6529               +0282,6011               +0393,7144
+0308,4501               +0292,7289               +3678,4927               +3962,9240               +0329,3386               +0451,9613
+0251,4559               +0309,0381               +3783,5311               +4103,2519               +0322,3440               +0445,6581
+0328,6191               +0385,5204               +3891,6557               +4279,1172               +0347,3464               +0485,4868
+0330,4379               +0387,4793               +3964,6337               +4363,7910               +0353,3861               +0456,5749
+0283,0299               +0363,6728               +4059,5580               +4440,9572               +0338,5270               +0431,2227
+0282,4087               +0388,0975               +4190,5680               +4582,9802               +0345,6050               +0390,0209
+0293,7588               +0412,1951               +4296,9585               +4667,7103               +0321,2870               +0371,8045
+0272,6201               +0429,3023               +4404,1093               +4788,2788               +0359,0706               +0359,6183
+0268,4155               +0378,4421               +4487,6384               +4861,0022               +0400,1941               +0362,3462
+0237,2859               +0354,8343               +4698,9879               +4910,2218               +0405,0653               +0365,9367
+0294,0783               +0372,7110               +5007,1813               +5093,4925               +0395,1313               +0360,8519
+0319,1035               +0366,1959               +5248,7947               +5404,8778               +0402,9735               +0335,2031
+0285,7614               +0381,9661               +5346,4993               +5744,2656               +0397,3088               +0380,0030
+0284,6204               +0366,5207               +5462,9485               +5738,3621               +0391,3694               +0378,2281
+0291,8990               +0373,8728               +5819,4780               +5706,4859               +0401,4083               +0341,8734
+0256,6477               +0370,3656               +6287,6018               +5960,2326               +0397,7567               +0354,6846
+0237,4891               +0369,4225               +6687,9878               +6460,1996               +0443,8852               +0313,3146
+0245,7635               +0363,8031               +7095,9445               +7004,2314               +0461,9567               +0345,0141
+0289,2628               +0363,1294               +7599,6569               +7470,9825               +0432,2949               +0373,2413
+0271,3638               +0338,3366               +7966,8396               +7892,3939               +0426,5665               +0324,2506
+0256,6665               +0366,1247               +8082,6624               +8189,6465               +0447,2135               +0285,2773
+0262,3044               +0376,2824               +8094,9902               +8408,7060               +0426,0240               +0288,4485
+0286,9869               +0391,2101               +7929,7920               +8408,2871               +0442,1591               +0315,7795
+0271,9520               +0377,2470               +7711,9350               +8216,3562               +0490,0532               +0347,3647
+0245,7042               +0370,7569               +7413,6599               +7993,8448               +0452,3554               +0317,4204
+0247,0203               +0405,8809               +7117,2721               +7786,0203               +0480,6248               +0345,0306
+0252,7819               +0399,2193               +6864,4640               +7587,9539               +0476,8040               +0329,5279
+0292,1554               +0410,2085               +6729,0038               +7346,9780               +0468,7152               +0334,4770
+0272,3291               +0400,4188               +6537,1769               +7054,9341               +0444,3458               +0300,9484
+0292,9008               +0429,6138               +6216,7315               +6700,6019               +0425,8287               +0390,3360
+0301,5182               +0459,0924               +5915,6564               +6344,4551               +0418,8150               +0334,4894
+0271,8767               +0394,7149               +5598,1582               +6008,9278               +0415,9221               +0327,0002
+0280,1449               +0389,5308               +5368,4903               +5709,4775               +0419,7494               +0317,0767
+0351,0338               +0414,7834               +5175,7617               +5483,9047               +0451,2917               +0316,7165
+0337,1953               +0407,1925               +4961,7645               +5215,3444               +0439,6587               +0341,5285
+0301,5670               +0369,4805               +4709,8322               +4975,0343               +0487,0708               +0335,9143
+0307,7782               +0349,7933               +4503,5265               +4730,3832               +0492,8029               +0333,9483
+0334,5129               +0371,4310               +4349,5662               +4573,4102               +0459,2837               +0368,8752
+0347,9398               +0373,8489               +4235,1070               +4385,7259               +0468,3684               +0376,3926
+0290,9680               +0397,9903               +4050,8494               +4186,7325               +0469,2942               +0366,0195
+0302,1447               +0431,3838               +3781,4566               +4013,8194               +0474,5714               +0359,3901
+0322,3333               +0454,1955               +3552,9314               +3821,4843               +0464,9215               +0303,5558
+0332,9285               +0425,5854               +3390,7355               +3669,2671               +0449,1600               +0364,8984
+0300,2930               +0404,3390               +3208,0842               +3518,5642               +0422,5912               +0363,9325
+0296,8334               +0440,2434               +3027,0750               +3293,8674               +0408,6105               +0333,8884
+0336,2729               +0431,2719               +2807,1964               +3094,5600               +0401,6317               +0337,1845
+0320,2132               +0387,8500               +2567,7031               +2847,0874               +0417,9741               +0332,8161
+0282,5189               +0345,6764               +2431,3725               +2630,2583               +0411,2596               +0264,5072
+0306,7661               +0360,5411               +2305,9096               +2402,0525               +0357,5715               +0268,3571
+0335,5187               +0388,6022               +2070,6136               +2177,0278               +0369,4457               +0302,3351
+0299,7825               +0336,3654               +1794,4019               +1925,6004               +0392,5583               +0283,7455
+0286,3572               +0317,8438               +1463,4498               +1648,3747               +0344,5890               +0233,2826
+0282,0460               +0315,1829               +1138,4600               +1392,0438               +0329,6333               +0187,1957
+0272,8605               +0305,1584               +0834,1218               +1118,7076               +0331,5312               +0211,2121
+0277,7077               +0268,1858               +0582,8194               +0845,6718               +0344,2647               +0215,1616
+0294,8469               +0285,3749               +0296,8217               +0506,1920               +0352,7636               +0226,3010
+0301,1081               +0316,9713               +0026,3988               +0166,6807               +0360,4103               +0260,8568
+0310,8806               +0285,8731               -0107,9343               -0092,9286               +0365,0257               +0230,8730
+0291,9365               +0283,1204               -0139,1375               -0283,3411               +0352,2724               +0210,5708
+0272,6861               +0279,8380               -0232,6657               -0370,4731               +0327,8278               +0274,9072
+0280,5079               +0305,7684               -0198,9080               -0447,4254               +0325,2624               +0256,2373
+0295,2201               +0289,8769               -0183,2386               -0504,2941               +0323,2646               +0247,9797
+0252,7394               +0278,3379               -0110,3505               -0472,1926               +0338,8082               +0259,9167
+0228,3256               +0277,0071               -0014,5179               -0428,9878               +0331,1019               +0234,1691
+0278,7988               +0329,4991               +0079,0411               -0350,9027               +0311,5501               +0195,6722
+0255,9603               +0330,9996               +0144,7897               -0242,4151               +0301,0883               +0219,2820
+0247,4646               +0333,4324               +0183,3730               -0183,4649               +0285,1290               +0242,9464
+0227,9546               +0330,9177               +0199,9150               -0141,9573               +0269,4281               +0190,0262
+0251,2351               +0331,8700               +0197,4304               -0083,2265               +0309,0320               +0179,4275
+0244,9869               +0308,2532               +0207,5035               -0041,0273               +0337,6908               +0181,5161
+0250,8302               +0299,2018               +0211,1464               -0007,9402               +0326,5956               +0164,3272
+0259,6521               +0333,8452               +0154,5724               +0007,6792               +0307,1272               +0158,8135
+0263,3715               +0322,8838               +0048,9435               -0047,6801               +0310,3668               +0163,0733
+0235,4052               +0284,7213               -0025,8764               -0082,8978               +0317,2051               +0147,1671
+0235,7607               +0311,5628               -0061,3709               -0111,6365               +0322,4590               +0142,0152
+0254,1554               +0308,9302               -0139,1136               -0177,4547               +0301,3843               +0142,0824
+0265,2451               +0344,3426               -0276,4680               -0234,7241               +0324,4933               +0146,3609
+0252,9068               +0311,2799               -0403,1007               -0393,5744               +0300,9819               +0183,2789
+0244,9975               +0315,6734               -0459,7961               -0513,5803               +0308,6139               +0139,9628
+0259,0411               +0312,4527               -0518,0733               -0556,8795               +0258,2455               +0149,2250
+0290,4424               +0321,7453               -0574,8506               -0641,1312               +0279,4934               +0162,2321
+0264,3949               +0320,0333               -0653,2414               -0740,4096               +0277,6112               +0108,6096
+0306,8563               +0318,2207               -0761,8307               -0863,9733               +0296,9690               +0123,1718
+0300,1604               +0338,0985               -0846,1692               -0973,0524               +0304,7843               +0124,4899
+0277,4551               +0380,3613               -0862,1606               -1097,7284               +0345,7359               +0130,8517
+0265,3222               +0364,5690               -0835,5235               -1142,9996               +0326,2874               +0161,2446
+0285,4433               +0351,8768               -0868,2426               -1203,4991               +0328,9962               +0145,9401
+0291,6025               +0370,1369               -0953,7998               -1316,9864               +0293,4477               +0101,0148
+0322,0272               +0369,2066               -1031,2125               -1384,0468               +0325,0517               +0058,8436
+0294,4007               +0361,6459               -1001,7835               -1438,3694               +0315,9382               +0075,4899
+0294,8795               +0394,7118               -0994,0981               -1469,0711               +0265,5479               +0111,5644
+0328,9757               +0394,6081               -0981,3267               -1494,2099               +0260,7112               +0168,6323
+0316,9107               +0399,0834               -1008,6941               -1518,8851               +0282,3046               +0157,9557
+0292,7344               +0399,3085               -1016,3025               -1564,9812               +0294,4696               +0132,4067
+0290,9890               +0440,3210               -1005,4340               -1587,5802               +0298,0906               +0166,1473
+0333,6229               +0477,4756               -0901,3832               -1500,8519               +0300,0195               +0185,5251
+0332,0983               +0489,5490               -0762,0856               -1417,6467               +0338,8237               +0199,7792
+0268,0256               +0461,0866               -0621,4629               -1293,1383               +0339,6056               +0179,1633
+0302,4338               +0473,7197               -0550,0896               -1207,4876               +0339,2707               +0183,7367
+0318,4868               +0491,3474               -0448,6124               -1123,4084               +0357,3748               +0213,3254
+0322,2583               +0449,4339               -0243,3654               -0998,9287               +0311,7697               +0209,9189
+0309,8089               +0455,6676               +0056,5058               -0792,7448               +0306,2788               +0212,2332
+0288,3855               +0473,8120               +0319,0198               -0552,6121               +0293,8888               +0209,9312
+0330,4182               +0496,6048               +0563,9470               -0284,9265               +0305,6240               +0177,4652
+0294,1280               +0469,0184               +0877,0433               -0023,4583               +0367,1285               +0182,3659
+0290,9539               +0440,1712               +1244,0716               +0310,9816               +0393,2234               +0216,6288
+0289,0868               +0434,3341               +1614,2190               +0687,6622               +0395,7823               +0226,0926
+0331,9039               +0487,1082               +1988,6504               +1106,6615               +0358,3218               +0244,3951
+0328,2944               +0483,6220               +2326,7185               +1436,3539               +0377,1103               +0239,5153
+0295,0539               +0446,4369               +2579,4602               +1776,5711               +0306,1061               +0240,8959
+0308,9172               +0451,0504               +2894,5364               +2105,3112               +0345,7294               +0262,6304
+0326,5017               +0426,3872               +3183,9531               +2486,4221               +0354,2032               +0296,1723
+0299,7480               +0373,8801               +3494,4476               +2813,3862               +0335,4538               +0294,1995
+0287,2023               +0395,1076               +3676,4963               +3089,9191               +0309,0932               +0231,6763
+0274,3645               +0438,2066               +3759,7069               +3273,9588               +0345,4426               +0209,3874
+0266,1220               +0437,5973               +3839,8010               +3416,2504               +0329,6799               +0277,4607
+0228,5502               +0387,9853               +3875,4082               +3499,8150               +0365,1000               +0295,7486
+0225,5281               +0409,5183               +3925,9863               +3522,5891               +0327,3204               +0255,0871
+0283,1796               +0442,6128               +3894,1817               +3505,8657               +0348,1287               +0241,1596
+0269,1898               +0426,0406               +3771,6405               +3429,1011               +0312,8344               +0222,5542
+0263,9453               +0425,4181               +3580,3714               +3264,7986               +0321,8928               +0237,6636
+0248,0685               +0449,4722               +3390,3593               +3092,3539               +0284,3871               +0256,7937
+0280,2352               +0479,2777               +3286,2580               +2978,3207               +0249,4416               +0261,3200
+0256,5726               +0487,3453               +3103,5020               +2831,0600               +0317,9954               +0259,1109
+0260,4161               +0443,5217               +2881,1444               +2645,1833               +0300,2058               +0256,6099
+0248,9963               +0445,1090               +2705,2261               +2472,7459               +0314,2450               +0204,8255
+0249,4134               +0459,0206               +2599,7915               +2319,1331               +0327,2204               +0199,4704
+0231,6556               +0449,8806               +2547,9451               +2199,0545               +0314,0661               +0207,4139
+0223,7868               +0423,3586               +2444,4390               +2098,2700               +0339,4133               +0165,4064
+0227,2647               +0442,1385               +2338,2041               +1950,5171               +0319,9627               +0184,3120
+0269,0427               +0444,4774               +2191,6970               +1790,8927               +0368,1107               +0185,1928
+0260,7645               +0404,9230               +2098,1272               +1669,6770               +0362,9397               +0152,6247
+0257,6605               +0437,3278               +2021,1710               +1527,0634               +0338,3539               +0156,7306
+0249,4665               +0464,9124               +1991,7873               +1439,3507               +0351,2908               +0137,8476
+0221,7118               +0477,1225               +1890,8311               +1301,1641               +0357,6097               +0154,6840
+0266,0624               +0434,6361               +1776,1573               +1129,8624               +0382,4586               +0143,6847
+0256,4560               +0438,6922               +1676,9680               +0960,4923               +0422,4320               +0098,2602
+0287,9373               +0389,6765               +1577,2496               +0864,2150               +0365,0002               +0134,5196
+0290,3732               +0419,8642               +1487,1259               +0734,6738               +0417,5289               +0139,4400
+0279,3292               +0409,8146               +1386,4725               +0619,7860               +0428,8548               +0173,5609
+0279,8619               +0395,5473               +1193,7685               +0458,8143               +0388,4207               +0183,7431
+0263,5279               +0387,3887               +1038,3200               +0289,9437               +0431,8053               +0154,3913
+0251,0520               +0365,4800               +0925,9997               +0182,8666               +0403,4222               +0188,5912
+0223,7228               +0353,5299               +0859,0829               +0102,2427               +0424,7012               +0170,9801
+0205,3571               +0346,4103               +0706,4656               +0004,7726               +0391,3912               +0197,4733
+0242,3351               +0385,6115               +0577,3828               -0154,1882               +0401,6776               +0182,2127
+0234,5579               +0373,0875               +0502,7675               -0259,2339               +0416,6317               +0223,1892
+0203,1384               +0350,0183               +0400,0725               -0376,8934               +0404,0764               +0226,6030
+0213,4692               +0332,1094               +0403,4483               -0413,7410               +0403,7115               +0209,2672
+0216,4387               +0388,3010               +0385,0138               -0451,8736               +0376,2719               +0236,5315
+0203,2790               +0385,5440               +0285,1404               -0518,7370               +0322,3687               +0217,8819
+0171,7589               +0347,1793               +0189,4694               -0632,2396               +0297,5102               +0173,3540
+0195,8113               +0337,9311               +0090,6841               -0755,6989               +0312,2761               +0152,7637
+0204,4512               +0334,9095               +0014,5552               -0836,6316               +0337,0890               +0176,6470
+0187,7162               +0304,5047               -0003,6654               -0927,0565               +0280,3360               +0135,6419
+0177,1542               +0274,1517               -0146,2297               -1009,1461               +0272,0092               +0154,5112
+0215,5962               +0322,4633               -0273,1537               -1170,6181               +0221,1379               +0184,0018
+0244,5941               +0300,4833               -0427,2387               -1350,7906               +0221,9058               +0138,0565
+0218,7115               +0280,8092               -0521,9208               -1467,3981               +0261,0126               +0136,6741
+0187,6547               +0244,9304               -0625,4921               -1558,1725               +0216,2213               +0130,7484
+0227,8696               +0302,7663               -0726,6500               -1634,5414               +0218,4568               +0144,5525
+0219,9730               +0346,0976               -0896,8439               -1794,2755               +0242,1382               +0163,7989
+0199,9009               +0300,4462               -1103,8671               -1899,6891               +0224,0640               +0151,3267
+0200,1357               +0291,4955               -1204,4732               -2008,4904               +0192,6663               +0106,8145
+0184,0113               +0315,9702               -1259,2241               -2120,9294               +0208,9813               +0114,0526
+0198,1601               +0344,1026               -1350,2610               -2165,6145               +0248,8445               +0121,4973
+0199,0970               +0346,0718               -1492,0635               -2240,1225               +0284,7599               +0134,9261
+0217,4297               +0352,0696               -1584,0810               -2361,7997               +0314,5736               +0126,5700
+0247,1247               +0387,8149               -1654,4851               -2429,1846               +0283,9177               +0159,3096
+0224,7906               +0389,6523               -1663,5523               -2459,3768               +0212,6766               +0167,9663
+0229,8511               +0383,2216               -1695,7525               -2432,1772               +0234,9014               +0120,3131
+0245,9889               +0432,9976               -1785,1201               -2455,4824               +0223,8480               +0118,9179
+0218,3717               +0471,5811               -1845,6370               -2515,6738               +0268,3191               +0132,3612
+0243,5949               +0455,9963               -1884,4214               -2512,2678               +0242,6155               +0127,7980
+0214,5392               +0409,7356               -1888,5530               -2510,6168               +0215,5133               +0104,4780
+0193,3304               +0397,5796               -1863,2285               -2543,2000               +0193,9627               +0160,2488
+0181,5634               +0446,7177               -1885,4899               -2556,1872               +0262,8726               +0114,1075
+0168,2345               +0421,5638               -1875,1268               -2570,1948               +0271,4020               +0117,0765
+0157,0778               +0406,4839               -1897,9690               -2569,9428               +0274,2421               +0125,3900
+0176,6806               +0429,1786               -1866,6732               -2553,8387               +0284,6266               +0117,0083
+0214,2499               +0452,4928               -1821,5603               -2542,5155               +0303,1760               +0129,1279
+0200,7801               +0463,6336               -1777,8218               -2509,4444               +0321,1753               +0157,2303
+0169,7796               +0420,9343               -1772,0763               -2480,3405               +0322,3408               +0209,7586
+0186,8481               +0409,2286               -1742,9342               -2503,7888               +0331,9337               +0213,5665
+0213,3671               +0403,3300               -1759,3805               -2480,3263               +0348,7969               +0208,2531
+0200,8531               +0388,4757               -1703,8254               -2502,0259               +0344,0723               +0181,9810
+0191,1513               +0397,2133               -1699,5099               -2481,4708               +0364,0177               +0142,3575
+0207,5683               +0433,4339               -1720,5222               -2500,5278               +0368,4308               +0169,9836
+0222,6309               +0445,3168               -1805,3093               -2578,5197               +0372,4879               +0162,0598
+0234,4970               +0436,1795               -1832,4722               -2609,9445               +0377,5137               +0161,6538
+0214,6415               +0423,3120               -1817,4928               -2602,0206               +0407,1605               +0205,8876
+0194,4309               +0424,1152               -1779,4934               -2611,0076               +0388,5272               +0184,9348
+0204,2109               +0442,7989               -1762,6373               -2641,8506               +0400,9845               +0173,6679
+0190,3042               +0434,4469               -1825,0891               -2666,1031               +0400,5231               +0198,4061
+0208,4785               +0417,3700               -1840,5377               -2675,6259               +0401,7929               +0141,6828
+0200,5750               +0433,3190               -1807,4554               -2685,0580               +0364,5578               +0134,9497
+0206,0790               +0422,4138               -1752,0191               -2624,7009               +0402,7523               +0149,0949
+0188,4188               +0410,3524               -1685,1973               -2582,2998               +0419,9396               +0193,4957
+0201,9660               +0419,3277               -1678,4239               -2590,0340               +0382,3715               +0208,7438
+0207,0420               +0429,7803               -1617,4263               -2611,3163               +0387,1637               +0201,4224
+0251,6879               +0416,5730               -1562,0109               -2586,1985               +0384,0937               +0184,2840
+0208,5077               +0391,0650               -1455,2924               -2546,5239               +0369,7398               +0169,6876
+0213,2618               +0424,5943               -1379,9976               -2487,7791               +0334,9516               +0174,0034
+0224,0943               +0422,1636               -1340,6944               -2447,9008               +0335,6742               +0184,7833
+0240,6567               +0438,7578               -1343,2283               -2467,2493               +0361,3864               +0196,3759
+0250,2349               +0394,0794               -1309,1288               -2419,2165               +0368,8770               +0186,5937
+0250,3670               +0432,4521               -1228,4812               -2334,1005               +0396,6327               +0173,8087
+0245,6146               +0429,8093               -1166,6679               -2270,7453               +0403,1221               +0153,4673
+0276,0694               +0457,6601               -1137,5640               -2244,3535               +0366,1072               +0178,1061
+0265,2127               +0448,6148               -1171,7492               -2251,0131               +0352,7427               +0145,9093
+0270,8779               +0458,9891               -1130,8746               -2266,2360               +0343,4005               +0125,2546
+0271,8638               +0425,4084               -1061,1819               -2242,5207               +0339,7527               +0125,2517
+0248,8450               +0423,6721               -1043,8520               -2180,9082               +0352,7855               +0160,6517
+0240,0418               +0429,1902               -1048,3268               -2169,4348               +0321,4414               +0105,5502
+0219,0190               +0466,2216               -1055,3997               -2154,2554               +0292,5472               +0068,3453
+0264,7412               +0480,5398               -1050,5877               -2176,1087               +0311,2667               +0116,7911
+0221,7795               +0437,0436               -1052,7955               -2178,6520               +0285,8900               +0181,7914
+0235,8597               +0425,0001               -1018,8138               -2114,2954               +0325,2575               +0153,9331
+0225,2090               +0440,4582               -0965,7100               -2064,2348               +0337,6029               +0156,5381
+0232,0842               +0455,0260               -1006,3536               -2081,0069               +0329,3668               +0147,8119
+0217,7431               +0437,1803               -1035,4517               -2102,2308               +0336,1957               +0132,0302
+0220,8012               +0425,1477               -1052,3132               -2146,8238               +0321,6690               +0124,3792
+0222,5536               +0398,5149               -1027,7570               -2138,3614               +0265,9026               +0073,6237
+0211,3310               +0416,6411               -1026,5499               -2138,0811               +0268,8398               +0053,1141
+0184,0028               +0424,5320               -1075,7042               -2177,3365               +0300,8095               +0056,5353
+0193,5480               +0392,4441               -1123,9973               -2225,6476               +0321,6825               +0060,8713
+0191,9092               +0399,1299               -1178,6496               -2270,0319               +0362,7547               +0082,8001
+0193,8303               +0362,1649               -1208,0358               -2325,1062               +0322,9874               +0069,3195
+0154,1902               +0356,6836               -1180,8319               -2321,9835               +0313,0131               +0049,5593
+0156,8111               +0327,5850               -1234,8553               -2352,9379               +0250,4590               +0049,4718
+0164,8202               +0364,1892               -1295,8150               -2432,9061               +0270,5319               +0010,5166
+0184,9218               +0345,6879               -1348,3350               -2496,2899               +0270,0171               +0018,5603
+0215,0291               +0282,2466               -1352,9750               -2520,4428               +0261,9348               +0062,7062
+0197,8221               +0272,8863               -1349,5285               -2547,9228               +0255,5985               +0075,3027
+0187,3114               +0292,6691               -1396,2341               -2566,5940               +0305,7782               +0055,1585
+0172,1218               +0272,1848               -1444,1910               -2574,5898               +0313,1500               +0046,4615
+0165,3662               +0255,1069               -1484,1405               -2663,1935               +0286,7041               +0022,0393
+0170,6204               +0238,6169               -1587,3626               -2691,6115               +0251,6194               +0028,3039
+0198,6742               +0253,0029               -1592,0870               -2688,8604               +0224,0164               +0012,8939
+0173,3369               +0227,4953               -1621,5391               -2652,2036               +0250,4494               +0006,5638
+0147,5269               +0223,3558               -1703,8083               -2706,7586               +0261,0993               -0016,4838
+0146,4679               +0259,6372               -1831,6813               -2799,3941               +0237,7106               -0001,9420
+0180,2113               +0242,7068               -1894,9313               -2826,3700               +0228,5773               +0006,6521
+0174,6750               +0230,6553               -1920,0003               -2797,1816               +0203,1826               +0041,8465
+0164,1149               +0194,9095               -1969,8829               -2770,9108               +0234,7106               +0071,0141
+0154,3819               +0230,4866               -2093,3341               -2775,5063               +0212,5573               +0107,6820
+0169,3527               +0281,3574               -2164,2874               -2788,0857               +0179,7327               +0065,9290
+0168,2769               +0222,8848               -2258,0563               -2819,5426               +0233,6305               +0082,9119
+0140,9414               +0209,1842               -2314,9140               -2839,4121               +0234,9828               +0083,3069
+0179,6187               +0199,6885               -2301,1683               -2776,5682               +0216,6985               +0081,5046
+0139,0259               +0244,0842               -2360,3108               -2745,1493               +0214,3844               +0057,2469
+0141,9317               +0239,8061               -2429,1592               -2785,4668               +0235,3293               +0056,9227
+0157,9355               +0241,4695               -2569,2908               -2790,5405               +0242,9951               +0098,1065
+0144,0154               +0230,3723               -2602,1983               -2815,2659               +0254,6037               +0097,7914
+0114,8794               +0222,3770               -2576,1016               -2771,7326               +0267,0105               +0102,3353
+0067,4999               +0223,5141               -2621,6980               -2735,4108               +0246,6520               +0112,9263
+0047,1125               +0261,7184               -2698,5477               -2680,0709               +0302,7758               +0119,5271
+0078,3945               +0293,1771               -2700,2498               -2744,6674               +0269,3919               +0065,3813
+0106,2896               +0275,1562               -2683,8322               -2717,0433               +0278,2498               +0104,3018
+0086,1116               +0219,9301               -2717,2875               -2658,2629               +0242,1158               +0113,8562
+0079,1543               +0220,3052               -2702,0892               -2606,4569               +0251,2763               +0171,5410
+0103,1568               +0253,6736               -2722,2728               -2585,4852               +0246,0879               +0143,0805
+0098,4267               +0235,7475               -2785,9350               -2591,7329               +0270,4722               +0092,0378
+0107,7416               +0213,4523               -2838,4513               -2565,5551               +0224,8620               +0152,7408
+0120,6129               +0177,4611               -2895,7539               -2510,1964               +0192,8503               +0173,8719
+0128,5088               +0188,9040               -2881,0529               -2489,6129               +0170,2863               +0138,6843
+0101,8786               +0183,0516               -2900,6288               -2451,8207               +0175,3651               +0140,8059
+0075,5112               +0205,1012               -2973,1957               -2465,8963               +0195,1502               +0123,5383
+0102,2871               +0189,6185               -3018,9593               -2456,9668               +0168,7096               +0097,3006
+0109,5991               +0205,5883               -3035,8665               -2439,0328               +0121,3022               +0105,9885
+0129,6910               +0183,4569               -2952,2450               -2396,7204               +0152,2849               +0095,5730
+0100,5026               +0158,9073               -2954,3728               -2380,7923               +0184,9379               +0159,2988
+0115,9796               +0203,2112               -2962,3470               -2385,0139               +0138,2466               +0178,9603
+0139,8984               +0222,1955               -3033,0274               -2367,6196               +0115,8162               +0146,1051
+0153,1693               +0191,6899               -2987,5770               -2373,8807               +0122,7737               +0189,7424
+0163,6681               +0209,5495               -2909,2851               -2303,5128               +0155,3509               +0162,9538
+0168,5478               +0242,7127               -2903,1288               -2264,8995               +0132,8420               +0224,3223
+0145,2945               +0260,8022               -2921,3619               -2260,0771               +0144,3192               +0237,8527
+0137,1560               +0227,3815               -2893,1492               -2315,6827               +0123,1860               +0228,1393
+0102,1500               +0188,5337               -2880,1552               -2293,1541               +0086,2403               +0268,9314
+0156,5615               +0204,3565               -2811,4369               -2270,9522               +0114,6296               +0234,9116
+0133,1723               +0237,8120               -2708,8519               -2199,2219               +0127,6814               +0249,6969
+0115,9654               +0229,5788               -2670,9625               -2157,4010               +0103,7006               +0163,9299
+0081,7747               +0228,8658               -2585,8505               -2181,7854               +0103,7744               +0193,5433
+0122,3676               +0257,2021               -2591,3643               -2181,4390               +0077,7845               +0215,1927
+0111,9160               +0251,3417               -2524,2759               -2106,1169               +0146,2448               +0237,3632
+0109,7659               +0210,6832               -2448,5353               -2062,0617               +0162,7374               +0216,2246
+0134,9825               +0187,3624               -2391,9639               -2005,8353               +0162,4328               +0261,8969
+0114,0251               +0221,0063               -2363,0109               -2008,8510               +0188,2369               +0328,3664
+0109,7222               +0205,9072               -2274,8884               -1994,5979               +0189,5323               +0292,2810
+0071,5792               +0200,9590               -2205,2154               -1975,0811               +0212,7170               +0296,4621
+0102,0796               +0180,2616               -2120,5160               -1926,4794               +0230,3096               +0305,4288
+0092,9330               +0210,2985               -2076,6328               -1903,4490               +0245,6460               +0307,0358
+0066,4081               +0190,4637               -2057,8607               -1875,4020               +0269,7033               +0256,9100
+0066,2660               +0190,5997               -2037,2794               -1854,5376               +0272,1481               +0377,8030
+0078,9371               +0213,7912               -2057,7731               -1847,4676               +0257,7260               +0338,4855
+0119,9446               +0211,3838               -2002,2169               -1867,3655               +0244,3683               +0349,6338
+0082,7637               +0178,3900               -1890,1832               -1787,1953               +0298,9896               +0303,5364
+0063,8354               +0192,4288               -1895,0399               -1804,4670               +0292,1637               +0329,5409
+0073,8474               +0234,5093               -1914,2710               -1823,2837               +0280,5844               +0325,3884
+0115,2028               +0241,1335               -1937,9959               -1833,8120               +0299,0527               +0298,8196
+0266,3205               +0183,2553               -1894,0674               -1791,6732               +0263,9038               +0283,9847
+0247,1281               +0186,5642               -1878,6391               -1749,3231               +0265,9629               +0279,0260
+0197,3255               +0185,1693               -1850,6999               -1721,7909               +0257,1213               +0267,5322
+0159,3636               +0190,8967               -1877,6410               -1711,0093               +0264,8020               +0240,2178
+0188,7538               +0175,3138               -1922,4344               -1733,6502               +0244,1922               +0241,1283
+0201,3407               +0143,0142               -1952,0554               -1672,4402               +0188,7665               +0227,4838
+0178,5431               +0134,7273               -1892,8674               -1645,5306               +0167,0015               +0265,2208
+0127,4080               +0157,8316               -1891,2079               -1597,5593               +0171,4529               +0265,4085
+0108,5116               +0149,2203               -1923,6418               -1608,8775               +0228,2260               +0277,8729
+0105,9392               +0189,4961               -1976,6046               -1648,2065               +0221,0027               +0295,7013
+0129,0840               +0184,7058               -1967,7755               -1630,3237               +0262,2605               +0240,4774
+0151,8547               +0199,2450               -1968,8023               -1588,4881               +0284,1255               +0244,9898
+0093,7636               +0167,1289               -1940,7005               -1552,8485               +0244,4954               +0284,6100
+0101,0151               +0159,5900               -1996,4308               -1558,3455               +0244,4027               +0266,3280
+0110,2300               +0223,6646               -2054,9549               -1584,2040               +0225,0151               +0301,6812
+0089,1654               +0206,8144               -2087,9704               -1595,2919               +0247,4224               +0269,7326
+0104,5484               +0191,3083               -2042,9426               -1600,6301               +0235,1847               +0298,1204
+0077,4724               +0206,7586               -2012,4874               -1553,7581               +0209,1756               +0290,1086
+0061,5471               +0217,3705               -2043,4695               -1512,4826               +0216,9768               +0208,6883
+0102,2883               +0197,8544               -2035,7353               -1518,5564               +0208,3073               +0259,4411
+0110,0700               +0199,2552               -2056,1419               -1549,0610               +0243,8553               +0293,8516
+0122,1070               +0213,5195               -2038,8829               -1533,7054               +0238,9840               +0270,0029
+0088,2937               +0212,6299               -2025,1351               -1466,4954               +0237,0986               +0266,5684
+0065,3575               +0170,2984               -2043,4152               -1438,8661               +0236,3741               +0217,8593
+0076,2021               +0187,1621               -2048,5483               -1425,3767               +0263,8333               +0275,6883
+0118,6209               +0196,0033               -2073,1969               -1446,0702               +0274,8634               +0279,2940
+0115,5375               +0213,1285               -2081,2390               -1453,3099               +0260,8511               +0269,4290
+0146,3632               +0148,5659               -2079,4139               -1396,2274               +0309,6438               +0225,9588
+0109,9725               +0157,4779               -2048,4843               -1348,3645               +0339,6561               +0226,8871
+0108,6653               +0193,7605               -2074,6825               -1336,3830               +0328,7575               +0256,5637
+0148,3465               +0239,5403               -2113,3798               -1301,6078               +0350,0872               +0171,6790
+0123,9328               +0205,2826               -2098,0168               -1321,2460               +0304,3011               +0237,6831
+0126,0826               +0221,3399               -2072,9095               -1323,0793               +0285,0957               +0195,3437
+0105,7237               +0259,0320               -2034,6682               -1248,7661               +0309,2894               +0167,6771
+0107,8819               +0220,5992               -2016,2668               -1195,8960               +0266,0554               +0154,2673
+0071,7130               +0217,6652               -2069,3874               -1195,8256               +0254,7619               +0169,9433
+0070,4788               +0228,8783               -2109,6326               -1205,0414               +0239,8732               +0141,9892
+0095,1978               +0269,3391               -2101,2657               -1165,0665               +0252,4675               +0195,1003
+0114,1662               +0229,7148               -2011,7461               -1082,6128               +0279,3038               +0193,9918
+0052,0492               +0214,8942               -2005,1070               -1022,6892               +0283,3726               +0195,7583
+0055,3376               +0241,7976               -2020,8661               -1032,9931               +0255,0657               +0177,5150
+0082,0773               +0226,5484               -2006,4831               -1081,5085               +0238,8348               +0133,0442
+0092,9907               +0215,9685               -1980,1741               -1015,5940               +0219,9469               +0184,0359
+0058,4154               +0200,6799               -1898,7241               -0988,7775               +0237,1727               +0181,9635
+0056,0480               +0186,7112               -1860,0645               -0953,1115               +0229,7793               +0157,7462
+0032,4718               +0220,4847               -1830,1835               -0946,0278               +0174,6300               +0189,5190
+0035,2588               +0207,3506               -1815,6124               -0965,8301               +0200,5779               +0176,0463
+0078,8372               +0175,1053               -1806,9866               -0996,0608               +0209,6390               +0182,4047
+0106,3872               +0180,3326               -1739,7506               -0926,5404               +0180,1075               +0183,7626
+0134,4523               +0203,2481               -1684,4730               -0881,2631               +0175,6243               +0180,9668
+0086,4872               +0221,3907               -1668,6530               -0891,6269               +0198,3569               +0190,6061
+0092,4425               +0197,5709               -1676,1418               -0884,8914               +0216,6783               +0202,7252
+0089,5840               +0184,5954               -1699,1533               -0875,8823               +0200,7913               +0171,6659
+0098,4803               +0200,2807               -1634,0864               -0838,6921               +0228,8728               +0145,9064
+0113,3348               +0204,4743               -1570,2596               -0774,3355               +0240,4912               +0129,2634
+0092,5309               +0191,5774               -1593,3728               -0700,9344               +0230,2593               +0133,9136
+0074,2379               +0203,7552               -1578,7806               -0716,3191               +0246,6147               +0104,1168
+0078,3240               +0222,6016               -1590,6135               -0710,5541               +0245,1763               +0102,6010
+0057,0374               +0204,2580               -1543,4953               -0697,6241               +0250,5159               +0099,8661
+0058,9180               +0190,7960               -1532,0443               -0651,5328               +0264,7919               +0068,1938
+0049,9208               +0191,8894               -1503,6375               -0641,9620               +0278,7777               +0063,4544
+0016,2979               +0187,3263               -1531,4369               -0638,6905               +0297,4548               +0098,4420
+0043,3524               +0175,6780               -1571,8780               -0645,7940               +0296,8167               +0152,8349
+0025,9510               +0189,1795               -1530,4261               -0617,3039               +0278,6858               +0116,3435
+0041,3921               +0232,7394               -1458,5389               -0562,6366               +0295,7111               +0134,4693
+0047,9357               +0191,9080               -1423,6602               -0527,2902               +0260,9925               +0142,1876
+0024,4939               +0194,5669               -1430,2438               -0511,4166               +0273,9508               +0151,8437
+0029,9814               +0197,5672               -1428,6622               -0525,4097               +0269,1561               +0105,8226
+0052,9336               +0208,9394               -1373,5205               -0528,7950               +0279,2403               +0117,7968
+0033,3354               +0185,6690               -1337,9326               -0524,6327               +0300,7451               +0146,0421
+0034,5994               +0157,2990               -1252,4379               -0506,9608               +0315,3709               +0104,9258
+0038,2749               +0178,9983               -1252,8050               -0469,5974               +0247,4824               +0157,3105
+0037,1869               +0202,5954               -1254,2809               -0467,3132               +0311,1159               +0158,4775
+0026,7106               +0186,2242               -1276,2392               -0467,6974               +0310,4830               +0125,2347
+0051,3831               +0177,5678               -1205,7325               -0473,7940               +0274,8234               +0152,0460
+0033,4084               +0145,7720               -1184,3615               -0385,0116               +0311,4998               +0171,6371
+0038,7072               +0194,6970               -1183,1673               -0357,8677               +0308,2549               +0198,2960
+0057,8861               +0183,0941               -1202,7512               -0336,2096               +0326,0800               +0190,7889
+0058,5859               +0183,1761               -1233,9461               -0319,0955               +0301,9513               +0193,3635
+0056,1371               +0211,8868               -1181,6333               -0331,8791               +0303,0798               +0186,9674
+0089,6405               +0187,5745               -1159,2256               -0292,9317               +0330,8463               +0181,1587
+0064,1344               +0188,5146               -1100,8013               -0230,2642               +0344,7146               +0168,5960
+0053,2848               +0167,7129               -1076,4410               -0195,2164               +0327,1991               +0147,5194
+0042,6261               +0181,8557               -1086,3205               -0235,7816               +0328,9959               +0134,0226
+0078,1856               +0212,2466               -1096,6101               -0233,8007               +0321,7333               +0145,2464
+0053,5183               +0178,8189               -1065,4325               -0194,0648               +0305,5145               +0140,2730
+0056,4802               +0143,3077               -1047,2828               -0173,1000               +0321,1090               +0153,3460
+0062,9194               +0184,5262               -1024,1246               -0133,0709               +0291,5998               +0183,0649
+0100,5247               +0157,0627               -1067,8127               -0144,7204               +0276,8325               +0170,9469
+0089,6480               +0168,9318               -1059,1601               -0111,1789               +0300,5838               +0191,3666
+0071,0105               +0135,8492               -0992,7888               -0092,6020               +0277,8622               +0223,4713
+0087,6348               +0156,0073               -0937,8820               -0092,5903               +0260,7117               +0209,7227
+0051,6026               +0126,3353               -0940,1418               -0034,9853               +0214,2036               +0203,0761
+0069,4034               +0126,6125               -0936,8121               -0055,1497               +0238,7034               +0176,8151
+0049,1857               +0114,3854               -0908,9563               -0022,5939               +0248,5037               +0140,8088
+0067,5310               +0124,0853               -0894,4675               -0020,6678               +0225,6287               +0115,9009
+0082,1582               +0135,0885               -0816,7305               +0012,7960               +0243,8681               +0103,2462
+0064,6717               +0090,1682               -0792,9954               +0079,5320               +0212,5531               +0050,4763
+0039,5661               +0048,8188               -0788,8137               +0081,2859               +0193,6783               +0085,2846
+0065,1224               +0083,6110               -0797,9536               +0053,6912               +0149,7781               +0121,4598
+0062,0563               +0078,7410               -0789,2572               +0047,9691               +0209,5254               +0103,7271
+0081,1848               +0057,7368               -0721,1247               +0109,0412               +0201,5195               +0090,8686
+0044,1306               +0052,7623               -0700,3099               +0149,2900               +0210,2993               +0100,1110
+0080,1639               +0072,4158               -0714,7829               +0166,4920               +0235,1312               +0146,7797
+0077,0082               +0074,2038               -0728,2391               +0138,4568               +0222,9860               +0153,5934
+0106,5743               +0058,4706               -0695,4692               +0136,4327               +0241,3099               +0147,2625
+0103,4608               +0064,2571               -0622,7983               +0175,6654               +0257,6949               +0097,7839
+0120,2886               +0100,6719               -0561,2090               +0201,1717               +0286,3357               +0039,6982
+0080,3394               +0095,1669               -0504,7531               +0219,3085               +0274,4100               +0020,8232
+0079,0172               +0121,1208               -0526,9273               +0168,9619               +0234,7157               +0040,6922
+0077,3232               +0144,1178               -0500,1668               +0157,8776               +0213,9543               +0061,5079
+0065,3041               +0174,7354               -0458,6786               +0200,5517               +0235,4576               +0115,2944
+0098,7733               +0153,3692               -0362,3645               +0218,7194               +0275,9197               +0048,2352
+0085,6331               +0168,0827               -0331,9099               +0293,8694               +0250,3512               +0074,9357
+0085,7151               +0214,4142               -0323,7468               +0286,1764               +0237,6828               +0068,9112
+0100,9783               +0236,6571               -0320,8873               +0274,5668               +0246,2926               +0041,3165
+0103,4118               +0210,6660               -0295,5291               +0256,5726               +0242,5311               +0007,1801
+0148,7491               +0177,5986               -0214,5166               +0281,0767               +0254,4956               +0045,9714
+0145,2983               +0196,4653               -0208,5749               +0293,7339               +0248,6845               +0035,0485
+0150,8738               +0201,4011               -0204,8595               +0280,2709               +0254,2105               +0061,4924
+0116,7389               +0182,9381               -0273,7323               +0240,4757               +0256,4830               +0091,2714
+0098,8326               +0206,2722               -0199,5573               +0213,2757               +0254,6236               +0055,3515
+0120,4931               +0208,6486               -0190,6436               +0256,4077               +0259,4412               +0019,9394
+0118,1443               +0212,8900               -0145,1004               +0286,4808               +0253,5286               -0031,6062
+0106,0507               +0179,5697               -0184,0837               +0335,1630               +0232,0057               -0044,4334
+0087,9662               +0187,6271               -0176,9146               +0275,3733               +0294,6587               -0031,3720
+0081,8812               +0231,4584               -0161,4343               +0256,9703               +0241,8594               -0039,1790
+0115,3982               +0210,1537               -0143,0774               +0321,1141               +0247,4858               -0075,4640
+0099,9682               +0167,2873               -0092,5796               +0341,6308               +0301,6944               -0047,7247
+0121,5036               +0172,3127               -0077,3888               +0341,7538               +0279,9836               -0009,6747
+0117,6260               +0199,0026               -0082,4123               +0317,3264               +0305,3390               -0014,3599
+0107,9272               +0208,3007               -0130,0046               +0295,1602               +0314,7427               -0014,5387
+0129,2392               +0180,9719               -0059,2528               +0294,3224               +0310,2506               -0048,0859
+0120,1417               +0162,1380               -0006,9850               +0295,6969               +0297,5773               -0016,8543
+0134,5916               +0189,7206               -0024,0566               +0327,2880               +0264,8492               -0041,4910
+0100,4750               +0163,3875               -0031,2299               +0328,0241               +0293,4237               -0016,1387
+0068,0762               +0194,5174               -0046,5876               +0271,3499               +0301,9446               +0023,0131
+0125,3717               +0183,0376               -0025,3371               +0269,3491               +0259,2083               +0035,8544
+0145,7596               +0212,9057               +0006,6220               +0291,2381               +0273,4814               +0012,3703
+0118,3233               +0174,2003               +0018,7978               +0285,5347               +0305,7613               -0049,5289
+0098,5475               +0171,4184               +0026,0559               +0285,8115               +0334,3244               -0007,8623
+0110,1763               +0174,1520               -0030,6840               +0247,0918               +0262,5763               -0007,1714
+0159,8771               +0177,7282               -0016,0760               +0227,0430               +0269,5991               -0008,6521
+0161,1144               +0179,2832               -0000,9266               +0288,0695               +0284,6041               -0020,5589
+0175,8789               +0187,3482               -0001,6212               +0307,7030               +0293,0302               -0063,5030
+0124,4020               +0184,5780               -0012,2055               +0305,5196               +0258,4638               -0024,8516
+0132,4120               +0191,2014               -0024,0129               +0271,8603               +0295,2798               -0025,5173
+0148,8221               +0168,7730               -0053,1167               +0224,7862               +0253,4437               -0005,1493
+0162,0976               +0195,1555               +0014,8111               +0228,0320               +0231,5656               +0000,4181
+0150,5912               +0215,7423               +0070,6993               +0251,3521               +0219,8532               +0083,1913
+0153,0125               +0213,3417               +0077,6118               +0278,1967               +0243,7104               +0051,1897
+0143,8469               +0211,8827               +0043,2799               +0271,2861               +0258,2070               +0019,3095
+0118,6399               +0219,1267               +0016,7784               +0227,4570               +0256,0933               +0000,9462
+0147,4580               +0221,8630               +0067,3645               +0175,2713               +0236,9371               -0021,8282
+0171,0574               +0188,6703               +0054,8562               +0213,7208               +0250,1514               -0002,6202
+0155,9837               +0156,0206               +0091,9568               +0236,5547               +0274,4207               +0011,6945
+0142,7522               +0194,5227               +0074,2296               +0224,5225               +0226,1895               +0007,0441
+0146,7529               +0208,3482               +0074,9740               +0191,4252               +0189,7969               -0016,1908
+0143,1277               +0208,5976               +0066,2410               +0216,3750               +0190,9869               -0020,3444
+0138,1851               +0183,0829               +0081,3486               +0245,3340               +0246,3668               +0035,4593
+0113,7102               +0197,9223               +0150,4871               +0263,3911               +0215,1676               +0049,8120
+0144,8047               +0235,7741               +0134,0228               +0276,5515               +0217,6212               -0013,6734
+0133,3246               +0195,2989               +0132,9013               +0245,5322               +0211,0064               -0067,8482
+0110,3158               +0193,9068               +0166,4193               +0249,0065               +0238,7260               -0029,2784
+0124,8522               +0202,0919               +0157,2539               +0257,6881               +0220,6757               +0008,2121
+0132,5894               +0249,4830               +0232,8691               +0284,3121               +0199,9230               +0032,4063
+0137,3397               +0194,2002               +0246,0610               +0323,4524               +0220,9324               +0028,1920
+0109,8543               +0217,3589               +0248,7729               +0307,3184               +0186,1521               +0028,4390
+0123,3464               +0221,2555               +0237,5767               +0321,1239               +0145,4318               +0030,7294
+0148,7525               +0212,3639               +0242,3937               +0298,2158               +0152,1750               +0049,9917
+0117,4540               +0189,9923               +0264,6170               +0328,4307               +0178,6490               +0025,7615
+0133,5688               +0195,2770               +0304,6634               +0349,3454               +0186,4319               +0025,6973
+0124,8104               +0176,4728               +0280,3491               +0328,2106               +0180,1253               +0032,6602
+0118,0234               +0204,7080               +0275,9115               +0300,1150               +0183,5272               +0031,1899
+0137,4736               +0179,2736               +0279,8268               +0338,8586               +0136,5958               +0059,8662
+0184,9499               +0189,1879               +0345,2053               +0350,3462               +0167,7174               +0083,6719
+0168,1236               +0208,3664               +0376,9919               +0393,3487               +0156,7517               +0105,9564
+0180,2413               +0190,1940               +0322,5721               +0397,2811               +0131,7288               +0149,3230
+0173,4371               +0177,5075               +0286,8547               +0368,4249               +0153,4787               +0150,5185
+0163,7155               +0192,4405               +0308,3205               +0393,3912               +0167,7413               +0175,4457
+0161,4236               +0202,8424               +0347,6144               +0409,9007               +0135,6623               +0152,8453
+0148,6119               +0150,3862               +0374,5411               +0404,6366               +0161,7949               +0153,0086
+0105,9384               +0146,7250               +0400,0758               +0401,4685               +0184,7156               +0141,2654
+0115,8966               +0154,5476               +0386,8211               +0368,7055               +0168,7665               +0100,3011
+0128,4237               +0174,0366               +0330,2165               +0349,7206               +0176,0116               +0112,9115
+0109,0086               +0176,0752               +0307,7599               +0400,0691               +0199,8819               +0101,1813
+0109,0620               +0166,0335               +0358,3664               +0396,2438               +0188,2314               +0127,2085
+0102,2650               +0126,9512               +0359,7554               +0412,0398               +0130,2313               +0088,1377
+0090,0479               +0148,6542               +0289,2065               +0425,1176               +0092,5059               +0094,7277
+0057,0270               +0168,9627               +0274,3219               +0395,3939               +0100,0617               +0101,8656
+0058,5473               +0164,4928               +0317,6086               +0394,8123               +0123,9108               +0118,8135
+0070,4610               +0168,8955               +0341,6484               +0391,3269               +0148,0947               +0041,4648
+0090,4620               +0178,7529               +0345,4937               +0394,1317               +0181,2684               +0044,4221
+0082,6387               +0167,1769               +0362,8952               +0405,3733               +0187,8341               +0043,5357
+0026,7378               +0162,4864               +0327,6986               +0354,6706               +0150,2355               +0012,3876
+0006,1326               +0205,4886               +0305,3782               +0359,1726               +0149,0866               -0005,0485
+0048,3238               +0197,8497               +0315,4661               +0382,8209               +0156,6123               +0006,0704
+0077,4647               +0173,5234               +0335,2010               +0441,0655               +0165,2188               -0018,0024
+0046,7137               +0169,6121               +0317,0563               +0417,1551               +0132,4555               -0037,0906
+0040,8117               +0166,6531               +0293,4966               +0367,9125               +0181,4047               -0026,6118
+0026,8047               +0207,8558               +0302,8132               +0373,6805               +0187,0139               -0043,6534
+0048,3598               +0172,4388               +0365,2720               +0399,0980               +0206,6882               -0016,9037
+0037,3818               +0168,9710               +0373,8371               +0430,6574               +0199,5014               -0022,5649
+0034,8868               +0216,4824               +0402,4790               +0384,2072               +0183,7324               -0028,4897
+0040,7789               +0222,3487               +0369,8675               +0376,6281               +0180,9992               -0007,9716
+0001,8324               +0197,0335               +0369,4886               +0374,2685               +0216,8136               +0028,5273
+0021,1916               +0186,0352               +0389,7665               +0410,5073               +0243,3866               +0051,3908
+0022,3185               +0185,9101               +0412,7485               +0459,8790               +0214,6762               -0030,4823
+0031,4814               +0181,6360               +0400,2831               +0439,3601               +0174,2283               -0004,6567
+0012,0627               +0117,8948               +0366,1410               +0427,1106               +0135,8162               +0010,2312
-0014,1652               +0112,5779               +0346,2396               +0415,4934               +0130,5382               -0027,3015
+0036,1862               +0109,4666               +0364,1544               +0398,8807               +0195,4886               +0035,9447
+0048,6690               +0137,1277               +0386,1846               +0437,9595               +0230,3866               +0003,3035
+0032,6640               +0116,9422               +0418,5754               +0460,6145               +0238,6100               +0015,3744
+0011,6762               +0125,6909               +0385,3496               +0464,0032               +0222,8834               +0008,3956
+0012,7432               +0161,6237               +0412,5728               +0413,2136               +0197,5815               +0014,5390
-0017,2042               +0135,8052               +0363,3355               +0349,1418               +0217,8553               -0002,0210
-0025,7013               +0121,8622               +0367,1852               +0360,3065               +0203,7035               -0085,9377
-0018,2779               +0120,1990               +0349,8174               +0386,3179               +0155,0168               -0079,7753
-0001,4689               +0116,3091               +0384,0603               +0436,5440               +0147,3677               -0085,1071
-0018,6499               +0128,6157               +0367,3949               +0398,6728               +0128,8391               -0078,9303
-0020,7321               +0108,0297               +0336,7385               +0371,8146               +0154,6560               -0069,6658
+0016,2525               +0103,4375               +0353,8052               +0379,7826               +0168,5834               -0024,6848
+0051,2582               +0114,5594               +0400,8760               +0352,4081               +0186,3750               -0068,2732
+0026,0384               +0082,9117               +0372,2998               +0394,2040               +0191,3104               -0069,0712
-0019,7665               +0059,2381               +0349,8331               +0377,9402               +0200,7804               -0066,0637
-0004,6171               +0061,9432               +0328,9128               +0363,6689               +0173,3119               -0058,6101
+0022,5875               +0111,1919               +0300,4780               +0344,9615               +0180,1902               -0058,4715
+0013,4001               +0112,5547               +0351,2719               +0423,5750               +0164,1590               -0036,3668
+0002,0493               +0115,2616               +0339,2769               +0468,4629               +0161,7492               -0081,0365
+0035,9706               +0148,8387               +0376,2184               +0416,9419               +0134,7441               -0068,7363
+0050,9191               +0125,3143               +0334,5133               +0431,7730               +0140,6577               -0021,6204
+0012,4535               +0092,8307               +0360,5086               +0394,8746               +0159,4119               -0021,7097
+0032,4500               +0135,5164               +0379,1050               +0407,0677               +0188,4672               -0022,1127
+0063,0763               +0180,7312               +0360,9012               +0435,5623               +0164,5601               -0025,0713
+0053,3511               +0158,3730               +0337,3021               +0439,2637               +0177,0867               -0038,1039
+0068,1762               +0106,6232               +0315,8021               +0377,0145               +0150,5508               -0067,7492
+0021,3873               +0131,1835               +0313,6963               +0375,9750               +0189,8570               -0055,0208
+0064,5690               +0160,5575               +0311,7828               +0397,4592               +0179,4699               -0043,9087
+0094,6160               +0120,1898               +0381,7168               +0425,8263               +0177,2959               +0002,8876
+0069,8237               +0106,2384               +0337,7494               +0427,1335               +0164,5187               -0055,2380
+0023,5040               +0116,3787               +0307,1872               +0384,9083               +0174,0525               -0077,7292
+0071,3414               +0163,3314               +0275,6056               +0365,0369               +0154,2050               -0072,4534
+0079,1961               +0158,7483               +0338,5629               +0365,2490               +0143,4172               -0052,3376
+0071,8087               +0124,5813               +0343,2708               +0368,2447               +0130,3988               -0005,4492
+0072,8496               +0099,0285               +0387,2007               +0390,2155               +0114,3489               +0024,9468
+0078,2715               +0135,5062               +0365,1192               +0360,7055               +0118,1811               -0010,4790
+0064,0911               +0154,3285               +0361,8985               +0314,9534               +0158,9506               -0046,3969
+0044,5121               +0112,5880               +0319,5463               +0308,3943               +0159,0584               -0065,8484
+0060,2389               +0120,6468               +0330,5726               +0336,4492               +0135,7783               -0029,4187
+0104,0967               +0090,3601               +0322,4412               +0352,0124               +0137,7691               +0024,4752
+0084,9042               +0074,3222               +0272,8325               +0344,3021               +0154,5172               +0038,7234
+0061,4218               +0061,4434               +0263,9130               +0319,0116               +0157,3032               +0050,3697
+0079,6252               +0083,5470               +0267,0621               +0266,7209               +0117,5341               +0069,2941
+0111,4399               +0076,2489               +0309,4355               +0286,0015               +0095,8150               +0034,7033
+0146,4179               +0046,9328               +0302,0191               +0350,7909               +0050,6325               +0034,3136
+0115,4852               -0011,3138               +0289,8218               +0344,8313               +0080,1192               +0052,1415
+0093,5773               -0008,4850               +0257,3178               +0335,3659               +0077,2892               +0089,7625
+0112,5071               +0030,2520               +0236,6024               +0314,3466               +0102,8182               +0100,0920
+0099,4080               +0069,2414               +0230,7436               +0327,7925               +0089,1613               +0052,9120
+0084,0949               +0066,6440               +0313,5847               +0351,3765               +0089,9836               +0053,1273
+0085,3275               +0093,4621               +0317,3864               +0379,3818               +0069,0018               +0062,1195
+0085,2597               +0052,3095               +0297,6493               +0334,0846               +0045,2895               +0032,6221
+0072,2408               -0005,3815               +0242,5251               +0321,2766               +0083,5105               +0056,9249
+0066,7304               +0000,0374               +0299,4560               +0330,9337               +0117,1883               +0069,3229
+0086,0149               +0015,9433               +0325,8008               +0341,7106               +0122,2166               +0037,4335
+0081,2496               +0022,1178               +0347,2165               +0358,0108               +0084,2055               +0021,5737
+0048,4815               +0020,7542               +0317,0307               +0358,7973               +0126,6719               +0004,5536
+0014,8629               +0010,8673               +0286,8685               +0351,1069               +0103,2911               +0014,7129
+0040,3368               +0024,3002               +0313,7606               +0335,4635               +0104,2846               +0031,0978
+0058,9329               +0054,3875               +0354,5852               +0370,5252               +0100,7369               +0064,4722
+0027,5020               +0044,6615               +0350,3732               +0398,4341               +0095,2204               +0060,6827
+0001,6332               +0035,9037               +0344,8670               +0392,1563               +0071,3298               -0017,8752
+0003,0062               +0051,2847               +0330,7355               +0390,5665               +0091,2192               -0013,3034
-0005,9773               +0051,8720               +0335,4576               +0354,0328               +0094,2220               -0030,7687
+0006,2565               +0058,0695               +0354,7579               +0352,4654               +0121,7525               -0024,7674
+0045,2725               +0065,6195               +0343,7382               +0389,6565               +0130,0110               +0026,8735
+0059,7886               +0104,9173               +0335,2251               +0409,2826               +0095,9909               +0039,0004
+0038,9422               +0071,6403               +0313,9031               +0361,7701               +0120,9971               +0020,0050
+0032,8630               +0063,2636               +0290,0384               +0349,8796               +0100,7442               -0023,3388
+0044,3267               +0090,7335               +0269,2976               +0349,1103               +0108,8375               +0029,6194
+0066,5436               +0090,6931               +0323,9911               +0336,6119               +0099,5251               +0000,3977
+0083,0433               +0049,1593               +0344,5161               +0354,5929               +0123,5430               +0000,8909
+0055,3104               +0037,0537               +0342,7161               +0347,1517               +0111,6980               -0004,7049
+0051,3411               +0060,7403               +0384,2191               +0340,4814               +0127,3944               -0008,5775
+0049,2900               +0111,1594               +0390,8761               +0363,2688               +0133,7907               -0006,7650
+0040,8310               +0073,0443               +0404,3872               +0362,8800               +0133,0929               -0003,2476
+0028,2202               +0047,1791               +0451,5727               +0387,5740               +0133,2964               -0008,6433
+0024,5126               +0057,2450               +0431,6438               +0441,2436               +0134,6597               +0002,4997
+0026,5055               +0049,4436               +0378,1485               +0414,4711               +0137,0722               -0005,3947
+0027,1768               +0027,4399               +0376,0661               +0411,6696               +0151,9371               +0025,5398
+0020,1532               +0030,1291               +0393,4459               +0421,7195               +0111,2191               +0016,6103
+0053,0057               +0071,5000               +0452,7689               +0451,5939               +0120,4026               +0012,4000
+0034,6009               +0074,7768               +0429,3253               +0485,7950               +0121,1956               -0024,4616
-0009,7829               +0060,4174               +0355,1520               +0495,0690               +0123,2351               +0038,7243
+0002,7700               +0070,8807               +0326,0776               +0483,6923               +0088,6584               +0011,0527
+0036,2877               +0130,1524               +0383,6289               +0478,7295               +0084,3214               +0006,7618
+0019,7886               +0157,2817               +0376,5521               +0506,9903               +0067,2617               -0006,7855
+0018,9091               +0111,8299               +0414,8046               +0488,0577               +0072,0604               -0011,5564
+0024,0154               +0083,5025               +0385,5041               +0503,2079               +0043,1022               -0072,7750
+0024,1489               +0092,9451               +0362,2935               +0489,8784               +0033,3240               -0053,4906
+0029,0498               +0102,8537               +0355,4540               +0469,1483               +0041,6961               -0003,1376
+0030,5213               +0104,1328               +0392,1366               +0484,7505               +0113,1240               -0009,5703
+0040,1231               +0087,0102               +0443,2015               +0537,4303               +0086,8344               -0004,8601
+0083,0527               +0100,9339               +0412,4814               +0511,8937               +0072,6760               -0056,1868
+0056,5900               +0061,8753               +0388,5018               +0495,7980               +0076,0187               -0036,9652
+0064,5446               +0023,0050               +0352,8187               +0519,5220               +0128,0840               -0019,7874
+0032,4955               +0067,0326               +0403,5452               +0545,9388               +0068,7633               -0013,5092
+0089,6576               +0072,1142               +0385,2060               +0546,4616               +0049,2205               +0000,1894
+0066,4021               +0048,9508               +0348,6185               +0556,1273               +0073,8894               +0042,8778
+0049,9598               +0021,6279               +0334,5612               +0524,1417               +0084,7153               +0018,4340
+0026,8029               +0056,6707               +0330,0230               +0523,5195               +0098,8115               +0043,5087
+0078,6983               +0065,8815               +0355,0644               +0498,4749               +0125,6699               +0038,1568
+0062,2091               +0055,6516               +0401,1062               +0495,9662               +0119,1491               +0051,6131
+0057,9902               +0052,9432               +0398,4909               +0500,9656               +0052,7168               +0036,5066
+0057,7350               +0075,1841               +0431,2101               +0460,5248               +0057,4268               +0107,3260
+0087,0202               +0062,6896               +0395,0779               +0456,7682               +0081,8422               +0026,3331
+0073,0438               +0066,8374               +0417,0974               +0473,2360               +0091,2923               +0024,7664
+0070,1202               +0069,0500               +0416,3951               +0469,2844               +0082,0749               +0063,3691
+0112,3931               +0073,8481               +0455,9735               +0499,3536               +0072,4901               +0023,7019
+0090,9997               +0045,1471               +0403,9950               +0471,6625               +0041,0702               +0027,0206
+0122,6648               +0020,4246               +0391,6439               +0456,1988               +0032,3084               -0003,9543
+0117,0338               +0054,9685               +0410,8211               +0454,4607               +0055,3582               -0013,5504
+0110,1335               +0078,2722               +0428,0026               +0444,4947               +0082,6188               -0000,0162
+0057,2385               +0069,5117               +0429,4998               +0433,8315               +0068,1888               -0057,8596
+0091,1494               +0040,4403               +0399,0398               +0450,3416               +0039,4283               -0095,2109
+0090,5651               +0048,1182               +0354,1533               +0410,1112               +0040,8993               -0034,4057
+0084,4768               +0089,7395               +0372,1598               +0379,7363               +0058,4389               -0067,0091
+0069,6510               +0079,3646               +0386,2170               +0373,0797               +0093,7744               +0016,7382
+0054,4315               +0045,0611               +0376,8131               +0362,0437               +0129,1544               +0062,5488
+0060,0581               +0059,7473               +0364,5927               +0379,1550               +0064,6619               +0049,5463
+0065,6583               +0048,5560               +0286,2674               +0342,7729               +0063,9568               +0042,9805
+0091,4949               +0007,5195               +0260,7339               +0330,0925               +0031,5765               +0015,4718
+0077,0302               +0008,0364               +0311,6753               +0336,7071               +0044,4940               +0062,9470
+0076,1797               -0027,3231               +0320,4442               +0370,8594               +0077,7941               +0093,1443
+0093,3440               -0036,7445               +0350,1951               +0407,2608               +0097,6541               +0107,6396
+0094,2464               -0025,1733               +0318,6924               +0411,4738               +0064,2382               +0116,2702
+0059,6800               -0036,3870               +0292,2181               +0388,5667               +0110,6495               +0089,8410
+0080,4403               -0019,3243               +0313,1162               +0397,4507               +0115,5716               +0115,7480
+0062,5161               +0004,0899               +0338,4210               +0424,6077               +0060,7820               +0194,3095
+0051,4393               -0024,8855               +0343,1883               +0419,4046               +0101,6953               +0137,5205
+0062,7077               -0059,3548               +0278,5864               +0437,4461               +0134,0547               +0110,9007
+0088,5392               +0028,0802               +0288,3513               +0399,7174               +0146,4638               +0091,0639
+0101,8388               +0037,1454               +0246,7858               +0400,8446               +0135,7616               +0049,7307
+0055,8487               +0027,0935               +0301,4598               +0403,7897               +0121,2997               +0053,1758
+0086,3989               +0058,0936               +0318,9196               +0387,0581               +0081,2091               +0055,1542
+0098,9293               +0101,4164               +0799,0326               +0857,8093               +0085,5897               +0099,2537
+0114,1101               +0089,5695               +0360,2195               +0456,9194               +0114,2569               +0095,4873
+0071,8608               +0044,7478               +0234,3153               +0315,6071               +0133,5699               +0126,8006
+0026,2466               +0046,9369               +0259,3820               +0340,6733               +0113,6468               +0111,3411
