# Supplementary material for: Flash visual evoked potentials in diurnal birds of prey
Source: PeerJ. 2016 Jul 26;4:e2217. doi: 10.7717/peerj.2217 (PMC4974951; doi:10.7717/peerj.2217)
Supplement: Supplemental Information 11 [file peerj-04-2217-s011.asc]

308908                   Poiana1                  

2048                     2048                     2048                     2048                     2048                     2048
-2334,5325               -2658,9011               -1280,8894               -1236,6194               -0500,6080               -0385,8160
-2330,9541               -2654,8255               -1278,9260               -1234,7239               -0499,8407               -0385,2246
-2327,3812               -2650,7561               -1276,9657               -1232,8314               -0499,0745               -0384,6342
-2323,8138               -2646,6930               -1275,0083               -1230,9417               -0498,3095               -0384,0446
-1956,8800               -2408,0182               -0915,4046               -0999,4439               -0437,4606               -0179,5958
-1680,3609               -2043,8358               -0687,3073               -0638,9621               +0033,7756               +0056,5391
-1600,0469               -2018,9763               -0740,8191               -0661,6756               +0098,4786               +0249,4079
-1603,7481               -2005,5738               -0721,7953               -0623,5273               +0039,8753               +0312,1369
-1307,4617               -1646,4836               -0396,2967               -0500,4227               +0149,0395               +0443,8243
-1080,3822               -1412,2903               -0259,0551               -0207,5708               +0427,0220               +0622,5340
-0914,8269               -1341,5197               -0209,2602               -0169,5855               +0561,6422               +0713,7294
-0679,4628               -1127,8403               +0050,5237               -0023,0209               +0744,6157               +0952,0580
-0347,0505               -0688,4887               +0358,0458               +0267,2239               +0924,1850               +1189,5004
-0149,1938               -0493,3504               +0725,0092               +0624,5010               +1329,5473               +1589,5938
-0709,0817               -2366,6535               +0910,5757               +1017,1914               +1577,9218               +1821,8188
-2367,1979               -2855,8462               +1088,8403               +1229,9126               -2259,7166               -1143,9707
-0391,8643               -0572,5436               +1652,3558               +1678,0805               -1529,4131               -1135,7534
+0783,6310               +0651,5729               -2774,8088               -3195,9679               +1395,5287               +1875,1938
+1414,9937               +1194,1765               +0132,1572               +0084,6749               +2889,6017               +3468,0541
+1845,0964               +1644,0110               +2425,0587               +2365,0189               +3567,6575               +4157,3570
+2187,8189               +2056,6353               +3533,4485               +3585,9519               +4025,8207               +4515,8518
+2513,0721               +2414,4988               +4137,9446               +4207,4018               +4488,1198               +4946,7082
+2928,3693               +2884,0544               +4662,1062               +4791,9758               +4862,6806               +5356,3757
+3272,5931               +3371,5582               +5211,5432               +5440,9847               +5208,3304               +5643,6358
+3565,2793               +3822,7763               +5765,7559               +6055,5989               +5628,3331               +5814,7698
+3861,3649               +4236,8846               +6287,3268               +6676,7543               +6183,7175               +6020,8670
+4234,4963               +4624,2524               +6783,8721               +7259,9959               +6804,8172               +6445,5238
+4627,2458               +5058,9308               +7289,4035               +7795,7380               +7182,5809               +6880,2815
+4959,3957               +5524,7604               +7812,0407               +8359,3901               +7533,6428               +7309,6358
+5242,7610               +5834,7325               +8382,7834               +8887,7786               +7914,0558               +7717,3060
+5517,9744               +6137,9181               +8915,7819               +9433,4139               +8273,6633               +8043,5997
+5885,2381               +6516,7628               +9400,4049               +9897,3202               +8592,1670               +8313,5593
+6180,4468               +6912,1730               +9914,1513               +10352,3523              +8991,1667               +8633,6376
+6410,2318               +7201,0112               +10308,6773              +10732,4148              +9331,0408               +9027,3281
+6561,9875               +7444,9346               +10643,9731              +11162,8995              +9683,3657               +9396,2511
+6691,8527               +7691,6102               +11057,2174              +11546,5241              +9985,4523               +9562,9987
+6868,1934               +7865,5326               +11398,0909              +11931,2969              +10284,3444              +9602,1912
+6961,8649               +8002,5280               +11632,9550              +12169,0421              +10495,8486              +10016,7780
+6988,8641               +8046,0526               +11829,5320              +12356,2946              +10570,8918              +10188,1009
+7025,9056               +8055,2314               +11947,9627              +12447,6077              +10607,4010              +10216,2043
+7031,8058               +8050,3307               +12069,6122              +12652,8670              +10641,6903              +10300,4240
+7013,5829               +8009,7312               +12215,4254              +12941,6931              +10790,6189              +10425,9335
+7054,5084               +8113,0398               +12420,6473              +13058,6347              +10933,9057              +10584,8449
+7230,0209               +8190,5036               +12483,1084              +13154,2513              +10805,7826              +10707,0942
+7265,7749               +8117,7651               +12432,2561              +13102,0679              +10711,0934              +10769,9392
+7212,4248               +8064,6366               +12347,1420              +13112,3060              +10697,5833              +10842,5024
+7110,0126               +8076,2258               +12442,3931              +13160,9547              +10633,1459              +10743,4153
+6957,5429               +7957,7357               +12500,0918              +13315,7311              +10649,9146              +10698,0196
+6696,5935               +7747,0709               +12503,2905              +13456,2747              +10609,1432              +10739,0470
+6438,1013               +7433,4115               +12285,3294              +13427,4053              +10485,8608              +10609,3346
+6151,7411               +7096,3377               +12110,3509              +13253,1211              +10215,6789              +10194,9069
+5933,6071               +6762,7405               +11913,2374              +13063,3693              +9902,5870               +9688,8653
+5692,9965               +6415,3955               +11780,7640              +12976,9444              +9708,1613               +9191,9938
+5427,6746               +6076,2833               +11444,2267              +12939,1957              +9355,4511               +8845,8592
+5173,4615               +5767,5805               +11264,1105              +12746,6278              +8838,6456               +8476,1261
+4899,2067               +5381,8187               +10892,4723              +12442,5805              +8492,4425               +8198,9816
+4645,2951               +5047,1786               +10558,0926              +12058,1885              +8197,2236               +7927,5571
+4447,0302               +4739,7426               +10132,0538              +11706,5195              +8013,3923               +7709,6460
+4189,7863               +4556,3913               +9733,9329               +11162,6208              +7822,0262               +7470,3783
+3923,3917               +4242,6470               +9325,5404               +10633,1274              +7477,8520               +7384,4843
+3577,9040               +3825,4274               +8837,2410               +10121,0590              +7023,5975               +7241,9046
+3215,1357               +3404,2609               +8431,7358               +9572,3657               +6688,3987               +6900,3181
+2742,0294               +2987,6523               +7875,9080               +9049,0836               +6326,9630               +6412,0043
+2304,6008               +2408,4766               +7367,6558               +8378,4033               +6039,4474               +5922,4549
+1821,1448               +1813,4730               +6714,3391               +7624,6354               +5561,0019               +5638,2480
+1338,2473               +1212,3799               +6027,4643               +7012,0123               +5017,6322               +5184,3189
+0819,9447               +0662,6657               +5450,3373               +6278,0362               +4500,9042               +4753,9696
+0388,5944               +0062,2548               +4857,5885               +5578,6127               +4003,0526               +4216,6166
-0019,0070               -0514,9557               +4325,3298               +4909,1856               +3618,2147               +3702,1947
-0457,3976               -1144,7174               +3796,8833               +4236,0215               +3033,4758               +3192,1954
-0965,4191               -1849,1461               +3268,0423               +3563,8835               +2349,4888               +2652,8149
-1413,4464               -2533,7400               +2735,9936               +2953,6873               +1590,4005               +2046,9504
-1885,2408               -3266,9429               +2147,0434               +2436,8536               +0834,2956               +1482,0930
-2335,9156               -3989,0027               +1454,0568               +1920,6409               +0184,0018               +0718,8751
-2803,3615               -4740,7443               +0922,8949               +1365,7813               -0440,9900               +0048,3359
-3235,1777               -5521,0776               +0332,2215               +0814,6568               -1235,2693               -0582,5624
-3726,7002               -6302,9195               -0240,5849               +0166,7728               -1983,3202               -1257,8529
-4237,5960               -6964,2359               -0800,8555               -0350,7216               -2699,4591               -2164,4376
-4673,7913               -7647,8256               -1304,1481               -0901,0981               -3336,7119               -3072,1260
-5109,6910               -8242,3673               -1944,1741               -1406,1242               -3863,2189               -3807,7368
-5516,7461               -8818,3698               -2497,4097               -2069,6948               -4464,9802               -4382,3215
-5924,5086               -9385,1406               -3070,9097               -2690,7899               -5065,3687               -4916,5677
-6320,5634               -9880,2215               -3476,0996               -3268,6448               -5594,9428               -5355,8007
-6729,0198               -10340,7793              -3998,1512               -3707,6855               -6002,0576               -5846,4115
-7082,4627               -10809,7973              -4423,6290               -4176,8397               -6386,3463               -6285,8570
-7400,4304               -11206,6119              -4919,1910               -4791,7810               -6761,8015               -6571,9693
-7732,0500               -11576,3030              -5305,7079               -5298,5081               -7213,3521               -6846,8918
-8121,9891               -11963,2787              -5839,7379               -5900,2947               -7604,3187               -7065,1913
-8426,1023               -12346,4860              -6316,6747               -6435,2071               -7960,8414               -7410,6000
-8672,0760               -12686,2182              -6907,2391               -6982,4911               -8247,7326               -7917,6444
-8947,0013               -12987,2666              -7414,6967               -7460,1686               -8569,5118               -8269,0996
-9228,3237               -13262,1001              -7972,0447               -7770,4260               -8912,6088               -8524,1675
-9515,6262               -13570,2605              -8393,0098               -8175,7287               -9313,2742               -8785,1943
-9735,6318               -13905,3997              -8905,5989               -8689,5866               -9620,5367               -8995,6838
-9938,8587               -14168,2782              -9358,1750               -9139,5838               -9845,8858               -9180,2516
-10153,3178              -14430,1907              -9809,6669               -9425,2586               -9961,4651               -9337,8155
-10403,5799              -14706,1037              -10175,9138              -9799,6693               -10200,3309              -9426,0027
-10646,4254              -14983,1794              -10496,9817              -10046,0380              -10495,8825              -9520,5863
-10871,5715              -15244,9560              -10830,1456              -10348,6721              -10730,5128              -9750,2886
-11057,5861              -15483,8324              -11053,9985              -10507,4960              -10935,5180              -10043,2984
-11265,4049              -15705,0394              -11318,1076              -10697,8585              -11148,3690              -10328,6469
-11429,8379              -15947,5796              -11598,3184              -10874,6431              -11263,2419              -10550,4598
-11589,5365              -16194,6839              -11800,6752              -11104,2530              -11588,0243              -10620,3487
-11803,7087              -16398,7822              -11919,8415              -11202,8195              -11820,4998              -10790,8822
-11923,6323              -16625,0931              -12095,2588              -11300,5163              -11971,4536              -11236,8171
-12035,3371              -16782,4643              -12181,7334              -11281,4837              -11979,1947              -11682,9988
-12175,9495              -16992,3359              -12211,5440              -11265,2349              -12113,6414              -12059,3056
-12255,3893              -17144,6407              -12309,6969              -11213,9949              -12388,9901              -12337,1765
-12396,0818              -17300,0141              -12303,4837              -11172,7324              -12651,4217              -12542,5022
-12424,5664              -17457,5222              -12346,5522              -11130,4029              -12788,9524              -12729,0606
-12475,7315              -17561,0783              -12390,7400              -11131,9044              -12789,5309              -12888,4717
-12500,7021              -17567,0563              -12401,8692              -11058,9218              -12756,6854              -13029,0771
-12482,7220              -17625,1363              -12350,5804              -11077,2484              -12908,5409              -13034,9201
-12456,4696              -17672,1503              -12238,7393              -10896,4906              -13033,3939              -12996,9133
-12407,2602              -17730,9302              -12168,5378              -10774,1715              -13070,3335              -12971,5458
-12272,5603              -17709,8344              -12045,4079              -10644,6182              -13100,8743              -13021,2282
-12100,8260              -17648,1923              -11789,9944              -10485,8500              -13004,1711              -13025,6747
-11918,4872              -17571,0360              -11554,8179              -10306,2862              -12921,5414              -13018,0115
-11872,7325              -17491,5849              -11397,2030              -10124,7942              -12872,0896              -12847,4773
-11727,6369              -17348,2210              -11080,0090              -9995,6173               -12786,7792              -12685,2878
-11488,8462              -17146,0798              -10853,9014              -9683,8569               -12628,9538              -12596,2171
-11133,7371              -16901,1376              -10654,8106              -9337,2475               -12384,0507              -12357,8525
-10882,8141              -16677,6009              -10383,4058              -9081,1899               -12117,2244              -12132,2105
-10671,2375              -16469,7705              -10169,5432              -8844,7753               -11966,1815              -11844,8748
-10450,9262              -16261,4830              -9847,2764               -8538,1253               -11829,2416              -11527,1435
-10206,4971              -16012,1399              -9449,9056               -8216,9092               -11579,6006              -11294,1498
-10029,5198              -15766,9122              -9050,3299               -7871,7702               -11192,9669              -11017,3654
-9810,3810               -15492,7168              -8743,8498               -7495,6803               -10768,0258              -10641,0132
-9532,5776               -15291,3640              -8336,9075               -7136,8051               -10516,7017              -10209,0358
-9349,6290               -15091,1356              -7944,5362               -6782,2019               -10283,4506              -9781,3858
-9210,3035               -14772,4404              -7686,7744               -6423,1714               -9983,2355               -9401,9150
-8934,2303               -14408,3517              -7400,9469               -6000,1266               -9536,4445               -9318,6813
-8675,4756               -14098,6026              -7081,4468               -5529,3601               -9055,2525               -9033,6234
-8455,6063               -13769,0610              -6684,6566               -5136,7973               -8668,3379               -8785,6921
-8301,8848               -13441,0946              -6298,2424               -4732,6392               -8378,8814               -8592,1311
-8172,7538               -13165,2268              -5963,0493               -4372,8657               -8043,0807               -8350,2412
-7975,3679               -12879,8893              -5557,1732               -4108,2342               -7692,5271               -8091,0433
-7901,8404               -12519,1914              -5247,5419               -3921,4463               -7229,4784               -7823,6605
-7755,0661               -12224,6439              -4970,2241               -3799,4605               -6790,6441               -7456,4686
-7572,2768               -11997,6014              -4750,9383               -3741,4669               -6602,0212               -7031,2942
-7328,1325               -11768,5358              -4520,3563               -3707,3982               -6296,8191               -6628,3187
-7187,8478               -11513,1827              -4408,2133               -3745,7306               -6043,8996               -6330,5464
-7028,8791               -11271,5355              -4235,5893               -3730,6054               -5767,8849               -6098,5353
-6866,8913               -10964,8893              -4124,0198               -3792,4854               -5586,8395               -6023,2735
-6688,8586               -10754,1526              -4081,4125               -3849,9070               -5523,7154               -5937,5010
-6518,3203               -10586,1128              -4130,1371               -4079,3216               -5458,1838               -5837,7305
-6357,8056               -10380,4738              -4183,0789               -4226,2707               -5485,0446               -5766,2034
-6246,1503               -10191,8193              -4216,5007               -4340,0628               -5410,1506               -5718,7895
-6062,1336               -10078,1511              -4253,7997               -4438,3350               -5303,3036               -5716,0830
-5879,2387               -9934,3252               -4303,4409               -4602,6122               -5420,9149               -5738,7126
-5785,1522               -9768,1677               -4379,6195               -4651,4599               -5557,3675               -5794,5143
-5672,6639               -9660,4179               -4436,3991               -4789,8165               -5681,9925               -5837,6786
-5573,2848               -9571,2697               -4520,8595               -4901,0437               -5630,0121               -5954,8089
-5507,0921               -9421,4637               -4594,1671               -4927,3007               -5557,6974               -6074,1037
-5334,9852               -9284,9237               -4676,9017               -4939,4947               -5489,1114               -5989,7538
-5266,3451               -9128,2958               -4728,3729               -4924,3269               -5681,8812               -5963,0131
-5252,8363               -9016,8522               -4771,3845               -4940,4385               -5827,3714               -5989,5866
-5224,5152               -8806,1637               -4819,6410               -4919,5856               -5894,0459               -6189,9538
-5026,5642               -8720,0639               -4798,8424               -4952,4599               -5922,5157               -6406,5008
-4876,4615               -8581,7170               -4805,3547               -4950,4719               -5921,7613               -6542,1286
-4833,2270               -8415,2147               -4865,5222               -5007,3128               -6011,6388               -6726,0255
-4827,4828               -8238,6145               -4897,1233               -5147,3774               -6101,3583               -6847,7901
-4755,6352               -8142,7446               -4904,3328               -5197,0326               -6125,1250               -6977,7914
-4724,1745               -7972,6095               -5037,7576               -5166,8010               -6044,9051               -6972,8837
-4780,4032               -7863,0421               -5083,8049               -5101,3080               -5954,3952               -6993,5525
-4806,0627               -7730,3376               -5087,7951               -5163,5591               -5894,7545               -6825,6840
-4799,4788               -7597,1016               -5154,5950               -5114,2022               -5927,1714               -6649,5076
-4790,8663               -7503,7372               -5170,8102               -5046,1662               -5980,6842               -6580,5794
-4785,2636               -7367,6667               -5174,2634               -4919,3095               -5922,5673               -6561,3444
-4731,2846               -7239,1330               -5098,4493               -4920,1576               -5778,9129               -6503,3680
-4728,9451               -7117,6440               -5076,6204               -4819,3092               -5776,2805               -6476,0035
-4701,4245               -6989,6920               -5111,1969               -4782,9995               -5781,8303               -6465,4336
-4647,8043               -6919,0968               -5089,5527               -4587,2891               -5705,0094               -6380,6310
-4624,7263               -6749,7702               -5080,0732               -4439,9768               -5709,3371               -6234,0782
-4579,4915               -6596,1314               -4932,6137               -4320,0585               -5626,1067               -6128,3990
-4664,8253               -6526,3563               -4791,9675               -4178,9360               -5552,7579               -6032,5695
-4644,0913               -6442,0103               -4783,4421               -4131,6592               -5600,4770               -5923,8850
-4463,2232               -6331,2655               -4702,3628               -4060,8528               -5554,2276               -5756,7722
-4288,7680               -6271,5262               -4510,8227               -3889,8278               -5476,2783               -5601,5127
-4166,7583               -6208,1280               -4396,6932               -3765,9914               -5299,3343               -5504,3817
-4083,0271               -6088,1053               -4233,2770               -3610,5274               -5073,5895               -5320,5125
-3956,9822               -5959,4777               -4023,7305               -3493,0355               -5008,5345               -4996,5039
-3787,8353               -5894,7776               -3880,0818               -3331,5849               -4873,9328               -4818,5156
-3732,5176               -5808,5166               -3664,2354               -3252,4654               -4848,0590               -4801,2275
-3619,5682               -5707,7723               -3427,7340               -2990,1993               -4766,4399               -4807,0154
-3424,8177               -5555,9865               -3261,2415               -2731,4881               -4590,8105               -4741,6981
-3278,0278               -5497,0295               -3041,1199               -2498,5145               -4518,6927               -4864,3460
-3170,2518               -5408,5111               -2911,8232               -2314,3963               -4397,0082               -4810,2751
-3104,9259               -5372,4682               -2764,6476               -2150,6124               -4270,6468               -4849,1353
-2995,2897               -5250,2924               -2532,0213               -1901,2605               -4157,7496               -4806,2535
-2836,0986               -5203,5344               -2272,3743               -1588,2012               -3848,2268               -4753,9745
-2702,9534               -5110,5194               -2033,1932               -1426,7359               -3662,1126               -4539,1402
-2541,9379               -5004,4639               -1885,6104               -1186,2330               -3540,2497               -4212,5621
-2452,0287               -4878,4429               -1656,4228               -0966,0360               -3351,6627               -3998,1810
-2364,7078               -4826,8447               -1435,9988               -0817,8542               -3212,0657               -3816,1618
-2260,1445               -4701,3730               -1238,3235               -0722,2506               -3052,7800               -3618,0318
-2182,5227               -4581,6115               -1076,2629               -0605,4464               -2810,6361               -3356,4617
-2143,0032               -4514,8401               -0929,0821               -0508,9060               -2656,7694               -3164,0395
-2136,7770               -4502,2072               -0718,5564               -0482,8639               -2528,5924               -3006,7459
-2132,0227               -4366,9247               -0544,2302               -0392,2069               -2414,2332               -2750,0626
-2076,1523               -4240,7314               -0394,8819               -0356,6556               -2266,4441               -2608,1976
-1938,0720               -4067,4399               -0221,7618               -0307,4232               -2131,1031               -2524,8793
-1932,0155               -3954,0362               -0132,4912               -0222,6932               -2053,4602               -2381,1124
-1908,4106               -3881,7401               -0045,3370               -0151,7875               -1984,0461               -2309,8093
-1899,2035               -3830,7576               +0133,8976               -0141,1272               -1895,1292               -2115,6543
-1845,4920               -3736,0551               +0198,2320               -0110,0453               -1752,1948               -2049,6122
-1836,4723               -3696,8963               +0254,3236               +0054,5979               -1573,9601               -1935,0888
-1824,3715               -3581,4699               +0359,1781               +0066,5048               -1501,5102               -1671,1420
-1783,8135               -3520,8091               +0476,2415               +0127,7130               -1465,3553               -1431,3662
-1796,1406               -3398,0257               +0585,0465               +0028,0829               -1412,1444               -1347,3089
-1796,0575               -3297,9023               +0622,2360               -0015,4679               -1358,6124               -1386,4631
-1759,4353               -3144,0933               +0614,6752               -0017,1831               -1276,8320               -1305,9777
-1736,2345               -3071,4094               +0604,3591               -0038,8355               -1230,0983               -1205,9161
-1733,7860               -2949,9076               +0620,0166               -0124,8067               -1262,0959               -1345,2628
-1737,4021               -2858,1073               +0627,9700               -0080,4866               -1270,9376               -1416,8869
-1724,5052               -2703,0173               +0685,1489               -0088,3450               -1229,3016               -1476,2563
-1703,5416               -2572,2876               +0650,2847               -0077,4062               -1226,3890               -1593,4806
-1723,4297               -2544,3912               +0761,2477               -0096,6623               -1089,2262               -1607,7658
-1677,3621               -2451,7109               +0715,9501               -0059,8166               -1128,1942               -1484,5886
-1636,5694               -2427,6277               +0637,0990               -0010,7732               -1138,6036               -1469,0761
-1612,5939               -2409,7387               +0693,3454               -0049,4887               -1082,4085               -1399,8018
-1572,2307               -2403,5957               +0678,1215               -0000,9803               -1074,4291               -1426,6929
-1529,3375               -2279,3229               +0687,8188               -0022,3471               -1022,7710               -1339,8980
-1500,4072               -2154,3594               +0683,9675               +0010,7337               -1046,7294               -1157,3209
-1470,8537               -2117,9510               +0796,2516               +0034,9873               -1004,8123               -1029,7332
-1488,0205               -2101,6685               +0851,4451               +0045,1987               -0968,0830               -0992,9854
-1481,6347               -2103,8019               +0833,3485               +0092,7782               -1020,3831               -0903,5039
-1389,6580               -1998,1008               +0816,2665               +0089,8941               -0858,1004               -0840,1095
-1396,4901               -1949,0585               +0854,1810               +0167,8968               -0806,0345               -0778,1832
-1392,0808               -1888,5652               +0788,7662               +0210,3573               -0807,2894               -0796,2725
-1396,9045               -1843,3061               +0755,4499               +0211,3198               -0845,2166               -0708,0051
-1392,6671               -1830,2321               +0781,6916               +0231,1231               -0839,4668               -0737,6053
-1316,0465               -1795,2329               +0832,6069               +0358,5352               -0722,1484               -0616,3684
-1326,9138               -1784,9591               +0871,0445               +0421,1611               -0591,0079               -0445,3922
-1301,9991               -1757,7807               +0917,1806               +0477,7088               -0555,6820               -0285,7711
-1314,1134               -1732,7188               +0934,4547               +0581,7835               -0482,2229               -0177,4869
-1315,5542               -1709,4503               +1049,9501               +0644,7047               -0484,9829               -0045,4928
-1247,0290               -1660,9578               +1051,7053               +0700,9346               -0365,4361               -0096,1253
-1187,3658               -1605,4372               +1096,9991               +0740,2828               -0231,6547               -0003,8358
-1326,7087               -1513,3642               +1126,8448               +0795,3002               -0268,2093               +0037,1816
-1312,9910               -1443,9409               +1162,3237               +0827,5767               -0268,0109               -0038,9845
-1161,6927               -1378,1294               +1186,2701               +0855,3177               -0223,8732               -0180,6351
-1057,0081               -1256,4560               +1213,6648               +0855,7058               -0165,0001               -0290,1332
-0945,7023               -1131,2490               +1230,9175               +0857,8064               -0091,9717               -0342,2990
-0902,9105               -0997,8308               +1277,8557               +0865,3700               +0034,3350               -0325,3268
-0912,1418               -0902,8906               +1282,6063               +0975,4214               +0099,2943               -0159,0068
-0845,6071               -0828,6608               +1375,9685               +0985,1134               +0174,1058               -0045,8746
-0801,8332               -0729,2109               +1457,4094               +1025,1805               +0261,8986               +0017,9230
-0701,0891               -0656,6770               +1387,7944               +1132,7087               +0287,5451               +0109,9454
-0622,4606               -0579,5029               +1373,6743               +1148,5519               +0342,3923               +0211,7105
-0561,3636               -0521,8092               +1338,0000               +1176,0844               +0366,8541               +0411,5413
-0591,7508               -0444,5262               +1338,0594               +1187,8900               +0389,1258               +0517,3219
-0538,2266               -0309,3439               +1382,5172               +1178,1196               +0432,8775               +0523,0861
-0474,6842               -0210,6219               +1396,8114               +1207,1632               +0494,6809               +0521,7817
-0411,5475               -0102,4118               +1327,8067               +1199,2614               +0549,2976               +0601,5007
-0391,0443               -0021,2991               +1328,4038               +1217,7190               +0523,2506               +0621,8013
-0357,9093               +0058,3232               +1357,3741               +1185,0482               +0524,8221               +0738,4911
-0285,5846               +0183,1048               +1439,1674               +1280,5628               +0630,4944               +0772,3567
-0330,3446               +0229,3935               +1359,0439               +1274,9583               +0661,5348               +0776,2983
-0344,7374               +0302,6505               +1387,4957               +1263,1393               +0778,7225               +0745,8145
-0231,1310               +0397,4191               +1407,3445               +1218,9112               +0724,4613               +0920,7943
-0138,3894               +0442,9806               +1331,8307               +1178,5065               +0689,1926               +1030,0888
-0087,3799               +0492,1696               +1366,7713               +1199,4578               +0708,2053               +1082,7375
-0028,0180               +0564,3274               +1448,6136               +1267,7692               +0749,8721               +1095,1487
+0024,1041               +0620,4915               +1492,1003               +1329,0846               +0842,9524               +1118,6912
+0078,0376               +0669,7034               +1587,7311               +1377,0477               +0895,4063               +1204,5207
+0131,9248               +0698,5047               +1609,3509               +1536,8974               +0838,2474               +1138,1840
+0124,8954               +0766,2283               +1668,4776               +1641,8702               +0861,4336               +1027,2458
+0167,1018               +0847,0408               +1679,3044               +1688,5852               +0826,0502               +0914,9016
+0236,5680               +0936,5899               +1769,5190               +1705,7628               +1000,4112               +0736,0654
+0275,9776               +0973,3388               +1855,8544               +1822,5145               +1117,4122               +0626,4309
+0258,9650               +1033,6662               +1919,7116               +1858,1448               +1109,4025               +0556,2147
+0265,3941               +1104,5706               +2080,3988               +1834,9699               +1067,9056               +0603,1355
+0289,6560               +1158,7778               +2146,7459               +1792,0857               +1089,2164               +0609,9751
+0338,8470               +1193,9518               +2213,9170               +1837,5696               +1165,6533               +0639,6256
+0325,1264               +1238,6525               +2340,0080               +1902,0515               +1263,9046               +0748,0187
+0358,0143               +1302,4195               +2418,2461               +1925,8638               +1291,6282               +0935,0374
+0279,3590               +1383,1971               +2482,4402               +1956,0114               +1340,0424               +1064,7602
+0259,8176               +1417,1628               +2526,9266               +1928,2352               +1345,6463               +1102,6223
+0434,9259               +1441,3055               +2588,5277               +1998,4117               +1362,6296               +0987,6668
+0513,0610               +1485,6837               +2565,6610               +1979,1074               +1377,6675               +0978,9610
+0576,7237               +1501,4164               +2585,8323               +1872,0608               +1357,4873               +0946,4568
+0609,5496               +1554,3418               +2594,0285               +1941,2746               +1292,2146               +0939,2086
+0590,9997               +1533,4842               +2695,5124               +1954,3701               +1329,1479               +0938,8647
+0628,2208               +1595,6677               +2760,0381               +2041,1652               +1259,7584               +0915,7260
+0720,2412               +1619,2484               +2810,2097               +2101,7776               +1341,3204               +0852,5383
+0710,3781               +1686,9111               +2833,1831               +2051,6741               +1348,6805               +0904,9709
+0785,9339               +1733,9145               +2835,2344               +2046,1775               +1262,4133               +1070,3731
+0789,2183               +1688,3519               +2756,3889               +2119,9648               +1245,7794               +1128,8186
+0851,2362               +1736,4734               +2808,4763               +2178,3624               +1241,3398               +1122,3209
+0844,9692               +1775,4742               +2820,4108               +2162,8514               +1328,4188               +1184,9475
+0874,9828               +1857,3374               +2847,6493               +2283,7976               +1334,5220               +1267,4299
+0899,1340               +1862,3752               +2829,0109               +2263,0453               +1320,7139               +1362,8741
+0898,4240               +1890,7017               +2796,6432               +2301,3926               +1372,0995               +1418,0951
+0829,4106               +2008,0870               +2716,8273               +2245,3391               +1370,9804               +1340,4138
+0855,9422               +2108,5370               +2798,0859               +2253,3488               +1376,5001               +1136,3627
+0815,4361               +2144,3400               +2756,0760               +2256,8105               +1439,6593               +1087,8169
+0748,5296               +2202,8338               +2839,7878               +2238,7570               +1425,1763               +1035,7549
+0874,7351               +2215,4054               +2851,2393               +2168,4378               +1379,7554               +0979,7057
+0959,9339               +2220,4626               +2808,1635               +2119,8333               +1375,3508               +0998,3972
+1035,0181               +2240,7424               +2801,5836               +2124,2577               +1425,7789               +0975,7615
+1109,3112               +2275,1561               +2848,2920               +2158,0558               +1542,1085               +0969,4362
+1068,3559               +2270,5990               +2783,1440               +2022,9132               +1534,9275               +1044,2158
+1033,5230               +2280,9138               +2767,5417               +2001,2396               +1513,2627               +1260,0535
+1079,8738               +2323,8924               +2761,9652               +2061,3854               +1534,4394               +1324,6830
+1094,4768               +2406,5557               +2719,6786               +2197,5805               +1594,1408               +1470,3217
+1094,5227               +2493,4020               +2674,4998               +2219,1622               +1716,1077               +1516,2420
+1118,0258               +2549,7423               +2687,2891               +2296,6768               +1753,1673               +1512,3740
+1153,3503               +2577,2310               +2641,4157               +2279,5640               +1716,1177               +1597,1363
+1149,5125               +2585,0971               +2600,5081               +2249,9401               +1748,4630               +1758,8694
+1151,9581               +2586,8897               +2564,7055               +2255,2214               +1842,4847               +1874,7518
+1187,3017               +2562,2419               +2478,1773               +2312,2951               +1877,1846               +1811,5033
+1182,5000               +2603,3126               +2444,6983               +2302,8577               +2021,6205               +1801,6371
+1208,9329               +2692,3476               +2435,9169               +2323,2610               +1986,4453               +1947,6210
+1241,5965               +2753,7028               +2346,2161               +2287,8658               +1910,6659               +2073,5687
+1213,1697               +2766,7209               +2306,2603               +2352,6748               +1919,7253               +2143,0379
+1224,5014               +2756,9368               +2289,2772               +2364,4158               +1964,3991               +2129,0199
+1231,6056               +2784,9303               +2235,9952               +2382,4954               +2073,7584               +2255,2074
+1275,8032               +2815,0316               +2317,7060               +2413,0580               +1991,7423               +2349,0796
+1316,4340               +2826,2564               +2278,5957               +2397,2035               +1972,4868               +2307,2820
+1323,5731               +2852,3599               +2268,5773               +2348,2043               +1960,6210               +2382,6695
+1341,9520               +2958,5615               +2311,1433               +2376,7191               +2014,6473               +2317,6676
+1428,9352               +3010,2346               +2266,8516               +2407,6409               +2068,6671               +2144,5768
+1445,0884               +3054,6384               +2234,7204               +2428,1362               +2106,0455               +1981,1109
+1427,0976               +3118,7925               +2237,7446               +2389,5536               +2088,9118               +1887,0017
+1378,8471               +3125,4579               +2211,2282               +2461,8526               +2102,6427               +1842,7009
+1370,0801               +3146,1648               +2272,8242               +2469,4140               +2170,0540               +1802,1054
+1368,4537               +3158,9346               +2298,4764               +2465,1727               +2266,7539               +1750,0704
+1397,4174               +3186,8008               +2277,3475               +2385,8787               +2366,0742               +1823,9574
+1376,9296               +3180,1236               +2350,7213               +2303,1921               +2373,8400               +1987,5297
+1393,4709               +3219,7015               +2243,1591               +2320,7553               +2349,0988               +2068,9342
+1433,2765               +3241,3685               +2258,1132               +2231,1445               +2316,5576               +2141,4666
+1396,3394               +3297,1838               +2239,1722               +2109,8908               +2312,4658               +2173,7942
+1451,1795               +3292,3290               +2264,1579               +2065,2680               +2426,0341               +2241,8620
+1478,0488               +3318,8075               +2310,5744               +2039,2774               +2349,6554               +2178,0180
+1483,3896               +3273,3495               +2305,2651               +2035,1127               +2285,8616               +2266,6936
+1444,8573               +3276,6163               +2297,1443               +1957,1079               +2287,7237               +2344,4780
+1502,8303               +3280,8229               +2264,3563               +1792,3116               +2343,0883               +2304,3496
+1564,2627               +3234,8057               +2225,5184               +1750,1139               +2404,7025               +2113,8277
+1605,8106               +3274,9499               +2299,1794               +1770,5932               +2425,4175               +2099,6685
+1637,5418               +3300,5222               +2305,9134               +1820,2927               +2401,9158               +2269,1906
+1666,6909               +3278,7768               +2262,2235               +1868,8539               +2353,6548               +2286,2446
+1653,7591               +3263,5977               +2158,8849               +1856,2356               +2350,3830               +2194,1254
+1685,9058               +3300,9287               +2128,6435               +1869,9148               +2372,2601               +2231,6649
+1688,5216               +3328,4548               +2129,4701               +1820,8651               +2365,7302               +2271,5472
+1720,3316               +3351,6944               +2123,0959               +1804,8958               +2192,5144               +2374,1311
+1684,5275               +3316,5988               +1998,6171               +1736,2203               +2131,2925               +2390,6731
+1673,0661               +3298,0447               +2021,9706               +1681,3931               +2138,5516               +2381,4094
+1629,9278               +3255,2180               +1995,5413               +1812,3852               +2112,7034               +2216,7611
+1627,3094               +3225,3292               +1932,4579               +1777,5706               +2134,4560               +2061,6457
+1641,4760               +3171,4125               +1971,6553               +1738,9296               +2022,1033               +1960,5166
+1678,4261               +3124,1686               +1980,8880               +1729,5430               +1931,1844               +1888,7441
+1619,6547               +3116,7917               +1989,2090               +1692,0547               +1955,9907               +1781,1646
+1600,3672               +3140,8336               +1918,5513               +1743,9881               +1998,6705               +1528,2404
+1625,5455               +3154,2514               +1843,7422               +1658,0690               +2075,5336               +1467,8090
+1611,2145               +3094,2613               +1886,9165               +1637,9077               +1969,2671               +1620,2691
+1629,4809               +3127,1852               +1865,5535               +1692,7457               +1909,0159               +1743,3254
+1649,3838               +3105,2516               +1844,4733               +1714,6606               +1878,7532               +1682,6457
+1679,0110               +3122,2195               +1865,8017               +1731,0942               +1876,6823               +1591,9969
+1714,4175               +3130,9663               +1874,3862               +1756,6177               +1926,2039               +1741,2133
+1762,0612               +3125,5265               +1885,9087               +1704,9237               +1900,7366               +1802,3389
+1750,3315               +3132,3779               +1803,4885               +1685,8427               +1813,1137               +1865,6929
+1755,8381               +3122,5922               +1745,8578               +1637,8628               +1772,6305               +1976,8101
+1752,3053               +3147,4688               +1733,8980               +1587,4332               +1688,7835               +1962,9523
+1804,2443               +3171,9223               +1684,6184               +1548,4343               +1668,5505               +1926,7285
+1787,5568               +3146,0434               +1793,0812               +1532,3631               +1729,7214               +1953,8634
+1739,8954               +3159,0930               +1727,6259               +1489,4683               +1697,0357               +1999,5441
+1673,6586               +3153,0974               +1692,3135               +1482,8962               +1574,9532               +2052,2381
+1629,6983               +3070,9489               +1656,8295               +1496,7153               +1546,4832               +2046,5066
+1625,9773               +3039,6067               +1685,7108               +1552,4088               +1666,2456               +2006,2029
+1632,6729               +3078,6509               +1723,6215               +1538,8872               +1776,2979               +2033,9501
+1595,1169               +3040,8070               +1716,2492               +1530,2939               +1745,2617               +2096,9948
+1527,3005               +3034,9275               +1700,4735               +1464,7773               +1687,5693               +2208,5528
+1484,2067               +3042,8453               +1767,6082               +1458,2542               +1675,1543               +2252,5226
+1458,0596               +3045,6561               +1743,7617               +1440,4622               +1636,5302               +2163,6482
+1472,3309               +3044,4216               +1652,1009               +1464,3243               +1634,5996               +1967,6791
+1492,1729               +3057,0870               +1662,0163               +1411,8194               +1580,1941               +1739,9999
+1522,7636               +3010,4455               +1610,3310               +1407,8713               +1476,6606               +1567,5868
+1525,7355               +2994,6505               +1670,4085               +1417,7996               +1384,4150               +1590,4966
+1507,0841               +3033,3916               +1676,8219               +1352,8666               +1399,1907               +1396,0125
+1530,3844               +3059,5134               +1634,0451               +1325,4639               +1416,5398               +1277,6439
+1552,0457               +3064,7005               +1608,9362               +1280,6415               +1427,1222               +1372,4936
+1572,9023               +3025,8342               +1571,1368               +1332,6285               +1347,5703               +1490,2119
+1571,3531               +3012,5894               +1514,7537               +1320,3112               +1319,2404               +1613,3636
+1599,4172               +2959,6372               +1455,8811               +1295,9638               +1290,9375               +1723,9188
+1585,5823               +2954,0158               +1353,8295               +1354,5867               +1350,1593               +1798,8788
+1602,5306               +2935,2777               +1361,7065               +1380,2811               +1414,0471               +1956,8164
+1579,1281               +2859,9069               +1307,8240               +1347,3676               +1405,6988               +2052,9490
+1594,8359               +2826,8895               +1228,1230               +1351,6154               +1336,4172               +2110,8466
+1607,0518               +2763,2039               +1220,7164               +1196,9969               +1323,8646               +2169,1185
+1608,6722               +2784,2935               +1166,0534               +1178,8097               +1305,1709               +2088,8626
+1598,5326               +2789,2280               +1158,1594               +1143,3945               +1376,2567               +2005,4428
+1557,1430               +2802,2068               +1177,2140               +1068,0216               +1346,2550               +2011,6852
+1562,2638               +2745,7813               +1079,6789               +0949,3824               +1318,8521               +2016,9467
+1488,7119               +2714,3862               +1014,4412               +0951,5638               +1282,5095               +1967,5631
+1476,5068               +2635,8534               +0956,9546               +0912,5094               +1310,6352               +1857,8251
+1457,8533               +2631,0212               +0896,1427               +0891,5826               +1477,4992               +1866,8536
+1450,0929               +2627,0759               +0924,3196               +0858,6290               +1492,1739               +1963,1655
+1440,8350               +2595,9135               +0846,1393               +0831,5998               +1428,8694               +2016,1557
+1448,7518               +2567,8423               +0773,3012               +0757,3504               +1333,8183               +2050,1290
+1411,9040               +2575,0150               +0783,3842               +0776,5364               +1268,8677               +2107,8559
+1339,4703               +2550,0231               +0743,7141               +0730,4067               +1250,4729               +1951,5288
+1370,2529               +2528,6432               +0710,4362               +0626,9889               +1316,5124               +1972,2107
+1333,4313               +2464,8094               +0653,1554               +0511,9106               +1179,1537               +1819,8755
+1293,4546               +2375,7495               +0599,1371               +0557,1021               +0982,4290               +1638,9453
+1257,7276               +2413,7977               +0593,2432               +0497,2837               +1022,8366               +1483,5585
+1248,4564               +2407,7851               +0550,5709               +0446,5225               +1002,3094               +1258,9034
+1207,8860               +2385,2276               +0443,2842               +0303,8046               +1111,9678               +1163,5248
+1212,9061               +2390,1242               +0406,5346               +0378,1083               +1058,3921               +1153,2636
+1226,2382               +2364,5051               +0300,7639               +0228,6629               +1032,4447               +1171,1284
+1264,6373               +2331,0296               +0328,8735               +0259,3963               +0990,9837               +1167,7096
+1309,7882               +2359,5593               +0324,6346               +0233,4685               +1084,3441               +1099,8626
+1257,6609               +2383,6996               +0283,6842               +0228,0914               +1140,0163               +1146,5485
+1266,3697               +2387,1149               +0288,0519               +0228,2321               +1163,6853               +1237,7841
+1246,7163               +2364,2308               +0234,2539               +0156,6222               +1041,7596               +1312,7238
+1257,6984               +2349,5139               +0280,3018               +0065,0495               +0977,5401               +1432,3041
+1258,7287               +2384,4405               +0242,4903               +0148,6779               +0909,5391               +1507,2072
+1188,7358               +2315,6568               +0184,4475               +0167,8055               +1002,1734               +1462,0889
+1198,0791               +2313,3192               +0151,5601               +0148,6335               +1091,2441               +1414,8004
+1223,4667               +2311,6894               +0141,2264               +0055,5731               +1008,6570               +1439,1199
+1182,4979               +2237,1773               +0081,4488               -0048,4636               +0929,9843               +1508,3664
+1200,1941               +2234,7450               +0033,9005               +0031,9652               +0953,2272               +1395,0928
+1185,9732               +2232,5925               +0074,3080               +0019,0590               +1015,5502               +1299,1634
+1154,8462               +2221,6704               +0046,2856               -0032,6111               +1063,8025               +1347,4649
+1102,1441               +2243,1074               +0025,9351               +0082,0305               +0949,3863               +1433,9186
+1112,6513               +2224,6048               +0001,7158               +0082,6397               +0897,0092               +1518,5796
+1103,0318               +2223,8372               +0080,5860               +0053,5583               +0842,5737               +1573,7976
+1082,8792               +2231,6130               +0102,4547               +0085,3173               +0857,6273               +1475,4559
+1010,6313               +2235,1493               +0120,7898               +0039,8813               +1004,2308               +1445,1607
+1060,7499               +2233,6000               +0166,5484               -0022,8062               +1010,6445               +1444,4567
+1047,3748               +2239,8881               +0058,3977               +0002,6562               +0939,3705               +1421,9130
+0986,5656               +2214,3646               -0016,0520               -0071,7264               +0914,8472               +1275,3866
+0963,5297               +2156,0149               -0024,9178               -0130,1656               +0884,3858               +1070,6806
+0979,7191               +2124,8710               -0065,1961               -0167,6869               +0950,4532               +0850,5319
+0951,2620               +2121,4988               -0150,9726               -0151,9041               +0984,7465               +0811,8009
+0936,7955               +2066,6543               -0222,0017               -0221,8197               +0976,9086               +0804,9269
+0911,9653               +2015,4183               -0238,7028               -0176,2043               +0975,4772               +0860,0707
+0895,8055               +2003,7609               -0308,4175               -0119,5624               +1001,3336               +0782,5372
+0926,2072               +1974,8706               -0394,2071               -0104,5287               +1025,3845               +0803,0340
+0902,0152               +1971,2512               -0356,9822               -0211,2884               +1088,2650               +0959,0700
+0903,5990               +1967,2285               -0361,0003               -0276,4195               +0984,9465               +1113,5098
+0907,9584               +1948,8976               -0304,7808               -0378,7332               +0951,3326               +1256,2149
+0869,6387               +1966,2547               -0205,5248               -0353,8664               +0895,9051               +1292,1907
+0836,0578               +1932,6711               -0319,8921               -0422,8116               +0919,4504               +1225,4959
+0865,0653               +1881,1898               -0321,2817               -0374,0311               +0924,1295               +1157,7338
+0865,2441               +1834,0517               -0366,5759               -0451,4136               +0847,4600               +1131,4881
+0826,4679               +1850,9549               -0438,7192               -0392,8856               +0777,0714               +1222,4926
+0744,2527               +1837,3528               -0498,6852               -0480,6421               +0762,8320               +1191,8085
+0769,8659               +1855,0756               -0502,7055               -0543,5260               +0762,8593               +1141,0045
+0723,7617               +1863,1018               -0494,8182               -0535,8646               +0878,9611               +1048,3239
+0695,3135               +1882,4187               -0516,0757               -0474,9252               +0902,9573               +1087,8379
+0646,1239               +1873,2261               -0517,9390               -0493,7629               +0853,6646               +1120,2967
+0598,7781               +1825,6853               -0523,8783               -0494,7311               +0831,2849               +1185,3348
+0540,3816               +1805,7085               -0598,7609               -0498,3321               +0837,5344               +1143,1745
+0504,3593               +1953,2153               -0592,3711               -0500,3000               +0865,5321               +1129,5671
+0508,4197               +1967,5623               -0594,4231               -0425,8797               +0883,7708               +1155,8998
+0526,4141               +1996,3670               -0599,5599               -0371,0153               +0873,4395               +1170,2013
+0559,8840               +1918,2866               -0604,0091               -0351,2110               +0797,3438               +1205,5945
+0583,4389               +1921,5403               -0575,9806               -0387,5228               +0731,8335               +1070,3232
+0567,7890               +1920,8486               -0636,7265               -0391,5757               +0681,9343               +0827,1595
+0613,2994               +1867,6651               -0657,5106               -0330,7325               +0728,1967               +0628,8086
+0631,2788               +1905,0764               -0639,5671               -0379,5234               +0734,2159               +0575,0418
+0615,7234               +1928,6201               -0623,5588               -0449,1924               +0683,3801               +0476,0235
+0629,8690               +1905,6751               -0576,8906               -0521,1791               +0648,2627               +0414,1454
+0646,7698               +1889,5359               -0581,6031               -0528,9284               +0609,3466               +0399,1574
+0635,1843               +1870,1687               -0600,6848               -0530,4579               +0680,5202               +0487,8493
+0591,1847               +1861,8295               -0586,4670               -0482,2378               +0750,4985               +0652,9859
+0606,6114               +1864,8342               -0588,1544               -0397,4651               +0714,4253               +0778,9034
+0573,8181               +1908,9727               -0597,6630               -0324,9001               +0660,8401               +0868,6438
+0570,6109               +1878,8883               -0612,0504               -0308,5336               +0645,2110               +0884,4307
+0614,1231               +1918,7511               -0633,4592               -0299,1580               +0688,8912               +0912,6565
+0660,5203               +1935,3340               -0623,2685               -0426,5192               +0721,9610               +0952,1470
+0667,3067               +1912,3297               -0670,4469               -0421,7917               +0654,4799               +1014,7910
+0636,8053               +1885,6003               -0673,7260               -0435,4606               +0604,3385               +1037,0078
+0633,0073               +1874,4280               -0665,0104               -0489,3675               +0579,8436               +0987,5703
+0596,8171               +1850,2560               -0723,7549               -0467,8831               +0662,2759               +1012,2509
+0539,3477               +1841,7747               -0694,7311               -0464,4971               +0720,3728               +1069,2524
+0564,8634               +1837,7184               -0701,5394               -0520,6787               +0701,1576               +1108,6229
+0470,4438               +1799,6060               -0703,5492               -0585,3832               +0757,4838               +1169,6624
+0421,7008               +1801,7478               -0657,4549               -0584,7049               +0723,6362               +1209,8167
+0531,5190               +1832,0887               -0698,3094               -0597,3454               +0769,0439               +1162,1651
+0561,5561               +1815,0346               -0754,8259               -0667,1146               +0871,6566               +1128,8396
+0677,0165               +1784,9085               -0761,8213               -0627,4462               +0830,3555               +1130,6438
+0701,0425               +1796,2667               -0822,5993               -0585,0162               +0754,9508               +1112,8637
+0669,8782               +1750,5749               -0727,9130               -0629,4932               +0686,1403               +1159,0662
+0674,7312               +1780,8338               -0846,7819               -0604,1374               +0635,9756               +0984,2945
+0739,1662               +1807,8603               -0808,8123               -0520,2367               +0672,2707               +0846,1358
+0664,3441               +1822,0525               -0748,3769               -0558,1354               +0684,5925               +0767,5290
+0666,2712               +1828,0686               -0784,9535               -0614,7914               +0623,8242               +0707,8798
+0642,1518               +1730,2957               -0816,7942               -0532,6409               +0636,3560               +0581,1852
+0698,3640               +1701,7751               -0954,2900               -0504,0318               +0679,5738               +0506,5312
+0699,7118               +1674,8554               -0858,1350               -0492,3356               +0722,5751               +0567,5672
+0664,4096               +1712,6267               -0785,7558               -0484,5848               +0744,7083               +0667,5869
+0659,2342               +1622,1385               -0827,1492               -0341,7486               +0693,8846               +0817,0430
+0671,3456               +1538,7160               -0734,8143               -0377,7613               +0686,9902               +0894,7743
+0667,3016               +1525,6835               -0723,2420               -0363,8996               +0666,7215               +0942,7643
+0593,5098               +1523,4071               -0776,1533               -0444,2231               +0700,6943               +0843,0569
+0548,8110               +1503,4616               -0725,3180               -0503,0901               +0811,7056               +0823,2211
+0584,8540               +1497,8802               -0608,9320               -0566,6592               +0816,9558               +0933,0266
+0680,0395               +1480,6868               -0689,5667               -0597,7773               +0804,3178               +0976,2414
+0644,0400               +1479,6311               -0657,6966               -0642,3791               +0817,3085               +0865,6871
+0671,5024               +1520,2924               -0666,7293               -0622,4607               +0757,0425               +0796,8258
+0723,6926               +1556,8996               -0640,2011               -0579,5499               +0765,9902               +0765,2381
+0729,7090               +1587,6571               -0711,2434               -0567,6246               +0776,4789               +0807,8186
+0694,4736               +1562,3157               -0660,6844               -0592,2476               +0693,5191               +0798,5948
+0697,7589               +1547,7919               -0657,7579               -0565,8301               +0619,7976               +0852,5302
+0716,0039               +1534,3600               -0736,7307               -0581,5412               +0672,0932               +0855,5179
+0735,7705               +1550,3499               -0742,3861               -0424,7003               +0699,9053               +0785,5530
+0732,0244               +1574,6256               -0750,0254               -0410,6979               +0742,9301               +0746,6607
+0789,6871               +1574,2598               -0760,0006               -0431,1120               +0663,1250               +0809,9317
+0775,8774               +1596,8811               -0692,6685               -0460,8505               +0623,2561               +0880,9146
+0815,9112               +1584,2091               -0665,2516               -0398,9046               +0550,6883               +0845,9094
+0831,2259               +1582,3320               -0629,7896               -0362,9840               +0455,7587               +0673,0295
+0911,3269               +1669,7309               -0562,3371               -0341,5641               +0459,2662               +0564,8962
+0894,5317               +1710,5470               -0512,4963               -0552,1899               +0468,5239               +0437,8442
+0749,1550               +1681,2390               -0518,9517               -0579,6434               +0311,2610               +0335,7726
+0680,4353               +1707,3300               -0457,8841               -0542,4076               +0219,4386               +0214,0431
+0673,4474               +1731,3377               -0428,4421               -0554,7519               +0198,2674               +0160,2043
+0771,6125               +1766,9588               -0381,7397               -0496,5877               +0329,6205               +0255,7983
+0808,9762               +1744,6445               -0429,8916               -0455,6964               +0237,8085               +0285,4624
+0822,9748               +1661,3521               -0368,0747               -0504,8023               +0295,6289               +0365,6826
+0789,7262               +1590,8190               -0317,4862               -0467,3792               +0213,6784               +0516,5633
+0716,7919               +1562,9236               -0355,9809               -0455,6312               +0263,4208               +0603,3988
+0735,8586               +1538,5653               -0402,9549               -0494,6077               +0284,6535               +0625,8616
+0769,8191               +1543,6397               -0285,1427               -0447,6701               +0326,8871               +0736,6055
+0759,6501               +1564,1104               -0241,7797               -0361,0132               +0238,1520               +0860,8678
+0738,4353               +1492,7454               -0259,5831               -0413,7712               +0248,9551               +0936,2748
+0713,4615               +1494,4357               -0255,0675               -0426,5783               +0248,3796               +0837,4645
+0731,2541               +1524,3310               -0273,0067               -0478,1549               +0342,8093               +0863,7564
+0737,9427               +1556,8440               -0246,1402               -0472,4387               +0385,7813               +0931,1676
+0728,7541               +1517,9289               -0259,3610               -0556,9248               +0445,6898               +0917,3430
+0657,7334               +1545,7340               -0366,7792               -0562,3923               +0440,4264               +0997,0431
+0701,2042               +1514,1646               -0361,8898               -0543,5750               +0428,3243               +0957,8304
+0694,7345               +1503,5713               -0373,9005               -0549,2246               +0476,4754               +0979,3199
+0570,0695               +1524,4473               -0285,0245               -0555,8110               +0576,1615               +1019,3981
+0522,6903               +1560,9158               -0357,2482               -0527,7649               +0560,6861               +1080,8778
+0558,4261               +1528,4326               -0343,2501               -0555,6040               +0540,0801               +1168,4578
+0619,2752               +1510,9002               -0296,0897               -0539,8956               +0498,4695               +1202,6584
+0674,3668               +1497,4681               -0325,9470               -0587,4631               +0489,1950               +1102,4857
+0694,1302               +1520,0073               -0362,3494               -0532,4288               +0486,7915               +0970,9618
+0733,9057               +1532,0236               -0379,5889               -0523,1002               +0470,0013               +0937,5568
+0759,8815               +1552,8164               -0333,5400               -0530,9746               +0433,6232               +0832,0897
+0771,8144               +1518,5941               -0334,3469               -0491,5460               +0454,5500               +0725,1543
+0756,1388               +1553,1254               -0323,1573               -0418,6146               +0477,0815               +0603,8529
+0816,7309               +1532,0882               -0365,8383               -0315,1241               +0548,7968               +0480,4491
+0871,3123               +1553,1657               -0318,7370               -0251,7859               +0547,5334               +0451,2936
+0913,5984               +1605,6483               -0319,3501               -0149,3665               +0534,1182               +0543,4662
+0953,6311               +1600,2084               -0279,5304               -0120,6469               +0486,5202               +0654,8690
+0974,6204               +1619,1437               -0267,6835               -0186,3538               +0506,7212               +0782,0663
+0989,7857               +1646,2062               -0289,0101               -0112,6082               +0469,1527               +0799,0766
+1050,0890               +1688,7515               -0269,7784               -0108,2885               +0515,9809               +0881,2488
+1070,6923               +1712,2125               -0284,5249               -0037,7718               +0537,1366               +0875,0974
+1113,0508               +1715,8241               -0308,5139               -0049,0588               +0486,1496               +0960,4300
+1157,9825               +1703,0519               -0265,1301               -0039,8368               +0417,2250               +0942,8358
+1202,4260               +1730,7905               -0260,2340               -0018,8087               +0441,8491               +0925,7904
+1177,9412               +1736,2901               -0292,3733               +0002,4793               +0482,0376               +0924,9580
+1151,6186               +1735,4193               -0289,1729               -0060,8607               +0437,4872               +0906,2079
+1133,5435               +1655,8651               -0231,3182               -0040,7121               +0390,1728               +0933,0884
+1017,2099               +1529,4713               -0343,5394               -0058,0107               +0304,0085               +0842,7754
+1081,6165               +1524,4394               -0384,7513               -0017,2469               +0230,3815               +0779,8328
+1109,4185               +1597,8856               -0309,2227               +0090,1318               +0324,6965               +0783,2233
+1131,6761               +1635,2812               -0197,4239               +0246,5398               +0392,9860               +0886,4676
+1183,8286               +1606,7650               -0151,0354               +0242,4547               +0281,1322               +1019,4407
+1197,3199               +1606,0807               -0109,2115               +0301,6099               +0224,0797               +1125,4256
+1153,8560               +1659,8606               -0055,1294               +0336,0123               +0210,3720               +1009,8508
+1148,2085               +1692,4704               -0083,7814               +0359,1258               +0223,7287               +0853,3978
+1171,9914               +1674,3302               -0120,9581               +0438,6990               +0202,8781               +0749,1612
+1199,6091               +1704,7713               -0106,5406               +0533,6623               +0157,3037               +0730,0111
+1141,1279               +1700,5277               -0096,1051               +0523,9067               +0121,4400               +0657,8355
+1095,4941               +1661,5875               -0076,6808               +0510,9335               +0147,8403               +0483,7360
+1118,1275               +1638,5952               -0054,4205               +0526,6439               +0176,6705               +0394,1972
+1133,5214               +1667,1306               -0029,3795               +0592,7182               +0225,4869               +0333,1626
+1126,4603               +1713,2435               +0039,3397               +0581,9654               +0190,9237               +0344,0492
+1068,3268               +1706,9816               +0047,6690               +0547,1311               +0115,2728               +0408,5472
+1010,8246               +1714,2529               +0061,4270               +0524,6319               +0097,0000               +0388,3273
+0981,9693               +1703,3105               +0068,2530               +0464,3165               +0141,7062               +0398,0421
+0939,0473               +1742,9696               +0216,5874               +0442,2212               +0176,4697               +0390,3406
+0911,1989               +1767,8135               +0185,9659               +0439,9470               +0174,4604               +0481,0191
+0904,7995               +1691,7441               +0173,5548               +0468,6151               +0154,2311               +0546,4598
+0933,2561               +1727,4314               +0361,2583               +0419,0283               +0081,3680               +0606,7501
+0955,4373               +1749,7508               +0343,7509               +0451,2873               +0100,1305               +0670,2798
+0966,9721               +1755,9937               +0279,9041               +0431,8392               +0160,4441               +0568,9081
+0998,2596               +1752,5969               +0235,3485               +0378,1294               +0191,9559               +0613,5860
+0952,8620               +1798,8376               +0224,3345               +0288,7031               +0119,8920               +0613,3086
+0917,8076               +1771,1023               +0206,7352               +0322,2516               +0104,0149               +0539,2483
+0932,8492               +1793,1580               +0248,5685               +0393,6963               +0110,0237               +0518,0422
+0965,1755               +1786,4666               +0281,6003               +0337,8965               +0162,1966               +0482,6643
+0969,4062               +1767,6217               +0281,8725               +0315,8211               +0229,4164               +0514,6787
+0940,2664               +1760,0473               +0260,8371               +0353,6416               +0192,0859               +0676,4358
+0929,4615               +1764,8171               +0263,3768               +0286,0040               +0141,6137               +0758,2809
+0895,0516               +1797,4298               +0228,6013               +0292,6150               +0042,4205               +0808,1095
+0898,0531               +1773,8970               +0151,7925               +0235,8412               +0059,5695               +0701,8649
+0895,9432               +1829,7524               +0263,3131               +0232,2792               +0098,5955               +0587,1420
+0918,5607               +1824,0129               +0331,3120               +0346,7202               +0096,4879               +0601,6692
+0923,8402               +1835,3777               +0346,3527               +0338,6862               +0042,5941               +0651,8219
+0896,7331               +1774,0469               +0295,3403               +0291,6504               +0096,8444               +0493,7934
+0930,9246               +1711,4905               +0333,3415               +0245,5880               +0033,8613               +0334,0451
+1004,0014               +1673,2352               +0383,7752               +0246,5772               +0109,7446               +0227,5084
+1037,4308               +1684,7239               +0385,0836               +0238,4015               +0189,5193               +0206,8709
+1037,6873               +1672,2908               +0453,9695               +0192,6853               +0174,1289               +0157,0409
+1064,4487               +1644,1877               +0448,1505               +0202,9339               +0126,5475               +0272,9382
+1066,4942               +1595,4125               +0409,1908               +0290,6331               +0203,7040               +0346,6410
+1080,3411               +1614,3824               +0341,8248               +0350,6504               +0284,1180               +0403,3714
+1078,3568               +1637,4788               +0343,1215               +0352,3349               +0356,7720               +0532,3573
+1120,5846               +1635,1804               +0317,5558               +0348,9005               +0255,9272               +0685,9610
+1088,0346               +1606,3825               +0310,7482               +0404,6459               +0306,6171               +0835,9557
+1065,1062               +1572,9320               +0386,1715               +0393,5232               +0242,7047               +0804,5541
+1044,0684               +1638,8566               +0323,9741               +0411,9583               +0283,8230               +0796,1923
+1089,2148               +1680,2897               +0307,7214               +0363,0738               +0256,8916               +0782,7616
+1056,6166               +1574,4604               +0299,5671               +0325,7528               +0176,5435               +0787,2706
+1066,5425               +1567,8317               +0308,5610               +0380,8865               +0072,8890               +0783,1036
+0975,4906               +1555,8476               +0306,1730               +0417,6131               +0107,9375               +0732,9316
+0989,8284               +1559,9122               +0304,8902               +0442,1620               +0137,4972               +0716,0874
+0935,2187               +1514,6697               +0301,3566               +0424,7497               +0280,0804               +0714,1716
+0934,9483               +1506,8719               +0243,4614               +0361,1263               +0254,9518               +0718,9199
+0886,4909               +1501,0304               +0245,5087               +0282,9291               +0142,7172               +0817,6320
+0860,6141               +1447,7012               +0192,1602               +0295,1348               +0119,3826               +0932,0881
+0886,4804               +1451,3160               +0227,0027               +0229,5983               +0113,3027               +0938,1643
+0858,3064               +1469,9788               +0243,0183               +0263,9892               +0173,3771               +0941,3023
+0903,8851               +1468,2950               +0278,3239               +0207,8685               +0239,0078               +0908,9020
+0925,4394               +1457,8566               +0218,3936               +0262,5353               +0188,1159               +0973,6919
+0867,7407               +1408,0240               +0243,2442               +0248,1915               +0245,8187               +0922,4924
+0844,2498               +1404,2824               +0259,9026               +0201,4445               +0138,5987               +0792,6218
+0868,9402               +1452,8411               +0182,6064               +0212,9431               +0173,5052               +0532,7278
+0862,5418               +1403,3166               +0135,3609               +0254,5456               +0215,9090               +0443,1616
+0852,6067               +1383,9732               +0118,2254               +0200,2605               +0202,1309               +0350,4752
+0878,8110               +1331,9007               +0143,9882               +0185,2301               +0175,9268               +0261,4858
+0842,5039               +1297,7221               +0123,5433               +0247,4980               +0181,5950               +0294,6898
+0865,5634               +1301,3292               +0106,4992               +0287,4673               +0181,6122               +0301,6717
+0845,3799               +1334,0071               +0157,4198               +0364,4887               +0248,5222               +0367,7937
+0831,9798               +1401,8733               +0132,5317               +0305,9915               +0233,0529               +0424,7470
+0853,8911               +1408,2647               +0207,9361               +0320,1855               +0200,7082               +0614,7577
+0834,9714               +1412,8012               +0236,4838               +0307,6989               +0220,9535               +0663,2786
+0815,5608               +1432,5227               +0278,2660               +0363,9874               +0250,5893               +0650,7975
+0817,0147               +1489,1230               +0329,4711               +0354,7210               +0250,3621               +0604,3267
+0828,4692               +1555,9234               +0377,4811               +0443,8557               +0269,3449               +0632,5913
+0834,6234               +1504,7436               +0382,0307               +0465,9817               +0143,9905               +0582,3154
+0735,1867               +1514,3912               +0360,4155               +0469,4482               +0152,7734               +0599,8870
+0740,1469               +1488,2940               +0432,6658               +0449,4470               +0157,5558               +0546,4499
+0785,4145               +1455,5206               +0462,0658               +0447,7304               +0244,4812               +0518,2781
+0819,0947               +1480,9463               +0481,7629               +0480,8036               +0306,5864               +0570,3984
+0770,2548               +1510,8023               +0483,7326               +0448,9963               +0229,5812               +0619,3649
+0825,8442               +1508,4222               +0538,4194               +0514,4804               +0102,6157               +0711,9033
+0861,7799               +1499,6067               +0530,2731               +0505,4715               +0054,5648               +0751,2863
+0811,1964               +1497,4535               +0571,6725               +0589,2954               +0113,5517               +0600,8680
+0851,8456               +1458,8768               +0576,0962               +0549,5379               +0215,6716               +0588,0867
+0858,1658               +1513,4216               +0593,0118               +0516,8477               +0184,6318               +0668,6147
+0832,4547               +1490,0996               +0603,8941               +0491,4353               +0096,6498               +0791,6496
+0809,1820               +1533,6524               +0606,8920               +0515,3305               +0018,7301               +0769,4742
+0816,0540               +1536,6109               +0629,0645               +0523,4271               +0006,8518               +0668,0595
+0913,6717               +1534,0887               +0562,8742               +0537,6519               +0096,5943               +0533,6723
+0976,1342               +1567,3250               +0615,7756               +0411,0588               +0193,0256               +0409,7686
+1057,0477               +1580,8892               +0594,3020               +0449,3230               +0100,1645               +0277,8436
+1054,2483               +1641,9079               +0683,7932               +0414,2318               +0153,6324               +0149,0718
+1053,8934               +1642,0912               +0664,5669               +0412,0989               +0222,1680               +0116,0199
+1102,0497               +1601,7068               +0806,7384               +0448,3014               +0311,1118               +0090,1806
+1065,5817               +1661,2063               +0837,1375               +0454,6972               +0338,6372               +0188,7845
+1101,4183               +1692,2202               +0849,3537               +0425,9807               +0300,2746               +0389,7415
+1077,7546               +1674,1696               +0791,3729               +0516,6761               +0261,0350               +0608,2689
+1063,4428               +1687,5091               +0715,8831               +0530,3632               +0291,7960               +0675,0321
+1018,3794               +1719,5124               +0693,2629               +0533,9891               +0394,1339               +0708,2434
+1003,0323               +1742,1694               +0664,4448               +0468,3866               +0493,8173               +0796,2098
+1025,4613               +1762,2023               +0595,3068               +0504,1287               +0416,3493               +0865,9407
+0975,8007               +1682,9164               +0561,9216               +0468,9051               +0336,0725               +0806,3780
+0981,1075               +1656,9380               +0600,6026               +0378,7495               +0376,5201               +0887,8213
+1012,1644               +1657,5931               +0629,7914               +0365,7585               +0417,6213               +0813,1507
+0995,4400               +1656,5902               +0551,3224               +0464,3534               +0514,6770               +0773,0715
+0958,4292               +1611,5308               +0514,4601               +0415,0620               +0557,2818               +0792,4267
+0947,8264               +1652,4432               +0528,0249               +0373,5168               +0479,4897               +0872,8464
+0952,9861               +1669,2799               +0568,9677               +0363,6475               +0437,5899               +0956,9529
+0947,3397               +1626,5924               +0569,1640               +0469,9228               +0456,8274               +0899,7422
+0891,5103               +1627,7386               +0550,4641               +0403,5993               +0578,3942               +0925,6726
+0818,4252               +1655,2114               +0571,2882               +0445,3462               +0626,1200               +0979,7607
+0837,1528               +1614,6038               +0629,7221               +0393,4524               +0602,1790               +1096,2718
+0817,2541               +1611,1439               +0564,2423               +0405,4077               +0570,1400               +1048,0619
+0773,3171               +1569,9316               +0477,7349               +0414,8728               +0548,0716               +1000,0084
+0801,6353               +1570,6431               +0444,2982               +0480,7060               +0549,3124               +0882,2764
+0812,6462               +1516,4659               +0491,3717               +0449,4061               +0581,0862               +0766,1398
+0788,0035               +1477,3869               +0443,8633               +0389,0935               +0565,8667               +0668,0058
+0777,1570               +1449,2976               +4670,0955               +4536,0514               +0552,6626               +0594,0737
+0791,4354               +1485,7760               +0771,4925               +0846,0008               +0610,5881               +0530,0980
+0765,8857               +1481,7181               -1108,6174               -1180,6484               +0699,5672               +0465,1041
+0768,2981               +1465,8218               -1362,8132               -1335,9640               +0746,2413               +0450,4192
+0774,5234               +1493,0418               -1485,1121               -1523,1404               +0766,9645               +0601,4528
+0794,8433               +1469,3894               -1278,3013               -1395,0795               +0761,3752               +0702,6473
+0831,5436               +1432,6809               -0736,1869               -1073,6485               +0700,3921               +0840,2830
+0749,8742               +1453,2876               -0578,6276               -0919,4651               +0742,5248               +0802,7406
+0722,3620               +1448,8818               -0736,9430               -0892,9685               +0766,1188               +0788,4936
+0735,0723               +1481,9304               -0532,4521               -0675,7623               +0827,3278               +0872,1187
+0715,9342               +1426,1912               -0115,4794               -0452,9413               +0730,2303               +1028,8208
+0685,3599               +1403,1332               -0107,1720               -0341,8755               +0734,6126               +1098,2056
+0627,7367               +1390,1016               -0057,1405               -0258,2661               +0729,5824               +1053,8227
+0685,8790               +1439,4784               +0053,2406               -0169,1003               +0814,3983               +0963,7056
+0712,9466               +1484,1439               +0389,2175               +0094,7123               +0841,1275               +0815,1098
+0725,5474               +1482,9179               +0503,0523               +0371,0200               +0784,1840               +0798,5641
+0758,7425               +1496,3091               +0622,5352               +0578,0655               +0707,9623               +0928,4470
+0750,6491               +1532,4320               +0925,5571               +0843,4098               +0725,8734               +0961,3092
+0805,9221               +1522,9404               +1390,3986               +1231,7414               +0778,1651               +0974,4370
+0799,3311               +1523,9347               +1668,3763               +1506,5778               +0857,3395               +1011,6757
+0823,7323               +1538,5294               +0080,0785               +0029,4577               +0777,9282               +1119,6985
+0768,2545               +1505,5393               -0467,7744               -0590,6678               +0691,4201               +1167,2481
+0797,7050               +1474,8028               +1924,0399               +1835,0886               +0600,8545               +1212,3635
+0847,9674               +1516,0179               +3221,6495               +3235,0672               +0516,4617               +1175,8522
+0842,4784               +1544,2033               +4008,9237               +3970,7335               +0595,0973               +1006,3358
+0845,8306               +1538,0383               +4556,3264               +4575,7135               +0652,8025               +0889,6075
+0845,3475               +1524,4898               +5070,7894               +5212,7941               +0577,1221               +0790,2352
+0844,9075               +1507,3532               +5538,7490               +5842,1070               +0547,5672               +0661,4397
+0848,8636               +1495,7447               +6185,8094               +6315,9386               +0548,9701               +0528,3370
+0894,2226               +1523,8441               +6781,0223               +6905,4412               +0718,3086               +0406,1971
+0909,9528               +1576,8638               +7255,2651               +7593,6185               +0743,7927               +0420,7087
+0889,8274               +1585,0452               +7782,4391               +8071,1585               +0732,4988               +0538,4687
+0880,8616               +1591,7198               +8416,8649               +8529,0137               +0632,4857               +0703,2042
+0872,6079               +1583,9633               +8994,3308               +9139,0871               +0570,5560               +0763,8788
+0872,9017               +1526,7508               +9464,5649               +9702,7612               +0601,1832               +0831,4430
+0869,3683               +1524,1233               +9896,9439               +10142,0883              +0678,6417               +0903,5126
+0881,6272               +1572,3523               +10361,9509              +10372,1337              +0686,6780               +1053,2622
+0839,4481               +1518,9924               +10878,8605              +10579,1593              +0661,5271               +1180,1260
+0863,8969               +1511,2263               +11317,3977              +11027,7488              +0624,2676               +1227,1631
+0903,6510               +1534,1937               +11629,2763              +11414,0276              +0621,3073               +1235,1293
+0935,7608               +1515,4343               +11941,6415              +11640,5370              +0673,5290               +1275,8822
+0937,2268               +1493,8706               +12148,7996              +11822,7339              +0705,3653               +1236,7507
+1010,9959               +1455,2885               +12207,4989              +12078,5782              +0623,7304               +1208,0943
+1033,9598               +1417,3059               +12305,9596              +12201,1795              +0628,6708               +1236,7960
+1019,5417               +1394,9730               +12439,3603              +12278,0828              +0648,5980               +1187,7161
+1027,7536               +1403,2121               +12584,5608              +12457,0228              +0813,4069               +1212,8489
+1028,0607               +1422,6160               +12676,6095              +12554,4821              +0841,2478               +1328,4153
+1077,6190               +1484,0490               +12583,1281              +12517,0779              +0770,5935               +1479,9136
+1113,8383               +1449,3451               +12665,7299              +12428,0239              +0735,9248               +1545,0175
+1099,6884               +1421,3273               +12766,7028              +12533,8170              +0735,4301               +1488,2220
+1051,7878               +1460,6161               +12818,9759              +12713,4889              +0721,7005               +1427,5328
+1092,0367               +1459,5938               +12962,3660              +12860,9946              +0763,9094               +1313,5188
+1113,6433               +1481,7841               +12941,6302              +12842,1980              +0706,2721               +1192,6284
+1087,3535               +1522,0535               +12740,9847              +12749,4552              +0589,4998               +1065,2958
+1104,0336               +1597,3299               +12565,6731              +12575,7855              +0643,7319               +0980,6338
+1147,1978               +1597,0216               +12322,4840              +12507,2164              +0713,9609               +0774,8581
+1177,4113               +1595,5396               +12064,5341              +12507,2802              +0750,6508               +0635,5011
+1185,1015               +1601,2089               +11876,8958              +12333,5407              +0780,9036               +0698,4044
+1224,0766               +1581,2015               +11594,8333              +12116,3843              +0715,5183               +0789,6557
+1194,4761               +1616,8152               +11200,8460              +11751,4629              +0683,1880               +0888,3131
+1191,0123               +1596,4198               +10734,3460              +11351,1282              +0721,9715               +0861,8606
+1170,7431               +1629,7586               +10419,6709              +10885,9028              +0794,6670               +0985,6408
+1159,0177               +1688,7723               +9994,9325               +10441,4190              +0826,6696               +1196,3386
+1133,1620               +1689,2508               +9526,0811               +9885,1639               +0753,7673               +1230,4021
+1143,5608               +1638,9385               +9099,0038               +9306,1137               +0714,0357               +1400,4886
+1109,6341               +1636,6837               +8555,3808               +8844,9364               +0761,4175               +1371,0341
+1142,8050               +1648,2603               +8005,5814               +8245,0760               +0793,9699               +1329,2702
+1153,2660               +1653,6403               +7441,5070               +7642,6556               +0840,6110               +1379,3315
+1114,3749               +1658,9282               +6821,5925               +7046,2511               +0783,8724               +1379,8892
+1098,8033               +1652,8839               +6254,9142               +6466,0016               +0763,7518               +1303,6866
+1085,8625               +1689,8591               +5645,0282               +5821,8286               +0657,9288               +1268,8034
+1132,5628               +1709,5286               +5046,3050               +5139,7320               +0757,4822               +1204,8430
+1146,6976               +1757,8885               +4493,4646               +4527,6359               +0870,5868               +1211,1502
+1110,0537               +1738,8875               +3857,7907               +3914,3073               +0790,4593               +1335,5893
+1149,4535               +1753,5993               +3242,7597               +3291,7486               +0722,9430               +1372,2283
+1113,2459               +1800,2804               +2563,0331               +2707,1214               +0623,1766               +1431,2589
+1136,4421               +1785,1258               +2003,1591               +2195,0997               +0624,1788               +1318,9297
+1184,6696               +1816,7456               +1455,0924               +1605,6355               +0701,2684               +1240,0678
+1178,3336               +1821,9697               +0858,3506               +1102,1654               +0676,2482               +1154,1752
+1158,9307               +1783,6329               +0249,1670               +0490,1776               +0583,7318               +1061,1320
+1144,6914               +1721,8421               -0316,9577               -0059,2515               +0553,8122               +0932,5401
+1121,6346               +1712,5942               -0898,2573               -0593,4327               +0601,2735               +0788,3234
+1115,7987               +1691,4513               -1558,2785               -1080,1869               +0653,1071               +0628,1425
+1141,9378               +1685,4605               -2134,8366               -1694,5328               +0693,6679               +0535,8446
+1133,1217               +1738,0630               -2604,5598               -2231,9557               +0646,9255               +0540,7152
+1152,1547               +1688,8065               -3166,6465               -2773,5968               +0600,8445               +0673,9869
+1161,9571               +1637,6635               -3680,3543               -3362,8239               +0573,5346               +0734,8448
+1215,4620               +1639,9077               -4094,8973               -3884,3890               +0563,4542               +0756,0317
+1236,0668               +1671,4811               -4529,0014               -4361,2819               +0604,7316               +0875,4387
+1249,0777               +1637,8126               -4968,8423               -4895,6188               +0639,1699               +0962,1853
+1273,3937               +1672,1284               -5342,9786               -5250,6624               +0587,2784               +1120,8783
+1254,8435               +1642,2976               -5863,0351               -5816,3630               +0501,1987               +1160,6576
+1231,4523               +1594,7486               -6418,9183               -6258,7420               +0504,7418               +1176,4422
+1260,5448               +1600,5464               -7021,0946               -6844,4351               +0585,2811               +1167,6179
+1232,1780               +1594,5443               -7537,2823               -7276,8906               +0645,0785               +1161,1047
+1206,3964               +1560,7699               -8071,1540               -7847,9288               +0572,8660               +1175,9197
+1172,0674               +1513,0518               -8518,2061               -8290,0341               +0549,3393               +1057,7370
+1195,1725               +1453,8884               -9020,6348               -8749,5413               +0571,8245               +0939,0667
+1201,0606               +1486,0207               -9392,0919               -9127,5315               +0694,5441               +0861,4337
+1160,2342               +1484,9380               -9718,7083               -9519,6929               +0693,7797               +0918,8289
+1155,5703               +1440,7284               -10024,2660              -9986,3774               +0593,3151               +1041,7345
+1083,0198               +1401,9779               -10351,2569              -10340,6475              +0530,3253               +0984,0273
+1047,4791               +1383,1354               -10687,1217              -10568,0811              +0504,8880               +0945,8485
+1017,0920               +1408,2152               -10981,2058              -10870,5203              +0579,5485               +0970,2042
+1066,1300               +1464,8965               -11221,8567              -11099,2590              +0671,1344               +1051,9210
+1072,8855               +1543,7818               -11453,2437              -11349,8105              +0691,0637               +0974,4540
+1099,8062               +1522,7944               -11580,5054              -11456,8928              +0645,6251               +0933,3317
+1081,6799               +1562,1613               -11612,8912              -11526,3907              +0565,3848               +0790,5990
+1107,9030               +1590,2127               -11677,9087              -11640,5846              +0585,5212               +0620,2191
+1159,5259               +1641,9389               -11696,4759              -11721,3572              +0653,0521               +0488,9946
+1165,6344               +1632,4852               -11767,9251              -11657,6643              +0681,2024               +0428,5441
+1174,3109               +1645,1620               -11815,1637              -11679,8910              +0693,9488               +0458,3742
+1214,1712               +1619,5808               -11819,3227              -11632,4966              +0707,8846               +0566,4672
+1300,7088               +1571,7290               -11915,9556              -11701,2029              +0752,5777               +0546,1519
+1282,7385               +1618,1305               -11924,6200              -11674,8409              +0883,9009               +0655,4902
+1290,9268               +1676,0998               -11926,9345              -11679,4827              +0861,4433               +0845,5135
+1297,4597               +1660,2254               -11794,8992              -11535,6723              +0802,5629               +0872,5175
+1282,8294               +1609,2346               -11664,0613              -11422,9030              +0798,4191               +1041,3156
+1221,6917               +1578,5786               -11548,3580              -11325,4574              +0744,0146               +1087,1325
+1228,3691               +1519,9885               -11409,5092              -11151,9816              +0796,6712               +1065,2733
+1249,8333               +1526,0702               -11236,1582              -10952,8154              +0803,9722               +1034,1266
+1194,8171               +1561,9856               -10954,9428              -10791,4020              +0801,9429               +0952,4043
+1149,6198               +1516,0906               -10701,7787              -10579,4327              +0753,7720               +1014,2404
+1115,7374               +1459,4122               -10442,1847              -10364,8523              +0762,5049               +0931,7819
+1127,3408               +1498,6969               -10168,7906              -10080,8013              +0849,8976               +0813,8206
+1085,4085               +1530,4981               -9867,2862               -9809,3868               +0896,3675               +0896,6402
+1066,0456               +1524,0748               -9630,7581               -9587,4315               +0869,6910               +0987,5679
+1059,2002               +1509,6614               -9390,8087               -9274,0453               +0832,2555               +0980,2887
+1039,9398               +1488,7048               -9114,1995               -8938,8794               +0765,3873               +0969,8173
+1033,0399               +1494,5607               -8754,4599               -8593,1111               +0729,8559               +0863,4186
+1069,5823               +1538,1346               -8504,1882               -8164,8647               +0802,6889               +0937,3059
+1088,3890               +1563,2941               -8213,9873               -7833,5853               +0862,9490               +0996,5576
+1109,9941               +1551,1150               -7830,5578               -7333,4300               +0828,7328               +1021,9449
+1102,8128               +1522,1844               -7508,5313               -6941,2732               +0773,6769               +1047,9699
+1113,1900               +1557,6878               -7134,9789               -6448,6887               +0786,0400               +0875,3951
+1012,3255               +1488,8942               -6845,4015               -6144,9601               +0759,5226               +0626,2066
+1032,1794               +1517,4897               -6493,0478               -5760,3673               +0842,5186               +0524,3871
+1103,1977               +1573,4523               -6038,9673               -5379,7744               +0816,2336               +0580,6656
+1111,1891               +1623,3024               -5721,5478               -4976,2755               +0863,2337               +0608,3212
+1152,2339               +1670,5714               -5355,9049               -4568,9444               +0800,1042               +0483,9243
+1198,4477               +1694,2501               -4996,2110               -4288,7473               +0929,6360               +0538,2025
+1216,0907               +1704,2743               -4790,8093               -4115,9838               +1075,7928               +0677,4104
+1199,7736               +1719,9470               -4507,0305               -4069,2785               +1034,9340               +0752,5113
+1196,6003               +1705,4734               -4351,7546               -3972,2833               +0993,4605               +0922,4073
+1172,5236               +1715,9491               -4258,0343               -3949,2266               +0929,8014               +0969,7002
+1188,2308               +1696,8854               -3867,7143               -3955,8365               +0865,8443               +0936,9529
+1206,6311               +1762,5910               -3935,2537               -3932,6143               +0908,9702               +1027,7422
+1159,0905               +1768,4311               -4079,6709               -4016,8542               +0930,6114               +1001,6513
+1147,0607               +1798,9201               -4064,3445               -3992,3977               +0926,6392               +1053,3302
+1154,6735               +1719,6296               -3883,6619               -4017,8476               +0864,5196               +1133,7704
+1153,8854               +1798,5110               -3932,9450               -4117,6911               +0868,1737               +1099,5233
+1255,2000               +1791,1890               -3997,4094               -4264,8645               +0927,0378               +1083,0249
+1208,4494               +1822,3023               -4078,1972               -4382,4635               +0869,6384               +1129,7918
+1201,8000               +1703,4326               -4145,6726               -4425,3457               +0831,0489               +1129,0130
+1181,6606               +1659,2788               -4133,4891               -4553,9218               +0785,2977               +1177,9299
+1242,2837               +1643,1203               -4096,4308               -4550,2405               +0832,0850               +1213,8677
+1273,6238               +1602,3450               -4152,3620               -4610,4585               +0921,7435               +1103,6865
+1338,3657               +1632,7828               -4189,4811               -4636,8737               +0927,1587               +1197,2238
+1393,9688               +1593,3877               -4153,4845               -4599,1401               +0927,1158               +1238,7155
+1354,3533               +1495,8342               -4140,5598               -4646,9614               +0834,3989               +1287,9553
+1342,9502               +1467,2819               -4175,8128               -4651,0181               +0800,6906               +1184,8189
+1308,8658               +1479,2307               -4231,7293               -4637,4470               +0795,2196               +1010,4505
+1371,6126               +1504,8458               -4219,8365               -4563,7138               +0822,0745               +0857,3219
+1368,7439               +1520,8005               -4271,0279               -4597,8767               +0743,0062               +0769,7997
+1318,3814               +1556,3341               -4306,6797               -4653,7182               +0712,2423               +0666,9894
+1342,2928               +1512,9556               -4299,5429               -4645,6569               +0680,9845               +0515,8376
+1307,1593               +1535,0308               -4358,3106               -4631,7532               +0704,9752               +0448,3487
+1327,2627               +1513,2621               -4333,8522               -4629,7406               +0769,5399               +0604,5033
+1271,3018               +1491,5122               -4285,8536               -4733,0962               +0801,5665               +0670,6070
+1236,4918               +1510,1705               -4313,4687               -4689,6235               +0755,3575               +0899,6571
+1238,6333               +1499,0271               -4408,4879               -4670,8149               +0740,9966               +1023,3116
+1182,9627               +1463,4728               -4425,0543               -4622,3101               +0756,1750               +1034,0393
+1175,2299               +1431,8878               -4371,5422               -4660,7116               +0851,9093               +0988,9288
+1201,4921               +1427,1706               -4371,3625               -4556,2481               +0885,0521               +1045,2524
+1154,7825               +1397,0051               -4320,5669               -4545,4086               +0809,7454               +1111,1274
+1132,8128               +1397,0401               -4227,2549               -4390,0627               +0737,7131               +1143,1323
+1076,5655               +1409,8222               -4122,1727               -4388,5336               +0735,1395               +1125,1229
+1088,6555               +1415,7803               -4085,4078               -4321,1155               +0758,8506               +1073,2464
+1106,8141               +1435,7844               -4031,3370               -4250,6215               +0812,5775               +1088,7360
+1057,9637               +1396,5842               -3882,4077               -4207,2841               +0839,8012               +1097,8219
+1007,7372               +1368,9375               -3707,7520               -4153,8174               +0778,7395               +1087,5993
+0975,8950               +1384,1840               -3550,5129               -4090,2154               +0792,8045               +1080,1872
+0936,8966               +1345,0882               -3408,7078               -3905,7828               +0736,9023               +1072,6735
+0940,3699               +1379,1582               -3242,7789               -3709,6834               +0837,3158               +1138,7460
+0908,4246               +1397,6268               -3069,2511               -3541,6829               +0807,7871               +1199,4729
+0898,9560               +1431,7225               -2983,5608               -3407,8162               +0789,0103               +1221,6995
+0851,4660               +1454,5020               -2762,0581               -3283,9246               +0711,5411               +1296,5696
+0840,4487               +1482,7070               -2550,6181               -3163,8585               +0703,8416               +1135,2357
+0860,8679               +1485,6352               -2420,8226               -2984,0639               +0808,3993               +1074,0399
+0879,3364               +1484,2380               -2317,4603               -2763,8406               +0793,3419               +0861,8739
+0838,5021               +1488,5483               -2163,8972               -2517,8225               +0731,0066               +0794,2928
+0863,2184               +1453,2234               -2034,5020               -2242,2116               +0704,2452               +0721,1566
+0832,2091               +1467,8491               -1868,0865               -1999,9035               +0701,0122               +0558,5674
+0851,9366               +1488,0221               -1702,7769               -1826,0229               +0781,4262               +0444,6110
+0823,4654               +1469,3551               -1551,7398               -1703,3383               +0883,3329               +0447,9877
+0833,3713               +1472,2568               -1370,1801               -1543,4062               +0848,1268               +0529,9128
+0848,3356               +1469,1137               -1263,5044               -1393,8779               +0848,2688               +0734,6913
+0885,3896               +1522,2602               -0976,1123               -1204,2445               +0856,0829               +0754,8412
+0890,4478               +1506,2441               -0805,5278               -1052,3152               +0930,5027               +0754,6477
+0909,4622               +1563,5028               -0605,2140               -0943,8499               +0977,9250               +0851,2795
+0925,6346               +1591,2128               -0373,9046               -0729,2332               +0953,1893               +0955,1618
+0934,8631               +1572,3104               -0121,1486               -0594,9245               +0934,8340               +1073,1746
+0912,6868               +1487,5820               +0094,9871               -0560,2068               +0917,3061               +1139,4369
+0942,5607               +1479,6636               +0147,4775               -0501,3105               +0952,1175               +1007,6977
+1022,7644               +1490,4856               +0282,8008               -0444,8503               +1018,6974               +0975,2562
+1071,3416               +1557,4564               +0399,3854               -0375,4670               +0969,2700               +0915,8282
+1037,4228               +1576,0789               +0410,1262               -0291,3999               +0911,3803               +0948,8235
+1070,4875               +1511,2520               +0481,7500               -0139,5553               +0787,1742               +0950,7477
+1091,7244               +1490,6554               +0509,4228               -0055,3710               +0763,0885               +0871,5479
+1102,7105               +1514,2643               +0580,0533               +0031,3536               +0755,6393               +0956,3553
+1005,6641               +1563,2655               +0636,2396               +0017,3616               +0841,0718               +1029,7445
+1015,9552               +1489,5040               +0670,4559               +0048,9006               +0802,9262               +1112,8305
+1000,9866               +1456,1672               +0665,3189               +0085,3393               +0781,8603               +1173,3256
+1012,9258               +1448,9275               +0663,6308               +0052,7833               +0844,0975               +1206,5519
+1039,4436               +1440,8936               +0689,6866               +0119,8229               +0839,9124               +1060,2218
+1046,1724               +1463,4802               +0647,6240               +0104,5899               +0881,2958               +1016,1504
+1085,0918               +1476,1607               +0642,6654               +0098,2065               +0765,1110               +0917,6826
+1098,5674               +1487,2037               +0662,1747               +0189,4857               +0712,5550               +0906,0461
+1057,6659               +1491,5278               +0686,8758               +0209,6205               +0746,2904               +0774,3350
+1049,3355               +1518,8559               +0577,3755               +0278,5130               +0817,8857               +0606,6636
+1097,3770               +1504,7443               +0609,0191               +0206,6358               +0893,2773               +0581,8901
+1106,8466               +1546,7490               +0641,4123               +0225,6015               +0877,2994               +0618,3744
+1106,6914               +1575,4655               +0676,3840               +0229,3081               +0789,5280               +0630,2129
+1027,2378               +1610,1828               +0762,1632               +0261,9357               +0819,9972               +0723,1405
+1033,8780               +1577,6371               +0741,0898               +0308,7862               +0839,8391               +0837,1849
+1048,8244               +1519,3008               +0779,6943               +0342,1061               +0960,8902               +0907,0372
+1083,5844               +1529,0824               +0791,9199               +0320,1075               +0983,7032               +1014,2297
+1094,8732               +1531,7916               +0840,3905               +0347,9704               +0958,1613               +1076,6048
+1074,8609               +1484,9331               +0878,3996               +0305,8881               +0877,9039               +1223,6774
+1037,9353               +1435,9312               +0979,5318               +0286,9497               +0861,4565               +1314,7110
+1078,1353               +1490,4998               +0957,1453               +0243,1824               +0911,0012               +1201,8671
+1123,8028               +1509,6596               +1048,3933               +0308,5920               +0907,0234               +1238,8120
+1063,4121               +1550,5130               +1084,4066               +0331,5421               +0804,9221               +1307,9879
+1062,6287               +1487,9566               +1160,0824               +0351,7074               +0777,0379               +1323,3676
+1069,0882               +1432,5081               +1184,0821               +0525,7881               +0737,1250               +1250,6159
+1072,7805               +1397,4883               +1219,8436               +0669,0910               +0821,9868               +1226,5153
+1054,7032               +1428,7038               +1220,3472               +0721,1669               +0916,7851               +1226,6347
+1017,8589               +1441,8522               +1311,3059               +0706,5282               +0882,8284               +1299,5714
+0988,6763               +1452,8726               +1339,2473               +0746,5154               +0817,6771               +1316,2722
+0973,0543               +1446,4868               +1455,8021               +0802,6835               +0857,6401               +1361,1545
+0965,0134               +1438,3842               +1452,1783               +0821,6999               +0885,5466               +1253,6082
+0998,3325               +1405,1388               +1423,1088               +0829,6072               +0920,8202               +1223,8326
+1018,3994               +1375,6863               +1427,7180               +0828,5320               +0904,2423               +1108,5857
+1020,5166               +1402,3896               +1462,5904               +0915,8023               +0915,2020               +1145,6062
+0983,0927               +1441,2295               +1507,3616               +0955,2413               +0900,0766               +1086,2107
+0988,3420               +1428,0666               +1548,6883               +1015,7541               +0935,6674               +0877,0455
+1053,4181               +1398,6449               +1495,6878               +1043,7535               +0999,5869               +0727,3531
+1028,5098               +1335,4450               +1545,4449               +1046,9229               +1079,5285               +0636,8458
+0986,7116               +1358,8807               +1473,7475               +1023,9118               +1009,8485               +0618,3031
+1017,0023               +1372,5267               +1520,4429               +0989,1735               +1018,3328               +0694,1789
+1022,6103               +1347,4799               +1541,9782               +0980,0995               +1055,0910               +0733,6326
+0966,7023               +1328,6800               +1556,5312               +1051,4475               +1107,2350               +0861,1855
+0931,1551               +1367,0992               +1631,0328               +1063,8579               +1114,0271               +0982,9234
+0932,6885               +1324,9222               +1601,0151               +1011,1704               +1031,3998               +1082,7737
+0923,6785               +1276,6902               +1628,3251               +0948,5069               +0983,9634               +1141,5891
+0913,4213               +1245,7235               +1678,5617               +1007,4167               +0995,2914               +1256,1967
+0923,0697               +1250,2842               +1666,4816               +1016,6042               +0991,6508               +1072,6382
+0957,4539               +1261,0610               +1574,6306               +1051,9691               +1084,3104               +1063,1088
+0928,1190               +1250,7222               +1536,3691               +1014,2593               +1073,0650               +1186,3864
+0952,3190               +1218,7353               +1617,3678               +0957,7995               +1054,7939               +1252,5340
+0885,0163               +1237,8521               +1607,0636               +0968,1811               +1097,6415               +1155,5606
+0887,8187               +1233,8284               +1570,8893               +1022,4319               +1208,7522               +1003,4625
+0956,5362               +1207,1805               +1566,8727               +0974,0801               +1278,4796               +0989,3722
+0932,1962               +1170,5780               +1584,0875               +1014,8033               +1257,9724               +1064,0901
+0942,0938               +1177,2697               +1605,6188               +1075,2773               +1172,1016               +1166,3383
+0953,2621               +1119,5312               +1612,2146               +1113,1834               +1119,8676               +1168,2569
+0952,5540               +1138,3059               +1606,9568               +1194,4292               +1132,5097               +1104,3457
+0953,8882               +1149,9167               +1666,3675               +1339,5137               +1154,2714               +0981,1540
+0945,4001               +1193,2674               +1660,0373               +1348,5339               +1089,2963               +0948,7261
+0955,3125               +1198,5721               +1708,5118               +1380,7293               +1023,9791               +0954,9366
+0931,7615               +1198,5775               +1751,7310               +1435,3925               +0929,9224               +0958,7110
+0907,5283               +1154,9359               +1866,3818               +1424,8244               +0879,3590               +0794,8690
+0904,6472               +1196,7613               +1848,4853               +1445,9005               +1003,8434               +0656,9899
+0885,4597               +1214,3451               +1858,9870               +1480,3703               +1073,6789               +0506,1729
+0863,6366               +1188,1014               +1795,5067               +1568,2418               +1023,0707               +0483,9756
+0839,2671               +1229,8158               +1826,7058               +1609,8853               +0946,7994               +0392,9221
+0857,1217               +1229,0352               +1868,6978               +1651,7456               +0937,1020               +0372,8937
+0910,1715               +1282,9685               +1873,8109               +1753,3745               +1035,7540               +0450,0256
+0892,1546               +1307,4576               +1996,7953               +1810,3140               +1127,4045               +0536,6629
+0971,6487               +1339,4568               +2051,6030               +1784,8011               +1153,4385               +0606,6617
+0938,2220               +1350,8210               +1997,4834               +1785,8129               +1156,5773               +0746,3503
+0959,3708               +1343,4918               +2046,0270               +1847,7143               +1137,0595               +0864,0693
+0972,0478               +1401,7267               +2062,1309               +1853,2472               +1103,9869               +0841,6420
+1037,3243               +1471,1961               +2076,5457               +1915,8272               +1168,1769               +0863,9431
+1075,9811               +1482,4067               +2106,2142               +1923,5329               +1130,9014               +0831,7551
+1037,2148               +1458,2629               +2160,6075               +1938,0473               +1117,3985               +0846,1708
+1057,5795               +1436,1002               +2225,0421               +1903,7201               +1116,4798               +0914,0969
+1039,2762               +1430,4285               +2267,5878               +1892,1660               +1163,9321               +0844,2216
+1053,4865               +1516,3367               +2256,6260               +1901,6560               +1301,0106               +0791,5962
+1065,0002               +1533,3478               +2247,6278               +2010,7702               +1359,1975               +0806,2456
+1019,1098               +1561,3285               +2222,6264               +2079,7929               +1237,8744               +0825,4152
+1025,0711               +1544,2095               +2322,8709               +2073,9736               +1202,1357               +0903,0163
+1035,4480               +1519,4236               +2366,0355               +2073,9986               +1203,4297               +0942,5945
+1008,0336               +1470,4852               +2320,6898               +2187,7466               +1267,7294               +0909,6885
+1010,4147               +1488,7482               +2314,6274               +2269,6683               +1344,7285               +0901,2150
+1038,5831               +1516,7762               +2301,2826               +2240,3150               +1284,5734               +0871,9337
+1024,5875               +1453,1966               +2281,2079               +2185,4080               +1186,3133               +0834,2794
+1032,0852               +1467,8744               +2351,5322               +2196,1528               +1151,9367               +0791,7235
+1052,9017               +1515,1978               +2360,3157               +2112,5091               +1115,9635               +0576,2339
+1086,5802               +1552,0558               +2325,1434               +2194,3802               +1161,7176               +0325,1025
+1013,7045               +1527,6601               +2301,5578               +2234,8555               +1123,8575               +0286,2623
+1005,1295               +1501,8759               +2342,6850               +2192,8382               +0963,2673               +0263,4972
+0990,9544               +1507,9000               +2337,5787               +2243,7962               +0889,4189               +0216,3567
+1018,6161               +1510,1379               +2410,4387               +2258,7084               +0924,6182               +0209,3193
+1019,8995               +1395,2938               +2396,6934               +2275,3452               +0976,9432               +0200,1732
+0977,0333               +1384,1565               +2465,3669               +2213,9486               +0968,9495               +0406,8910
+0949,1627               +1404,1050               +2509,1333               +2112,1384               +0941,3016               +0540,3071
+0917,6781               +1403,9531               +2558,2665               +2017,7449               +0841,1157               +0725,3349
+0930,5413               +1399,7481               +2542,3467               +1925,2603               +0815,7711               +0802,5824
+0964,9772               +1403,3609               +2595,0167               +1931,9997               +0805,8784               +0765,9933
+0999,9507               +1395,1628               +2635,2031               +1782,4961               +0850,4776               +0809,3016
+1025,9573               +1416,7771               +2614,0921               +1778,0552               +0766,2079               +0917,7272
+0996,9492               +1388,4418               +2553,7125               +1749,6638               +0760,5812               +0934,7208
+0983,4616               +1331,2021               +2590,0725               +1648,9935               +0697,0641               +0912,7494
+1015,4027               +1277,0508               +2588,3915               +1575,4215               +0694,0738               +0737,9270
+1030,1490               +1315,4350               +2571,2991               +1602,0979               +0742,5358               +0789,7593
+0981,2947               +1239,0905               +2573,2773               +1621,7258               +0816,7746               +0818,9762
+0964,8509               +1177,5890               +2532,8401               +1593,1606               +0702,3622               +0902,3700
+0919,1209               +1154,9049               +2513,2916               +1559,9927               +0671,1016               +0917,0258
+0923,7566               +1141,6816               +2519,7870               +1648,1872               +0676,3373               +0923,5593
+0907,3674               +1141,9076               +2528,0649               +1734,3602               +0731,5916               +0912,0476
+0967,7467               +1121,7239               +2619,2403               +1684,6160               +0666,1067               +1058,2815
+0953,4452               +1104,2688               +2612,0102               +1676,1668               +0590,2906               +1100,9157
+1023,8266               +1048,0979               +2594,0353               +1655,0245               +0543,5653               +1186,6068
+1011,7736               +1056,5594               +2696,7056               +1696,2647               +0521,8150               +1097,6213
+1017,4534               +1072,9206               +2669,2251               +1757,6521               +0509,2238               +0962,6013
+1034,1047               +1089,4482               +2616,7936               +1699,9432               +0523,1914               +0884,2328
+1040,8157               +1047,8826               +2651,3866               +1666,7254               +0444,2343               +0757,2165
+0960,5140               +1058,5997               +2643,9000               +1668,2104               +0316,1413               +0644,0872
+0979,6796               +1047,4100               +2663,6299               +1720,5543               +0349,0998               +0525,7723
+1027,8833               +1047,5744               +2649,0670               +1773,3485               +0467,0276               +0455,7355
+1010,3625               +1096,8112               +2646,2239               +1752,7748               +0570,6562               +0431,4973
+0979,1226               +1127,1915               +2544,0796               +1810,5162               +0625,5628               +0625,5132
+1013,9232               +1167,7481               +2527,8377               +1807,4534               +0529,1478               +0755,1417
+1004,2193               +1168,9168               +2581,1420               +1830,3441               +0585,6112               +0832,4905
+1015,0477               +1189,2083               +2580,7742               +1799,6801               +0616,7669               +0770,0289
+0993,1720               +1202,6971               +2562,9778               +1778,4386               +0718,7514               +0836,8501
+1010,8521               +1230,7948               +2537,5363               +1795,0029               +0750,7226               +0997,4341
+1027,1402               +1193,4142               +2477,2811               +1733,5357               +0739,4321               +1226,5251
+1026,3103               +1157,0593               +2460,2182               +1666,5670               +0761,5750               +1284,6523
+0971,6116               +1197,7150               +2396,4749               +1639,1679               +0722,0343               +1202,7033
+0999,5294               +1191,8763               +2367,5008               +1681,3170               +0828,0179               +1134,7600
+0951,0849               +1153,4775               +2318,1626               +1682,3478               +0980,7953               +1106,6988
+0939,4957               +1145,5529               +2244,6287               +1647,6333               +0904,7222               +1128,5080
+0887,4078               +1201,4228               +2233,6033               +1580,7667               +0870,2922               +1148,9438
+0860,6818               +1181,7019               +2175,8553               +1526,3943               +0831,2255               +1088,3572
+0919,2766               +1235,2522               +2148,1081               +1615,4509               +0927,8439               +1099,5279
+0871,1052               +1218,6368               +2139,3027               +1499,9969               +0977,4797               +1190,4550
+0875,4139               +1221,6546               +2058,3679               +1458,6068               +0965,0599               +1212,5446
+0892,6540               +1181,5782               +2042,1670               +1356,1708               +0902,5002               +1267,3552
+0826,7731               +1136,4173               +2028,9922               +1368,5207               +0816,0495               +1290,1596
+0793,7609               +1105,7836               +2030,9674               +1401,8506               +0712,0907               +1180,0099
+0852,2536               +1126,9794               +1920,9323               +1398,1062               +0754,3570               +1020,5679
+0848,6216               +1153,7269               +1882,0909               +1355,2911               +0782,5723               +0928,6914
+0768,6532               +1150,1678               +1782,7067               +1357,1827               +0732,8788               +0805,9197
+0765,4870               +1151,4708               +1784,0216               +1421,6648               +0737,5899               +0670,0412
+0744,1065               +1144,2543               +1785,5346               +1432,0142               +0719,3760               +0549,6112
+0766,1196               +1109,2764               +1718,9172               +1422,8001               +0792,9895               +0523,0694
+0726,7727               +1151,8402               +1677,9188               +1401,7098               +0850,9447               +0575,8397
+0722,6577               +1140,8834               +1616,4100               +1328,0989               +0733,7553               +0680,7548
+0707,9400               +1124,5269               +1665,3665               +1305,2271               +0675,5257               +0809,7226
+0764,2518               +1148,5667               +1619,9588               +1287,0605               +0716,8803               +0844,5676
+0739,5848               +1132,1938               +1570,8760               +1281,3201               +0791,6997               +0785,4942
+0752,7479               +1136,7944               +1530,8179               +1266,4191               +0926,5853               +0858,6372
+0765,1355               +1157,3770               +1489,3731               +1155,4357               +0896,5951               +1026,0677
+0773,5151               +1160,8949               +1474,5153               +1059,6027               +0937,5640               +1104,7238
+0742,7608               +1120,1590               +1429,2537               +1029,4596               +0909,7821               +1042,1864
+0766,6278               +1145,6655               +1414,1231               +1040,6439               +0960,0747               +0931,9759
+0848,9574               +1116,0174               +1348,1904               +1109,4607               +1058,1135               +0914,2895
+0844,1582               +1132,2567               +1307,4877               +1074,0557               +1064,4419               +0839,6419
+0831,9408               +1114,5336               +1294,3850               +0948,7788               +0970,6265               +0764,6901
+0856,7129               +1093,8876               +1269,8714               +0925,8006               +0921,9744               +0791,9316
+0892,2891               +1041,6959               +1265,5440               +0894,2185               +1009,7983               +0764,7298
+0929,5571               +1060,7621               +1260,5438               +0897,6630               +1097,6395               +0738,4323
+0889,0811               +1143,9462               +1195,4950               +0897,0534               +1134,9514               +0773,8147
+0906,9698               +1118,4559               +1183,6037               +0935,8569               +1088,0201               +0850,2720
+0918,8689               +1113,1473               +1166,5977               +0977,5309               +1042,1893               +0957,8416
+0880,3234               +1131,6407               +1113,8767               +1006,2338               +0978,7115               +0902,2140
+0852,2054               +1126,9107               +1062,5155               +1015,1133               +0982,0977               +0744,2416
+0893,6094               +1185,2983               +1087,5799               +1037,5091               +1040,7866               +0684,7339
+0950,3705               +1148,4112               +1045,2357               +1041,6147               +0968,9089               +0582,8752
+0911,4344               +1114,4020               +1023,3259               +1018,3145               +0933,6321               +0493,6765
+0876,3786               +1107,1736               +1007,1706               +1051,4247               +0967,0968               +0326,4948
+0882,0135               +1126,7155               +1055,9802               +0980,1718               +1063,7087               +0137,3701
+0943,6923               +1093,0314               +1048,0339               +0948,5410               +1154,3955               +0066,5837
+0926,4345               +1088,1679               +0980,3403               +0983,0953               +1167,2766               +0146,5048
+0915,0772               +1049,7955               +1060,2153               +0984,0883               +1142,7749               +0246,2628
+0872,3639               +0998,3364               +1052,3039               +0963,8986               +1115,0864               +0412,1058
+0827,0717               +1023,1018               +0981,7356               +1015,9808               +1154,5711               +0334,3829
+0861,8918               +1027,9484               +0996,3477               +0961,9701               +1211,8763               +0359,1322
+0849,1166               +1051,3294               +0983,5332               +0794,2970               +1268,7160               +0433,9924
+0647,4421               +0982,8576               +0933,1052               +0600,8145               +1185,4454               +0539,6334
+0625,8094               +0934,4265               +0869,6728               +0503,8713               +1082,0956               +0562,5924
+0690,4815               +0932,2928               +0853,9882               +0529,5957               +1020,3495               +0570,1104
+0742,3048               +1001,1436               +0872,6197               +0527,0557               +1131,4473               +0630,6226
+0798,8093               +1057,7412               +0894,9279               +0447,1205               +1251,6547               +0714,8776
+0819,7993               +1110,2613               +0858,8756               +0442,8608               +1235,9658               +0676,3315
+0776,8059               +1141,0165               +0741,8891               +0422,2127               +1173,2957               +0754,7357
+0749,3651               +1147,2613               +0704,5346               +0419,7946               +1201,7544               +0815,4018
+0743,9855               +1178,6677               +0649,2667               +0380,4529               +1247,8623               +0853,4760
+0719,9903               +1228,3687               +0652,4764               +0372,2904               +1259,9938               +0916,4561
+0681,1934               +1195,0620               +0550,3363               +0407,4989               +1153,2398               +1004,0098
+0640,4751               +1163,0232               +0629,8443               +0362,9903               +1094,5501               +1052,6533
+0656,7849               +1144,8176               +0666,7404               +0327,3331               +1042,7831               +1162,3765
+0697,8061               +1121,5556               +0640,4205               +0201,9023               +1032,8359               +1059,2041
+0745,0299               +1087,8540               +0592,8432               +0168,2576               +1133,5877               +0981,5276
+0755,6131               +1071,8433               +0483,0549               +0195,0317               +1090,5908               +0898,9276
+0798,4076               +1072,9803               +0488,5265               +0145,1897               +0945,0393               +0745,6330
+0762,5116               +1078,2536               +0482,2554               +0078,2890               +0872,3790               +0683,1928
+0753,2043               +1110,1378               +0462,5019               +0038,7878               +0846,8060               +0481,6124
+0727,4763               +1144,3472               +0427,4584               +0029,6155               +0925,5702               +0395,5579
+0744,7400               +1180,0350               +0407,3851               -0036,6792               +0989,4291               +0395,6127
+0720,5112               +1211,7913               +0286,4332               -0066,8157               +0936,7271               +0400,0924
+0735,4690               +1235,1161               +0195,0494               -0116,6410               +0959,4749               +0507,6087
+0706,9295               +1189,3937               +0110,9498               -0121,8180               +0884,4023               +0563,6021
+0744,9517               +1212,1075               +0049,9413               -0119,2359               +0893,4348               +0508,9845
+0715,0105               +1238,8700               +0069,6017               -0109,6053               +0957,8075               +0516,0622
+0723,4354               +1232,3249               -0043,1580               -0156,6565               +0890,4957               +0654,1553
+0710,2032               +1171,1037               +0019,0416               -0168,3152               +0880,8943               +0850,2256
+0744,4983               +1169,7514               +0047,2466               -0152,7190               +0875,7072               +0849,0759
+0752,3912               +1120,8601               +0025,7818               -0163,9331               +0814,0092               +0753,0250
+0734,5829               +1104,6326               +0011,3349               -0196,1814               +0915,8729               +0775,6311
+0771,7490               +1102,4498               -0040,5359               -0305,0408               +0912,5917               +0810,4676
+0794,1934               +1015,1171               -0079,7001               -0272,3154               +0873,8377               +0786,8489
+0789,3282               +1023,6883               -0070,3967               -0184,2750               +0868,1961               +0760,7336
+0820,7699               +1047,2942               -0079,4084               -0103,4199               +0895,7532               +0823,9594
+0841,8100               +1076,8038               -0073,0127               -0162,7928               +0979,9121               +0707,2025
+0828,7279               +1107,7402               -0180,1941               -0189,2163               +0934,6722               +0845,0023
+0835,4594               +1130,3581               -0228,8327               -0198,5882               +0930,6240               +0924,9629
+0836,2062               +1133,9083               -0243,8594               -0220,6546               +0890,8025               +1027,5282
+0803,8859               +1127,4981               -0307,8609               -0213,3835               +0854,0745               +1051,7469
+0793,0506               +1160,6866               -0298,9457               -0217,5452               +0970,8273               +1001,9643
+0783,1764               +1161,8989               -0317,2526               -0129,3455               +1002,2300               +1035,0592
+0820,3100               +1165,2186               -0409,2942               -0119,8742               +0967,9651               +0927,2505
+0814,6068               +1139,1812               -0343,0023               -0200,4616               +0917,0007               +0928,7891
+0818,2343               +1167,7593               -0367,9950               -0220,9472               +0880,3945               +0798,4630
+0804,2806               +1159,4273               -0362,5364               -0160,7190               +0845,7761               +0630,1638
+0821,9123               +1159,2095               -0363,4458               -0224,5180               +0964,5411               +0461,3637
+0796,7182               +1178,8114               -0329,8367               -0210,2591               +0980,0675               +0405,7951
+0766,9383               +1147,7839               -0406,3879               -0170,5168               +0942,3294               +0457,3528
+0776,1359               +1107,1954               -0407,3801               -0140,5674               +0850,6443               +0583,4555
+0842,4778               +1119,2727               -0397,5589               -0091,3746               +0929,7136               +0525,2261
+0810,2284               +1120,5715               -0391,2189               -0089,0205               +0955,8843               +0571,7198
+0830,7600               +1090,1283               -0426,9838               -0088,6476               +0968,1631               +0731,2529
+0851,2289               +1058,0839               -0530,6486               -0190,0638               +0914,4630               +0827,7483
+0806,7459               +1042,7853               -0520,3157               -0188,8519               +0878,0634               +0884,2028
+0770,9583               +1034,8350               -0622,8416               -0232,3675               +0859,3125               +0894,7281
+0770,1774               +1062,3752               -0675,3789               -0249,0948               +0934,2952               +0911,3830
+0839,3229               +1021,2234               -0640,4380               -0225,7528               +0951,0416               +0959,6024
+0738,0755               +1029,6905               -0770,0957               -0194,3290               +0967,6782               +0869,2603
+0683,7620               +1057,1725               -0779,1774               -0248,6696               +0894,7976               +0870,8669
+0678,7245               +1064,2604               -0850,2923               -0306,6169               +0864,5803               +0798,8666
+0713,4810               +1008,1128               -0808,0595               -0299,9190               +0841,7607               +0731,4700
+0707,7651               +1046,8026               -0758,8888               -0362,6829               +0891,0455               +0754,5702
+0697,2563               +1039,5627               -0762,5374               -0384,5988               +0867,1321               +0806,7863
+0696,2571               +1050,3025               -0785,4445               -0468,8274               +0906,3039               +0842,8652
+0686,1357               +1089,8184               -0828,0184               -0520,8685               +0939,3758               +0798,1488
+0665,1278               +1102,6619               -0857,5381               -0533,5871               +0947,5851               +0766,2214
+0678,2078               +1105,8961               -0902,5754               -0471,3034               +1029,8307               +0711,5599
+0698,4334               +1156,8745               -0966,9485               -0472,0825               +1005,8645               +0695,4462
+0706,4363               +1086,7946               -1013,9382               -0484,0069               +0986,1489               +0676,7168
+0627,5295               +1014,2127               -0915,5919               -0493,5607               +0896,5984               +0644,8470
+0666,0565               +0988,1535               -1004,1287               -0485,6598               +0792,7307               +0418,7653
+0664,7298               +0973,6224               -0996,0901               -0471,0274               +0820,7039               +0303,0656
+0624,7704               +1002,3226               -0990,4316               -0547,0280               +0890,9447               +0303,9873
+0596,8111               +1003,9515               -0941,3011               -0555,1160               +0799,3115               +0182,9273
+0624,9868               +0939,7255               -0973,2240               -0530,8752               +0803,6535               +0158,3652
+0610,0190               +0945,3782               -0996,0071               -0597,0406               +0862,7828               +0106,2949
+0616,9573               +0949,0285               -0896,7292               -0569,3737               +0942,1413               +0024,2296
+0567,9811               +0957,5592               -0889,7228               -0578,7071               +1021,3282               +0096,7725
+0540,6933               +0962,6210               -0831,7173               -0605,2006               +1018,3528               +0331,9212
+0520,7099               +0918,5705               -0748,0468               -0667,5381               +1035,1912               +0505,8461
+0486,0291               +0943,2428               -0771,5175               -0707,5163               +1028,5725               +0566,0699
+0470,3002               +0909,3470               -0766,9899               -0756,1812               +1097,2561               +0572,6948
+0482,2212               +0957,4308               -0659,7677               -0752,1986               +1225,3328               +0554,7958
+0552,2516               +0962,6646               -0641,9263               -0633,1193               +1245,9989               +0611,4744
+0553,5786               +0977,8163               -0630,4055               -0726,0972               +1174,9945               +0641,5257
+0486,6303               +0952,6654               -0510,7158               -0710,2052               +1182,1468               +0648,7191
+0486,9434               +0967,1349               -0469,3425               -0725,2307               +1201,1799               +0539,3517
+0533,1528               +0948,2272               -0436,7660               -0668,6294               +1252,7533               +0486,3714
+0480,9582               +0966,7828               -0383,6180               -0709,5104               +1301,8323               +0542,2376
+0463,2922               +0981,8876               -0459,1878               -0750,5346               +1253,4708               +0684,5316
+0491,4916               +0947,1038               -0468,8660               -0759,9247               +1248,9430               +0718,3332
+0467,8505               +0943,5980               -0429,4823               -0737,4021               +1247,3247               +0644,4563
+0472,9933               +0921,5641               -0415,2446               -0777,3722               +1278,4695               +0536,5492
+0449,5790               +0953,9192               -0509,3398               -0780,0403               +1276,6650               +0640,4433
+0454,6417               +0899,6783               -0544,4811               -0794,7957               +1257,5208               +0708,5655
+0448,3847               +0869,8069               -0561,0442               -0795,5352               +1135,1354               +0739,8624
+0413,6611               +0806,5901               -0511,7568               -0846,0421               +1078,1226               +0619,0215
+0449,8906               +0833,4727               -0522,1181               -0826,2882               +1133,1231               +0487,4655
+0500,6970               +0841,6023               -0553,0776               -0873,9076               +1024,2435               +0497,2727
+0517,7702               +0858,2786               -0630,4116               -0973,1752               +0967,6043               +0326,8905
+0460,4482               +0855,8333               -0641,3159               -1042,9840               +0898,7748               +0194,5246
+0489,8428               +0858,7551               -0659,3021               -1083,1254               +0879,4002               +0227,7505
+0483,2457               +0838,0252               -0676,0099               -1048,2769               +0937,0538               +0197,9278
+0549,3760               +0895,7562               -0706,4448               -1044,7632               +1035,7513               +0167,7285
+0547,0841               +0890,8365               -0738,9506               -1111,3145               +0962,7343               +0390,0079
+0517,0335               +0854,0772               -0746,6971               -1149,2344               +0898,9863               +0556,6210
+0522,3039               +0803,3302               -0772,5256               -1195,2516               +0977,4111               +0670,6392
+0511,1864               +0771,2663               -0833,7973               -1144,9581               +0977,6349               +0654,5177
+0491,3467               +0824,7101               -0823,2103               -1145,0351               +0968,3381               +0681,1961
+0522,8824               +0834,5551               -0897,0012               -1112,0883               +0965,8430               +0752,6928
+0526,7500               +0848,2769               -0945,4175               -1063,5426               +0881,9768               +0795,3888
+0490,1347               +0816,9971               -0984,6995               -1018,1890               +0829,5360               +0865,3197
+0503,2850               +0777,5484               -0944,4784               -1063,6479               +0777,2935               +0862,6834
+0596,3385               +0728,8281               -1001,6784               -0978,1016               +0843,1653               +0724,0806
+0591,0748               +0763,3401               -1021,9758               -0890,2855               +0875,8857               +0656,4205
+0595,9058               +0774,9797               -1038,6162               -0845,0238               +0833,3540               +0666,7917
+0578,2638               +0773,3145               -1034,2436               -0870,8862               +0762,0823               +0710,1902
+0603,5648               +0816,0273               -1015,6344               -0820,2972               +0700,2859               +0627,3720
+0599,6529               +0754,6258               -0996,0274               -0833,9916               +0690,0750               +0513,6467
+0611,4998               +0761,8087               -0999,3615               -0731,1882               +0778,4837               +0555,1884
+0698,2532               +0767,4945               -0974,7183               -0714,1958               +0668,4266               +0653,7298
+0728,1674               +0758,9315               -0906,6245               -0677,0014               +0636,0611               +0737,4003
+0753,8251               +0744,6024               -0958,9558               -0684,5397               +0547,1884               +0732,7998
+0763,7543               +0733,1454               -0997,0605               -0681,2634               +0520,7487               +0574,0977
+0780,3828               +0688,3859               -1012,1646               -0718,6718               +0536,3261               +0476,1498
+0810,8695               +0739,9496               -0984,0379               -0754,4959               +0503,2408               +0418,5136
+0763,1650               +0741,7416               -0947,4885               -0680,1058               +0463,5375               +0232,4124
+0732,6357               +0720,2305               -0955,9069               -0680,6794               +0456,6135               +0167,7281
+0730,7282               +0704,2015               -0956,1646               -0713,3417               +0497,1258               +0094,1226
+0747,9448               +0710,4551               -0859,8608               -0641,7573               +0536,3793               +0092,2356
+0765,3371               +0765,6245               -0857,2032               -0616,8442               +0639,1728               +0158,3877
+0755,1306               +0827,3752               -0826,9660               -0660,2732               +0637,6695               +0293,0421
+0695,6751               +0776,9069               -0815,3957               -0646,3071               +0644,0901               +0394,0654
+0625,3745               +0795,5595               -0717,9553               -0684,6259               +0661,1293               +0412,9195
+0716,7856               +0822,3581               -0673,1812               -0648,7748               +0650,4687               +0425,1715
+0762,2146               +0867,1635               -0683,8731               -0583,9188               +0723,3270               +0546,7649
+0843,2805               +0812,1135               -0649,5579               -0559,8970               +0690,8201               +0625,4567
+0886,9445               +0837,5882               -0582,2501               -0575,6066               +0631,1360               +0634,6398
+0850,9820               +0811,4682               -0546,7107               -0571,0737               +0592,8366               +0716,4490
+0799,3340               +0847,7248               -0589,7100               -0545,0771               +0681,9663               +0699,8225
+0830,6403               +0804,9107               -0562,3500               -0572,3596               +0754,5871               +0619,0477
+0742,5785               +0760,6811               -0548,7285               -0557,8439               +0694,5768               +0573,9025
+0686,7708               +0756,5616               -0502,3837               -0536,3876               +0647,8983               +0596,3552
+0679,5282               +0796,9987               -0522,9575               -0515,2406               +0591,3396               +0664,4713
+0705,0577               +0801,4994               -0499,0467               -0484,3618               +0591,5755               +0619,0584
+0661,5172               +0762,4207               -0480,6479               -0509,8878               +0686,7563               +0606,3840
+0661,1086               +0736,5892               -0487,1902               -0542,9412               +0725,2708               +0660,8358
+0656,2805               +0733,7717               -0529,1588               -0582,6604               +0633,9213               +0805,1881
+0671,2530               +0719,8361               -0482,6704               -0618,4847               +0649,2968               +0878,1495
+0664,5039               +0711,9678               -0551,2623               -0582,1000               +0621,8528               +0759,5781
+0667,7836               +0679,0549               -0449,8115               -0568,7136               +0658,8647               +0590,3844
+0500,8387               +0703,4278               -0483,0313               -0481,8605               +0655,8627               +0471,1458
+0513,2682               +0722,3718               -0516,5722               -0341,2165               +0596,1208               +0386,4747
+0568,4001               +0722,5344               -0512,6549               -0329,7040               +0639,4035               +0367,1345
+0628,0637               +0666,9807               -0540,8527               -0399,9448               +0623,3781               +0294,1205
+0670,8776               +0675,6334               -0517,5469               -0389,1825               +0702,5797               +0005,0037
+0711,2187               +0666,7060               -0556,3574               -0407,3903               +0812,3711               -0027,7890
+0696,0759               +0679,4773               -0553,9229               -0412,7951               +0803,3002               +0099,1844
+0678,2581               +0640,6663               -0539,4886               -0364,2173               +0799,1791               +0245,4636
+0643,7827               +0571,2218               -0490,1684               -0324,4364               +0863,0573               +0378,7164
+0641,4834               +0535,1439               -0463,3658               -0301,5558               +0864,6774               +0349,2808
+0595,8244               +0522,9630               -0439,3328               -0277,2498               +0923,5160               +0499,7847
+0594,0644               +0527,3663               -0415,6450               -0290,7586               +0972,0250               +0620,5900
+0630,4319               +0464,0526               -0434,9416               -0361,6900               +0907,9417               +0770,0791
+0603,0506               +0425,3782               -0363,7044               -0340,5760               +0893,2511               +0938,9386
+0563,7841               +0435,2640               -0351,6794               -0375,6669               +0961,5161               +0846,0825
+0596,8062               +0498,1101               -0359,2963               -0392,2638               +1003,2529               +0839,7961
+0659,4483               +0528,8092               -0417,3213               -0423,2867               +1031,9652               +0814,8186
+0569,1902               +0545,4784               -0476,7233               -0373,3119               +0958,5585               +0762,0464
+0527,8929               +0600,0641               -0454,4621               -0404,7307               +0890,6284               +0739,8561
+0382,2774               +0591,4714               -0447,1456               -0397,2447               +0851,9076               +0741,3394
+0368,1139               +0589,0355               -0466,3913               -0386,6114               +0827,0859               +0739,3610
+0466,9425               +0576,3989               -0462,6701               -0438,8888               +0845,2147               +0779,3938
+0497,8613               +0561,2099               -0487,0293               -0388,2065               +0767,4728               +0827,3721
+0498,0441               +0524,7507               -0471,8969               -0325,8998               +0718,6984               +0753,7150
+0554,7617               +0525,4864               -0435,3932               -0369,1033               +0612,4816               +0728,3949
+0543,6875               +0571,7776               -0427,6283               -0370,5779               +0611,0692               +0705,1026
+0511,8788               +0598,9538               -0349,8140               -0406,0828               +0695,4518               +0611,9317
+0516,8222               +0601,9792               -0366,4650               -0366,4460               +0634,1109               +0470,8678
+0504,9365               +0527,9301               -0385,8977               -0339,4286               +0519,5734               +0359,8068
+0474,8610               +0480,1957               -0388,9083               -0381,7593               +0543,8990               +0315,7325
+0496,8488               +0464,6007               -0444,0254               -0405,7219               +0639,3255               +0157,1129
+0527,3792               +0474,0167               -0476,8623               -0365,8625               +0716,0238               +0060,5817
+0538,5269               +0538,2757               -0498,0050               -0442,7688               +0746,5727               +0015,2798
+0535,6336               +0516,4442               -0410,1923               -0363,1492               +0659,6260               +0070,1432
+0581,1024               +0542,6958               -0451,6317               -0326,4415               +0652,9104               +0098,0175
+0603,0944               +0524,9360               -0457,3687               -0299,5153               +0675,7911               +0164,5508
+0572,3526               +0580,5105               -0375,3908               -0330,4038               +0727,3061               +0174,1496
+0539,5798               +0567,3352               -0300,2868               -0397,3975               +0754,6783               +0288,3526
+0367,2675               +0558,4866               -0191,5424               -0377,4838               +0703,1069               +0432,3569
+0256,7302               +0554,0348               -0206,1743               -0375,8009               +0657,9377               +0602,2029
+0386,0561               +0557,9900               -0203,7196               -0304,5277               +0638,1126               +0683,9669
+0411,5514               +0606,6240               -0212,4096               -0359,5756               +0606,6358               +0638,5260
+0432,3299               +0600,7869               -0224,2048               -0367,7751               +0641,8267               +0523,9264
+0432,6329               +0558,5568               -0279,5960               -0354,9993               +0600,4683               +0509,9411
+0396,7101               +0547,2459               -0294,6074               -0270,3749               +0538,3380               +0568,5937
+0357,3280               +0559,9039               -0253,9552               -0330,9173               +0505,3202               +0546,2743
+0385,0207               +0515,5233               -0189,3231               -0313,9718               +0619,8322               +0498,8001
+0402,6264               +0495,2928               -0172,3544               -0352,7651               +0734,5334               +0514,9446
+0350,4331               +0506,7474               -0162,7555               -0278,1531               +0733,3750               +0632,0522
+0369,3524               +0466,5579               -0137,1379               -0205,3535               +0675,1381               +0641,2259
+0340,2328               +0479,1712               -0109,3111               -0173,0691               +0597,1524               +0659,8852
+0356,2110               +0500,6407               -0110,5418               -0214,7478               +0523,8304               +0578,1290
+0320,6489               +0475,6351               -0110,0265               -0144,3983               +0568,3680               +0509,0028
+0334,7377               +0459,7654               -0023,1671               -0098,7383               +0585,3161               +0426,8972
+0342,4039               +0434,9455               +0004,9781               -0099,8485               +0485,1119               +0311,2658
+0311,1478               +0412,9079               +0030,1677               -0103,3062               +0471,2575               +0277,3204
+0263,8211               +0423,4346               +0091,5751               -0107,8060               +0406,6208               +0225,6831
+0293,3556               +0409,5601               +0094,0193               -0102,5515               +0493,2120               +0088,0486
+0318,9690               +0422,4790               +0089,6384               -0125,7527               +0583,7651               -0018,2288
+0386,5945               +0424,1691               +0120,3240               -0108,5512               +0508,7712               -0064,0755
+0309,7878               +0385,2915               +0235,5928               -0104,7412               +0478,7252               +0010,9664
+0309,2725               +0346,4114               +0274,3349               -0083,8336               +0437,1185               -0045,0060
+0336,3424               +0377,9168               +0327,5653               -0080,2657               +0530,4236               +0006,1611
+0370,0579               +0436,0320               +0297,5891               -0044,5258               +0609,5796               +0105,4669
+0383,6677               +0475,5629               +0285,3578               -0073,6313               +0556,6457               +0234,8102
+0415,9602               +0483,6726               +0315,6128               -0025,4041               +0518,5770               +0364,2382
+0375,0379               +0493,9987               +0352,7532               +0004,4438               +0483,9527               +0564,3696
+0376,3039               +0469,9730               +0324,4416               -0011,1313               +0518,7422               +0605,7590
+0400,8530               +0519,7666               +0235,8209               -0051,6627               +0574,7505               +0504,3581
+0456,5702               +0505,7444               +0237,6010               +0002,1102               +0564,7636               +0496,6895
+0472,6165               +0477,5267               +0206,3649               -0048,3565               +0485,3578               +0496,9011
+0471,4208               +0496,5567               +0245,1344               -0037,9080               +0442,7690               +0558,1181
+0480,1706               +0460,3268               +0286,8496               -0017,0087               +0497,5921               +0460,4409
+0538,1551               +0469,6930               +0208,3138               +0027,8135               +0641,5147               +0322,5965
+0563,7662               +0479,3517               +0200,1229               +0106,1596               +0716,6607               +0372,3061
+0541,7523               +0465,1214               +0293,6627               +0144,0883               +0631,1367               +0492,0121
+0528,7777               +0509,3637               +0348,7552               +0103,6656               +0671,7597               +0556,4222
+0527,5909               +0474,1016               +0272,9681               +0152,4593               +0724,8750               +0587,0862
+0511,9328               +0466,7020               +0234,4770               +0132,4830               +0709,4043               +0560,7257
+0516,5999               +0536,2792               +0221,3188               +0198,7182               +0809,9084               +0507,6484
+0529,9983               +0565,8381               +0202,2050               +0161,3948               +0784,4882               +0547,1918
+0469,0482               +0544,7613               +0155,6466               +0108,1206               +0718,3576               +0436,2563
+0443,0423               +0505,5120               +0140,1849               +0058,1736               +0718,5852               +0419,3373
+0433,1424               +0479,7997               +0187,1656               +0023,9874               +0765,9255               +0227,4616
+0489,6087               +0471,5822               +0141,6832               +0047,5373               +0942,0053               +0027,7140
+0518,1088               +0440,5349               +0164,3455               -0004,5518               +0983,2509               -0092,8433
+0521,3892               +0442,1464               +0140,7345               -0019,6860               +0850,4874               -0121,5001
+0523,2972               +0486,5244               +0205,7463               +0037,0005               +0815,6341               -0087,2676
+0504,6342               +0525,3454               +0153,1038               +0069,7652               +0819,3256               -0202,5784
+0480,4157               +0496,3116               +0099,4501               +0131,3519               +0909,7983               -0183,5355
+0444,9884               +0551,7309               +0103,4058               +0104,3012               +0944,3930               +0017,6630
+0432,0365               +0525,2155               +0152,9873               +0075,8165               +0905,3569               +0163,4486
+0457,7462               +0490,1417               +0157,9534               +0042,5813               +0947,3384               +0251,2506
+0433,2653               +0530,9507               +0145,2585               +0120,2580               +0925,7935               +0333,8872
+0442,5385               +0569,4936               +0161,1075               +0146,9367               +0970,8089               +0368,2918
+0432,6074               +0611,2249               +0073,8296               +0181,0359               +1006,9810               +0402,2600
+0460,3335               +0642,4994               +0160,9914               +0163,5072               +0988,7495               +0495,1368
+0397,0567               +0640,4072               +0121,0051               +0143,5420               +0953,3078               +0495,8751
+0402,2641               +0620,4390               +0147,2903               +0127,6475               +0972,5557               +0532,7023
+0375,5931               +0629,4059               +0140,4183               +0215,3671               +1051,9198               +0479,0444
+0420,5063               +0644,1042               +0174,7255               +0231,0279               +1094,7358               +0453,2844
+0407,3012               +0657,0026               +0248,9042               +0168,4213               +1095,5204               +0524,8204
+0345,9391               +0642,0167               +0208,3918               +0099,9799               +0982,6753               +0649,8477
+0369,9266               +0652,8521               +0222,5664               +0113,2155               +0881,0814               +0741,6703
+0257,4607               +0478,4271               +0140,3715               -0007,8289               +0867,2898               +0532,9386
+0248,5038               +0452,6379               +0151,8103               -0013,8704               +0860,2099               +0487,4746
+0314,6610               +0556,3497               +0119,9089               +0107,3212               +0869,5760               +0643,8507
+0328,4272               +0632,5798               +0151,1873               +0081,6555               +0888,1204               +0691,5758
+0302,1218               +0600,6493               +0168,5443               +0150,9226               +0802,4974               +0681,7606
+0240,4460               +0614,1220               +0197,2754               +0149,0526               +0799,8924               +0605,3364
+0232,5742               +0657,6866               +0143,9648               +0097,3200               +0899,6659               +0425,4757
+0295,7350               +0666,4619               +0178,2405               +0129,9948               +0917,2516               +0252,0710
+0284,9704               +0628,7715               +0210,5864               +0186,8995               +0847,0457               +0136,9355
+0253,3884               +0564,7861               +0141,5203               +0151,1977               +0743,2896               +0048,9850
+0269,4072               +0602,6122               +0172,3005               +0157,3084               +0696,5026               -0051,9189
+0268,3453               +0562,1606               +0239,0006               +0178,4566               +0748,9023               -0083,6614
+0259,4772               +0596,1388               +0295,7100               +0225,3894               +0791,0462               +0059,9875
+0275,8045               +0609,0327               +0361,3116               +0239,7847               +0776,8586               +0204,2581
+0282,8768               +0562,1687               +0483,4585               +0298,6299               +0729,1606               +0243,5553
+0302,9520               +0468,8729               +0471,7155               +0370,4140               +0697,5814               +0339,2220
+0263,5597               +0445,7941               +0495,4564               +0324,8751               +0722,5710               +0356,5995
+0262,8462               +0418,9584               +0629,0966               +0332,4263               +0785,2852               +0407,2122
+0281,8681               +0419,3786               +0627,4396               +0337,6060               +0760,9086               +0436,2191
+0332,4870               +0396,7929               +0662,4218               +0286,4324               +0764,6873               +0488,5240
+0323,6280               +0333,6112               +0680,3563               +0240,9371               +0685,4730               +0501,9502
+0330,7970               +0364,4278               +0639,9470               +0185,6950               +0645,2590               +0460,6562
+0363,6052               +0419,3443               +0657,8715               +0125,2370               +0684,8489               +0413,5199
+0411,0330               +0457,9266               +0622,1284               +0009,8251               +0790,2079               +0387,3928
+0382,1830               +0422,9218               +0686,5709               +0023,6909               +0775,7288               +0457,3034
+0432,5734               +0455,8480               +0623,4987               +0027,0810               +0735,7459               +0519,6828
+0391,7631               +0444,1235               +0663,4168               +0099,2953               +0702,2463               +0515,1759
+0404,7771               +0443,5448               +0582,0327               +0094,8395               +0754,3545               +0462,3939
+0352,0750               +0488,2215               +0589,7658               +0147,4506               +0750,3094               +0505,8525
+0390,9731               +0490,7040               +0552,6491               +0147,8308               +0679,0566               +0598,5885
+0337,9409               +0507,0390               +0541,1651               +0200,9037               +0672,9553               +0634,7105
+0372,5642               +0502,1466               +0615,1713               +0224,8576               +0598,3510               +0631,4797
+0360,4486               +0423,1682               +0567,4188               +0261,4769               +0633,5593               +0440,8156
+0455,6514               +0399,9716               +0571,1097               +0264,7274               +0762,7613               +0278,7934
+0473,9748               +0402,8537               +0582,0462               +0252,4099               +0772,1974               +0158,7996
+0461,0988               +0393,1169               -4347,3032               -4579,9976               +12723,1225              +12372,9174
+0437,6034               +0396,7772               -0499,0998               -0758,4118               +5000,9267               +4688,5811
+0444,5112               +0373,3772               -1427,8431               -1621,5246               -0258,3919               -0702,3199
+0428,1050               +0348,5204               -1817,8340               -2103,5151               -1544,8447               -2069,6875
+0420,2825               +0426,8862               -1739,2231               -2117,3711               -1423,6505               -1898,8641
+0381,3245               +0381,7121               -1161,7269               -1443,3928               -1048,9676               -1304,0596
+0439,9297               +0335,5100               -1117,8298               -1333,7207               -1112,1814               -1223,9632
+0434,7794               +0291,9650               -0973,7103               -1295,8888               -1077,7413               -1125,5173
+0404,8667               +0302,2411               -0664,7161               -0940,6574               -0843,4488               -0933,5410
+0384,6194               +0336,1410               -0479,4195               -0721,1628               -0356,4411               -0461,6722
+0419,4528               +0331,6443               -0638,8236               -0853,0002               -0395,7136               -0485,8843
+0401,5677               +0282,6017               -0462,6127               -0735,4118               -0432,4633               -0385,9323
+0354,0330               +0285,2043               -0216,7571               -0598,7730               -0357,9517               -0326,3132
+0302,9748               +0319,7553               -0078,5867               -0337,1510               +0028,1572               -0073,2283
+0308,0994               +0309,9358               -0042,5568               -0218,1011               +0200,8503               -0045,3980
+0297,6691               +0303,6139               +0333,6762               +0156,6052               +0443,4368               +0226,1726
+0261,1112               +0310,8685               +0634,8082               +0426,8862               +0743,7645               +0472,5527
+0228,3742               +0337,2273               +0915,2047               +0807,5039               +1104,2081               +0922,6038
+0236,8072               +0376,2617               +1051,2127               +0903,6388               +1395,5345               +0979,0065
+0272,8180               +0410,8297               +1394,9607               +1270,8315               -3354,6646               -2855,0993
+0256,2078               +0431,5268               +1763,4057               +1794,1993               -1606,4378               -2112,0777
+0219,2108               +0416,5697               -2080,4164               -2277,2613               +1271,8404               +1002,5919
+0212,2818               +0373,1142               +0390,2782               +0514,8513               +2696,8667               +2557,9804
+0240,8366               +0338,9564               +2454,1546               +2601,9540               +3282,0518               +3203,5512
+0255,9519               +0346,2792               +3576,1041               +3683,9365               +3875,2699               +3695,7411
+0268,2258               +0305,3251               +4198,0078               +4315,0605               +4357,8434               +4173,9227
+0268,4858               +0292,9425               +4636,2911               +4782,7459               +4711,9800               +4485,6677
+0234,3618               +0260,4561               +5168,9590               +5354,1161               +5094,6702               +4713,3341
+0206,4412               +0217,5729               +5796,6319               +6006,3784               +5465,8669               +4949,5992
+0215,6061               +0165,5785               +6288,9312               +6705,3747               +5948,3261               +5263,1979
+0203,8261               +0170,4561               +6812,6495               +7262,9829               +6545,5595               +5638,6482
+0153,9852               +0203,0410               +7385,8495               +7798,2994               +6925,8644               +6012,9884
+0195,2820               +0163,3641               +7863,4477               +8368,1465               +7239,9275               +6405,8572
+0224,6783               +0183,1207               +8380,0618               +8932,0589               +7610,6596               +6782,5580
+0206,7408               +0197,0847               +8887,4749               +9291,7124               +7935,5955               +7129,1168
+0241,7918               +0236,4587               +9381,9961               +9694,1847               +8311,9942               +7446,3836
+0257,7329               +0250,1188               +9802,8454               +10114,9256              +8748,5166               +7891,6326
+0264,3825               +0265,9875               +10138,6594              +10501,8970              +9055,1890               +8319,2051
+0297,9480               +0214,4574               +10589,1904              +10953,4522              +9338,0681               +8659,1641
+0318,5115               +0240,9238               +10921,2837              +11315,0084              +9547,0101               +8746,2006
+0335,1342               +0327,2667               +11211,0290              +11657,7031              +9854,4423               +8878,3491
+0352,2654               +0297,0308               +11453,0444              +11881,9048              +10081,2611              +9119,6157
+0318,8411               +0318,9866               +11658,2338              +12104,2152              +10139,8060              +9281,5078
+0268,4696               +0298,9200               +11840,1312              +12293,4536              +10159,9095              +9457,7278
+0253,4811               +0259,0001               +11876,7719              +12440,1741              +10228,6629              +9574,2292
+0263,3776               +0253,3566               +12015,9065              +12585,8902              +10319,6434              +9639,7173
+0249,3183               +0280,9001               +12199,1310              +12682,7880              +10362,5586              +9764,5401
+0248,7804               +0226,9614               +12377,5470              +12749,5747              +10302,1434              +9872,1925
+0220,7780               +0238,8069               +12453,1042              +12698,7458              +10236,2023              +9945,8634
+0262,7265               +0231,3021               +12489,9195              +12608,2371              +10090,9658              +9940,7448
+0260,2595               +0258,5036               +12572,2960              +12738,0229              +10054,6887              +9720,5150
+0236,0489               +0197,3755               +12771,0770              +12927,0267              +10068,8437              +9708,0770
+0307,0886               +0181,3006               +12770,4431              +13045,8413              +10042,9768              +9763,9031
+0279,0917               +0171,8838               +12634,2245              +12964,8691              +9848,4223               +9745,6099
+0274,9361               +0121,2556               +12509,8330              +12785,6038              +9604,6026               +9469,0342
+0277,5958               +0117,9418               +12308,0159              +12646,1372              +9243,3166               +9022,1280
+0286,0754               +0124,4291               +12120,2499              +12567,1624              +9032,7448               +8596,6992
+0292,5971               +0183,5891               +11853,0051              +12504,4981              +8710,5714               +8155,9026
+0274,0519               +0233,6089               +11622,0890              +12330,3223              +8263,6125               +7746,8377
+0258,5970               +0250,1909               +11229,9413              +12095,9214              +7860,1066               +7464,2183
+0296,9190               +0249,5387               +10901,5330              +11840,8948              +7571,3493               +7278,6832
+0268,6826               +0227,9285               +10567,5659              +11414,5675              +7323,5932               +7036,5153
+0244,4951               +0214,6130               +10117,7313              +10908,6399              +7073,1234               +6857,1663
+0245,3276               +0250,1369               +9735,9062               +10422,9065              +6825,4160               +6629,2810
+0261,6231               +0230,3399               +9314,4861               +9968,6866               +6445,1329               +6453,9079
+0260,6033               +0166,6524               +8879,0325               +9437,6237               +6097,4073               +6043,5176
+0267,4867               +0201,0072               +8347,6904               +8898,5124               +5692,3932               +5500,0039
+0222,1236               +0199,9788               +7783,4945               +8334,3008               +5354,5630               +5014,7116
+0205,6261               +0183,6093               +7185,6204               +7815,3995               +4933,9627               +4740,5529
+0188,5268               +0159,8022               +6579,5418               +7018,3175               +4393,0861               +4319,9242
+0214,2115               +0091,8952               +5981,7017               +6286,4511               +3908,6299               +3942,7252
+0178,6434               +0121,5532               +5428,7315               +5628,5106               +3313,9951               +3425,3899
+0164,0447               +0180,0684               +4799,8390               +5058,2823               +2794,2487               +2895,9889
+0128,0299               +0225,7693               +4139,3676               +4482,4213               +2201,2740               +2390,3795
+0142,9142               +0169,5175               +3485,2999               +3859,7525               +1591,1049               +1868,6039
+0135,3095               +0168,1253               +2945,5368               +3272,8666               +0902,9456               +1298,9505
+0145,3466               +0118,0573               +2278,9800               +2695,1555               +0221,3004               +0649,0637
+0144,1607               +0131,8966               +1609,3838               +2113,6145               -0440,7281               -0172,4241
+0210,6386               +0164,3719               +0924,7050               +1520,5877               -1053,2361               -0842,1499
+0212,2737               +0184,5769               +0287,7143               +0895,4442               -1820,5541               -1461,1438
+0203,8178               +0185,5255               -0331,4150               +0217,7520               -2549,2404               -2136,8371
+0109,3979               +0185,1356               -1010,5945               -0315,7943               -3195,7818               -2984,2082
+0106,2031               +0231,2846               -1633,5201               -0896,1892               -3812,9837               -3798,3937
+0249,6825               +0255,9562               -2222,7429               -1503,7731               -4393,1052               -4495,8506
+0285,0074               +0204,2287               -2722,1757               -1970,5886               -4913,9603               -5194,6394
+0249,9571               +0258,3340               -3251,4795               -2495,9782               -5509,1755               -5850,0530
+0286,7127               +0235,8500               -3787,2174               -2944,1317               -6008,5437               -6347,6070
+0317,1241               +0205,2252               -4277,1443               -3481,8278               -6504,7527               -6644,0397
+0313,8105               +0234,7437               -4794,5014               -3925,2558               -6875,8207               -7002,9404
+0330,3260               +0295,7864               -5346,5575               -4501,6189               -7266,7414               -7298,1417
+0363,7309               +0286,3472               -5746,3682               -4959,5029               -7689,9012               -7441,0600
+0351,7511               +0298,1392               -6229,7328               -5490,3353               -8062,6678               -7605,0379
+0356,9064               +0264,4648               -6719,6794               -6108,7594               -8463,8352               -7989,9253
+0349,7993               +0267,8498               -7256,3450               -6521,3794               -8758,6069               -8447,5242
+0388,5961               +0267,9625               -7787,3149               -7038,4498               -9048,2882               -8854,5093
+0384,5278               +0312,6869               -8269,7821               -7575,4783               -9412,9947               -9008,4354
+0324,7135               +0248,8375               -8781,2932               -8111,2903               -9773,3036               -9243,6782
+0319,6567               +0239,3234               -9260,8313               -8516,1992               -10037,8169              -9551,8493
+0309,8675               +0230,4935               -9658,5129               -8979,8783               -10296,3005              -9836,5444
+0288,7554               +0256,3632               -10049,9487              -9421,2938               -10465,5005              -10049,7540
+0151,2804               +0229,1937               -10429,5267              -9711,6462               -10792,4735              -10187,6625
+0078,5949               +0220,6935               -10725,0772              -10038,0278              -11000,8899              -10251,7455
+0187,4550               +0226,3492               -11104,9091              -10342,9357              -11278,3409              -10392,1256
+0267,4972               +0190,1297               -11270,4499              -10704,4323              -11575,9373              -10647,6801
+0297,1025               +0191,5285               -11534,6049              -10896,7431              -11746,8673              -10871,4628
+0325,4429               +0203,3346               -11728,7052              -11092,7190              -11985,4896              -11054,6118
+0313,7846               +0209,5689               -11879,4113              -11154,8407              -12172,5494              -11104,2194
+0264,1221               +0214,5527               -12059,7567              -11243,6130              -12397,7450              -11223,8381
+0306,7806               +0181,3675               -12222,1455              -11287,8536              -12576,2669              -11650,5496
+0318,5865               +0209,4753               -12333,0712              -11428,5971              -12645,6386              -12067,9674
+0276,5085               +0224,3935               -12443,5009              -11403,1983              -12828,4056              -12443,3325
+0269,4284               +0238,0825               -12463,3162              -11333,7698              -13044,8362              -12796,2794
+0258,6528               +0235,9541               -12537,5251              -11367,8297              -13115,6215              -13001,3131
+0237,3415               +0231,8559               -12387,3157              -11371,7608              -13214,4359              -13238,4345
+0229,3541               +0243,9827               -12332,2301              -11255,2522              -13251,5278              -13450,7479
+0216,4216               +0319,0697               -12245,2329              -11194,1181              -13301,1304              -13510,6681
+0217,4047               +0332,9316               -12017,5173              -11165,0829              -13424,6532              -13515,6787
+0138,3761               +0363,6632               -11961,4226              -11048,0719              -13442,4298              -13533,1598
+0078,1419               +0379,5365               -11686,0860              -11069,3346              -13506,7597              -13613,6935
-0011,5513               +0369,6819               -11543,4550              -10951,3299              -13458,3623              -13787,6178
+0024,5447               +0373,7397               -11393,3143              -10851,7486              -13450,0850              -13819,7583
+0125,7175               +0432,7493               -11187,8196              -10726,9002              -13387,4328              -13755,9977
+0141,5212               +0411,6925               -10884,8829              -10515,3028              -13291,4483              -13626,1236
+0100,1975               +0414,1012               -10626,5940              -10187,0249              -13157,9968              -13509,8098
+0075,5657               +0447,0739               -10425,3908              -9980,5104               -12996,7954              -13330,6874
+0081,7637               +0438,7800               -10233,7478              -9735,7311               -12811,6747              -13015,5392
+0077,7243               +0437,8301               -9982,3879               -9553,8293               -12577,8580              -12689,7343
+0088,4107               +0447,9834               -9700,5601               -9305,0949               -12354,9295              -12364,2287
+0080,9648               +0458,5038               -9336,6969               -9098,9779               -12144,6130              -12073,0433
+0098,3627               +0432,3826               -9035,2865               -8786,8836               -11847,3038              -11774,1230
+0155,9959               +0437,2201               -8693,8302               -8296,3395               -11436,0136              -11497,3765
+0157,3936               +0405,2264               -8336,8150               -7880,5915               -11108,0723              -11125,6453
+0210,6499               +0323,3022               -7967,0568               -7523,2718               -10899,6522              -10779,6763
+0218,8889               +0309,2496               -7634,2120               -7231,8919               -10548,8369              -10261,8522
+0219,2064               +0303,6671               -7246,8584               -6863,8700               -10265,5382              -9862,8288
+0238,1816               +0320,5480               -6938,8656               -6424,6371               -9806,3903               -9834,5817
+0238,0235               +0260,4255               -6679,7859               -6053,0748               -9332,1481               -9662,8889
+0084,1909               +0243,4041               -6372,6338               -5682,2331               -9056,0838               -9457,8301
+0013,9232               +0214,2913               -5996,9517               -5352,6215               -8673,5060               -9246,8478
-0054,1249               +0156,1536               -5684,7268               -5048,9045               -8358,3503               -9093,7200
+0106,2181               +0165,2650               -5336,7492               -4698,1430               -7991,6798               -8736,9426
+0169,1623               +0156,3845               -5001,6969               -4513,6624               -7572,9310               -8342,3352
+0188,8250               +0135,3849               -4678,9844               -4475,3176               -7207,8044               -7870,5343
+0141,6718               +0138,2899               -4487,4368               -4372,8559               -6934,4700               -7485,8568
+0108,6734               +0080,8734               -4247,4316               -4257,3537               -6717,7122               -7057,2495
+0121,6999               +0015,1406               -4101,9927               -4226,7526               -6482,0785               -6792,3717
+0099,8854               -0003,0093               -4072,0507               -4279,8170               -6230,9788               -6564,1345
+0151,4161               +0007,2754               -4148,3698               -4267,1218               -6163,2551               -6415,0681
+0136,1339               +0009,4278               -4057,8314               -4350,9860               -6110,1404               -6350,4368
+0100,7404               -0038,8045               -4058,0756               -4427,3707               -5975,6929               -6209,8177
+0138,0361               -0091,5507               -4165,9957               -4506,9566               -5858,2475               -6234,2658
+0200,2579               -0042,1470               -4289,7291               -4647,7012               -5787,4231               -6214,6623
+0156,0524               -0026,3812               -4334,0967               -4785,5574               -5787,1144               -6253,4555
+0118,6458               +0014,5212               -4367,2345               -4998,8953               -5784,4909               -6289,7408
+0135,2436               +0015,9766               -4400,1917               -5115,8162               -5903,9526               -6278,7701
+0102,4563               -0038,2086               -4444,0525               -5171,1413               -5954,2885               -6263,3581
+0134,0747               -0067,0181               -4443,2962               -5201,8831               -5962,5487               -6465,1663
+0160,1596               -0081,6721               -4460,0403               -5210,7545               -6005,9952               -6484,7097
+0240,2151               -0110,4412               -4538,2793               -5275,7056               -6101,2625               -6490,2730
+0232,4711               -0156,7281               -4669,2568               -5298,2571               -6253,7259               -6473,6699
+0241,5324               -0180,1188               -4654,6213               -5269,9430               -6428,8163               -6426,2815
+0252,8196               -0099,4655               -4696,9945               -5184,8237               -6544,9405               -6573,1506
+0313,7369               -0089,0308               -4723,8106               -5147,2003               -6529,9733               -6825,3671
+0316,8309               -0114,8147               -4775,9395               -5117,6943               -6586,9901               -7009,9616
+0302,4026               -0109,2710               -4832,5840               -5133,2258               -6670,6045               -7193,2481
+0316,1600               -0042,4601               -4766,9243               -5032,2087               -6701,2309               -7391,1217
+0361,8709               -0089,2445               -4808,8382               -4980,9601               -6679,1405               -7513,8952
+0393,0828               -0055,7534               -4838,0279               -5054,4036               -6564,1547               -7536,5655
+0358,2470               -0059,3113               -4869,3130               -5093,3909               -6529,9953               -7409,3293
+0349,9833               -0036,0967               -4914,3843               -5047,2636               -6566,5509               -7274,9984
+0322,1322               -0080,3381               -4922,1072               -5143,2169               -6605,7257               -7104,2692
+0314,1279               -0071,5097               -4915,1531               -5156,7168               -6555,2928               -7048,5986
+0298,3907               -0095,5674               -4863,8062               -5083,5547               -6583,1712               -6946,9608
+0323,4575               -0077,3162               -4817,8140               -5060,1738               -6464,8254               -6922,2862
+0348,3478               -0053,1692               -4793,8814               -4972,6278               -6492,2216               -6933,8299
+0334,2804               -0088,3223               -4837,4302               -4873,5741               -6452,6862               -6950,3824
+0354,0358               -0098,1723               -4674,4040               -4823,3956               -6377,7263               -6823,8247
+0319,9964               -0085,2398               -4699,6732               -4832,9177               -6267,0762               -6818,5280
+0309,4292               -0085,2294               -4606,7144               -4716,5658               -6163,5811               -6808,8354
+0258,0062               -0066,8409               -4495,9485               -4559,5192               -6092,5706               -6658,3116
+0247,8875               -0101,1717               -4329,6948               -4488,9627               -6055,0597               -6445,4509
+0206,3800               -0132,0777               -4169,8769               -4277,9390               -6036,4185               -6293,5294
+0170,7435               -0173,5252               -4004,9417               -4138,5136               -5932,6783               -6247,1031
+0168,4514               -0123,1140               -3862,0671               -3980,2254               -5778,8405               -6043,5926
+0168,4049               -0117,9464               -3628,2559               -3933,3583               -5672,5846               -5790,9515
+0148,9470               -0089,5242               -3482,1032               -3834,6895               -5577,9656               -5518,6166
+0056,2520               -0084,3875               -3296,5402               -3661,0603               -5382,1839               -5312,5034
+0015,2799               -0099,8401               -3152,7856               -3480,1095               -5319,7620               -5211,8446
+0025,6044               -0118,9083               -3040,1403               -3248,8088               -5134,8485               -5192,9336
+0023,9970               -0104,9609               -2929,7553               -3008,8948               -5055,9643               -5070,0709
-0033,9917               -0158,0463               -2742,9133               -2824,2959               -5052,7155               -5089,4170
-0064,6179               -0160,9311               -2594,9503               -2612,7592               -4945,0357               -5050,4835
-0004,6367               -0257,6662               -2443,7428               -2403,3099               -4723,4683               -5131,2270
+0005,9481               -0240,5581               -2285,7772               -2248,3014               -4448,8607               -5184,9580
+0004,9153               -0173,3768               -2028,7034               -2010,7228               -4171,6730               -5101,6026
+0006,4880               -0128,6189               -1813,1347               -1776,0614               -4024,0047               -4829,4845
-0001,5949               -0124,8916               -1633,6497               -1583,1336               -3867,7347               -4497,8734
+0034,5111               -0096,0556               -1411,5402               -1491,8750               -3654,4264               -4311,5991
+0062,2156               -0116,5012               -1222,2120               -1398,7947               -3426,8829               -4124,4047
+0067,6639               -0108,3194               -0979,0850               -1266,3713               -3220,1670               -3875,7556
+0055,7338               -0103,0558               -0795,4481               -1210,7390               -3047,5988               -3679,3239
+0021,1185               -0060,0309               -0701,6723               -1121,7654               -2973,9215               -3403,3330
+0032,9107               -0055,4469               -0551,9570               -1083,7698               -2828,3448               -3179,2048
+0019,4360               -0049,2723               -0457,4749               -0957,1267               -2623,4364               -3085,4494
+0070,7868               -0047,4285               -0325,6057               -0870,8344               -2393,6309               -2984,8688
+0070,3617               +0004,5458               -0340,5931               -0736,1916               -2207,1831               -2829,1454
+0004,5622               -0036,0341               -0227,0606               -0577,2951               -2059,8929               -2744,0694
-0083,6135               -0036,8232               -0153,6452               -0468,7696               -2044,6615               -2627,0308
-0056,8544               -0078,9834               -0111,4194               -0400,0261               -1961,1066               -2525,0899
-0087,9675               -0061,7960               -0066,4343               -0403,1964               -1779,8402               -2437,2417
-0093,7766               -0002,5151               +0007,2690               -0401,7782               -1638,3051               -2256,8997
-0068,9728               +0021,7422               +0048,8823               -0427,2924               -1619,4605               -2066,5864
-0074,7254               -0019,4368               +0062,0233               -0321,6832               -1535,1252               -1899,9250
-0066,2691               +0056,0490               +0077,8860               -0254,6424               -1464,3279               -1797,4616
-0019,1122               +0088,0349               +0119,5615               -0205,4945               -1429,3618               -1786,5314
-0031,9762               +0167,5153               +0107,5463               -0173,1486               -1313,5703               -1742,1476
+0007,3374               +0177,4171               +0142,8056               -0111,9610               -1341,7377               -1696,0928
+0042,6085               +0146,9130               +0202,4125               -0088,7867               -1380,2755               -1763,3834
+0037,4532               +0119,2579               +0302,6547               -0102,3257               -1435,7206               -1844,0241
+0068,6120               +0157,1263               +0318,8525               -0036,1091               -1365,8727               -2023,2796
+0131,8846               +0166,3880               +0320,3954               -0144,1474               -1188,5166               -2155,8008
+0012,4006               +0006,4993               +0221,4237               -0122,9743               -1222,3256               -2133,4245
+0002,0565               +0010,0539               +0294,4378               -0071,5722               -1347,1598               -2031,6577
+0005,2773               +0053,5440               +0368,9721               +0004,6074               -1240,9125               -1846,3151
+0118,0930               +0060,3327               +0439,8235               +0061,1390               -1188,9152               -1833,3538
+0141,1230               +0088,5060               +0500,8454               +0042,3138               -1031,7951               -1884,6743
+0169,6992               +0118,3680               +0526,6774               +0078,0610               -1002,1906               -1715,5728
+0174,1763               +0140,3422               +0544,7570               +0053,6447               -1062,9452               -1513,1414
+0131,0522               +0131,9309               +0537,6613               +0024,4908               -1129,0807               -1479,7182
+0122,5529               +0126,5347               +0491,5444               +0069,0114               -1093,8031               -1505,5124
+0139,4236               +0101,3311               +0520,6294               +0074,7278               -0924,9740               -1400,9938
+0133,9283               +0115,7740               +0510,7770               +0115,4066               -0911,5201               -1280,1653
+0119,5329               +0142,1421               +0631,6771               +0247,1047               -0891,7801               -1214,7621
+0126,5513               +0141,1666               +0671,9593               +0307,1002               -0846,4255               -1150,4028
+0106,7362               +0090,7325               +0709,3571               +0362,1476               -0825,5836               -1107,2982
+0111,0912               +0092,3193               +0731,2824               +0397,9968               -0689,1592               -1045,7146
+0113,4921               +0104,6283               +0747,0648               +0465,9328               -0565,4139               -0993,0364
+0103,2731               +0166,1991               +0856,4423               +0531,2367               -0542,1404               -0794,8087
+0133,5807               +0123,1372               +0897,3364               +0576,3032               -0438,6071               -0626,2356
+0132,2632               +0118,3222               +0947,1077               +0681,6840               -0457,6355               -0478,9902
+0129,5655               +0129,1756               +0991,1591               +0713,6955               -0391,7562               -0510,8636
+0032,7751               +0133,1996               +1054,6528               +0758,1710               -0231,8564               -0540,7516
+0047,3973               +0180,5281               +1110,5981               +0755,9481               -0146,8102               -0517,8343
+0130,6669               +0150,4355               +1184,4454               +0861,3932               -0295,2441               -0501,6458
+0074,9467               +0104,1351               +1220,9756               +0897,9226               -0267,4556               -0555,3155
+0069,3564               +0095,5067               +1246,2858               +0986,5011               -0178,5713               -0689,6120
+0086,0471               +0060,9410               +1204,6251               +1007,4926               -0038,6917               -0797,5383
+0149,8703               +0119,1211               +1240,6839               +0974,9798               -0039,9543               -0938,9658
+0144,6107               +0131,2554               +1250,6775               +0946,2515               +0033,6448               -0877,2861
+0183,5280               +0158,5008               +1236,5031               +0947,1652               +0071,9993               -0667,3240
+0150,3508               +0184,2978               +1246,2891               +0958,5312               +0113,4429               -0544,8521
+0144,0733               +0200,6802               +1249,6959               +0960,2365               +0225,2931               -0575,2337
+0069,0945               +0116,1888               +1355,7199               +0928,6804               +0332,1251               -0435,1959
+0058,9934               +0109,7287               +1469,0039               +0942,9559               +0422,7563               -0280,7948
+0024,6934               +0053,8278               +1432,4704               +0959,9315               +0395,4093               -0115,4496
+0030,0977               +0088,9539               +1535,7276               +0907,2503               +0379,4176               -0002,3393
-0001,7969               +0113,8522               +1507,9945               +0969,7721               +0420,5114               +0002,0570
+0016,8845               +0093,3689               +1509,6778               +0922,6512               +0485,2777               +0110,1712
+0030,5162               +0079,2277               +1537,0914               +0914,9733               +0487,2310               +0177,5160
-0000,1030               +0111,0431               +1587,4255               +0956,3570               +0430,6867               +0256,9817
-0051,3253               +0058,0899               +1686,3442               +0969,6416               +0425,6611               +0284,5423
-0027,6647               +0093,2120               +1737,3165               +0984,5578               +0524,4132               +0305,1286
+0045,2277               +0078,6932               +1772,3444               +1023,5136               +0665,9006               +0271,1288
-0048,8522               +0107,6471               +1707,7166               +1050,4649               +0780,0042               +0372,9097
-0070,1451               +0054,5422               +1674,4176               +1128,2057               +0714,3125               +0509,7421
-0005,0042               +0053,9243               +1717,5201               +1199,5841               +0653,4397               +0694,0442
-0029,5340               -0043,0645               +1736,1111               +1241,9761               +0606,2366               +0643,6990
-0050,7433               -0064,9495               +1732,4638               +1292,0132               +0710,5251               +0523,7297
-0005,8411               -0039,2691               +1752,6068               +1334,3018               +0743,6366               +0568,2951
-0006,5508               -0000,0560               +1764,1151               +1418,3298               +0719,7745               +0707,2407
-0017,8382               -0028,6657               +1753,0806               +1380,0884               +0662,2257               +0795,3334
+0016,6391               -0051,9474               +1765,3752               +1381,2825               +0602,8852               +0643,7214
+0030,3477               -0036,1964               +1788,9375               +1546,9879               +0641,1366               +0494,1824
+0060,8943               +0014,2999               +1761,7386               +1518,2340               +0712,2501               +0395,4637
+0062,7406               -0036,3729               +1740,1575               +1563,1788               +0720,2646               +0285,9609
+0062,5167               -0013,7633               +1760,1539               +1570,9531               +0702,3733               +0159,1854
+0055,8979               -0025,6275               +1851,4313               +1604,1751               +0708,0732               +0267,8349
+0028,0564               +0017,4283               +1970,6905               +1633,9027               +0791,7310               +0265,3137
+0086,1463               +0091,0107               +2029,4963               +1630,4484               +0895,8428               +0263,8232
+0018,0165               +0089,6227               +2059,6929               +1548,9267               +0966,3731               +0476,2942
-0038,6554               +0058,7450               +2044,5808               +1492,9211               +0875,0908               +0630,5348
-0052,2769               +0077,1180               +2122,8133               +1564,6918               +0739,2523               +0753,7757
-0027,8850               +0038,3480               +2222,8585               +1526,2777               +0673,0917               +0788,6160
-0065,0977               +0053,1344               +2209,2669               +1488,2068               +0660,9505               +0776,9477
-0049,8614               +0080,7130               +2210,3121               +1481,5016               +0749,6163               +0787,4207
-0038,5203               +0118,7951               +2126,2703               +1462,2635               +0773,4765               +0818,6642
-0032,4908               +0121,1356               +2000,7966               +1481,3697               +0737,8084               +0818,5391
-0029,4394               +0122,2519               +2030,6863               +1506,8165               +0648,9328               +0861,2119
+0024,3204               +0110,9607               +2034,1769               +1462,4628               +0759,0807               +0864,0890
+0031,4490               +0120,2170               +2073,0829               +1505,9912               +0819,2461               +0873,0301
+0034,4800               +0071,6961               +2128,4648               +1477,9970               +0843,5359               +0924,1083
+0060,2407               +0040,7461               +2100,7466               +1534,6932               +0835,0632               +1060,9008
+0029,3959               -0037,7644               +2181,5994               +1608,3244               +0818,8077               +1124,1845
+0048,5995               -0039,6667               +2139,6241               +1569,1988               +0813,1126               +1079,7993
+0053,0333               -0050,5108               +2206,8654               +1645,2659               +0833,0285               +1019,1245
+0010,9659               -0018,6943               +2187,4813               +1666,3393               +0864,8376               +1177,0830
-0007,0900               -0061,5687               +2178,2469               +1696,3709               +0823,1250               +1264,4108
-0004,4846               -0114,7752               +2232,8464               +1696,8054               +0831,5360               +1274,6874
-0011,1200               -0087,0733               +2282,4489               +1759,4589               +0777,6874               +1151,3506
-0007,4868               -0094,3704               +2291,7552               +1738,1522               +0848,0633               +0991,0439
+0001,6636               -0090,0124               +2277,3374               +1684,5798               +0928,6953               +0854,1819
+0007,2499               -0050,4905               +2260,1720               +1726,1365               +0868,5391               +0819,2561
-0000,5561               -0061,9937               +2239,8809               +1734,7082               +0911,5631               +0810,1429
-0049,5817               -0044,2225               +2293,8226               +1668,6493               +0861,5502               +0787,9656
-0029,3639               -0042,7306               +2301,2149               +1704,9630               +0952,2228               +0784,0756
-0021,2415               -0034,0619               +2260,3449               +1695,7897               +1140,4616               +0865,5187
-0038,5127               -0062,1528               +2233,6812               +1757,4880               +1236,4190               +1074,2445
-0016,0752               -0046,6049               +2318,4199               +1801,9246               +1229,3497               +1279,7937
-0060,2530               +0006,8153               +2409,7943               +1762,0772               +1245,7319               +1304,4511
-0061,4230               -0005,0348               +2388,8864               +1798,3447               +1331,1124               +1307,1679
-0055,6631               +0020,1068               +2386,2599               +1766,2604               +1469,9588               +1290,2489
-0010,1705               +0085,3177               +2352,5709               +1782,2133               +1530,4678               +1379,4179
-0009,9014               +0048,1672               +2369,0226               +1743,0029               +1497,6105               +1419,3066
-0040,9265               +0022,2759               +2340,8044               +1737,9583               +1490,8730               +1481,5495
-0042,5571               +0004,4416               +2355,6383               +1769,0471               +1478,6443               +1551,0464
-0001,5057               +0044,6306               +2301,0572               +1685,2241               +1595,0228               +1537,0476
-0003,8672               +0050,2050               +2244,9225               +1691,2059               +1690,1381               +1617,3955
-0030,5955               +0112,4285               +2183,5762               +1626,6492               +1686,8733               +1629,2068
-0092,3699               +0099,8282               +2077,0986               +1684,9910               +1617,3918               +1672,0673
-0094,1745               +0080,0673               +2080,0187               +1729,0702               +1588,6127               +1718,8939
-0076,7127               +0126,4196               +2025,3596               +1712,8771               +1636,8902               +1680,3179
-0075,5097               +0164,6024               +2034,8774               +1662,0591               +1720,7151               +1796,4075
-0079,7619               +0132,8604               +1983,2161               +1720,1029               +1682,6531               +1857,5020
-0040,9533               +0142,7972               +2043,6166               +1742,9832               +1655,6785               +1853,6162
-0086,1015               +0099,2364               +2096,9289               +1826,8447               +1594,9684               +1946,9385
-0053,5944               +0119,1205               +2041,6345               +1847,2176               +1603,0903               +1807,6329
+0001,8740               +0141,8694               +2031,8646               +1815,1353               +1655,3351               +1648,3161
+0027,4533               +0162,5425               +2027,9399               +1801,3688               +1723,7499               +1516,4222
+0052,5721               +0112,3878               +1944,6258               +1804,5028               +1680,1382               +1399,2988
+0052,4781               +0074,1832               +1924,1264               +1706,5312               +1641,8107               +1357,0104
+0068,2493               +0043,5154               +1925,5526               +1688,0579               +1669,3154               +1230,1291
+0133,8252               +0043,5275               +1932,9467               +1637,0653               +1756,9590               +1249,4297
+0154,1793               +0052,0772               +1875,1259               +1650,7882               +1818,5185               +1397,1920
+0153,7087               +0045,3491               +1886,5919               +1603,6155               +1751,8298               +1510,0098
+0120,7255               +0053,0430               +1894,4215               +1677,8729               +1736,5342               +1481,5996
+0184,1406               +0076,9681               +1815,0804               +1562,6378               +1780,8599               +1507,9129
+0170,5941               +0075,4729               +1827,8548               +1561,6531               +1870,8614               +1464,9485
+0169,7496               +0087,9551               +1893,1687               +1593,1207               +1936,1994               +1527,4785
+0194,6596               +0060,9733               +1837,9068               +1553,1443               +1994,9492               +1498,1161
+0155,6292               +0060,9002               +1818,7877               +1423,9588               +1969,9334               +1588,9699
+0128,5648               -0009,3654               +1827,2432               +1397,9353               +1926,5036               +1590,8148
+0119,5967               +0007,6725               +1814,6991               +1396,4645               +1931,6592               +1566,7435
+0123,0711               +0028,1545               +1761,4421               +1431,5760               +2013,6959               +1506,0795
+0158,5507               +0035,4476               +1721,9754               +1375,0261               +2012,2631               +1484,9171
+0152,0341               +0029,2978               +1669,1566               +1440,4233               +1953,3113               +1511,8363
+0132,5728               +0008,6049               +1632,7087               +1410,9287               +1878,0016               +1452,4305
+0140,9049               -0008,3498               +1594,4962               +1375,8770               +1900,6791               +1480,5785
+0135,9038               +0059,8974               +1546,8123               +1344,2615               +1963,8549               +1476,1367
+0172,6463               +0099,8103               +1468,4143               +1331,0355               +1916,2075               +1551,1686
+0176,0018               +0037,3954               +1439,5390               +1266,1721               +1827,8640               +1682,7932
+0184,5547               +0015,0775               +1435,9445               +1286,6433               +1804,1197               +1684,5847
+0143,2688               +0001,0930               +1394,6056               +1227,9668               +1738,2762               +1592,9069
+0177,4273               -0033,4370               +1299,6237               +1211,6740               +1727,4192               +1567,9412
+0241,6420               -0007,2041               +1240,6500               +1236,0512               +1677,9646               +1494,9073
+0230,2665               -0020,4894               +1279,1998               +1274,0472               +1608,9607               +1338,3607
+0229,2896               -0067,3741               +1170,8717               +1318,0873               +1454,8225               +1202,5143
+0222,5691               -0130,0390               +1167,5624               +1249,1670               +1388,1619               +1005,0566
+0245,3176               -0125,1615               +1122,7627               +1216,2690               +1418,4333               +0932,1611
+0260,0687               -0160,6685               +1058,4816               +1236,4942               +1511,4495               +0954,8878
+0205,1254               -0110,0070               +1045,7723               +1162,0196               +1516,9253               +1167,8417
+0223,4262               -0139,2517               +1076,5729               +1183,8664               +1509,7367               +1348,0803
+0222,2383               -0137,1274               +1075,1464               +1088,7573               +1502,1642               +1424,1518
+0217,6199               -0184,9877               +1064,9313               +1107,1641               +1511,2336               +1373,0419
+0197,3917               -0137,3166               +1078,5388               +1135,3165               +1511,1119               +1433,4223
+0228,9769               -0117,8028               +0975,2006               +1119,4001               +1526,3691               +1569,6443
+0206,0099               -0115,6637               +1030,7386               +1086,8623               +1545,1239               +1645,5651
+0201,5530               -0135,3692               +0980,4563               +1084,6274               +1483,7408               +1766,8788
+0184,0532               -0151,3431               +0997,6592               +1109,9860               +1474,9594               +1710,3094
+0182,1535               -0135,5930               +0960,1243               +1095,8727               +1459,2182               +1728,2298
+0151,7411               -0089,4526               +0977,8832               +1056,1128               +1506,6333               +1729,6041
+0145,1317               -0082,6960               +1009,6234               +0977,2578               +1446,9678               +1695,5163
+0115,7634               -0098,7869               +1012,1303               +0867,7647               +1330,0667               +1686,7210
+0160,4121               -0118,8061               +1074,7012               +0894,3886               +1299,0894               +1656,5068
+0203,9835               -0133,0328               +1078,3915               +0969,2740               +1340,2622               +1634,8797
+0183,1939               -0131,7796               +1074,0013               +0929,8007               +1403,6828               +1718,7104
+0247,1012               -0098,0094               +1087,8379               +0912,7286               +1433,5401               +1850,4013
+0231,9179               -0167,6638               +1179,6986               +0982,5192               +1401,0192               +1993,4504
+0259,8185               -0185,3992               +1174,1272               +1043,3559               +1398,7925               +1964,1690
+0214,1068               -0172,5482               +1140,3413               +0941,2376               +1358,7164               +1848,0561
+0224,1951               -0178,0030               +1089,4942               +0864,4557               +1411,4812               +1799,5820
+0228,1317               -0127,5718               +1119,2463               +0806,5544               +1420,6632               +1748,9725
+0230,2835               -0128,9669               +1179,1533               +0823,3054               +1394,9280               +1641,0841
+0214,1473               -0172,6499               +1191,2798               +0816,7611               +1398,1444               +1550,0908
+0253,2495               -0120,0485               +1110,7393               +0791,9979               +1446,1328               +1389,2091
+0314,7293               -0122,7416               +1104,5031               +0816,5750               +1537,9049               +1326,7901
+0294,4476               -0131,8322               +1126,8843               +0860,3003               +1550,4184               +1333,5568
+0313,6168               -0135,8489               +1009,6441               +0791,3877               +1583,2968               +1438,6533
+0278,1579               -0172,4845               +1016,3146               +0731,1051               +1565,6198               +1552,1969
+0295,1107               -0164,1493               +1017,8776               +0714,1169               +1556,2595               +1524,2575
+0297,2607               -0180,5686               +1005,6386               +0688,0781               +1574,9822               +1461,9545
+0294,3332               -0181,3233               +0906,3164               +0621,7812               +1587,8146               +1537,7089
+0316,6644               -0177,3914               +0826,4385               +0596,3276               +1563,1082               +1632,3129
+0276,0412               -0221,7494               +0838,3757               +0580,8333               +1524,8826               +1664,2497
+0226,9572               -0204,4772               +0811,5419               +0554,5760               +1514,1888               +1737,9566
+0162,5093               -0237,9507               +0728,4443               +0492,6149               +1571,6600               +1596,2948
+0215,9255               -0193,3102               +0675,5534               +0475,7940               +1640,7877               +1645,1016
+0178,5557               -0151,4020               +0684,1236               +0483,7269               +1633,1276               +1621,5946
+0172,0461               -0163,0138               +0674,3834               +0478,1644               +1569,4063               +1579,2460
+0144,2741               -0188,1395               +0588,1870               +0383,4685               +1473,8859               +1542,1613
+0145,7467               -0181,7916               +0587,7406               +0268,9484               +1483,7537               +1503,6047
+0163,1482               -0117,5307               +0547,5101               +0304,3576               +1584,6993               +1541,0504
+0165,4226               -0126,4094               +0532,4068               +0276,8457               +1603,0292               +1570,3805
+0146,9308               -0119,0755               +0429,4202               +0164,9592               +1593,0723               +1551,0372
+0141,0313               -0150,8146               +0424,1133               +0207,5711               +1484,8268               +1548,4175
+0143,0769               -0186,3303               +0434,4670               +0217,3670               +1423,6914               +1471,9797
+0298,9081               -0194,8623               +0374,3523               +0219,1318               +1445,9530               +1316,0292
+0372,1865               -0125,6165               +0288,6941               +0269,2731               +1441,2113               +1252,7162
+0285,4693               -0215,5767               +0259,8907               +0201,3751               +1377,5606               +1119,6894
+0183,0891               -0248,9246               +0239,9021               +0179,8108               +1338,7119               +1049,7376
+0120,5633               -0281,0950               +0234,1755               +0108,0679               +1277,4507               +0813,4933
+0161,5711               -0269,1435               +0133,2045               +0129,3229               +1313,2137               +0512,7361
+0163,3190               -0256,5449               +0074,2577               +0125,2520               +1340,6677               +0373,8051
+0164,8529               -0258,3956               +0038,4157               +0117,6380               +1303,1571               +0364,9823
+0139,3515               -0281,1532               +0002,9990               +0157,4672               +1233,0380               +0277,8896
+0155,6431               -0251,3166               -0025,6416               +0100,3344               +1246,7821               +0238,1450
+0145,3471               -0267,0813               +0018,6368               +0181,1455               +1241,9989               +0287,0959
+0130,9077               -0245,1588               +0006,4394               +0100,5608               +1308,2246               +0337,1033
+0116,5547               -0304,3005               +0018,8025               +0036,5708               +1299,3640               +0451,8053
+0098,0501               -0291,1928               -0023,6235               +0001,5987               +1259,3135               +0565,5005
+0051,8215               -0271,8541               -0046,2311               -0012,6471               +1219,3634               +0669,3628
+0055,1585               -0294,5330               -0067,8631               +0025,3021               +1218,1366               +0617,0382
+0030,7513               -0278,7494               -0069,6119               -0045,6974               +1271,0153               +0574,2143
+0008,8297               -0232,2830               -0140,3760               -0089,8299               +1218,6670               +0674,6748
+0003,3737               -0211,6796               -0181,9625               -0080,1595               +1138,4709               +0802,3953
+0002,9267               -0246,9849               -0273,7017               -0136,1399               +1114,5224               +0844,1233
-0037,1416               -0273,0757               -0264,1388               -0125,5315               +1111,4110               +0786,4805
-0022,9416               -0224,1682               -0262,3156               -0100,7800               +1124,1076               +0719,7008
-0102,7239               -0213,9928               -0292,4514               -0048,9630               +1176,2064               +0809,1867
-0144,6401               -0260,4272               -0300,7223               -0100,0886               +1131,9766               +0941,1057
-0151,1877               -0267,5036               -0307,2291               -0122,6434               +1062,9733               +1002,1141
-0163,4878               -0287,6000               -0326,5791               -0048,1195               +1022,3280               +0991,6130
-0194,1160               -0303,3090               -0322,7163               -0062,5347               +0990,3154               +1030,2021
-0142,9424               -0274,4262               -0343,6066               +0064,3853               +1104,8113               +0968,2223
-0156,3723               -0254,8604               -0391,2301               -0034,3807               +0973,6041               +0996,5495
-0145,0879               -0257,8329               -0407,8077               -0087,7353               +0932,3542               +0968,4347
-0227,6932               -0275,3785               -0395,5933               -0090,9749               +0866,6764               +0842,8962
-0273,8476               -0223,1758               -0504,7447               -0141,3950               +0815,0382               +0628,0812
-0225,6962               -0242,2332               -0530,8810               -0162,3852               +0912,8407               +0575,0551
-0223,8606               -0253,3525               -0470,6587               -0255,4486               +0936,6883               +0542,4614
-0242,7875               -0213,8393               -0441,7123               -0355,5255               +0941,3932               +0513,0726
-0242,6604               -0249,8352               -0514,5826               -0448,7907               +0888,3103               +0481,3567
-0231,1779               -0296,6109               -0519,9365               -0576,1738               +0900,2334               +0411,6889
-0245,9951               -0276,1941               -0527,8716               -0643,2519               +0917,7573               +0555,0896
-0304,9145               -0299,2661               -0608,2880               -0726,6760               +0960,4813               +0690,3389
-0345,2314               -0310,8051               -0619,2781               -0780,6950               +0863,4212               +0797,1500
-0362,2902               -0340,6468               -0575,0110               -0772,2966               +0823,0424               +0896,7252
-0401,2327               -0349,8889               -0559,0813               -0786,9027               +0843,4957               +0944,5686
-0514,6479               -0277,9644               -0577,5077               -0824,3470               +0877,7096               +0866,4718
-0517,2690               -0308,9780               -0620,8261               -0805,9957               +0825,2646               +0890,4525
-0437,5719               -0316,2977               -0676,6587               -0761,3887               +0807,4277               +0917,2925
-0360,3134               -0311,0295               -0606,2191               -0755,8583               +0747,9364               +0983,3394
-0337,3381               -0338,2228               -0534,6544               -0824,4834               +0790,0499               +0914,6625
-0279,5159               -0306,9944               -0464,3788               -0856,2503               +0802,8211               +0779,3979
-0267,7000               -0298,5602               -0388,8808               -0859,1610               +0862,0939               +0855,1795
-0285,1702               -0269,1973               -0424,1317               -0895,5572               +0810,3981               +0885,7440
-0302,6673               -0270,8044               -0381,9260               -0874,2210               +0711,3862               +0953,8909
-0320,1761               -0255,9594               -0336,9407               -0781,4366               +0679,2455               +0902,9709
-0296,8966               -0266,0983               -0202,1398               -0706,0667               +0774,6804               +0872,5547
-0301,1604               -0234,9399               -0211,6140               -0562,7166               +0781,0387               +0834,8397
-0226,8697               -0223,4333               -0189,5864               -0607,7968               +0735,5302               +0816,6116
-0215,8424               -0226,8257               -0259,6351               -0587,8987               +0658,3520               +0778,1005
-0204,6741               -0277,9628               -0219,8892               -0517,1241               +0646,4256               +0855,9669
-0179,8182               -0269,6927               -0320,9357               -0588,2595               +0569,4847               +0762,5665
-0150,7852               -0227,0186               -0347,5793               -0630,4690               +0551,2120               +0533,7532
-0179,4783               -0167,3524               -0320,0943               -0718,3223               +0661,9732               +0379,9171
-0243,8667               -0161,9963               -0280,6212               -0636,9630               +0624,9135               +0321,1706
-0367,8628               -0163,0141               -0276,6973               -0597,7305               +0577,3115               +0255,6118
-0397,6159               -0166,8514               -0222,4738               -0567,6257               +0601,5475               +0190,0733
-0307,5427               -0147,0801               -0275,7530               -0507,8903               +0664,5419               +0170,5531
-0283,8192               -0151,4796               -0298,8340               -0528,3081               +0719,0847               +0280,3635
-0273,3386               -0115,2227               -0274,2986               -0598,3644               +0712,1135               +0305,6907
-0269,6628               -0174,6611               -0240,1584               -0590,1488               +0587,7287               +0455,0338
-0221,9904               -0164,9871               -0255,7310               -0660,4249               +0554,7340               +0497,6989
-0222,2001               -0214,0735               -0238,8710               -0592,0857               +0539,0566               +0352,2311
-0202,4048               -0223,4347               -0313,8863               -0535,8618               +0545,1558               +0333,2986
-0164,6194               -0272,1158               -0338,4317               -0488,1335               +0564,6859               +0326,9775
-0185,4799               -0294,4290               -0371,7280               -0520,0350               +0443,3178               +0354,4506
-0379,9912               -0368,4824               -0444,6366               -0577,6099               +0384,3161               +0262,5149
-0307,9757               -0303,0484               -0515,1295               -0679,7564               +0417,9834               +0239,0375
-0242,2720               -0245,0842               -0601,0325               -0598,1780               +0516,5366               +0233,0175
-0209,2059               -0177,0429               -0640,1341               -0559,2978               +0557,6296               +0345,1992
-0271,1804               -0127,9761               -0600,7794               -0545,8007               +0523,6855               +0481,0209
-0300,0154               -0091,4721               -0665,7802               -0448,9835               +0515,2806               +0526,7452
-0325,6821               -0122,0828               -0680,2400               -0391,8663               +0503,6356               +0642,1592
-0287,4690               -0133,6530               -0698,1376               -0414,7944               +0561,2177               +0605,0377
-0402,8378               -0142,0614               -0646,0228               -0403,4257               +0630,0801               +0603,8228
-0385,8331               -0132,0565               -0653,9055               -0536,2831               +0627,0213               +0663,7500
-0217,2263               -0156,5338               -0642,5380               -0489,5388               +0613,7498               +0747,9954
-0187,0179               -0160,5467               -0679,6394               -0502,9623               +0531,8167               +0741,6123
-0145,0346               -0168,8935               -0630,4828               -0480,4613               +0542,8403               +0590,9225
-0069,0224               -0149,0048               -0771,8832               -0517,0481               +0607,6568               +0391,7430
-0025,1140               -0127,5086               -0792,0619               -0509,6624               +0563,7081               +0312,1893
-0036,9916               -0132,6759               -0864,8656               -0502,3908               +0428,5912               +0207,6977
-0109,5944               -0152,5097               -0805,7064               -0495,4871               +0411,9445               +0109,9920
-0072,1421               -0089,6486               -0833,5543               -0545,9253               +0503,2756               +0045,1119
-0049,5334               -0120,5431               -0815,4185               -0572,4395               +0638,4880               +0068,9164
-0026,2478               -0001,9261               -0776,1014               -0625,9787               +0626,4062               +0220,7530
-0012,4426               +0003,0824               -0812,2328               -0679,7492               +0555,1447               +0356,0360
-0015,8889               +0023,9869               -0849,8448               -0692,8357               +0491,4276               +0437,9892
-0008,6739               -0040,5462               -0779,5064               -0712,7089               +0505,1753               +0388,6870
-0002,0731               -0008,6175               -0709,6442               -0674,0933               +0546,8347               +0441,2652
+0022,6772               -0010,8570               -0774,1738               -0644,5609               +0586,6126               +0498,1670
+0055,8554               -0055,9220               -0842,7389               -0702,2114               +0429,8317               +0610,4341
-0006,1220               -0067,5152               -0884,2549               -0736,3136               +0416,7034               +0632,2007
-0190,4712               -0034,8892               -0880,8343               -0718,1592               +0372,2860               +0673,4534
-0249,7586               -0083,2017               -0925,7593               -0658,7669               +0492,2946               +0586,8850
-0073,0796               -0059,3925               -0962,9549               -0703,8773               +0538,9958               +0560,7992
-0022,2913               -0029,4063               -0965,1168               -0691,9113               +0579,9644               +0660,0769
+0009,9102               -0020,7192               -1035,3724               -0688,5524               +0444,8964               +0678,3285
-0038,6270               -0040,1943               -0993,5514               -0699,2075               +0507,0669               +0638,6438
-0042,8224               -0061,3638               -0960,0607               -0668,8914               +0516,6574               +0731,8913
-0049,3546               -0121,7062               -1051,2736               -0687,9133               +0651,3288               +0783,5817
-0055,5010               -0101,7108               -1033,8882               -0785,2813               +0641,0003               +0946,6190
-0054,3139               -0105,4698               -1022,3905               -0760,2541               +0531,6484               +1053,1311
-0034,4309               -0103,4061               -0946,6155               -0860,2943               +0497,6936               +1070,1321
-0085,5329               -0150,4944               -1020,5508               -0947,9196               +0518,6236               +0932,1813
-0103,7645               -0173,4370               -0965,9844               -0975,7415               +0598,2523               +0696,6489
-0040,0930               -0217,8117               -0947,1165               -0994,0262               +0648,0453               +0591,6933
-0048,6564               -0194,1909               -0922,9702               -0937,0978               +0500,5305               +0497,8287
-0059,8947               -0196,3964               -0854,1806               -0950,3251               +0449,1642               +0494,5153
-0111,0062               -0175,2433               -0845,5434               -1024,0793               +0410,6197               +0314,2040
-0065,5303               -0129,1548               -0819,9828               -1066,7743               +0504,6843               +0160,5123
-0044,5472               -0136,8044               -0882,2445               -1038,3578               +0489,6101               +0241,1021
-0085,6181               -0142,9573               -0828,7757               -0999,5764               +0457,1783               +0383,6950
-0112,9521               -0138,7886               -0778,4835               -1058,7599               +0386,9783               +0488,1483
-0125,2664               -0155,8070               -0797,0529               -1069,5561               +0374,3244               +0536,3778
-0154,7339               -0123,7707               -0730,1160               -1078,8850               +0373,1149               +0623,9662
-0093,9474               -0145,5726               -0779,1132               -1061,0005               +0432,0029               +0634,7601
-0129,5390               -0139,2821               -0777,0214               -1079,8685               +0514,7523               +0677,5124
-0146,7830               -0196,7648               -0753,6231               -1142,1308               +0421,6387               +0872,0573
-0227,6180               -0196,4860               -0695,5819               -1125,9522               +0399,1782               +0938,4776
-0258,9627               -0231,3051               -0710,4335               -1154,7507               +0347,5439               +0866,7127
-0315,7576               -0214,5803               -0727,7526               -1182,7476               +0420,5180               +0864,3036
-0288,4957               -0248,4365               -0707,6066               -1187,9445               +0480,9065               +0835,7004
-0315,6506               -0232,5012               -0758,8819               -1096,0180               +0408,5195               +0881,8408
-0295,6849               -0322,3966               -0674,8618               -1040,6827               +0415,8634               +0919,3387
-0264,9755               -0276,3787               -0667,1081               -0972,4880               +0469,4480               +0933,7727
-0289,3358               -0266,9556               -0653,8201               -0958,2040               +0559,6227               +0927,7147
-0305,1016               -0283,4522               -0643,4788               -0982,2714               +0591,1839               +0956,6814
-0276,8487               -0294,8731               -0587,6913               -1006,8125               +0490,0942               +1015,4659
-0278,2163               -0306,9690               -0533,6613               -0888,2206               +0459,8798               +1111,8507
-0298,3128               -0335,8312               -0488,4588               -0870,2376               +0466,7844               +1082,3611
-0276,2343               -0376,2375               -0538,9669               -0712,0554               +0501,2979               +0970,4016
-0253,6474               -0391,1397               -0523,4984               -0659,4964               +0552,6816               +0836,9057
-0271,2682               -0396,4816               -0543,4400               -0594,1407               +0466,9127               +0801,1746
-0235,4342               -0383,7455               -0488,5395               -0529,5774               +0433,8117               +0647,2637
-0224,4587               -0377,1370               -0407,7085               -0472,7841               +0421,6125               +0487,7832
-0199,5119               -0415,7650               -0380,8505               -0390,5264               +0396,0085               +0328,8459
-0184,0154               -0347,2262               -0400,5543               -0359,7169               +0421,6108               +0270,5236
-0196,0918               -0316,9938               -0429,6969               -0432,6258               +0416,0335               +0281,8085
-0247,8806               -0299,6746               -0361,1810               -0337,2684               +0282,3572               +0307,8070
-0229,6242               -0334,0784               -0301,1221               -0351,6390               +0233,9330               +0341,6605
-0205,3678               -0267,4453               -0238,8860               -0335,7523               +0211,9383               +0439,0592
-0153,0539               -0229,4024               -0239,5104               -0231,4490               +0321,2530               +0445,5436
-0048,6809               -0206,1569               -0221,5987               -0255,3004               +0454,4517               +0564,9143
-0020,6410               -0250,4710               -0138,5823               -0264,1045               +0407,1930               +0733,1669
-0008,0300               -0244,3402               -0082,5761               -0228,7614               +0374,7616               +0907,8689
-0066,3234               -0259,7369               -0058,6490               -0128,7403               +0354,0538               +0786,3565
-0093,7678               -0272,1983               -0009,6361               -0149,4739               +0390,9847               +0653,1640
-0047,0752               -0261,7755               -0076,6686               -0226,0031               +0420,9962               +0653,7186
-0074,2232               -0284,4555               -0124,1011               -0243,7833               +0401,7051               +0639,1554
-0145,1076               -0277,7713               -0116,9320               -0278,6444               +0379,6028               +0443,6946
-0158,9436               -0292,7577               -0073,4211               -0248,5779               +0311,3325               +0392,7647
-0179,9435               -0249,2765               -0148,1162               -0199,6117               +0377,0780               +0412,0591
-0153,6859               -0247,4420               -0168,3685               -0199,3572               +0477,1729               +0505,2942
-0177,8524               -0250,4964               -0171,2119               -0220,9622               +0427,1812               +0513,6315
-0187,8533               -0172,5210               -0208,6145               -0195,1789               +0365,3436               +0652,9087
-0162,9685               -0205,5130               -0179,0443               -0101,4071               +0330,6640               +0727,7138
-0160,6257               -0215,8435               -0145,2680               -0040,8910               +0379,0423               +0607,1332
-0165,3250               -0184,3828               -0137,5709               +0003,4355               +0492,3147               +0522,5660
-0172,3660               -0179,2720               -0181,6319               +0067,1281               +0525,4510               +0478,1046
-0182,0985               -0199,7073               -0135,7896               +0070,5642               +0416,5029               +0523,8519
-0181,1474               -0172,2720               -0061,1362               +0097,2178               +0335,9913               +0382,4569
-0184,0026               -0211,8061               -0024,1831               +0081,6185               +0248,3577               +0223,0411
-0139,6371               -0190,7568               -0093,9610               +0141,9105               +0304,5944               +0124,2032
-0150,8134               -0217,4758               -0063,9656               +0101,2884               +0382,2754               +0003,7502
-0182,3145               -0191,6145               -0094,5113               +0158,7932               +0272,7905               -0035,2359
-0210,8468               -0258,6438               -0115,2366               +0178,6881               +0091,0760               -0047,1938
-0235,0933               -0288,1608               -0114,3211               +0186,1087               +0076,3314               -0049,8957
-0250,1975               -0326,8059               -0054,7694               +0131,2064               +0128,9458               -0072,5629
-0273,3057               -0320,4618               -0111,5306               +0166,9416               +0162,4944               -0078,6722
-0236,8342               -0310,8080               -0152,4402               +0144,7081               +0029,7554               +0050,9720
-0227,6773               -0296,2047               -0059,0725               +0084,6524               -0035,4809               +0161,0136
-0216,1764               -0296,6259               -0099,4372               +0162,4739               -0032,3277               +0249,5372
-0199,7449               -0250,2809               -0106,0769               +0179,7710               -0021,9115               +0165,8630
-0126,7933               -0255,0626               -0105,6162               +0103,6519               +0084,2431               +0188,6510
-0157,5489               -0230,8829               -0123,0841               +0082,5905               +0228,8390               +0242,4924
-0226,4956               -0268,1472               -0054,6539               +0112,8757               +0138,1966               +0251,0856
-0259,5897               -0256,9908               -0025,9917               +0077,4962               +0040,9526               +0257,9005
-0256,4025               -0288,1626               -0027,3545               +0004,3031               -0030,4750               +0239,4808
-0258,6504               -0242,6149               -0077,0618               -0003,7743               +0037,8831               +0234,1097
-0267,7165               -0219,7412               -0100,8090               -0078,1975               +0131,3596               +0295,5838
-0344,5477               -0245,0191               -0169,0537               -0098,6531               +0096,1030               +0476,6570
-0335,3853               -0298,8411               -0218,6127               -0077,3218               +0065,7809               +0623,3322
-0344,6892               -0324,4748               -0160,4635               -0034,4307               +0063,6592               +0626,9738
-0385,2987               -0340,7398               -0103,3286               -0008,1217               +0140,1913               +0442,2498
-0396,4243               -0347,6207               -0137,8132               +0049,0311               +0213,6853               +0390,6149
-0312,6129               -0421,9303               -0226,8667               -0037,0788               +0177,7245               +0387,2666
-0367,0710               -0436,9950               -0221,7047               +0031,7043               +0106,7971               +0386,3186
-0378,2389               -0455,8406               -0202,0314               +0019,0861               +0052,1078               +0200,4201
-0342,7731               -0465,0691               -0230,2185               +0038,5945               +0088,4180               -0004,9912
-0284,7359               -0453,3593               -0259,1245               +0022,6735               +0140,8335               -0089,4842
-0263,1295               -0485,5240               -0201,9672               +0039,4671               +0198,8509               -0101,2018
-0311,2191               -0508,0314               -0256,4516               +0130,0835               +0177,3171               -0146,3274
-0306,8588               -0535,0910               -0236,3605               +0080,1475               +0151,2479               -0134,7262
-0231,7990               -0550,8734               -0232,9279               +0056,1275               +0116,3961               -0089,1726
-0210,0043               -0487,2424               -0270,0032               +0107,0872               +0249,9464               -0088,2209
-0219,1556               -0453,8983               -0311,2280               +0109,6126               +0318,0172               +0048,4282
-0229,3968               -0434,6411               -0290,4938               +0155,5577               +0213,1185               +0234,8501
-0204,8955               -0448,3461               -0289,9790               +0175,1735               +0184,7499               +0341,5998
-0264,8499               -0465,3982               -0279,9789               +0212,1130               +0201,1975               +0278,7878
-0262,8258               -0442,6239               -0252,2896               +0234,9318               +0179,5226               +0283,1138
-0186,1058               -0373,2181               -0298,1001               +0203,6194               +0281,7142               +0387,9066
-0167,3722               -0388,4917               -0266,0161               +0181,0704               +0258,9697               +0428,1765
-0226,1908               -0439,4663               -0235,4646               +0173,9654               +0267,1588               +0421,8704
-0210,8481               -0408,5137               -0187,2319               +0122,0528               +0287,0882               +0331,2499
-0218,8148               -0372,3090               -0164,3385               +0249,1883               +0334,1933               +0347,5266
-0161,3016               -0393,6915               -0146,8167               +0220,5569               +0382,8853               +0343,5631
-0093,9005               -0435,0235               -0106,0459               +0189,1927               +0387,7357               +0361,6110
-0100,9043               -0429,5790               -0093,8107               +0146,4018               +0270,3404               +0472,7203
-0110,2634               -0408,5738               -0028,6800               +0225,3870               +0235,9866               +0447,2762
-0082,8113               -0343,1425               -0008,2009               +0215,3831               +0202,9086               +0312,5886
-0056,8928               -0313,8499               -0072,1058               +0207,3418               +0271,2977               +0325,8060
-0040,9286               -0300,3261               -0077,1349               +0179,8435               +0336,4392               +0389,9217
-0015,8456               -0297,9628               -0026,2983               +0187,1198               +0319,4277               +0456,1007
-0049,9825               -0317,9729               -0005,5157               +0215,5525               +0256,5134               +0444,3850
-0026,6806               -0303,0876               -0025,3589               +0189,5500               +0187,9383               +0324,9979
+0004,2089               -0314,1576               -0052,6664               +0226,4551               +0244,6768               +0176,6311
+0033,1772               -0283,2337               -0057,6726               +0242,4585               +0331,4258               +0020,6350
+0050,6141               -0258,1335               -0030,6056               +0255,5379               +0241,2243               -0133,2733
+0028,0522               -0302,3673               -0114,4065               +0336,8673               +0216,9011               -0212,5146
+0074,3206               -0314,7965               -0056,2772               +0317,5564               +0178,4160               -0182,9292
+0073,2595               -0331,5316               -0066,4061               +0336,5291               +0198,4381               -0163,8908
+0018,8263               -0291,6698               -0018,6053               +0328,1430               +0250,3495               -0106,3415
+0026,4176               -0275,8388               -0002,9355               +0404,8697               +0309,9078               +0074,8195
+0019,9958               -0345,2883               +0006,4764               +0383,8617               +0289,4529               +0255,6744
-0030,8202               -0401,6829               +0101,9807               +0390,9041               +0275,0007               +0328,1638
-0043,3946               -0361,1422               +0108,8308               +0315,1694               +0256,4341               +0322,9198
-0028,1279               -0437,0770               +0019,1456               +0359,3289               +0396,7081               +0368,5942
+0039,8399               -0429,4263               +0009,2750               +0307,7784               +0444,1252               +0455,3150
+0066,7666               -0459,1413               +0129,9528               +0306,2855               +0396,9569               +0457,5042
+0044,0358               -0460,8001               +0162,1341               +0325,3078               +0363,7325               +0462,7767
-0014,4234               -0443,6496               +0168,9943               +0317,2431               +0317,0402               +0352,9666
+0014,6537               -0397,0794               +0198,7684               +0299,6598               +0378,9463               +0330,1428
+0039,9804               -0438,5266               +0191,8043               +0255,4904               +0400,8114               +0370,4257
+0026,2906               -0476,9237               +0190,8946               +0265,6528               +0375,5862               +0500,2516
+0017,1625               -0490,8001               +0194,1467               +0346,0672               +0293,2266               +0521,4922
+0027,5368               -0473,5906               +0216,4139               +0382,3272               +0238,8562               +0496,4818
-0004,1379               -0459,5841               +0221,5141               +0549,9485               +0303,9420               +0424,0845
-0024,8454               -0445,1670               +0245,9169               +0508,4573               +0343,5003               +0416,2612
-0066,9147               -0446,3003               +0203,6725               +0456,8451               +0279,3533               +0493,7950
-0077,8534               -0458,6601               +0184,1631               +0524,4339               +0183,2852               +0509,4046
-0144,5123               -0468,3672               +0163,9416               +0502,9389               +0092,8384               +0388,0633
-0134,5440               -0465,5379               +0125,1033               +0508,4864               +0115,8452               +0290,5970
-0116,1644               -0498,9773               +0187,8962               +0483,6763               +0232,2250               +0264,6172
-0166,4161               -0495,1857               +0137,0973               +0439,6225               +0264,3410               +0126,3157
-0230,7564               -0547,7637               +0117,6995               +0398,2878               +0105,9366               +0007,7396
-0286,2888               -0554,8317               +0177,1859               +0337,5460               +0120,7426               -0092,6867
-0280,7801               -0507,9422               +0216,4806               +0397,4484               +0085,2755               -0054,8445
-0269,5967               -0498,5258               +0177,5599               +0500,5537               +0220,5651               -0022,1778
-0343,2455               -0484,0332               +0180,2075               +0502,3863               +0240,5770               +0053,5162
-0338,5924               -0530,0560               +0229,6693               +0557,1832               +0146,6992               +0195,4086
-0370,0979               -0569,7157               +0301,7836               +0543,3310               +0178,0063               +0382,9436
-0321,5478               -0584,4855               +0347,4865               +0568,6535               +0149,5991               +0448,2615
-0327,6992               -0550,2508               +0305,0861               +0470,9926               +0222,2211               +0400,4664
-0344,6851               -0482,9803               +0234,8426               +0488,4953               +0270,0094               +0516,1195
-0333,6464               -0468,3030               +0251,1900               +0449,1556               +0279,1093               +0553,6672
-0343,0758               -0477,0286               +0347,7290               +0436,8706               +0195,3494               +0551,1369
-0397,3607               -0461,6523               +0320,8444               +0400,6416               +0126,9686               +0588,9228
-0336,1370               -0434,0382               +0340,7019               +0398,6544               +0181,4656               +0535,5753
-0357,1506               -0366,7824               +0347,7838               +0385,5877               +0279,7504               +0529,8544
-0371,8198               -0370,6783               +0301,1844               +0348,2911               +0348,4246               +0552,3811
-0405,4667               -0378,7826               +0221,2691               +0386,1083               +0369,6896               +0571,7107
-0368,5237               -0333,5564               +0251,9247               +0423,2277               +0453,5946               +0588,6527
-0375,9952               -0358,4372               +0318,0406               +0574,9088               +0471,9494               +0531,2419
-0383,0451               -0337,4351               +0209,9678               +0576,3948               +0588,1063               +0559,1041
-0382,4694               -0366,5002               +0225,7371               +0670,6269               +0614,1509               +0714,3347
-0373,8377               -0329,0354               +0190,6910               +0676,6495               +0632,3263               +0768,4794
-0372,2183               -0389,4302               +0233,6979               +0686,9741               +0565,7890               +0736,9754
-0326,4524               -0432,7753               +0195,2744               +0725,7319               +0577,9032               +0605,0311
-0315,6401               -0452,0647               +0220,1419               +0716,5775               +0631,2074               +0470,1322
-0279,4336               -0439,3058               +0252,0586               +0651,9751               +0623,0095               +0432,6990
-0276,8361               -0508,8364               -8637,3121               -8354,6821               +0622,1214               +0358,8159
-0242,2560               -0510,6412               +0035,5932               +0447,2294               +0526,9402               +0240,0300
-0293,6524               -0569,0760               -0553,6541               -0180,1508               +0505,7071               +0109,8638
-0266,3147               -0559,9062               -1608,8704               -1242,6828               +0571,6911               -0021,1652
-0399,4626               -0544,3611               -1715,8348               -1498,7474               +0624,7539               +0004,6040
