# Supplementary material for: Flash visual evoked potentials in diurnal birds of prey
Source: PeerJ. 2016 Jul 26;4:e2217. doi: 10.7717/peerj.2217 (PMC4974951; doi:10.7717/peerj.2217)
Supplement: Supplemental Information 12 [file peerj-04-2217-s012.asc]

F1                       Girfalco2                

2048                     2048                     2048                     2048                     2048                     2048
-0404,2288               -0389,8040               +1347,8077               +0848,4164               -0353,1513               -0179,0830
-0403,6092               -0389,2065               +1345,7417               +0847,1159               -0352,6099               -0178,8085
-0402,9906               -0388,6100               +1343,6790               +0845,8175               -0352,0695               -0178,5344
-0402,3729               -0388,0143               +1341,6194               +0844,5210               -0351,5298               -0178,2608
-0350,2546               -0350,2240               +1356,7301               +0871,8384               -0305,2119               -0117,9024
-0279,5005               -0300,3259               +1379,9637               +0880,7407               -0209,1071               -0054,8763
-0127,7766               -0168,2422               +1455,3336               +0914,0532               -0093,8787               +0042,5290
-0044,0427               -0036,3607               +1512,8367               +0973,1511               +0048,0985               +0159,6318
+0076,8682               +0078,3485               +1590,0171               +1048,1170               +0150,4807               +0281,1326
+0172,0573               +0219,8462               +1710,0647               +1120,8310               +0257,8284               +0406,2474
+0311,2875               +0356,2391               +1836,9704               +1192,3975               +0362,5143               +0573,7192
+0483,8251               +0486,7030               +1931,2120               +1321,5253               +0514,7900               +0690,2810
+0616,0149               +0612,4606               +2072,3707               +1401,7106               +0673,0074               +0833,6960
+0821,4196               +0809,7342               +2248,5982               +1594,8699               +0862,5099               +1038,6296
+1008,5730               +0992,4071               +2455,7620               +1759,3274               +1052,6976               +1240,1557
+1212,4987               +1202,3185               +2652,7812               +1950,7350               +1250,7308               +1418,9293
+1411,7741               +1426,4406               +2860,0398               +2138,0207               +1480,9848               +1659,2619
+1634,0400               +1653,3258               +3086,9106               +2328,2035               +1748,6022               +1906,6327
+1850,3641               +1905,5106               +3389,4185               +2572,0978               +1905,7641               +2062,8811
+2074,0946               +2162,2696               +3710,8055               +2830,7367               +2216,7535               +2385,3411
+2408,0072               +2499,6679               +4000,8046               +3074,4714               +2559,4201               +2717,0645
+2745,9218               +2854,2240               +4294,6959               +3385,9687               +2885,6355               +3043,7633
+3091,3884               +3231,7864               +4640,2747               +3690,4110               +3214,9851               +3406,2506
+3384,3400               +3531,9110               +4937,6099               +3934,9541               +3518,8600               +3705,0698
+3694,2671               +3859,5738               +5358,0488               +4281,8677               +3829,5174               +4082,5688
+4004,5924               +4219,3487               +5754,0645               +4619,8000               +4127,5003               +4378,7671
+4335,7569               +4648,7493               +6139,9410               +4887,8019               +4476,1776               +4686,4127
+4618,5922               +4955,2629               +6506,4031               +5170,7053               +4763,8190               +4949,8074
+4837,8423               +5308,5677               +6881,0407               +5463,1098               +5063,3710               +5292,0279
+5138,5902               +5649,4487               +7261,1009               +5759,1923               +5288,3015               +5513,2306
+5399,7580               +6002,9119               +7613,6058               +6030,8204               +5535,5433               +5828,1695
+5596,4731               +6320,8078               +7929,9434               +6270,9411               +5766,8174               +6052,8401
+5812,0061               +6564,8924               +8224,7382               +6461,6343               +5965,2201               +6248,7282
+6034,6122               +6865,5432               +8552,0687               +6634,0928               +6150,8166               +6460,5782
+6210,0628               +7119,9069               +8832,3276               +6816,2316               +6345,9258               +6614,1218
+6366,3658               +7336,2501               +9134,2345               +6993,7096               +6526,1656               +6766,3627
+6522,0184               +7527,4571               +9388,5006               +7109,9612               +6682,0985               +6925,8530
+6669,8850               +7697,3205               +9610,8784               +7223,1105               +6825,0175               +7060,2463
+6785,8839               +7882,4899               +9825,0517               +7338,7763               +6937,8881               +7172,2996
+6928,6236               +7996,8446               +10007,8950              +7561,0263               +7087,4847               +7294,4081
+7074,4585               +8142,5901               +10238,3246              +7815,0226               +7264,6544               +7523,0051
+7156,7907               +8217,9566               +10367,9924              +8025,9071               +7424,9169               +7876,8377
+7190,8260               +8335,9548               +10544,8154              +8083,7883               +7535,5208               +7899,3134
+7222,2089               +8467,8786               +10841,3270              +8156,3915               +7552,4548               +7849,1281
+7261,0373               +8591,4851               +11235,4220              +8305,7289               +7583,9526               +7944,0115
+7255,6804               +8660,5683               +11396,5978              +8530,3598               +7647,1442               +8127,3076
+7302,3777               +8725,1716               +11477,2493              +8815,4163               +7836,2586               +8225,4243
+7346,7578               +8665,1545               +11587,2085              +9015,3819               +7855,6889               +8212,1823
+7359,1030               +8542,6798               +11803,8114              +9201,8469               +7731,9749               +8090,9155
+7441,7552               +8591,4956               +12022,2241              +9443,1939               +7555,5315               +7866,9630
+7488,0329               +8770,9287               +12172,6232              +9638,5204               +7371,4653               +7508,3810
+7527,1373               +8911,8746               +12272,5793              +9809,6036               +7177,9217               +7164,8825
+7627,8003               +9078,5169               +12297,7275              +9969,8432               +7088,4368               +6902,5431
+7691,6530               +9044,9187               +12269,5717              +10067,7774              +7107,7998               +6880,3886
+7615,3404               +8859,0661               +12307,6590              +10009,3700              +7206,0659               +6846,4837
+7446,1079               +8767,2567               +12338,0019              +9857,2299               +7211,4570               +6750,3899
+7303,3140               +8732,3797               +12327,1683              +9652,2443               +7070,5466               +6604,8042
+7090,8889               +8452,4490               +12348,2202              +9432,7405               +6929,9314               +6504,2896
+6687,8556               +7905,1621               +12370,0109              +9299,6769               +6807,3281               +6324,4920
+6152,4954               +7431,5825               +12188,1056              +9226,5790               +6482,9526               +5889,8421
+5838,3454               +7222,1232               +11853,6367              +9039,0508               +6002,7763               +5440,7165
+5675,7858               +7074,4608               +11780,0254              +8902,3994               +5545,8129               +5192,5155
+5467,5056               +6664,3192               +12032,0649              +8956,6318               +5314,0466               +4988,0976
+5108,0520               +6095,2251               +12296,2210              +9229,2229               +5204,1452               +4779,0196
+4649,2397               +5549,9087               +12396,5969              +9452,5383               +4920,4936               +4462,5538
+4127,4829               +4900,3817               +12294,5851              +9520,1038               +4472,1326               +4031,2741
+3510,6165               +4215,3933               +12001,2981              +9422,1423               +3977,7405               +3592,0334
+2865,9630               +3448,3293               +11553,4638              +9209,1349               +3512,9784               +3051,9708
+2194,9811               +2689,9036               +11043,8233              +8861,9076               +2975,2336               +2545,3572
+1565,9395               +1960,5120               +10442,1459              +8422,1597               +2480,0347               +1992,5973
+0953,2497               +1278,5525               +9862,2228               +7963,3501               +1965,8502               +1496,9966
+0335,2525               +0550,4352               +9222,4167               +7555,0203               +1395,3162               +0992,7061
-0285,5155               -0144,9849               +8587,9943               +7113,0364               +0868,6200               +0371,9281
-0844,8129               -0751,2463               +7993,8199               +6653,5601               +0366,6099               -0165,0328
-1413,8617               -1343,0832               +7394,6601               +6184,2844               -0155,4792               -0701,4947
-1955,2648               -1951,2586               +6856,6195               +5768,0030               -0658,7162               -1259,2258
-2470,1774               -2424,6473               +6372,4101               +5403,7507               -1185,8888               -1792,1372
-2974,1744               -2858,5565               +5913,1333               +5126,8839               -1741,0304               -2333,4980
-3399,7831               -3213,6578               +5473,6268               +4822,3057               -2273,5522               -2842,3998
-3756,0219               -3562,9596               +5044,3822               +4561,8386               -2799,3050               -3325,5439
-4072,3709               -3910,5290               +4621,1567               +4313,7271               -3312,2057               -3763,8119
-4339,1251               -4240,1544               +4273,6789               +4092,9626               -3831,4824               -4193,4201
-4648,5083               -4576,1031               +3844,5766               +3870,5408               -4323,8415               -4588,0527
-4923,1894               -4899,7455               +3433,4097               +3652,2136               -4772,9003               -4926,6415
-5194,4765               -5271,3170               +2980,0675               +3406,8120               -5181,6110               -5337,1549
-5476,6884               -5645,3456               +2573,2031               +3162,5587               -5631,4263               -5691,2556
-5798,5094               -6084,3928               +2164,9033               +2891,6703               -6052,8510               -6018,7716
-6066,0876               -6487,0942               +1762,6639               +2608,5723               -6436,9321               -6278,2900
-6307,8923               -6828,7176               +1398,5277               +2295,4803               -6816,9366               -6547,2919
-6525,6245               -7137,0287               +1034,9162               +1980,9532               -7172,5494               -6834,8285
-6699,1319               -7370,3984               +0698,8603               +1654,1642               -7521,8009               -7098,1958
-6815,7901               -7564,0952               +0390,2292               +1342,5961               -7867,1447               -7361,9893
-6887,9938               -7679,9183               +0116,8970               +1076,3957               -8096,6111               -7558,2428
-6913,4630               -7819,1083               -0116,6056               +0836,9492               -8255,9619               -7704,1812
-6881,2408               -7841,9935               -0336,2971               +0700,7665               -8379,8731               -7775,2894
-6835,2857               -7939,4190               -0605,3762               +0588,6918               -8452,9251               -7840,2430
-6817,2821               -8033,7914               -0803,8332               +0473,1246               -8461,0298               -7894,2740
-6853,9948               -8159,6926               -0994,9308               +0391,8052               -8396,0006               -7832,0164
-6900,3885               -8310,2415               -1170,9209               +0315,4634               -8381,6271               -7780,8317
-6982,0321               -8477,4704               -1286,4546               +0299,2952               -8394,5855               -7765,1852
-7090,6451               -8560,3633               -1376,4811               +0301,5248               -8391,1287               -7749,4893
-7208,0263               -8730,5776               -1484,3179               +0257,9133               -8469,2493               -7707,9192
-7351,6562               -8907,2692               -1538,0298               +0196,9613               -8477,6155               -7753,5768
-7534,4635               -9024,3227               -1574,6229               +0166,1643               -8541,9977               -7740,0596
-7680,5676               -9118,4694               -1592,1725               +0173,6931               -8674,5348               -7836,4875
-7821,4548               -9251,9457               -1662,9081               +0171,5384               -8800,8021               -7937,9649
-7975,7578               -9439,3950               -1729,6228               +0157,6343               -8904,0781               -8018,9693
-8118,4026               -9527,8523               -1790,9089               +0163,2522               -8978,1470               -8129,2368
-8249,1213               -9553,0315               -1851,2694               +0192,3104               -9068,0203               -8270,3222
-8342,6872               -9548,1971               -1977,9302               +0183,0167               -9182,6573               -8448,6463
-8387,1005               -9557,0976               -2061,1938               +0142,0760               -9292,9625               -8596,0059
-8441,5542               -9578,7887               -2195,2644               +0144,5757               -9375,4784               -8815,7788
-8455,8489               -9531,1026               -2372,2990               +0058,1722               -9453,0401               -8969,6064
-8465,4134               -9482,5827               -2503,2059               -0021,4440               -9533,2276               -9120,5932
-8483,7622               -9479,8494               -2623,7798               -0129,6872               -9637,8564               -9254,2185
-8549,2517               -9484,7765               -2735,6984               -0183,1107               -9698,3201               -9404,6016
-8638,2519               -9528,1653               -2880,1276               -0301,2057               -9722,3884               -9568,9655
-8685,3416               -9676,1377               -3036,0277               -0448,2168               -9829,9909               -9668,3817
-8753,9895               -9845,1737               -3161,6101               -0553,0703               -9912,5139               -9787,4493
-8823,7430               -9993,7051               -3324,6733               -0743,5915               -9945,2039               -9876,0529
-8946,8973               -10168,8911              -3477,6223               -0833,1975               -10001,0431              -9951,8683
-9060,5554               -10417,6559              -3660,0268               -0984,7911               -10121,6246              -10086,6209
-9192,7959               -10654,5170              -3830,7816               -1144,7858               -10252,8451              -10230,3471
-9370,8850               -10874,9888              -3988,4874               -1323,6036               -10361,3404              -10361,6893
-9494,4801               -11097,6151              -4121,5407               -1509,9588               -10454,6108              -10455,9644
-9626,5691               -11302,4494              -4250,7548               -1754,4898               -10573,6786              -10577,6604
-9768,8510               -11475,7877              -4408,5574               -1886,9890               -10724,5113              -10676,3407
-9852,3936               -11571,7212              -4524,2797               -2084,3841               -10880,0411              -10820,8362
-9892,5109               -11670,2503              -4687,7787               -2278,4117               -10975,2925              -10882,5210
-9879,8524               -11716,2223              -4767,3541               -2447,4817               -11021,0402              -10845,3524
-9847,0042               -11679,4031              -4824,9202               -2570,1475               -11090,8566              -10882,7981
-9836,4153               -11620,5627              -4897,6710               -2680,4347               -11151,9992              -10900,4145
-9798,1087               -11531,9404              -4994,8435               -2779,3097               -11159,0528              -10850,7809
-9721,4697               -11484,8520              -5075,4529               -2902,0421               -11119,6337              -10788,8660
-9615,9042               -11410,5155              -5135,2831               -3020,7991               -11084,4185              -10723,4038
-9501,0385               -11323,3254              -5245,5604               -3126,1946               -11035,8971              -10640,7617
-9399,1454               -11188,5756              -5302,3321               -3188,1195               -10931,7374              -10518,6785
-9282,2589               -11073,2766              -5350,6990               -3182,5666               -10866,6964              -10385,7265
-9148,4247               -10939,4576              -5437,7516               -3203,7993               -10783,5953              -10269,1099
-8997,0067               -10753,1378              -5445,9568               -3282,0488               -10660,4890              -10114,9821
-8809,2772               -10613,5523              -5387,5121               -3317,7364               -10615,0595              -9947,6752
-8633,1814               -10457,5400              -5328,3905               -3333,9452               -10518,6830              -9823,8822
-8493,1873               -10273,3693              -5190,5888               -3375,9128               -10459,2759              -9731,7959
-8330,5505               -10051,0906              -5035,9203               -3393,3100               -10397,4827              -9589,1583
-8093,0395               -9863,0710               -4842,3329               -3358,1770               -10324,1350              -9460,4299
-7805,4111               -9663,0859               -4572,3006               -3271,0353               -10290,2902              -9301,5494
-7515,9077               -9467,4150               -4232,7758               -3192,1334               -10244,5792              -9160,4265
-7223,7546               -9244,9562               -3833,2971               -3070,5871               -10197,1974              -9007,0328
-7009,1196               -9041,5859               -3393,1502               -2931,5780               -10143,9123              -8853,1918
-6722,7624               -8837,7875               -2946,6945               -2759,0349               -10094,6328              -8728,9995
-6439,3037               -8675,1168               -2478,2923               -2515,9851               -10015,3052              -8561,1362
-6178,7720               -8564,6193               -2028,1270               -2315,9824               -9981,0956               -8476,6116
-5934,8045               -8435,6895               -1575,2821               -2025,9513               -9902,1342               -8399,5188
-5715,6827               -8360,8012               -1217,5289               -1705,3986               -9887,1179               -8357,8733
-5501,1861               -8245,8200               -0896,6168               -1380,8059               -9837,0407               -8348,4536
-5360,7194               -8107,3474               -0585,1325               -1054,6189               -9791,1797               -8293,0341
-5155,7885               -7991,3658               -0363,2833               -0734,8329               -9771,8146               -8318,6225
-4977,4392               -7818,6041               -0186,1761               -0405,2432               -9735,4806               -8375,1805
-4846,8930               -7618,0310               -0059,5233               -0147,2410               -9726,9624               -8413,5298
-4671,9017               -7466,9804               -0011,1226               +0071,0723               -9725,9751               -8542,7875
-4564,5682               -7355,5819               +0055,1350               +0237,1515               -9731,6531               -8601,5689
-4459,1741               -7219,5586               +0103,6250               +0406,5279               -9706,2920               -8666,5129
-4390,0868               -7068,0237               +0108,9819               +0547,2098               -9659,8145               -8739,2389
-4370,8167               -6946,0882               +0106,5008               +0655,2335               -9645,5417               -8779,0821
-4353,8630               -6875,2399               +0116,9393               +0713,7213               -9587,3215               -8774,9698
-4378,6642               -6819,4739               +0122,2245               +0734,8002               -9520,6158               -8784,5938
-4425,5181               -6810,8301               +0121,3222               +0775,5704               -9464,5745               -8795,8931
-4523,8911               -6867,1111               +0169,4271               +0743,1207               -9381,3159               -8773,0357
-4662,5075               -6935,7364               +0232,6907               +0795,0271               -9285,2378               -8688,8775
-4799,2488               -7004,3994               +0222,1333               +0797,2882               -9183,1069               -8597,5047
-4953,6247               -7162,8343               +0207,1333               +0834,5067               -9110,2885               -8477,5678
-5105,4284               -7300,7661               +0228,2955               +0846,4094               -9018,0921               -8342,7146
-5242,9822               -7429,4049               +0267,0937               +0840,3910               -8916,4853               -8176,9183
-5368,9124               -7551,9542               +0311,8460               +0848,7820               -8804,6873               -7995,7069
-5506,4896               -7629,0837               +0332,9268               +0850,5725               -8722,2902               -7889,3704
-5661,3619               -7760,2636               +0287,1971               +0844,2687               -8633,5260               -7667,7646
-5761,0203               -7881,0929               +0256,5890               +0808,4584               -8529,3311               -7517,9213
-5845,3329               -7911,4933               +0237,2505               +0735,9116               -8467,8673               -7389,4531
-5861,0494               -7943,6337               +0154,5172               +0610,6467               -8344,8656               -7253,8391
-5879,6295               -7951,2317               +0069,2870               +0513,8154               -8220,6684               -7156,4436
-5858,4896               -7920,4776               -0017,9787               +0379,8685               -8115,5781               -7106,8377
-5834,3938               -7906,4448               -0079,2493               +0208,2356               -7982,8861               -7026,7245
-5773,1597               -7924,2257               -0160,3101               +0039,6746               -7921,5162               -6901,1409
-5772,1761               -7919,1829               -0266,5782               -0129,7268               -7827,7135               -6819,6626
-5763,4122               -7815,5338               -0376,4342               -0310,0029               -7747,3919               -6678,5167
-5745,8338               -7784,5137               -0463,0713               -0476,9523               -7650,6110               -6568,9262
-5742,2010               -7774,6106               -0610,3442               -0680,8519               -7572,8777               -6468,4219
-5736,6301               -7704,3995               -0675,0723               -0833,2555               -7512,2040               -6320,0037
-5740,8690               -7649,5611               -0795,8946               -1021,0044               -7423,4868               -6204,0140
-5677,3501               -7560,1632               -0911,4608               -1214,9084               -7315,8283               -6030,5850
-5620,0209               -7507,8008               -1039,6940               -1446,1360               -7223,8724               -5886,8470
-5549,0931               -7467,6984               -1166,0824               -1634,7904               -7146,5914               -5793,0941
-5475,3469               -7373,3089               -1297,1877               -1822,8582               -7107,1540               -5679,7733
-5464,0832               -7279,9271               -1427,4970               -2036,5819               -7073,3238               -5575,8309
-5433,4801               -7165,3521               -1532,9868               -2245,8117               -7016,7543               -5539,7253
-5401,9251               -7093,7197               -1697,2727               -2436,3717               -6992,4655               -5507,1240
-5366,2778               -6992,9502               -1885,7624               -2602,4919               -6979,3798               -5428,2519
-5375,9286               -6890,9020               -2049,3370               -2832,1730               -6942,5228               -5375,2161
-5381,7081               -6760,6500               -2215,9452               -3071,7052               -6970,3789               -5389,2145
-5291,5155               -6627,6235               -2340,9746               -3281,0263               -6944,9844               -5402,4497
-5234,2418               -6438,7639               -2509,5219               -3449,8395               -7007,5813               -5423,1489
-5208,7338               -6333,8707               -2689,3846               -3716,8858               -7042,6254               -5536,2655
-5166,4894               -6234,0511               -2815,7055               -3942,5498               -7089,9691               -5663,1855
-5106,2349               -6105,3025               -2897,2643               -4152,9211               -7180,3197               -5799,1763
-5032,3224               -6013,4613               -3028,4708               -4341,4570               -7267,0491               -5943,9174
-5014,8035               -5875,0962               -3142,9507               -4511,2753               -7337,2468               -6020,1605
-4954,8778               -5743,8824               -3280,3159               -4680,6769               -7413,8159               -6065,7572
-4919,2736               -5603,2361               -3369,1679               -4860,9367               -7474,7683               -6162,8730
-4872,8754               -5499,7320               -3410,2791               -5030,7560               -7570,7590               -6245,6868
-4828,3568               -5385,0929               -3411,3509               -5106,7948               -7586,2267               -6400,0467
-4819,7699               -5274,8616               -3431,2849               -5200,6626               -7624,0201               -6483,5807
-4860,1046               -5179,9603               -3462,2344               -5304,2726               -7616,8925               -6637,2621
-4897,4167               -5091,2020               -3452,4568               -5385,3065               -7624,7628               -6683,8299
-4901,8436               -5011,2199               -3414,1728               -5404,7182               -7597,5256               -6716,5033
-4901,2351               -4973,2196               -3381,7219               -5432,8808               -7564,1781               -6776,0152
-4898,4266               -4942,9518               -3343,1905               -5453,7156               -7573,4526               -6848,3328
-4894,3487               -4872,6139               -3262,6374               -5458,4771               -7585,9497               -6855,2040
-4889,2218               -4772,6851               -3223,0461               -5484,2165               -7576,9565               -6868,8273
-4898,8294               -4737,6778               -3189,9314               -5498,8742               -7551,2765               -6916,1021
-4868,6322               -4691,8932               -3094,2133               -5456,6808               -7546,7541               -6864,0693
-4830,8903               -4635,5877               -2967,7575               -5409,4794               -7501,9257               -6860,8829
-4787,5204               -4630,7274               -2936,4753               -5360,7046               -7494,3264               -6857,1826
-4779,8420               -4580,4204               -2847,9453               -5293,7356               -7478,3899               -6807,8244
-4699,5870               -4542,8774               -2767,5593               -5258,4797               -7373,1914               -6814,5961
-4713,5741               -4507,5134               -2701,8487               -5187,6628               -7299,5201               -6726,6781
-4701,0097               -4470,4101               -2624,0770               -5143,8676               -7226,2882               -6608,4203
-4636,5802               -4417,0248               -2556,6418               -5086,3790               -7068,1206               -6511,8174
-4616,2755               -4315,8160               -2425,5054               -5000,4998               -6904,7499               -6359,7488
-4565,0052               -4215,4233               -2378,4043               -4918,4713               -6719,7938               -6191,7148
-4496,7906               -4136,5513               -2333,6596               -4843,3954               -6620,8019               -6004,5327
-4433,4734               -4085,1059               -2222,6082               -4750,4195               -6443,7064               -5830,6452
-4430,7865               -4002,2976               -2132,0117               -4652,5940               -6245,7690               -5624,2928
-4407,9988               -3920,7349               -2081,5596               -4564,5378               -6042,7741               -5423,6089
-4376,9075               -3846,8242               -2007,9700               -4458,2373               -5860,3992               -5165,5706
-4319,4530               -3786,7623               -1987,9147               -4349,7903               -5670,3769               -4915,8008
-4267,0291               -3685,0633               -1875,4448               -4258,4012               -5461,9878               -4715,9829
-4244,7294               -3626,1420               -1796,3692               -4147,3714               -5261,2375               -4485,7650
-4199,4072               -3507,0295               -1739,1311               -4110,1357               -5044,1772               -4248,1342
-4172,0956               -3430,0481               -1691,4554               -4004,5322               -4843,6195               -4051,4070
-4144,4574               -3386,1243               -1633,3795               -3872,7055               -4655,8937               -3793,9694
-4109,8855               -3382,8874               -1585,5348               -3803,9635               -4486,2341               -3619,4715
-4073,9430               -3360,6218               -1555,4397               -3734,5664               -4299,8366               -3423,4573
-4059,2416               -3325,1308               -1526,3002               -3624,9256               -4188,1843               -3269,1528
-4016,0689               -3276,7643               -1519,9562               -3582,4476               -4079,9994               -3100,4519
-3945,0909               -3268,4391               -1522,0346               -3550,1697               -3957,6404               -3045,2634
-3894,2134               -3249,1317               -1514,7158               -3477,9868               -3831,6916               -2952,4103
-3858,0968               -3242,6894               -1465,6910               -3385,5064               -3748,7460               -2807,4845
-3811,7760               -3217,5793               -1461,3452               -3314,2978               -3643,4310               -2803,5364
-3704,7961               -3167,8560               -1423,0853               -3277,3680               -3597,5758               -2785,5076
-3656,0648               -3169,7170               -1484,9716               -3232,6307               -3546,9737               -2747,6752
-3589,5325               -3092,1657               -1458,9231               -3195,4610               -3484,9778               -2714,1437
-3519,0842               -2962,6011               -1430,6837               -3178,0102               -3439,6879               -2712,4821
-3430,7635               -2907,0495               -1431,0631               -3143,5718               -3385,5469               -2709,7882
-3307,0955               -2816,1719               -1412,3951               -3124,2263               -3371,2671               -2781,1325
-3239,6428               -2751,4097               -1427,9872               -3079,1856               -3355,8754               -2749,2902
-3166,7764               -2731,3473               -1430,9398               -3024,5079               -3309,1732               -2810,6190
-3040,9251               -2637,8791               -1458,5205               -2996,1474               -3248,6318               -2840,0166
-2977,0194               -2514,4527               -1483,2113               -2977,5667               -3191,0807               -2806,5759
-2937,0564               -2450,2117               -1492,8133               -2932,0630               -3166,3126               -2824,7094
-2854,3918               -2392,7838               -1535,7457               -2908,8594               -3127,9739               -2827,2601
-2790,3131               -2331,8215               -1557,7607               -2869,5686               -3112,6267               -2809,4918
-2710,1387               -2264,6713               -1587,5542               -2844,1609               -3093,9556               -2850,9575
-2638,2553               -2227,2493               -1608,7562               -2789,0953               -3062,2945               -2830,9540
-2565,0886               -2153,3744               -1594,2062               -2736,0892               -3020,3160               -2839,3153
-2485,6890               -2119,1728               -1629,6852               -2745,9918               -2986,9638               -2852,8341
-2431,6723               -2072,3163               -1699,2328               -2771,5969               -2970,1348               -2802,1603
-2392,1029               -2014,2448               -1762,2572               -2749,7267               -2895,9686               -2740,2703
-2340,6812               -1967,3947               -1787,3515               -2748,6796               -2871,1051               -2673,6576
-2274,6010               -1918,5885               -1833,8162               -2753,0121               -2833,4540               -2661,0095
-2214,3819               -1846,0795               -1914,1628               -2729,1737               -2777,1562               -2628,5959
-2174,9750               -1778,5700               -2001,4701               -2798,8619               -2738,3801               -2644,6586
-2108,2516               -1741,1288               -2068,5609               -2767,7067               -2686,1609               -2577,3621
-2077,0603               -1716,4302               -2176,4084               -2796,3618               -2636,6049               -2529,1463
-2026,7144               -1676,3668               -2272,1094               -2788,5333               -2656,1935               -2521,7248
-1999,7374               -1607,0025               -2384,4662               -2813,1470               -2654,0353               -2517,1017
-1970,4128               -1574,8495               -2546,4557               -2853,5769               -2672,1705               -2523,8236
-1936,9848               -1545,5652               -2690,2273               -2864,4380               -2710,6294               -2505,3476
-1909,5404               -1532,0512               -2804,1771               -2839,3572               -2746,2301               -2526,8025
-1896,2228               -1541,2145               -2893,5288               -2848,3030               -2741,0910               -2522,4788
-1857,7937               -1547,6671               -3027,4277               -2864,9729               -2762,1273               -2518,5896
-1848,5486               -1534,1450               -3165,4416               -2881,0482               -2811,4641               -2495,4198
-1860,3239               -1529,5828               -3277,7646               -2909,6156               -2808,0268               -2497,8111
-1829,9327               -1522,5301               -3381,9693               -2896,9422               -2803,4373               -2433,4073
-1843,3392               -1498,7710               -3507,0613               -2942,1239               -2819,7753               -2417,3200
-1817,5448               -1494,9966               -3629,3302               -2940,9246               -2793,2003               -2400,5163
-1812,3110               -1502,0569               -3733,6511               -2914,8012               -2742,2382               -2356,6170
-1803,6013               -1485,5012               -3868,1719               -2907,8926               -2722,7611               -2427,4848
-1824,1042               -1457,8712               -3981,4955               -2936,0998               -2694,9632               -2397,5742
-1769,9569               -1448,1695               -4048,8380               -2998,2213               -2675,3380               -2412,6842
-1693,6606               -1414,2091               -4161,1276               -3036,2505               -2636,2693               -2370,3255
-1635,2946               -1380,2729               -4217,3843               -3023,8269               -2588,9270               -2411,5697
-1603,0569               -1386,2966               -4296,7782               -3000,7690               -2575,3183               -2366,0958
-1546,9893               -1345,2274               -4367,3560               -3008,5645               -2557,2689               -2379,3027
-1499,4915               -1306,6636               -4375,9443               -3015,3582               -2541,3680               -2371,0982
-1470,2653               -1237,8379               -4389,2805               -3021,8219               -2504,0758               -2383,5444
-1396,4143               -1171,8858               -4431,2788               -3018,1866               -2477,3650               -2379,2268
-1359,9957               -1102,5982               -4461,1860               -3016,4657               -2455,1577               -2366,4109
-1306,8523               -1006,5425               -4457,3382               -2996,2609               -2446,2689               -2356,4003
-1205,5379               -0873,8304               -4440,5428               -3005,4006               -2442,0928               -2412,5562
-1129,2635               -0783,5607               -4439,1820               -2984,6468               -2429,7561               -2335,8504
-1060,4792               -0690,1372               -4379,9273               -2956,1780               -2424,1118               -2323,4002
-1023,5231               -0534,0424               -4340,4863               -2926,0760               -2351,3399               -2318,1228
-0943,9978               -0450,4859               -4300,6808               -2916,4310               -2371,5865               -2357,8846
-0900,0764               -0417,2686               -4238,1638               -2875,2132               -2404,1111               -2301,1226
-0871,7316               -0389,9783               -4191,6319               -2851,0321               -2359,4911               -2298,8057
-0863,1006               -0293,2498               -4177,0684               -2809,2570               -2323,1030               -2265,4407
-0872,3310               -0219,4899               -4136,9205               -2806,7798               -2296,8328               -2237,7318
-0857,9636               -0175,2579               -4098,2096               -2782,4678               -2262,7775               -2232,5548
-0886,0062               -0187,5333               -4073,4636               -2800,6116               -2240,4330               -2169,7994
-0871,8202               -0144,9377               -4042,2742               -2775,0793               -2221,1819               -2158,9789
-0851,5333               -0147,1306               -4008,8079               -2735,8596               -2209,0636               -2161,9211
-0878,3172               -0140,7826               -3954,0871               -2712,8216               -2171,1813               -2172,1542
-0896,7965               -0163,6603               -3945,8786               -2730,1567               -2125,2518               -2163,5480
-0933,0480               -0179,2473               -3898,1174               -2698,7006               -2098,9674               -2156,1405
-0933,4323               -0218,3506               -3870,7686               -2652,7557               -2113,2756               -2141,6869
-0925,2309               -0253,3679               -3885,7099               -2647,1947               -2120,9841               -2119,3324
-0969,6105               -0272,2284               -3870,9498               -2640,8062               -2116,3963               -2131,9359
-0958,0631               -0322,6783               -3876,1175               -2568,8382               -2112,4814               -2209,8215
-1001,7679               -0355,2694               -3842,3291               -2565,5060               -2106,9226               -2185,2622
-1032,9748               -0383,7332               -3854,0700               -2566,9456               -2075,8132               -2156,3051
-1073,3046               -0422,0491               -3861,4026               -2551,7749               -2097,0074               -2167,7926
-1078,7793               -0431,9761               -3880,6010               -2537,8397               -2053,3174               -2151,0326
-1147,7086               -0524,4903               -3859,1818               -2537,5678               -2037,8476               -2088,1704
-1168,2245               -0590,7458               -3852,2004               -2518,5776               -2036,1813               -2072,6736
-1184,4942               -0634,7427               -3831,3129               -2502,1144               -2007,3347               -2031,3577
-1242,0734               -0691,0678               -3838,7355               -2472,5830               -2022,7700               -1977,4530
-1255,8801               -0802,4336               -3833,7229               -2431,1387               -1915,8218               -1864,5550
-1238,0713               -0862,3522               -3855,6964               -2398,5468               -1875,4706               -1755,4027
-1298,8650               -0878,6217               -3844,7485               -2371,8551               -1874,2678               -1707,5715
-1327,2791               -0942,7573               -3825,1998               -2363,9642               -1820,5792               -1610,6016
-1358,8701               -0996,1035               -3796,6543               -2337,4017               -1732,7217               -1502,9041
-1360,6959               -1085,7141               -3736,2507               -2325,4275               -1667,8867               -1400,3425
-1394,0665               -1122,9680               -3689,2223               -2264,7453               -1577,3896               -1359,0957
-1417,7733               -1159,6802               -3696,4663               -2229,5833               -1520,7609               -1282,2588
-1419,1395               -1248,2103               -3675,7214               -2212,0409               -1420,1349               -1146,6206
-1442,4769               -1256,0200               -3677,2997               -2202,9069               -1344,6343               -1107,6296
-1427,2923               -1260,6707               -3667,0877               -2173,7767               -1296,5790               -1026,1068
-1491,3209               -1283,4220               -3634,8519               -2160,5068               -1179,8820               -0995,1200
-1549,0681               -1291,7588               -3621,9109               -2156,8919               -1144,5657               -0932,0683
-1563,6057               -1322,4086               -3630,4577               -2193,7846               -1062,2533               -0828,7059
-1601,4733               -1406,7194               -3674,4714               -2211,3877               -0966,5204               -0755,3110
-1666,8063               -1486,1620               -3684,4829               -2199,1939               -0893,6293               -0667,8423
-1717,7846               -1541,2926               -3698,9285               -2159,7122               -0798,1149               -0614,0604
-1772,9433               -1581,8512               -3673,3229               -2098,9994               -0729,5448               -0572,4566
-1807,4920               -1667,8163               -3704,7124               -2082,5431               -0703,4870               -0538,1371
-1845,5823               -1737,2325               -3737,3686               -2069,4824               -0664,8536               -0511,5288
-1948,8687               -1816,8629               -3697,5002               -2077,8919               -0644,2807               -0477,1337
-2000,4700               -1827,6921               -3666,1087               -2086,3744               -0598,8219               -0468,8121
-2057,4735               -1887,2171               -3660,5322               -2078,6254               -0566,7946               -0457,2544
-2117,2978               -1963,2738               -3720,6361               -2057,3100               -0510,1928               -0456,2577
-2203,5465               -2006,6968               -3697,9665               -2063,7047               -0463,6635               -0469,3148
-2287,7428               -2058,9624               -3659,7675               -2041,0207               -0446,6136               -0459,2466
-2358,4306               -2113,2302               -3678,8797               -2053,1156               -0418,3782               -0434,5951
-2429,9439               -2197,8874               -3684,4831               -2050,1104               -0380,3153               -0515,4754
-2499,8061               -2230,2305               -3708,1768               -2002,3025               -0365,2886               -0506,0219
-2580,5093               -2302,9614               -3722,7038               -2031,2591               -0346,1475               -0514,2380
-2615,1401               -2344,9171               -3698,9195               -2031,1944               -0373,1428               -0522,8607
-2638,8898               -2412,8910               -3687,2056               -1997,5030               -0365,0329               -0556,2165
-2674,6644               -2441,5915               -3669,3920               -1954,1978               -0375,8067               -0569,9479
-2733,6667               -2438,9743               -3675,1881               -1894,4743               -0393,9194               -0604,2278
-2727,9304               -2472,7255               -3724,8601               -1903,6724               -0424,5511               -0678,1548
-2743,9523               -2469,0048               -3731,6138               -1900,1016               -0455,2475               -0740,0976
-2764,6002               -2480,8054               -3714,1143               -1846,6305               -0487,7799               -0800,2118
-2721,7560               -2508,9803               -3733,1117               -1899,0659               -0490,0816               -0851,3977
-2756,6119               -2509,6023               -3753,8673               -1885,0388               -0526,6774               -0939,8829
-2768,1769               -2462,0248               -3768,5547               -1855,2438               -0577,3516               -0953,3971
-2736,3970               -2466,1418               -3825,6676               -1895,8822               -0635,0634               -1009,4902
-2710,4761               -2427,2008               -3873,7291               -1877,6721               -0704,5563               -1008,1392
-2709,5843               -2403,8857               -3865,7350               -1906,9634               -0760,2610               -1046,0628
-2670,4700               -2379,2654               -3875,7813               -1925,0356               -0759,1705               -1113,1136
-2638,3697               -2326,7198               -3927,7382               -1949,9603               -0815,3390               -1090,1198
-2652,2828               -2322,9022               -3967,0595               -1933,5962               -0858,9182               -1138,2083
-2680,1597               -2323,9993               -3980,0029               -1965,9113               -0903,6628               -1122,2436
-2667,5769               -2281,1048               -4006,5813               -2012,7013               -0963,3202               -1212,9629
-2647,9623               -2226,7637               -4007,1881               -2032,6957               -1016,7395               -1218,4386
-2636,4636               -2179,3028               -4058,8576               -2054,1027               -1052,0932               -1213,7777
-2626,2081               -2171,4754               -4069,5580               -2118,0417               -1095,5928               -1276,6910
-2587,5421               -2090,5570               -4093,6258               -2178,4999               -1158,4280               -1281,1499
-2592,3723               -2057,1355               -4071,9595               -2244,6839               -1249,1198               -1359,7400
-2571,1837               -2028,6360               -4068,1300               -2265,4281               -1275,5729               -1379,4407
-2501,6495               -1966,9381               -4108,0654               -2250,5865               -1343,8214               -1403,5831
-2486,6139               -1930,7510               -4100,9036               -2268,8146               -1398,4662               -1407,5680
-2451,5810               -1906,8077               -4103,9870               -2344,5249               -1462,9018               -1457,4636
-2409,1500               -1823,8200               -4089,8717               -2351,9198               -1537,7513               -1484,6992
-2392,8610               -1857,6744               -4116,0216               -2366,9886               -1603,3282               -1491,6928
-2338,3068               -1763,5728               -4107,7178               -2420,3503               -1663,5905               -1584,5506
-2312,2029               -1696,1442               -4157,9786               -2407,9912               -1747,4077               -1637,6578
-2286,4799               -1651,4608               -4138,3054               -2429,6147               -1812,7489               -1734,3952
-2226,6102               -1631,7853               -4189,4742               -2501,1265               -1874,6427               -1743,0913
-2212,0934               -1567,7795               -4144,5639               -2550,6118               -1958,7355               -1794,4957
-2182,2997               -1537,5499               -4157,1884               -2577,7856               -2001,7166               -1856,7634
-2140,3319               -1488,0273               -4177,5985               -2610,0366               -2060,8147               -1881,2353
-2104,3279               -1441,1281               -4158,9619               -2620,0206               -2107,8924               -1947,4520
-2056,1788               -1399,8350               -4146,0407               -2660,9394               -2142,2585               -1958,6542
-1988,4714               -1383,1381               -4147,9744               -2703,2660               -2175,1094               -2033,4887
-1953,7393               -1347,4220               -4158,6290               -2728,0801               -2204,8981               -2034,6842
-1881,7198               -1314,6153               -4198,0676               -2768,9090               -2236,6097               -2053,9384
-1803,2593               -1301,0715               -4221,7848               -2796,4328               -2281,8254               -2086,1873
-1780,2954               -1241,1785               -4212,0656               -2853,7917               -2296,7631               -2091,2104
-1721,6372               -1176,6615               -4160,2619               -2855,4818               -2295,6194               -2093,9889
-1667,2097               -1154,8082               -4137,1408               -2830,0524               -2290,2497               -2155,3729
-1635,0151               -1115,4456               -4146,0322               -2833,3958               -2300,4190               -2173,9581
-1604,5834               -1112,6524               -4141,9020               -2836,9233               -2273,2514               -2210,1682
-1565,6174               -1107,9276               -4169,4963               -2852,6983               -2261,4496               -2179,0933
-1554,0715               -1056,6852               -4138,4521               -2824,2915               -2245,2534               -2171,3001
-1528,2797               -1058,4829               -4087,2349               -2845,7059               -2230,9372               -2150,0899
-1526,1003               -1062,6628               -4092,0601               -2846,9772               -2220,8950               -2145,6866
-1525,7966               -1067,7462               -4089,5496               -2844,4529               -2208,5567               -2169,6617
-1519,0735               -1060,1702               -4074,8776               -2851,2552               -2166,8130               -2142,5669
-1545,3896               -1050,8353               -4059,5178               -2861,0069               -2172,6387               -2132,7503
-1561,2417               -1061,2979               -3976,2977               -2824,9396               -2176,6095               -2102,9978
-1556,6262               -1083,5988               -3956,7296               -2808,3759               -2143,8310               -2108,9435
-1606,0564               -1061,8365               -3916,8682               -2803,9170               -2132,0236               -2124,8976
-1626,7517               -1013,3972               -3892,9112               -2819,1745               -2113,2392               -2085,1272
-1661,6324               -1026,5213               -3804,2505               -2826,5994               -2091,1193               -2104,5705
-1745,1487               -1046,3119               -3726,8934               -2816,1205               -2086,7611               -2092,7272
-1746,6234               -1019,4640               -3695,3988               -2808,9183               -2046,4594               -2073,4549
-1791,8249               -1041,0971               -3614,8235               -2778,8346               -2013,3301               -2069,8272
-1823,7476               -1015,7669               -3583,9713               -2764,5620               -2014,7655               -2068,3274
-1860,5331               -0989,1867               -3530,9733               -2732,1019               -2013,7797               -2098,5865
-1904,8096               -0986,2519               -3444,2986               -2678,6912               -1966,1693               -2029,0842
-1943,3570               -1017,0848               -3350,0363               -2620,7594               -1942,2463               -2056,2778
-1934,8599               -1014,0717               -3245,7579               -2597,0467               -1910,9978               -2058,3029
-1993,5898               -1005,5810               -3173,0288               -2539,6377               -1855,5122               -1996,6539
-2013,2340               -1000,5082               -3082,4183               -2494,7285               -1834,2975               -1974,0330
-2036,4181               -0993,0447               -2955,6214               -2413,7362               -1812,0545               -1970,6633
-2061,5896               -1015,5315               -2848,3052               -2329,3131               -1725,7628               -1928,6588
-2089,4066               -1060,1325               -2725,0617               -2254,7958               -1679,9860               -1858,6317
-2136,5570               -1066,4257               -2603,7494               -2191,3547               -1615,3255               -1890,4217
-2178,0917               -1115,4907               -2575,0990               -2073,2147               -1594,0435               -1866,8728
-2194,5075               -1137,0692               -2464,0480               -2036,1233               -1562,2462               -1859,6943
-2212,6153               -1146,3014               -2372,0907               -2005,9686               -1496,1827               -1756,5776
-2242,5470               -1157,3854               -2280,1848               -1939,5818               -1470,6929               -1756,0247
-2286,7701               -1177,1868               -2202,9652               -1837,6455               -1441,3472               -1766,3815
-2322,1829               -1212,4780               -2147,5109               -1785,1198               -1394,8673               -1738,3129
-2367,3859               -1236,5492               -2061,2654               -1730,7994               -1344,6929               -1655,2868
-2395,0135               -1272,5152               -1966,5647               -1670,5263               -1353,2131               -1627,8962
-2360,4678               -1283,0363               -1874,3889               -1597,0871               -1329,0683               -1582,4584
-2390,9530               -1349,1042               -1786,8670               -1532,6973               -1313,5484               -1558,8184
-2414,9701               -1395,5815               -1675,0612               -1459,3114               -1278,5801               -1552,3463
-2421,1280               -1400,3372               -1658,8060               -1415,2149               -1291,8302               -1523,4618
-2444,1165               -1452,8105               -1583,8192               -1372,5151               -1301,0355               -1498,7580
-2424,0357               -1445,0605               -1515,7810               -1272,3748               -1243,4698               -1490,9179
-2438,2639               -1477,7619               -1432,7451               -1185,4114               -1231,3444               -1452,4066
-2423,2703               -1496,3907               -1370,7763               -1093,9388               -1234,7806               -1419,1313
-2412,0891               -1529,0291               -1348,6102               -1048,0784               -1236,9148               -1391,0889
-2412,0823               -1497,6026               -1280,2666               -1003,5211               -1273,3279               -1307,3381
-2397,5379               -1526,2985               -1191,1386               -0914,7012               -1245,8784               -1232,1809
-2330,3512               -1578,5371               -1104,6798               -0818,0636               -1206,5998               -1210,4213
-2300,3315               -1619,3662               -1060,4001               -0755,2254               -1164,5233               -1181,2925
-2265,8483               -1624,6130               -1033,3639               -0711,6150               -1162,6848               -1175,1330
-2248,4647               -1632,0611               -0976,3260               -0641,6905               -1170,4228               -1198,3900
-2209,2810               -1643,1653               -0911,8659               -0594,7719               -1145,0947               -1146,4309
-2160,8882               -1683,2258               -0810,1396               -0523,4109               -1145,1680               -1170,1375
-2093,7816               -1747,7938               -0786,6569               -0484,8424               -1167,4227               -1192,3916
-2052,6866               -1714,7063               -0695,1455               -0425,5018               -1170,8354               -1209,5236
-2021,5063               -1662,4999               -0629,6113               -0394,8301               -1168,6428               -1195,0541
-1977,0562               -1632,5343               -0540,8402               -0357,0446               -1169,4669               -1247,5440
-1932,6329               -1619,9051               -0489,4725               -0329,3109               -1139,1617               -1240,4790
-1931,4983               -1632,8366               -0425,8888               -0282,6917               -1140,7362               -1282,1988
-1916,4904               -1600,9847               -0350,5818               -0225,7885               -1157,8526               -1254,4426
-1904,7937               -1601,2906               -0309,2382               -0196,2756               -1098,1450               -1187,0381
-1902,3242               -1549,5949               -0274,3660               -0164,0136               -1081,7570               -1182,1234
-1874,0036               -1574,9135               -0207,8144               -0093,0985               -1044,0409               -1168,0346
-1867,5916               -1544,2807               -0146,4654               -0051,9312               -1018,0981               -1189,7195
-1927,1875               -1554,0294               -0146,1869               -0048,0496               -1018,4817               -1203,9971
-1928,5236               -1513,8431               -0109,4813               -0007,7207               -1005,9357               -1177,9402
-1918,9708               -1455,2493               -0056,5968               +0051,0878               -0988,0907               -1182,6058
-1901,7369               -1423,0002               +0017,5087               +0050,2736               -0959,6434               -1150,4550
-1878,8417               -1449,3914               +0101,2501               +0061,4523               -0962,4276               -1115,5940
-1890,1780               -1388,0082               +0122,2677               +0082,7231               -0944,3027               -1044,3288
-1881,4010               -1359,1228               +0145,9266               +0114,6574               -0891,1345               -1052,1425
-1865,6409               -1348,7734               +0174,0013               +0129,5678               -0819,8783               -0987,8378
-1903,3051               -1325,4822               +0203,3400               +0134,6843               -0828,3742               -0934,6128
-1869,5346               -1333,5645               +0217,9095               +0180,8205               -0842,4921               -0907,3018
-1851,2038               -1320,1156               +0231,4693               +0204,6980               -0792,7745               -0907,7533
-1839,3293               -1335,8005               +0262,2204               +0238,6188               -0733,3691               -0870,3466
-1834,8097               -1384,5384               +0241,7379               +0235,3443               -0756,2508               -0781,3448
-1843,8481               -1341,1221               +0278,7972               +0256,8819               -0772,4439               -0775,4713
-1829,6890               -1353,7630               +0338,2932               +0264,7289               -0720,9550               -0745,5930
-1821,6843               -1355,0446               +0348,8973               +0312,1204               -0657,4582               -0682,7969
-1755,3287               -1343,6386               +0345,3597               +0341,8974               -0637,7201               -0662,0198
-1730,3325               -1320,0298               +0382,2686               +0373,8750               -0605,2734               -0627,7798
-1695,8535               -1282,2665               +0408,3002               +0404,7649               -0574,3581               -0559,1176
-1693,2837               -1315,5883               +0435,7251               +0481,0135               -0559,2694               -0552,5127
-1662,1242               -1344,5946               +0473,1044               +0508,2016               -0521,8449               -0521,4577
-1649,3519               -1346,2407               +0482,7120               +0541,3795               -0491,5268               -0506,4881
-1590,7055               -1356,7434               +0482,1057               +0576,8075               -0465,3856               -0519,9477
-1601,2763               -1338,4161               +0534,0951               +0614,8926               -0433,9512               -0447,3319
-1581,2666               -1355,3852               +0603,1529               +0673,7279               -0470,9247               -0457,1037
-1534,5042               -1320,9219               +0636,7961               +0669,4305               -0403,1193               -0462,0391
-1525,3563               -1302,7544               +0682,0016               +0698,1716               -0417,4387               -0399,1566
-1494,0800               -1297,9859               +0720,1047               +0735,6697               -0360,0402               -0400,7302
-1437,9786               -1261,9065               +0731,3891               +0734,9804               -0361,6900               -0344,3225
-1435,6311               -1240,9600               +0791,8086               +0770,2705               -0309,5106               -0358,0404
-1406,7647               -1231,8668               +0849,3031               +0800,3185               -0273,0632               -0273,0713
-1354,9155               -1193,8809               +0868,1928               +0811,4190               -0249,9183               -0267,7858
-1373,9377               -1137,4756               +0898,8683               +0828,2516               -0232,6618               -0234,2582
-1342,3088               -1096,1817               +0936,9076               +0830,1088               -0177,5784               -0210,9441
-1302,0509               -1056,4378               +1001,2103               +0867,2815               -0165,8656               -0158,5597
-1291,8560               -1072,6497               +1064,7582               +0920,6311               -0108,3081               -0129,9584
-1251,0613               -1054,5071               +1115,2230               +0931,5652               -0057,8689               -0109,3873
-1188,0335               -1037,3751               +1140,1695               +0944,0871               -0062,2592               -0058,5563
-1171,8961               -0997,0652               +1179,0124               +0875,8273               -0001,7874               -0066,2423
-1182,8770               -0934,6291               +1189,0693               +0906,5185               +0042,6587               -0029,6781
-1148,8562               -0866,7234               +1222,8411               +0933,7405               +0089,8942               -0009,6399
-1065,3477               -0812,7555               +1212,3301               +0933,2052               +0096,8271               +0051,4589
-0994,2484               -0783,2892               +1243,4500               +0972,1447               +0158,5351               +0038,2376
-0977,5681               -0773,2176               +1299,1105               +0979,4846               +0118,5122               +0033,4013
-0945,8684               -0725,6215               +1334,8031               +0982,6062               +0173,2877               +0100,1440
-0885,4094               -0717,5851               +1358,7306               +0989,4670               +0202,3276               +0096,3457
-0853,7267               -0646,0692               +1400,2312               +1023,3203               +0221,1818               +0122,1055
-0814,4381               -0640,0177               +1419,4700               +1023,8584               +0222,4716               +0159,3074
-0753,5759               -0593,3678               +1433,5744               +1029,9678               +0247,9287               +0189,9878
-0681,3215               -0519,8647               +1453,7646               +1049,3008               +0271,1885               +0244,8251
-0633,3359               -0485,6423               +1476,6402               +1036,7809               +0311,7733               +0282,1472
-0606,0083               -0381,1931               +1528,7842               +1075,6858               +0297,6064               +0292,7288
-0538,7080               -0327,3015               +1536,1575               +1091,7684               +0367,7864               +0333,4038
-0490,1779               -0304,9782               +1526,2061               +1108,1848               +0377,8472               +0326,6937
-0434,8262               -0256,8533               +1522,7285               +1117,3573               +0373,8581               +0388,4025
-0379,1401               -0157,9003               +1550,2666               +1139,3063               +0366,9765               +0409,9661
-0355,0467               -0094,1121               +1606,4689               +1114,5440               +0392,4494               +0431,8525
-0247,7108               -0052,4204               +1629,2002               +1148,8229               +0415,7487               +0429,0130
-0184,2550               -0059,6532               +1640,9391               +1127,9279               +0412,5535               +0477,9379
-0108,4306               +0008,0172               +1655,0849               +1160,9435               +0412,7133               +0476,0687
-0058,6070               +0085,4906               +1670,9304               +1142,4165               +0432,4136               +0499,5652
+0001,4743               +0124,0639               +1704,3912               +1139,6937               +0452,2973               +0490,5477
+0047,3756               +0138,9599               +1698,1264               +1165,2258               +0429,5508               +0525,3077
+0140,8416               +0171,0861               +1747,9084               +1234,0914               +0459,5275               +0509,8794
+0219,1197               +0168,9771               +1795,7765               +1200,3712               +0458,7623               +0518,7761
+0269,3436               +0163,0916               +1788,7458               +1232,1229               +0451,5921               +0487,6877
+0334,8525               +0250,5656               +1810,6707               +1259,2119               +0452,4870               +0471,6629
+0427,1107               +0309,5087               +1829,8962               +1241,0863               +0451,7200               +0481,2606
+0474,1971               +0358,8385               +1851,1622               +1249,9636               +0458,1203               +0486,2079
+0522,4494               +0428,7234               +1902,4234               +1259,6181               +0479,6317               +0489,1142
+0599,2571               +0513,6615               +1886,2637               +1292,4670               +0476,2679               +0478,6243
+0639,6672               +0534,6943               +1950,2590               +1311,6480               +0499,9532               +0525,5920
+0698,9265               +0597,2185               +1941,7080               +1292,4386               +0521,0712               +0542,5629
+0781,9433               +0621,0085               +1916,1218               +1292,5298               +0527,8616               +0537,4899
+0876,7334               +0656,9192               +1902,7797               +1260,1209               +0522,4326               +0505,6120
+0921,5447               +0712,4540               +1903,6334               +1203,7095               +0528,6134               +0531,1426
+0987,1447               +0731,4711               +1922,8663               +1189,3904               +0565,8268               +0558,4753
+1045,2242               +0806,0155               +1911,6273               +1199,3240               +0557,1864               +0599,9952
+1097,5752               +0879,0983               +1917,7799               +1209,9840               +0580,9352               +0612,1692
+1173,3212               +0961,7829               +1904,9575               +1197,3924               +0619,9912               +0650,7379
+1191,9344               +0968,6802               +1907,3636               +1239,1653               +0662,9438               +0649,4322
+1261,0794               +0987,8100               +1891,2924               +1216,6105               +0725,9980               +0658,8506
+1277,6500               +1113,3291               +1886,3657               +1241,6882               +0747,8605               +0662,4845
+1363,3963               +1117,3370               +1883,8769               +1296,4935               +0760,1373               +0671,2355
+1400,7429               +1137,2633               +1896,1825               +1276,2756               +0796,8945               +0684,5479
+1459,4444               +1186,3947               +1866,4705               +1313,1428               +0794,1537               +0709,1411
+1530,0830               +1228,3370               +1876,4566               +1339,2500               +0835,9188               +0753,5191
+1556,5987               +1279,4924               +1883,8928               +1321,3292               +0888,6775               +0730,7030
+1612,8724               +1309,2738               +1888,1672               +1322,3363               +0937,2672               +0789,7910
+1652,0946               +1312,2056               +1925,8596               +1324,4801               +0966,3795               +0820,5037
+1688,9045               +1411,1044               +1930,9405               +1309,3560               +0987,4251               +0836,9459
+1773,9762               +1427,7290               +1923,0543               +1319,6712               +1002,8521               +0855,3768
+1763,6917               +1453,9689               +1917,6845               +1328,9049               +1064,6507               +0905,4942
+1813,0911               +1518,7012               +1924,8456               +1299,2834               +1107,1505               +0939,4995
+1850,1357               +1582,0925               +1920,0549               +1334,3126               +1121,8304               +0986,3628
+1886,9368               +1578,9992               +1932,0426               +1327,8656               +1157,7259               +1020,3412
+1937,5057               +1599,1363               +1946,5964               +1331,4664               +1224,3668               +1033,5655
+1947,1933               +1641,5560               +1943,6439               +1331,9802               +1292,7312               +1085,7637
+2017,6532               +1668,7705               +1986,0384               +1356,3422               +1337,2181               +1144,6543
+2063,3362               +1700,7680               +1967,6342               +1320,8435               +1334,2187               +1135,2316
+2132,1032               +1725,2616               +1953,0924               +1317,9195               +1339,3639               +1191,2119
+2171,9970               +1796,6639               +1952,6368               +1339,3038               +1371,7353               +1217,3508
+2210,2933               +1852,5431               +1921,3709               +1310,8581               +1448,7284               +1259,2064
+2278,0667               +1914,6394               +1909,6621               +1283,7176               +1489,3545               +1301,5463
+2318,3849               +1946,7575               +1945,4789               +1304,6812               +1528,4303               +1355,0616
+2339,5074               +2008,8192               +1948,1940               +1338,2328               +1594,3131               +1394,7751
+2387,5437               +2048,5384               +1939,6060               +1347,2978               +1634,0666               +1444,9590
+2459,2761               +2104,2423               +1934,7735               +1342,8054               +1670,1170               +1490,0495
+2502,5280               +2118,1177               +1935,6599               +1338,3059               +1710,6147               +1580,4868
+2545,0003               +2173,8193               +1937,4993               +1378,4785               +1726,0567               +1619,0779
+2607,1731               +2252,6059               +1952,3698               +1381,5535               +1770,1544               +1674,9502
+2656,7545               +2255,8691               +1959,0471               +1392,1927               +1822,1749               +1712,2647
+2684,7775               +2301,1735               +1934,9936               +1371,6886               +1839,4157               +1754,8694
+2717,8853               +2351,1245               +1915,3040               +1376,5041               +1859,3492               +1742,9839
+2688,6528               +2380,7108               +1931,3235               +1409,8629               +1935,2742               +1757,1536
+2746,7478               +2401,0334               +1911,7051               +1419,8873               +1946,7203               +1777,7450
+2800,9104               +2408,2381               +1928,9484               +1432,7819               +2012,1143               +1789,6575
+2845,3014               +2410,1908               +1907,5612               +1415,6235               +2002,5571               +1859,5373
+2840,2383               +2460,1929               +1906,3539               +1423,5118               +2034,5010               +1877,2663
+2860,9814               +2498,5691               +1963,7668               +1393,3075               +2088,0936               +1947,6721
+2911,5482               +2525,7550               +1949,9625               +1431,6627               +2125,1266               +1983,2109
+3007,8128               +2576,9274               +1937,2142               +1461,9101               +2146,5019               +2048,9487
+3010,7346               +2592,0488               +1976,5599               +1459,3981               +2185,6065               +2068,2141
+3042,5323               +2589,0661               +1946,7312               +1507,8105               +2193,2932               +2094,6322
+3040,3160               +2629,2991               +1958,0997               +1519,6673               +2223,0824               +2114,3052
+3040,5536               +2635,2762               +1940,1232               +1518,3536               +2263,2378               +2153,8883
+3088,1291               +2669,7505               +1953,6582               +1488,8219               +2288,8457               +2226,1740
+3120,1038               +2707,3200               +1946,8017               +1478,8564               +2344,7580               +2252,1693
+3158,2878               +2755,8551               +1892,8821               +1492,0360               +2346,6073               +2220,9296
+3164,3735               +2763,2861               +1885,1214               +1533,3122               +2336,8406               +2316,9998
+3199,0645               +2790,0023               +1924,8606               +1520,4018               +2402,7603               +2303,9573
+3242,5549               +2826,4511               +1909,3976               +1493,0447               +2435,6405               +2300,1543
+3254,4069               +2854,6661               +1909,4773               +1515,4905               +2462,9752               +2308,9300
+3283,4931               +2895,8254               +1882,7369               +1534,9655               +2465,0366               +2341,3727
+3302,8573               +2926,8075               +1874,5948               +1525,8617               +2499,5145               +2376,4658
+3315,2273               +2917,1253               +1897,8489               +1531,6576               +2518,0514               +2386,0246
+3359,9981               +2980,3144               +1930,2890               +1514,8069               +2525,1783               +2425,5716
+3391,2406               +2973,8086               +1890,3835               +1485,6533               +2511,2846               +2411,9515
+3393,9188               +2980,6416               +1885,2887               +1522,6695               +2517,6801               +2419,2039
+3386,7026               +3010,3833               +1865,4308               +1492,2954               +2511,4899               +2414,0939
+3424,3380               +3112,6267               +1891,0189               +1468,2850               +2527,4236               +2401,8343
+3420,1608               +3160,6820               +1900,1410               +1485,7622               +2552,5845               +2397,6970
+3479,3257               +3167,4221               +1855,9064               +1505,0938               +2581,4616               +2436,2869
+3473,0510               +3205,6538               +1823,6043               +1464,6231               +2609,8005               +2409,8095
+3515,9826               +3235,1887               +1833,4634               +1473,7225               +2625,6949               +2433,1627
+3533,3390               +3292,0306               +1815,2182               +1462,2694               +2620,5919               +2473,3478
+3550,9491               +3322,3606               +1849,5871               +1463,3666               +2665,8426               +2454,5381
+3544,1875               +3388,2099               +1853,5474               +1453,0702               +2703,4148               +2445,8273
+3591,4508               +3420,4692               +1843,3344               +1400,3597               +2739,5400               +2469,5227
+3647,9783               +3475,1461               +1808,7513               +1400,0302               +2761,7717               +2492,1857
+3625,1850               +3497,3922               +1817,8361               +1423,2444               +2733,9631               +2475,8291
+3653,6352               +3589,2276               +1819,4523               +1415,2362               +2734,7642               +2516,1885
+3701,1139               +3668,0721               +1831,3285               +1433,5619               +2756,9877               +2490,4564
+3716,6976               +3721,8773               +1814,3339               +1414,2070               +2792,2484               +2498,8871
+3719,8633               +3776,8170               +1776,0800               +1420,5778               +2812,3738               +2505,7833
+3759,3041               +3834,0682               +1764,2042               +1429,3037               +2847,5442               +2562,8935
+3777,2430               +3851,1682               +1773,1133               +1401,6551               +2867,6308               +2556,7308
+3799,1389               +3900,9158               +1787,0628               +1415,0162               +2903,4461               +2585,0143
+3825,5971               +3880,0507               +1761,9981               +1388,1824               +2908,6492               +2580,2888
+3840,4597               +3924,7110               +1722,7023               +1358,0658               +2946,9819               +2605,3783
+3840,1888               +3945,3566               +1720,0546               +1347,9523               +2972,5762               +2586,0240
+3838,4015               +3993,5274               +1723,2900               +1294,7211               +3009,1794               +2597,3869
+3905,1766               +4014,1948               +1745,3459               +1338,6916               +3050,1433               +2607,7867
+3874,2515               +3992,8297               +1724,3837               +1321,2411               +3053,5163               +2601,4158
+3903,2627               +4009,2885               +1708,3729               +1328,4080               +3093,8669               +2611,3781
+3924,3662               +4064,1017               +1665,5922               +1302,3850               +3072,7539               +2628,8932
+3943,7438               +4059,6512               +1663,1522               +1284,9184               +3081,9658               +2652,6162
+3972,7708               +4076,1368               +1661,5893               +1292,3454               +3091,2143               +2666,5982
+3992,6130               +4138,3531               +1702,2613               +1300,7767               +3104,7535               +2706,0353
+4016,5347               +4104,6231               +1684,3214               +1276,7301               +3150,3540               +2751,3390
+4018,2966               +4119,0364               +1660,2597               +1252,7164               +3145,5737               +2757,7374
+4030,3151               +4122,6067               +1621,4230               +1240,2368               +3202,5202               +2820,6989
+4040,9905               +4143,1599               +1613,2815               +1213,4334               +3198,7428               +2871,8571
+4057,4364               +4003,9337               +1642,1156               +1186,2751               +3242,0802               +2904,4020
+4073,5240               +4097,1686               +1597,8688               +1213,0238               +3264,8099               +2899,9953
+4076,4719               +4128,2042               +1546,7819               +1175,4942               +3289,3639               +2934,7455
+4081,8236               +4087,3764               +1530,4268               +1203,5220               +3302,7793               +2992,3830
+4098,2332               +4100,3643               +1563,5545               +1261,7761               +3294,1149               +3004,5653
+4119,3980               +4168,0617               +1549,5199               +1188,9394               +3330,4375               +3071,6034
+4146,7467               +4194,7213               +1564,8960               +1201,0617               +3346,7376               +3117,1649
+4214,4802               +4154,5100               +1581,1130               +1185,8802               +3329,3344               +3132,6025
+4219,3013               +4197,7598               +1602,5974               +1168,1806               +3380,0309               +3172,8898
+4231,0033               +4184,5109               +1569,1490               +1138,2120               +3408,7703               +3143,5170
+4280,6302               +4243,4922               +1584,5333               +1147,4823               +3414,8114               +3137,2382
+4282,3287               +4246,5513               +1585,4540               +1162,6572               +3440,1384               +3166,8949
+4307,0206               +4252,1664               +1582,2029               +1166,5424               +3435,4229               +3199,1514
+4306,2685               +4252,7309               +1537,2429               +1146,0695               +3466,0849               +3217,7308
+4321,4718               +4280,2937               +1514,6590               +1137,7111               +3511,8758               +3258,4900
+4299,2472               +4309,8076               +1526,4312               +1159,4131               +3522,8041               +3267,0049
+4309,5124               +4324,9443               +1588,9945               +1154,2806               +3546,2505               +3294,4007
+4288,4368               +4329,8761               +1570,4401               +1127,3180               +3588,6498               +3334,7712
+4269,8566               +4322,7066               +1570,8320               +1125,7822               +3571,4407               +3350,7426
+4274,9796               +4337,1018               +1558,9383               +1132,5809               +3591,2713               +3330,2770
+4295,1928               +4374,1333               +1572,1601               +1137,7563               +3570,2291               +3367,1635
+4252,9392               +4383,2382               +1586,9409               +1098,5966               +3608,0143               +3361,7015
+4258,4102               +4394,6576               +1552,9504               +1070,2094               +3608,3003               +3363,3295
+4239,9671               +4354,5044               +1521,1347               +1088,4163               +3643,5920               +3411,7703
+4197,3274               +4362,8636               +1523,3646               +1091,3447               +3657,5892               +3374,2390
+4187,2033               +4383,0549               +1537,4372               +1099,9156               +3664,9122               +3386,4652
+4182,6512               +4378,5325               +1538,5929               +1059,0715               +3684,9852               +3385,2498
+4175,4713               +4342,5330               +1529,0588               +1053,7345               +3704,8216               +3400,9008
+4153,0537               +4338,9686               +1485,0814               +1051,9038               +3701,3725               +3348,3618
+4151,7893               +4361,1449               +1476,5961               +1080,3556               +3697,9275               +3376,8068
+4105,8881               +4386,8660               +1484,1372               +1091,5364               +3735,0951               +3385,9500
+4107,3307               +4413,0396               +1499,3336               +1093,1027               +3725,3368               +3438,0199
+4130,8193               +4404,9055               +1512,1958               +1098,5580               +3750,2738               +3445,0309
+4140,6262               +4444,1622               +1499,8250               +1093,2701               +3760,4932               +3498,6829
+4122,0901               +4505,9088               +1485,4886               +1115,3514               +3773,2246               +3478,2675
+4122,3664               +4495,4127               +1483,3206               +1116,0336               +3789,9236               +3498,3791
+4149,1244               +4532,2872               +1491,3799               +1089,4609               +3827,0776               +3498,3447
+4143,4920               +4568,9405               +1497,9946               +1056,4758               +3842,4883               +3499,7421
+4141,5882               +4565,0236               +1493,1866               +1108,7515               +3866,4508               +3465,5746
+4133,7306               +4543,6375               +1450,5723               +1086,4745               +3875,6477               +3464,8262
+4112,5184               +4540,0386               +1451,0156               +1123,6919               +3895,8298               +3445,1507
+4101,6710               +4565,2145               +1534,2578               +1193,7967               +3903,2640               +3509,7309
+4114,3660               +4567,3144               +1492,3458               +1160,9405               +3877,1842               +3446,7996
+4091,8363               +4555,9152               +1420,7770               +1100,6982               +3908,3702               +3432,8737
+4085,8428               +4511,5973               +1373,8884               +1061,7203               +3927,8762               +3399,1334
+4065,0288               +4521,1896               +1323,8950               +1036,4076               +3943,8461               +3454,0297
+4060,0342               +4480,8844               +1352,5317               +1045,5782               +3953,9808               +3485,7960
+4044,5221               +4466,2118               +1377,4853               +1085,0444               +3963,8248               +3484,0001
+4048,3092               +4475,6366               +1370,8073               +1127,9576               +3972,9913               +3480,3044
+4033,9536               +4397,4331               +1404,5708               +1150,4231               +3964,0639               +3487,5520
+4036,4694               +4380,5047               +1445,7553               +1157,9129               +4007,5394               +3502,4926
+3998,8190               +4395,9490               +1524,6994               +1217,0679               +3990,2520               +3487,3343
+3950,6093               +4396,2737               +1635,0173               +1334,5972               +4020,3029               +3482,7864
+3927,3379               +4435,5329               +1736,0832               +1422,9410               +4019,8161               +3512,9750
+3922,7376               +4385,5030               +1825,5834               +1519,4329               +4060,3239               +3543,5437
+3926,8686               +4308,5894               +1911,6490               +1618,2988               +4076,2010               +3499,6982
+3907,4866               +4317,1662               +2070,5136               +1717,5933               +4080,6580               +3543,8875
+3871,3925               +4309,7323               +2216,6147               +1860,4877               +4077,8903               +3561,7733
+3859,3686               +4286,0633               +2404,8347               +1990,8673               +4104,6480               +3573,7628
+3855,1526               +4231,3423               +2608,2437               +2175,5952               +4111,2964               +3577,3959
+3848,4804               +4229,0354               +2800,0812               +2363,5329               +4145,3916               +3647,2643
+3861,6193               +4194,2225               +3050,0226               +2540,2359               +4149,0210               +3623,8825
+3828,6752               +4147,5000               +3318,5405               +2748,9805               +4169,0979               +3628,9481
+3799,7301               +4118,6803               +3593,9611               +3017,6826               +4206,3742               +3639,9519
+3804,6093               +4129,2964               +3887,9291               +3282,3043               +4229,1947               +3615,6159
+3781,8757               +4097,2376               +4222,8779               +3556,1231               +4239,9865               +3656,1241
+3768,4761               +4056,8849               +4559,6041               +3826,1276               +4238,8272               +3655,8418
+3740,7314               +4007,1679               +4849,7587               +4068,6949               +4240,0021               +3710,1551
+3745,5821               +4022,0612               +5205,3497               +4376,3277               +4255,0514               +3704,9048
+3742,1891               +3986,9222               +5614,6718               +4709,2807               +4287,1695               +3700,0866
+3702,5908               +3958,5178               +5986,2974               +5023,0774               +4291,2674               +3698,2462
+3688,5814               +3917,6618               +6358,2466               +5343,6327               +4308,5178               +3719,4873
+3647,5452               +3875,0095               +6730,7789               +5601,2749               +4321,1563               +3724,1252
+3607,6545               +3867,9113               +7071,6009               +5868,4618               +4318,4614               +3742,4211
+3618,1548               +3833,8822               +7406,5789               +6130,4789               +4299,7201               +3704,4879
+3607,6267               +3807,9377               +7755,8795               +6388,9629               +4288,5895               +3726,9554
+3602,3294               +3752,2403               +8084,3026               +6574,6696               +4300,2185               +3727,0936
+3571,2465               +3707,2948               +8377,7118               +6779,3710               +4277,1640               +3751,1270
+3504,9660               +3701,4574               +8667,6825               +6937,7612               +4290,8594               +3705,0402
+3505,0851               +3675,9210               +8943,5155               +7125,6403               +4269,4477               +3709,1284
+3484,9612               +3649,8696               +9153,2654               +7289,8548               +4292,1913               +3738,8786
+3432,7455               +3609,8484               +9400,0290               +7420,8815               +4291,4032               +3732,3801
+3436,2930               +3574,8878               +9664,4705               +7490,6204               +4280,9071               +3723,4374
+3426,2646               +3591,2074               +9833,0388               +7660,9670               +4284,4467               +3736,7849
+3417,1925               +3608,1319               +10050,9298              +7867,7961               +4282,5125               +3744,8676
+3408,7455               +3593,9684               +10202,3220              +8093,9628               +4290,7259               +3777,9772
+3401,9078               +3561,6656               +10371,9956              +8226,2516               +4310,7628               +3740,9008
+3396,2729               +3533,8565               +10600,1776              +8257,5490               +4299,1226               +3766,8179
+3385,9688               +3540,0768               +11029,4946              +8372,2891               +4322,5415               +3786,5502
+3357,0450               +3522,3106               +11293,4680              +8580,0356               +4327,4190               +3825,0437
+3370,4645               +3536,4419               +11317,7338              +8829,9077               +4303,5878               +3862,9710
+3339,3873               +3522,3046               +11415,9711              +9076,6648               +4287,1325               +3884,5022
+3325,1370               +3479,4252               +11594,0122              +9276,8483               +4282,2255               +3917,4348
+3306,3982               +3454,1767               +11813,9534              +9464,7148               +4254,2334               +3932,0496
+3293,0550               +3466,5289               +12058,9520              +9612,4948               +4241,7917               +3952,1926
+3297,9433               +3476,4185               +12160,8960              +9776,6932               +4251,8574               +3978,0225
+3288,2746               +3483,2203               +12219,5897              +9943,8455               +4299,2209               +3975,3991
+3240,8066               +3485,5471               +12205,3613              +10051,9644              +4281,6441               +3991,0786
+3246,4922               +3451,5191               +12216,9643              +10069,5021              +4301,8955               +4013,7557
+3238,6476               +3471,5506               +12288,2914              +9959,7145               +4280,2116               +3995,2081
+3218,9573               +3460,3983               +12285,0154              +9813,7645               +4241,9042               +4020,3512
+3182,3765               +3461,9981               +12275,9942              +9541,1303               +4192,3676               +4046,9973
+3199,5783               +3482,5599               +12319,1984              +9368,0442               +4170,5845               +4073,7581
+3217,2422               +3487,8828               +12233,3400              +9278,8177               +4169,7827               +4113,3646
+3223,0270               +3468,7538               +11923,5489              +9120,8400               +4138,2948               +4068,1767
+3184,3707               +3451,7883               +11714,9764              +8957,7995               +4110,5027               +4066,7672
+3171,0024               +3445,3839               +11900,6951              +8901,5875               +4107,4926               +4093,6985
+3138,5771               +3464,3562               +12213,6078              +9101,5701               +4089,1271               +4081,7823
+3106,8840               +3469,3998               +12437,2109              +9338,9367               +4069,0516               +4113,7754
+3116,6735               +3488,8689               +12448,4193              +9544,2790               +4048,8357               +4091,4817
+3070,5184               +3473,0240               +12227,6255              +9496,1807               +3987,8672               +4087,2505
+3041,2844               +3480,3336               +11882,8396              +9295,1612               +4019,5901               +4107,7432
+3044,3583               +3519,9087               +11412,8150              +9029,0280               +4007,0607               +4088,1767
+3043,3697               +3493,7049               +10804,7367              +8614,4576               +3965,1581               +4071,4689
+3054,6750               +3500,9084               +10196,4755              +8180,5715               +3948,9378               +4048,0222
+3052,6761               +3509,2001               +9604,9665               +7708,2548               +3948,4781               +4054,6504
+3014,1102               +3522,0342               +8995,6559               +7289,4763               +3929,3667               +4027,0429
+3023,3149               +3528,3565               +8401,1735               +6833,4465               +3895,5862               +4048,3150
+3035,8996               +3538,2850               +7785,8569               +6398,1030               +3861,3510               +4024,5992
+3064,1160               +3515,8461               +7223,1144               +5958,3175               +3827,3607               +3980,9164
+3041,9488               +3501,9944               +6726,9997               +5568,6611               +3779,1876               +3988,0010
+3031,8444               +3498,0010               +6236,3617               +5276,4916               +3796,8011               +3945,3490
+2998,0393               +3480,3875               +5780,7038               +5057,7738               +3783,4526               +3919,1572
+3007,4862               +3494,8534               +5371,9345               +4785,1784               +3745,4538               +3897,0847
+3036,5020               +3496,5975               +4995,0827               +4578,2720               +3714,9574               +3797,2306
+3005,3861               +3429,2932               +4615,1868               +4332,9756               +3746,0384               +3777,1961
+2999,7051               +3403,3686               +4232,5864               +4091,0448               +3712,8626               +3774,2620
+3021,8693               +3392,5416               +3852,5076               +3840,5927               +3683,5489               +3753,9561
+3019,0638               +3393,2571               +3402,8704               +3651,3779               +3652,6828               +3709,3299
+3011,5031               +3390,7252               +2980,9244               +3418,4508               +3651,3246               +3674,1392
+2985,9125               +3366,1811               +2515,9519               +3172,3239               +3632,6095               +3686,0962
+2978,5248               +3379,3225               +2096,9776               +2906,2760               +3620,0414               +3618,6064
+2995,0499               +3355,9147               +1700,0588               +2649,0145               +3586,1824               +3595,0366
+2976,9899               +3366,1848               +1370,7832               +2350,8590               +3572,8514               +3541,0944
+2962,7736               +3356,9032               +0947,6934               +2048,1198               +3596,3919               +3546,2196
+2981,3304               +3290,0385               +0641,9800               +1759,5772               +3587,1222               +3544,4647
+2965,5022               +3236,0507               +0392,7863               +1465,8095               +3580,4951               +3479,8298
+2947,6447               +3241,8055               +0101,2401               +1137,5184               +3561,8731               +3474,7814
+2946,4482               +3274,9136               -0136,3893               +0969,3394               +3535,2298               +3474,5223
+2936,1169               +3241,3051               -0361,1886               +0824,9155               +3550,7822               +3448,5753
+2911,8651               +3223,0573               -0642,4425               +0727,0829               +3553,0126               +3405,3480
+2892,8756               +3200,4003               -0876,6691               +0641,6877               +3550,8624               +3413,9723
+2873,7081               +3190,3553               -1019,7401               +0561,9687               +3531,9465               +3412,4694
+2821,4786               +3144,2460               -1147,9046               +0518,8374               +3538,7588               +3342,2516
+2845,6982               +3144,0264               -1306,4063               +0447,5252               +3534,5564               +3329,9096
+2842,6731               +3057,1945               -1397,8756               +0386,7910               +3509,9120               +3356,3113
+2866,6630               +3072,2161               -1457,9063               +0355,0773               +3497,1536               +3324,5564
+2853,0813               +3039,7520               -1484,7569               +0312,0410               +3492,1232               +3337,7036
+2797,9984               +3019,6439               -1531,4491               +0298,5038               +3484,1857               +3310,9374
+2769,7330               +2994,4652               -1570,6685               +0310,7694               +3479,4721               +3289,4664
+2740,7101               +2956,0184               -1668,5940               +0315,9498               +3447,9270               +3252,7084
+2715,1436               +2941,5516               -1684,4938               +0321,1973               +3446,7181               +3196,1449
+2710,7140               +2909,0355               -1758,1772               +0311,6059               +3486,9440               +3168,9664
+2739,8865               +2903,3430               -1840,0385               +0323,9280               +3491,2205               +3144,1663
+2723,7786               +2902,7530               -1936,5478               +0316,8579               +3467,7244               +3120,8602
+2683,6749               +2889,5071               -2092,3386               +0274,7039               +3435,8517               +3122,3027
+2655,9077               +2860,8196               -2247,9532               +0240,8675               +3420,6937               +3093,4055
+2653,9898               +2808,4031               -2381,9122               +0165,3913               +3442,3618               +3084,6703
+2640,4155               +2802,7623               -2508,3559               +0051,2499               +3451,3266               +3080,7146
+2636,2520               +2768,4350               -2650,7453               -0002,8526               +3476,2490               +3083,4778
+2618,0946               +2752,1170               -2802,3500               -0086,1650               +3456,9944               +3078,1763
+2599,0092               +2725,5799               -2974,8417               -0237,7248               +3426,6642               +3074,5343
+2563,5385               +2732,7000               -3150,4858               -0362,9127               +3451,2315               +3023,6721
+2537,3978               +2686,0237               -3316,3980               -0431,7475               +3427,8177               +3026,9793
+2510,2496               +2672,1357               -3447,5888               -0552,4758               +3399,1106               +3047,3367
+2506,9210               +2653,1632               -3596,0887               -0735,4211               +3385,6793               +3053,7493
+2508,0810               +2628,2964               -3756,2905               -0883,1321               +3389,2440               +3011,8316
+2445,6793               +2595,3274               -3915,9278               -1103,4983               +3394,0917               +3024,8165
+2427,3619               +2588,6554               -4061,3489               -1301,0120               +3356,0085               +2968,5416
+2417,6825               +2587,4050               -4197,2466               -1530,3373               +3327,6289               +2946,9624
+2392,4591               +2612,2361               -4325,3967               -1694,6243               +3380,5313               +2944,8642
+2428,0882               +2594,1431               -4503,4666               -1876,6113               +3375,1582               +2960,8114
+2444,1263               +2580,8555               -4663,2512               -2064,6629               +3357,8222               +2957,5075
+2407,6211               +2579,3740               -4755,2581               -2228,9184               +3350,3662               +2909,2363
+2421,2745               +2551,3673               -4865,3873               -2367,6526               +3319,0573               +2950,6530
+2405,7961               +2502,7977               -4975,4169               -2539,7240               +3355,3228               +2878,3145
+2370,1784               +2515,8259               -5059,8310               -2640,1992               +3337,0641               +2879,1204
+2346,9805               +2498,1909               -5131,9886               -2739,2251               +3352,6825               +2863,6142
+2348,8461               +2458,9626               -5215,2112               -2862,2800               +3343,5074               +2911,4796
+2348,8217               +2447,4837               -5286,2973               -2981,1762               +3390,2962               +2883,3093
+2330,4562               +2452,9269               -5318,2632               -3063,7607               +3401,1765               +2851,7557
+2336,5599               +2432,8672               -5372,7896               -3136,6210               +3372,5010               +2870,3510
+2332,0151               +2443,2155               -5427,2485               -3206,5558               +3379,0412               +2877,9561
+2330,0607               +2413,4325               -5488,2462               -3294,3423               +3390,1824               +2880,9880
+2310,5589               +2416,4053               -5460,3458               -3302,4689               +3380,4338               +2877,1484
+2311,3737               +2415,3723               -5434,3204               -3331,4552               +3399,2150               +2869,1628
+2280,9374               +2397,3128               -5338,7578               -3364,4148               +3351,4184               +2869,3730
+2284,7955               +2390,5858               -5206,1427               -3385,9062               +3350,4861               +2856,4639
+2272,7497               +2390,6137               -5000,9815               -3378,7191               +3345,5080               +2884,4060
+2252,1557               +2423,2080               -4708,0978               -3360,1339               +3328,8840               +2880,8372
+2214,3114               +2386,2197               -4398,1533               -3311,5623               +3320,9541               +2878,0640
+2220,7636               +2364,3068               -4038,8848               -3214,0388               +3281,6467               +2850,5331
+2219,0597               +2349,4137               -3620,9030               -3094,4151               +3271,8724               +2849,7371
+2243,1297               +2334,9075               -3157,1704               -2897,7570               +3245,4638               +2872,0523
+2253,8305               +2301,7725               -2684,1325               -2696,7541               +3243,3145               +2889,3703
+2221,1738               +2272,2368               -2207,6895               -2445,6723               +3264,7553               +2879,5510
+2194,8539               +2295,7822               -1781,7288               -2214,6237               +3261,3772               +2870,1020
+2150,0775               +2262,5738               -1347,5147               -1892,4604               +3256,2530               +2877,8710
+2148,1669               +2272,2152               -0968,7001               -1540,0213               +3253,3307               +2908,0829
+2193,4914               +2279,1938               -0664,0353               -1197,9845               +3226,8095               +2890,3907
+2162,8603               +2267,1654               -0412,6618               -0876,6887               +3227,3453               +2859,6068
+2155,7211               +2280,8434               -0232,7009               -0525,3952               +3234,6103               +2824,5348
+2157,6080               +2282,8300               -0062,1849               -0229,8671               +3199,6627               +2774,1868
+2123,0857               +2244,1320               +0036,1154               +0019,5876               +3180,9450               +2786,5376
+2148,7252               +2198,2534               +0130,2138               +0269,5152               +3175,3886               +2765,5783
+2184,3932               +2191,2369               +0164,5406               +0430,2760               +3129,8671               +2715,0364
+2178,0486               +2211,3657               +0182,7006               +0567,0152               +3131,8836               +2687,7172
+2170,0033               +2221,0155               +0163,6658               +0643,2511               +3132,2898               +2691,1563
+2124,5272               +2198,1791               +0175,0876               +0715,6783               +3121,0617               +2659,1490
+2119,1360               +2149,8927               +0155,2521               +0771,1194               +3113,4606               +2629,8586
+2141,2648               +2180,4399               +0180,1871               +0806,3467               +3125,8558               +2556,4951
+2115,0875               +2152,0999               +0228,1806               +0847,1681               +3112,8254               +2520,3854
+2079,1606               +2200,3891               +0296,4567               +0853,6622               +3095,8121               +2547,5964
+2106,5110               +2186,3082               +0315,9848               +0853,0410               +3085,3475               +2528,9847
+2113,4573               +2166,9936               +0286,4070               +0858,1980               +3084,8701               +2507,6845
+2097,6053               +2146,1361               +0305,1503               +0885,3225               +3108,0520               +2468,7828
+2073,0992               +2130,6734               +0314,8535               +0893,2826               +3104,6263               +2472,5016
+2095,8545               +2135,5203               +0329,2075               +0920,5739               +3057,4156               +2490,4498
+2083,2473               +2142,9011               +0355,9189               +0934,2028               +3023,8924               +2478,8406
+2044,3591               +2149,1418               +0372,6990               +0941,7289               +3034,2754               +2454,2449
+2052,6338               +2137,7980               +0369,6636               +0885,4628               +3023,4861               +2434,2514
+2094,6172               +2122,5186               +0335,7394               +0819,8068               +2988,7095               +2437,4609
+2061,3960               +2106,4621               +0268,5057               +0745,6923               +3010,7597               +2365,4314
+2037,9143               +2102,4375               +0180,3919               +0690,7400               +2995,0289               +2376,3824
+2080,7471               +2129,3157               +0118,2172               +0531,7827               +2997,1146               +2386,7135
+2099,3396               +2080,2591               +0030,9595               +0387,7842               +3017,7289               +2347,6701
+2097,4466               +2053,6767               -0067,3879               +0206,6540               +2983,5098               +2384,3489
+2105,5682               +2097,3442               -0147,6995               +0011,8080               +2971,3751               +2366,7503
+2087,9168               +2066,8929               -0270,7567               -0147,5359               +2992,3753               +2367,1746
+2098,6053               +2066,3910               -0337,1465               -0353,4061               +2947,9096               +2382,2912
+2092,8529               +2065,4051               -0480,8822               -0557,0256               +2922,6407               +2347,1186
+2068,5070               +2039,2427               -0603,0832               -0735,0244               +2950,6287               +2323,3590
+2072,4799               +2018,9717               -0688,0885               -0902,1438               +2965,1762               +2340,8039
+2074,8643               +2031,8875               -0806,4242               -1099,2454               +2972,8856               +2302,6729
+2074,6572               +2055,5669               -0935,0407               -1292,7293               +2988,1012               +2310,1860
+2037,9264               +2029,5273               -1043,7137               -1489,9021               +2954,2680               +2281,5355
+2069,4676               +2015,1589               -1166,6372               -1686,6474               +2950,9953               +2263,6093
+2090,6372               +2001,9938               -1312,8761               -1918,7232               +2969,0105               +2245,5631
+2062,6317               +2032,5702               -1417,8597               -2072,0030               +2968,5070               +2190,0506
+2034,0913               +2036,4743               -1622,5116               -2271,5860               +2941,7793               +2190,3225
+2028,7554               +2047,5920               -1779,1556               -2464,8739               +2928,9164               +2170,7182
+2039,8702               +1997,8844               -1933,5333               -2683,5311               +2921,6654               +2166,5951
+1990,3887               +2012,3371               -2124,6607               -2962,8281               +2961,5987               +2140,5246
+1976,3073               +2002,8724               -2276,1430               -3172,5934               +2935,0315               +2153,1486
+1950,9521               +2038,1954               -2447,3063               -3390,7924               +2944,8737               +2170,3048
+1948,5032               +2001,2623               -2605,9566               -3552,9044               +2924,5528               +2144,2868
+1929,0449               +2024,0728               -2706,4732               -3788,9556               +2898,4122               +2121,3699
+1926,7270               +2024,0153               -2824,3544               -4010,8933               +2897,6910               +2144,0860
+1910,0546               +2033,3973               -2969,5631               -4232,2221               +2870,5880               +2146,3974
+1915,7638               +1988,2725               -3088,2681               -4400,5227               +2881,2978               +2154,9450
+1908,6581               +2031,3669               -3180,8818               -4565,2270               +2864,9026               +2136,5556
+1894,9456               +2025,5706               -3306,7721               -4739,9137               +2850,0280               +2169,8433
+1878,8049               +1994,7960               -3357,5352               -4866,7762               +2838,4242               +2168,1162
+1869,2448               +1940,3660               -3443,7304               -4958,5335               +2805,6285               +2156,5506
+1851,0460               +1987,3248               -3455,9492               -5033,3767               +2787,0204               +2164,2604
+1825,7641               +1983,7002               -3498,2228               -5093,7545               +2771,8648               +2140,2092
+1844,3161               +1967,8537               -3476,3328               -5204,3821               +2739,5692               +2156,7510
+1826,4192               +1945,8876               -3474,0880               -5246,2725               +2732,7161               +2221,5542
+1829,2042               +1931,6524               -3480,8333               -5276,5273               +2714,7842               +2198,5896
+1843,4978               +1909,2245               -3429,7850               -5327,6876               +2769,4014               +2173,2788
+1802,1699               +1864,0916               -3372,2586               -5353,3050               +2731,3598               +2212,2969
+1787,1498               +1909,5029               -3319,1780               -5330,4910               +2746,1344               +2175,2530
+1797,2857               +1890,2468               -3221,8965               -5371,3856               +2780,7513               +2162,7015
+1803,7919               +1870,4494               -3145,3632               -5367,1581               +2752,9426               +2227,4455
+1829,3237               +1810,5499               -3054,1634               -5338,9736               +2705,5047               +2200,8528
+1794,2393               +1854,9948               -3016,7187               -5293,0781               +2691,4722               +2239,5177
+1799,4791               +1827,2671               -2924,6570               -5251,6540               +2669,5909               +2210,9492
+1802,0912               +1839,2919               -2824,6491               -5192,0405               +2709,6228               +2201,6876
+1797,2164               +1836,6191               -2753,6428               -5169,7130               +2714,4663               +2230,7195
+1798,6911               +1852,0955               -2653,1915               -5090,6337               +2684,1331               +2186,6294
+1770,1048               +1842,0087               -2550,9811               -5024,0709               +2665,3110               +2172,8509
+1738,5963               +1857,9797               -2454,0457               -4953,4724               +2631,5672               +2180,8647
+1736,2624               +1889,7012               -2391,7835               -4849,2263               +2646,6484               +2145,4962
+1765,8583               +1880,5495               -2295,0600               -4769,1808               +2665,6306               +2179,2897
+1723,7184               +1862,0469               -2223,5089               -4653,8254               +2629,5581               +2158,0809
+1742,5071               +1858,8242               -2126,9706               -4544,3366               +2634,4478               +2120,4972
+1690,8591               +1869,8223               -2013,6780               -4461,9268               +2633,9136               +2132,1540
+1691,9954               +1799,6979               -1969,6261               -4381,3554               +2620,7295               +2110,6821
+1689,5640               +1802,3722               -1908,6780               -4269,3237               +2588,7781               +2067,1554
+1674,7758               +1812,8897               -1790,8938               -4141,9780               +2564,2673               +2082,7725
+1696,3462               +1795,4726               -1691,9316               -4067,3171               +2555,3899               +2044,1150
+1702,1810               +1785,7536               -1632,3970               -3924,1756               +2567,6040               +2041,7791
+1674,4153               +1797,6704               -1576,0192               -3816,8326               +2535,1323               +2050,4646
+1668,9117               +1778,8475               -1504,0045               -3728,6697               +2532,8091               +2026,6198
+1683,9279               +1817,3218               -1461,5215               -3642,7917               +2583,7314               +2075,5151
+1678,9582               +1824,0239               -1402,0674               -3567,9861               +2567,9933               +2049,4912
+1688,8237               +1821,0267               -1364,6594               -3510,9183               +2566,2859               +2028,0715
+1659,3631               +1831,5393               -1342,3394               -3414,0400               +2568,3246               +2047,0586
+1662,5585               +1834,9782               -1329,1677               -3373,9944               +2546,1452               +2044,0030
+1645,2463               +1833,7732               -1299,1527               -3300,9038               +2515,0261               +2054,6777
+1644,4812               +1804,8432               -1266,6376               -3309,3795               +2523,9685               +2018,5814
+1632,8369               +1828,3324               -1257,3930               -3257,1507               +2533,2678               +2010,0248
+1633,2062               +1850,6832               -1244,6417               -3195,1180               +2495,9397               +1964,5554
+1638,2408               +1792,7368               -1268,9021               -3158,0417               +2492,2356               +1959,3540
+1641,5587               +1833,2281               -1267,4010               -3055,2340               +2477,0852               +1935,9371
+1672,1315               +1806,4086               -1264,9750               -2998,9804               +2460,4986               +1987,5377
+1688,2002               +1817,3983               -1260,7308               -2953,6476               +2440,8982               +1966,7237
+1654,0840               +1853,7513               -1287,4274               -2943,5240               +2463,3449               +1945,5018
+1657,1379               +1844,7501               -1305,0515               -2896,0519               +2437,2480               +1900,8555
+1626,3076               +1825,5082               -1326,2882               -2919,2924               +2426,7357               +1950,6393
+1636,4323               +1848,5608               -1328,7985               -2902,8975               +2405,0068               +1890,4680
+1636,3326               +1869,0955               -1306,8661               -2885,5390               +2400,9440               +1895,9001
+1660,0177               +1857,0753               -1333,6802               -2871,7021               +2367,5321               +1861,1482
+1654,7501               +1896,6359               -1346,7009               -2833,9503               +2379,7947               +1853,3016
+1639,3101               +1879,8190               -1349,3069               -2806,6875               +2376,0211               +1803,1836
+1649,3414               +1870,9356               -1375,5009               -2768,9387               +2322,6083               +1837,4854
+1648,8347               +1876,5639               -1386,2740               -2719,8914               +2295,8612               +1775,6696
+1655,2161               +1885,0287               -1423,2099               -2677,6869               +2301,4045               +1794,6791
+1685,4161               +1920,4790               -1457,0681               -2635,0384               +2274,0347               +1788,5711
+1703,4291               +1874,7066               -1500,0535               -2647,2162               +2236,5286               +1769,2600
+1672,0486               +1848,4412               -1535,8562               -2629,0357               +2253,9502               +1777,9786
+1724,5180               +1847,2898               -1594,2311               -2626,7117               +2236,2608               +1779,8800
+1750,2272               +1871,2810               -1643,9142               -2597,7944               +2252,2773               +1752,5545
+1742,8087               +1868,0465               -1703,2123               -2641,1875               +2242,9879               +1717,1510
+1751,5984               +1866,5808               -1799,9409               -2663,0425               +2240,8688               +1747,2325
+1767,5752               +1879,1799               -1879,9459               -2679,4030               +2222,2417               +1786,8733
+1757,4639               +1864,5739               -1974,5802               -2659,5164               +2220,5650               +1770,6362
+1774,2235               +1822,6903               -2065,4200               -2665,1192               +2234,5056               +1804,2516
+1789,8280               +1800,2921               -2162,5158               -2672,9713               +2255,6919               +1811,5590
+1767,2292               +1806,0128               -2277,2546               -2700,2162               +2239,3716               +1868,9617
+1752,9668               +1770,5547               -2398,5737               -2676,8311               +2247,1328               +1870,7935
+1778,6667               +1742,5551               -2491,3226               -2699,6796               +2238,8555               +1847,9176
+1767,7856               +1721,4298               -2577,8925               -2706,4403               +2231,5249               +1856,6968
+1749,7329               +1770,9331               -2664,5744               -2747,2111               +2271,3672               +1887,9421
+1738,2291               +1756,8108               -2820,7258               -2789,4738               +2229,0794               +1909,5739
+1728,2054               +1721,4741               -2932,9666               -2811,3159               +2249,1716               +1873,3326
+1743,5282               +1698,3270               -3090,7427               -2828,9672               +2215,2544               +1895,3894
+1728,6802               +1676,5931               -3235,4858               -2852,9468               +2237,6869               +1877,3425
+1739,0236               +1692,9400               -3334,2143               -2851,7633               +2235,0616               +1940,0277
+1712,0344               +1690,1840               -3471,9297               -2831,9666               +2225,5491               +1923,2615
+1694,4615               +1709,2698               -3586,0872               -2842,8298               +2221,6756               +1950,9945
+1634,9065               +1694,7289               -3704,8305               -2872,8455               +2243,3075               +1939,8933
+1666,0068               +1671,4959               -3777,4856               -2872,9410               +2242,5805               +1893,6393
+1661,5574               +1621,3765               -3869,4036               -2881,2681               +2257,2670               +1929,8221
+1639,7483               +1615,4693               -3956,7878               -2868,5041               +2249,3080               +1952,7970
+1642,7948               +1590,8922               -4000,7393               -2888,4172               +2269,7966               +1939,6939
+1605,9644               +1608,9124               -4087,9069               -2913,1302               +2242,3196               +1936,5706
+1601,3918               +1602,5386               -4176,4160               -2882,0101               +2230,2125               +1910,9059
+1608,3991               +1599,8251               -4206,2787               -2862,2589               +2200,3734               +1895,2711
+1583,1458               +1594,5251               -4229,4934               -2842,3380               +2151,8771               +1895,4300
+1581,3481               +1600,5093               -4245,5885               -2841,4308               +2216,8577               +1847,2746
+1566,0671               +1625,0383               -4288,9618               -2809,8935               +2236,2634               +1821,1415
+1578,2914               +1621,3552               -4280,7565               -2812,8735               +2208,1954               +1885,9247
+1580,6790               +1637,1767               -4275,3722               -2806,4421               +2212,4216               +1913,6874
+1599,4178               +1619,5875               -4255,6292               -2786,2938               +2201,9430               +1917,1590
+1585,4843               +1680,6977               -4214,9754               -2727,1240               +2187,6221               +1907,5975
+1582,5946               +1659,4294               -4175,4306               -2715,0026               +2223,9851               +1938,2479
+1601,0430               +1656,7778               -4106,0069               -2730,4406               +2227,3396               +1939,3319
+1606,4564               +1646,7796               -4061,7825               -2655,2249               +2218,6289               +1952,5487
+1603,0603               +1648,3996               -4040,3659               -2671,0269               +2238,4729               +1942,2835
+1599,4139               +1635,8806               -4002,4985               -2599,6267               +2200,8357               +1939,5452
+1605,2020               +1622,3306               -3954,7841               -2588,7573               +2221,4310               +1923,9428
+1604,5909               +1600,2293               -3953,1245               -2555,6525               +2225,4997               +1910,6624
+1581,0465               +1641,3555               -3927,9465               -2563,6724               +2243,8497               +1906,9984
+1604,2769               +1631,2609               -3909,4982               -2512,6064               +2236,9182               +1911,2468
+1621,6595               +1598,2136               -3876,5280               -2493,9615               +2236,9059               +1881,2151
+1641,1261               +1592,2621               -3881,8886               -2501,0074               +2207,4303               +1865,5266
+1645,6137               +1540,1116               -3838,5697               -2475,8347               +2210,9686               +1846,4919
+1646,1576               +1586,1925               -3823,0603               -2445,9001               +2206,0359               +1830,4019
+1627,9605               +1611,2962               -3814,4071               -2458,2144               +2192,7163               +1800,2927
+1604,1156               +1577,5291               -3813,6509               -2449,9967               +2236,4034               +1805,1787
+1586,8722               +1614,8949               -3792,2715               -2414,4483               +2236,2496               +1821,1488
+1563,9424               +1644,0061               -3762,9583               -2384,6137               +2229,1386               +1859,7092
+1566,3149               +1663,8580               -3781,0818               -2357,9301               +2216,6421               +1869,1447
+1563,0068               +1650,9945               -3749,5787               -2361,4365               +2201,9529               +1866,9362
+1570,9482               +1631,8836               -3736,0667               -2316,9213               +2232,5124               +1831,7972
+1558,1533               +1638,1131               -3767,9002               -2302,0423               +2194,0254               +1849,0799
+1527,2871               +1637,9674               -3763,8572               -2311,7320               +2181,2097               +1833,1668
+1520,0018               +1624,5332               -3775,6139               -2278,1918               +2185,8013               +1804,3957
+1521,8317               +1630,7845               -3792,3480               -2252,9922               +2160,7975               +1787,5101
+1530,1956               +1646,2558               -3798,7753               -2252,1505               +2151,3468               +1792,4833
+1481,6888               +1675,5237               -3760,4221               -2246,4402               +2146,6725               +1836,7933
+1454,2243               +1663,7186               -3747,9303               -2211,4819               +2138,8119               +1844,7050
+1426,0202               +1687,6143               -3761,6287               -2180,5615               +2112,7002               +1799,7163
+1423,5880               +1666,2063               -3750,5630               -2153,7540               +2121,8541               +1806,6140
+1437,6820               +1665,1000               -3741,2913               -2157,4721               +2131,5412               +1802,8093
+1452,6547               +1659,8628               -3736,0283               -2117,5405               +2117,6577               +1774,4629
+1428,8641               +1670,7637               -3719,8009               -2086,4018               +2126,5736               +1695,2232
+1456,8242               +1673,1207               -3739,4673               -2046,8729               +2123,0177               +1739,0587
+1447,9317               +1666,0291               -3726,0571               -2048,9486               +2117,9535               +1768,2370
+1436,5103               +1694,8690               -3710,9434               -2047,5582               +2120,5947               +1749,1940
+1417,3274               +1677,0073               -3696,1049               -2024,8066               +2107,7547               +1741,4458
+1423,7361               +1672,5706               -3687,8454               -1999,8872               +2064,9522               +1760,4931
+1423,8824               +1692,6836               -3670,1661               -1978,4105               +2112,0632               +1758,8777
+1425,7900               +1684,9540               -3664,4761               -1938,0385               +2079,4615               +1738,8334
+1415,5096               +1688,1216               -3636,9500               -1946,8989               +2077,4881               +1702,1899
+1407,1745               +1706,0236               -3652,5289               -1906,2389               +2074,6578               +1693,1083
+1412,6102               +1726,7472               -3666,1214               -1916,4738               +2068,6969               +1631,3863
+1415,0743               +1728,6537               -3659,4710               -1897,0201               +2068,2380               +1660,9082
+1408,4281               +1731,1446               -3641,6449               -1838,6454               +2058,8155               +1661,7528
+1409,0731               +1741,4105               -3655,9314               -1843,4633               +2043,6566               +1675,9426
+1424,3344               +1774,0698               -3668,1781               -1807,1070               +2061,2973               +1668,4316
+1393,1134               +1794,7955               -3621,0856               -1775,9514               +2010,4543               +1680,4081
+1359,4519               +1789,1259               -3635,2497               -1750,2640               +2027,9663               +1649,5199
+1351,2121               +1764,9013               -3651,7504               -1744,0452               +2020,1672               +1642,2231
+1375,1742               +1759,9438               -3665,3562               -1742,2581               +2016,5693               +1670,3819
+1370,4968               +1786,3890               -3621,4934               -1722,7769               +2032,0329               +1679,5239
+1331,9387               +1762,6331               -3621,5965               -1714,2249               +2044,6562               +1664,0886
+1308,7206               +1809,2793               -3673,7700               -1676,5568               +2010,8777               +1654,4403
+1322,5182               +1792,1529               -3696,5046               -1652,6105               +2014,4407               +1635,7181
+1340,1638               +1795,9783               -3694,6267               -1638,6045               +1956,1855               +1654,8623
+1348,7984               +1806,3182               -3664,4222               -1594,4413               +1969,6657               +1672,2498
+1320,2281               +1794,5489               -3653,3066               -1560,8492               +1951,5675               +1731,8158
+1362,0093               +1747,9452               -3635,8660               -1556,2924               +1963,5720               +1672,7089
+1363,3051               +1750,5771               -3667,5501               -1539,6727               +1961,2441               +1689,9206
+1359,0733               +1772,0267               -3691,5609               -1550,8644               +1969,5374               +1694,7556
+1369,8411               +1753,7243               -3716,3162               -1537,9751               +1972,8419               +1690,3987
+1366,0259               +1745,6663               -3736,4476               -1539,2135               +1975,0734               +1702,1114
+1359,5230               +1711,6642               -3737,2354               -1527,4807               +1990,6812               +1746,1501
+1377,5814               +1703,1006               -3760,7974               -1550,7805               +1970,3526               +1741,7583
+1392,5045               +1666,5000               -3788,9308               -1608,7359               +1983,0311               +1746,7543
+1402,2899               +1655,7685               -3822,9070               -1582,0329               +1995,2478               +1720,7265
+1437,0253               +1611,4618               -3824,1996               -1632,2329               +1987,2152               +1765,0818
+1410,1301               +1630,6616               -3833,1878               -1635,7761               +1937,2126               +1825,3210
+1390,1944               +1644,4062               -3866,0486               -1653,1960               +1978,5603               +1801,4456
+1399,6287               +1612,0385               -3954,6703               -1624,4648               +1958,0944               +1783,5514
+1387,8741               +1607,8628               -3973,9356               -1685,6832               +1983,0106               +1739,4628
+1402,5429               +1598,4275               -3949,7962               -1721,2148               +1962,5123               +1788,8011
+1368,5959               +1626,0604               -3981,9344               -1756,6974               +1990,6637               +1829,5144
+1376,3399               +1655,1683               -3996,5994               -1770,5594               +1976,8747               +1813,1047
+1386,5969               +1657,3547               -4051,7553               -1787,7752               +1929,7440               +1824,4208
+1403,0666               +1642,6443               -4067,4945               -1856,5854               +1939,9304               +1801,2503
+1386,3191               +1617,6703               -4070,1416               -1920,3577               +1934,1799               +1788,3069
+1430,7615               +1620,0109               -4074,7006               -1911,9069               +1920,7499               +1826,5470
+1387,4564               +1576,6256               -4063,7002               -1934,3145               +1903,9205               +1825,8749
+1408,7659               +1560,0727               -4106,5380               -1984,3441               +1947,7618               +1824,9062
+1376,1691               +1539,9927               -4111,1693               -1972,6961               +1977,3824               +1809,7465
+1371,2875               +1558,9878               -4114,2216               -2017,9842               +1986,1424               +1800,2623
+1391,9428               +1554,2926               -4119,1196               -2031,3981               +1978,0870               +1802,1677
+1415,4784               +1530,6661               -4133,9158               -2060,8333               +1972,5177               +1816,7369
+1390,6291               +1544,7242               -4156,7020               -2085,1858               +1995,2980               +1819,8924
+1400,9360               +1558,6392               -4143,7745               -2105,4243               +1983,7913               +1806,3608
+1393,1409               +1555,1516               -4144,7288               -2163,8375               +1996,1362               +1748,6429
+1381,8191               +1557,7663               -4150,7943               -2188,2401               +1987,9989               +1767,9274
+1374,8610               +1586,2706               -4166,6797               -2184,0906               +1986,6006               +1754,6834
+1380,0649               +1591,0848               -4131,0826               -2207,7378               +1977,0304               +1724,6257
+1403,2045               +1590,8599               -4183,8998               -2233,4266               +1978,3899               +1762,4469
+1402,2173               +1554,5970               -4201,3947               -2287,6691               +1965,4186               +1759,9753
+1421,2869               +1551,7631               -4181,6002               -2352,0122               +1976,4096               +1798,5923
+1429,1893               +1514,2822               -4194,1180               -2345,7536               +1971,4888               +1780,6518
+1448,9124               +1511,1799               -4228,8819               -2350,4632               +1963,9764               +1715,0455
+1410,2808               +1522,3300               -4255,3761               -2384,5296               +1973,9345               +1772,1030
+1445,7467               +1542,7585               -4273,7656               -2414,4483               +1975,0075               +1769,9374
+1423,7883               +1557,0960               -4289,1238               -2426,6282               +1977,9417               +1768,8411
+1410,3450               +1577,9095               -4270,8213               -2471,3505               +1945,1749               +1793,0804
+1407,3303               +1570,0771               -4263,0067               -2479,9529               +1947,2043               +1822,9105
+1401,6008               +1566,1695               -4237,0467               -2511,0067               +1926,4384               +1812,3397
+1390,5047               +1569,8728               -4267,5200               -2503,2882               +1922,9000               +1767,0545
+1353,5150               +1581,5412               -4232,0473               -2501,7259               +1944,5138               +1742,8610
+1333,0530               +1580,4440               -4229,3688               -2500,1138               +1942,6704               +1796,8136
+1324,7446               +1560,9293               -4206,8614               -2501,2037               +1953,7668               +1816,2916
+1319,0751               +1542,5141               -4193,9592               -2459,4910               +1945,7789               +1771,8004
+1313,2202               +1536,3375               -4193,0765               -2489,7228               +1905,1609               +1785,0458
+1310,8288               +1522,4591               -4162,0434               -2538,0433               +1916,5238               +1759,5994
+1334,5446               +1457,2986               -4117,9151               -2519,3548               +1922,4513               +1808,9027
+1335,4202               +1453,1641               -4050,4944               -2518,2860               +1895,4292               +1811,2313
+1362,2750               +1443,9718               -4029,2294               -2525,6505               +1902,0696               +1805,9323
+1342,5489               +1468,9866               -4005,5601               -2460,0762               +1934,1362               +1770,7935
+1335,8071               +1482,4350               -3984,3777               -2439,9057               +1909,5260               +1761,0350
+1324,8673               +1485,0661               -3918,9761               -2446,8851               +1923,4269               +1686,1196
+1309,4805               +1480,3508               -3790,6384               -2418,9263               +1911,8659               +1731,5699
+1312,1561               +1465,7699               -3713,5244               -2394,6368               +1867,9745               +1741,1221
+1311,9028               +1496,2711               -3630,8409               -2388,0651               +1906,3531               +1696,7245
+1306,0303               +1463,5785               -3561,0608               -2389,7215               +1933,5495               +1728,9135
+1274,9014               +1443,3328               -3456,1143               -2362,0133               +1877,3647               +1715,7877
+1273,3710               +1395,5267               -3403,1134               -2311,5232               +1888,8628               +1740,5817
+1262,2255               +1400,5220               -3297,5873               -2284,1070               +1890,2234               +1725,1453
+1274,6176               +1452,4380               -3229,8793               -2245,0399               +1905,4628               +1733,6571
+1260,1250               +1434,4971               -3155,0854               -2219,7707               +1908,0245               +1701,8329
+1288,3284               +1441,2011               -3030,8063               -2191,1782               +1904,9273               +1719,3084
+1262,3085               +1447,8274               -2955,9959               -2138,3794               +1886,0879               +1700,6572
+1294,4601               +1404,4839               -2843,9979               -2128,3469               +1876,1543               +1680,4842
+1272,0659               +1414,4974               -2762,4387               -2061,9455               +1887,9396               +1709,3603
+1277,3313               +1444,9455               -2649,7185               -2013,7572               +1875,4199               +1685,3656
+1262,3415               +1449,6220               -2527,5380               -1981,8530               +1886,4018               +1689,7630
+1267,6687               +1413,6991               -2398,3135               -1934,5304               +1882,9970               +1629,7432
+1243,2345               +1448,9193               -2310,2071               -1877,8430               +1863,1725               +1647,3111
+1263,5603               +1467,5898               -2228,5664               -1797,2448               +1873,7122               +1641,5945
+1235,3811               +1458,7257               -2122,2795               -1754,6700               +1850,3298               +1599,7095
+1242,7647               +1440,3679               -2061,3119               -1722,9656               +1820,1185               +1613,8255
+1256,4975               +1424,7702               -1967,0007               -1652,9662               +1847,2982               +1607,3708
+1253,4434               +1409,5474               -1846,4496               -1596,7650               +1830,7363               +1588,2677
+1233,6371               +1394,3912               -1768,1087               -1505,0009               +1812,2638               +1567,9298
+1208,3847               +1404,2987               -1688,4291               -1434,9826               +1797,8354               +1559,6939
+1219,0775               +1403,3008               -1650,3447               -1400,4639               +1796,1561               +1508,0068
+1222,3396               +1374,7539               -1550,0142               -1338,4707               +1814,7540               +1537,1523
+1209,5882               +1399,5431               -1494,7670               -1278,7046               +1757,0040               +1532,7726
+1223,5770               +1420,6091               -1401,9798               -1213,1857               +1736,1680               +1550,5139
+1249,7259               +1434,2387               -1357,4882               -1182,3977               +1774,2877               +1507,1603
+1253,2009               +1441,3636               -1308,7516               -1107,3782               +1758,0861               +1513,9338
+1245,8378               +1434,4969               -1267,6352               -1017,3070               +1733,8228               +1497,4980
+1260,0076               +1409,8998               -1173,9288               -0946,6435               +1777,0617               +1512,1011
+1266,7316               +1390,9397               -1104,7505               -0864,4971               +1784,6860               +1505,3057
+1277,0877               +1372,0067               -1067,3217               -0787,7508               +1747,5685               +1519,8173
+1260,8285               +1368,7061               -1031,2457               -0705,1521               +1741,9286               +1534,2162
+1248,4794               +1379,5129               -0982,7139               -0635,0231               +1718,4179               +1553,7830
+1225,8154               +1359,9405               -0922,5061               -0593,2630               +1748,7798               +1549,8843
+1222,0872               +1337,1546               -0855,4932               -0486,2988               +1733,8611               +1549,3834
+1247,3177               +1324,1387               -0798,1828               -0399,5086               +1740,2449               +1519,0097
+1244,4944               +1329,2378               -0751,9473               -0337,7250               +1760,6791               +1550,2203
+1198,7462               +1300,3275               -0689,6244               -0271,0590               +1767,0237               +1618,9173
+1178,4272               +1299,1916               -0572,8069               -0201,6585               +1772,9896               +1611,7700
+1178,4078               +1324,5669               -0439,7459               -0130,1784               +1757,7067               +1641,9442
+1172,5824               +1305,9055               -0393,9697               -0088,2447               +1770,9672               +1661,7475
+1181,6655               +1338,9076               -0332,5421               -0016,8629               +1791,3444               +1626,6719
+1167,5624               +1370,1994               -0289,3413               +0034,1496               +1779,5927               +1575,0099
+1176,0370               +1353,9298               -0264,3212               +0043,8135               +1752,8018               +1594,7103
+1149,7887               +1381,0368               -0206,5755               +0115,6287               +1760,8032               +1651,7402
+1161,7166               +1381,0863               -0159,1466               +0126,6204               +1786,2848               +1666,2780
+1143,9859               +1384,6673               -0128,5907               +0167,5030               +1786,9617               +1679,7298
+1143,4356               +1388,5394               -0093,7124               +0183,2034               +1753,8484               +1655,2119
+1130,9865               +1393,1285               -0015,6571               +0218,3348               +1743,8745               +1706,3409
+1134,5151               +1395,7802               +0029,7042               +0258,5661               +1758,2761               +1688,5776
+1147,5249               +1416,4143               +0061,0827               +0286,2707               +1744,5580               +1730,8410
+1140,1674               +1424,7170               +0120,3748               +0332,1477               +1774,5663               +1749,5071
+1094,8595               +1420,9261               +0107,6849               +0343,8002               +1770,0084               +1706,5467
+1091,3489               +1390,8239               +0120,1456               +0383,8307               +1724,4679               +1732,5136
+1097,2970               +1379,4185               +0183,5143               +0401,1620               +1734,4347               +1747,4795
+1100,8658               +1411,5911               +0193,9147               +0409,3945               +1761,7083               +1725,9437
+1046,2515               +1460,2589               +0240,4639               +0452,5533               +1771,5001               +1740,6804
+1063,2798               +1462,1270               +0240,6729               +0482,2966               +1755,4693               +1735,2264
+1052,1878               +1449,2162               +0261,5462               +0467,0003               +1778,4261               +1701,9700
+1065,1032               +1394,9726               +0332,7632               +0426,0324               +1784,6263               +1692,8694
+1057,4377               +1381,3642               +0353,0817               +0426,9235               +1746,8355               +1734,7801
+1071,4979               +1371,9413               +0379,4299               +0469,9008               +1807,5460               +1730,2391
+1036,9149               +1374,2988               +0360,1666               +0486,1522               +1744,2908               +1738,8285
+1021,9523               +1378,7456               +0367,5324               +0508,1957               +1760,1216               +1729,6543
+0972,7008               +1359,2309               +0424,2118               +0488,2792               +1727,3577               +1741,9002
+1016,9322               +1357,3577               +0450,2947               +0521,8716               +1729,3219               +1759,7070
+1044,1693               +1346,4552               +0503,6877               +0582,1676               +1751,6928               +1738,6402
+1061,0796               +1320,2116               +0473,8677               +0617,1521               +1738,0035               +1747,7177
+1048,7329               +1323,8288               +0504,4050               +0643,6857               +1754,9640               +1732,6369
+1029,0806               +1338,4150               +0529,6810               +0675,3439               +1757,8606               +1734,4687
+1042,2306               +1294,8503               +0549,7382               +0723,7640               +1776,4494               +1692,7133
+1064,9074               +1249,6497               +0614,0726               +0747,1199               +1801,6050               +1728,0476
+1010,3138               +1227,5458               +0630,5555               +0787,3841               +1815,5051               +1741,5778
+1033,3736               +1263,3911               +0662,7359               +0786,9005               +1824,3440               +1727,9690
+1021,3069               +1251,3726               +0702,9845               +0792,8042               +1804,7022               +1715,8471
+1016,6466               +1221,8521               +0773,1945               +0843,8315               +1752,8415               +1694,8233
+1000,7933               +1209,5750               +0819,4433               +0892,0712               +1772,6360               +1701,8088
+1013,5297               +1217,3321               +0846,8371               +0912,5829               +1764,4121               +1755,5183
+1005,9784               +1227,2550               +0877,5552               +0936,0590               +1783,7999               +1733,4574
+0959,3341               +1244,5118               +0896,1167               +0930,3187               +1777,2676               +1729,9408
+0987,7544               +1226,7575               +0969,4968               +0931,2697               +1783,5803               +1721,7610
+0970,0446               +1190,9334               +1005,5729               +0959,2879               +1801,6008               +1688,1132
+0998,6287               +1182,6105               +1061,0335               +0949,6588               +1822,8968               +1739,0571
+0991,7176               +1177,4559               +1068,9119               +0925,6808               +1788,3908               +1723,5629
+0981,3911               +1181,9292               +1105,3293               +0912,5147               +1807,5057               +1691,3834
+0932,2394               +1209,3107               +1147,3135               +0915,9016               +1820,0830               +1669,2723
+0960,6996               +1159,0714               +1169,5443               +0934,8470               +1810,0554               +1649,9600
+0975,2796               +1132,4090               +1224,8880               +0912,3837               +1793,2444               +1640,5899
+0967,2887               +1124,1586               +1270,7891               +0912,6126               +1794,2144               +1671,4158
+0916,2162               +1098,1301               +1287,2030               +0923,6578               +1770,7673               +1690,7245
+0882,5326               +1125,5991               +1302,6260               +0875,2481               +1727,2591               +1657,5955
+0870,9872               +1150,5912               +1319,1402               +0893,4792               +1732,5721               +1688,0537
+0899,4676               +1114,8744               +1378,9132               +0968,6323               +1756,9384               +1651,2845
+0899,6406               +1098,5037               +1416,8432               +0955,1914               +1728,0410               +1670,3526
+0896,6023               +1068,7906               +1399,7839               +0928,2052               +1718,8310               +1634,4793
+0908,9864               +1084,6218               +1427,8714               +0902,0418               +1685,4701               +1641,9507
+0893,9854               +1078,9871               +1469,6770               +0906,5228               +1669,2914               +1616,1131
+0893,1072               +1099,3013               +1513,1551               +0927,5530               +1660,4142               +1600,4980
+0909,3793               +1121,6404               +1521,7255               +0951,4918               +1660,5379               +1588,1151
+0919,8421               +1102,4762               +1513,7936               +0963,0317               +1636,0744               +1557,1846
+0938,8314               +1123,4587               +1533,0963               +0987,8458               +1626,0406               +1562,7124
+0917,6405               +1137,7132               +1540,3968               +0956,9214               +1598,1458               +1540,5391
+0916,1078               +1149,6493               +1581,2663               +1015,8773               +1544,4213               +1555,5066
+0936,5917               +1166,7411               +1641,2778               +1090,1263               +1529,7323               +1523,1605
+0932,5983               +1146,1126               +1636,9298               +1106,0686               +1524,8092               +1475,4268
+0901,2509               +1129,5257               +1596,6125               +1114,4370               +1530,5537               +1463,4757
+0885,7129               +1109,3694               +1636,9323               +1123,2778               +1502,1447               +1500,8125
+0903,5956               +1115,9390               +1662,0752               +1142,4476               +1490,1968               +1509,4956
+0954,9635               +1172,2889               +1692,7776               +1180,4969               +1485,5608               +1514,6324
+0984,3048               +1101,6185               +1721,2226               +1201,8896               +1481,3577               +1505,7605
+0991,0294               +1134,5759               +1711,6154               +1233,4284               +1456,3756               +1455,4804
+0992,7457               +1142,9882               +1739,7301               +1208,3605               +1447,1973               +1440,7826
+0993,4556               +1117,7897               +1722,3710               +1211,4579               +1452,6777               +1451,6094
+1024,0162               +1136,5146               +1786,7249               +1258,1681               +1452,2703               +1470,8598
+1024,4022               +1130,8904               +1781,3531               +1287,5254               +1406,7887               +1484,2064
+1020,5280               +1126,0470               +1749,7588               +1310,4842               +1407,7251               +1448,3144
+1018,9234               +1130,6086               +1765,4349               +1301,1036               +1371,7793               +1413,9171
+1018,8343               +1141,6144               +1786,2313               +1282,6585               +1360,6325               +1402,6407
+0993,4069               +1134,3382               +1790,2935               +1310,8524               +1394,4741               +1389,1499
+0993,0859               +1145,6177               +1824,8509               +1305,6421               +1367,1306               +1392,3288
+1021,8263               +1133,6943               +1824,7921               +1325,5457               +1367,8691               +1413,5564
+0979,4768               +1154,2689               +1835,5450               +1334,6249               +1390,8470               +1404,1498
+0984,0167               +1125,9902               +1846,8520               +1307,5840               +1411,3882               +1394,2081
+0965,3060               +1139,8950               +1830,1646               +1326,9491               +1392,7210               +1382,6917
+0979,1313               +1100,6697               +1829,1968               +1317,7798               +1380,6767               +1404,3355
+0960,5753               +1077,0607               +1861,6213               +1330,2242               +1358,0183               +1431,1795
+0950,6287               +1060,9656               +1870,2844               +1311,3480               +1370,5914               +1430,1962
+0954,1199               +1056,1274               +1871,5589               +1336,7158               +1374,2039               +1410,5225
+0956,5275               +1064,5915               +1860,3933               +1342,0633               +1316,2852               +1446,5834
+0943,2600               +1048,9726               +1891,3697               +1357,3711               +1299,0967               +1481,5824
+0944,5272               +1049,2577               +1917,6787               +1373,3363               +1348,1201               +1453,3825
+0931,3189               +1042,8411               +1907,9081               +1377,0905               +1327,0681               +1448,0133
+0926,2066               +1060,4613               +1920,0711               +1381,3629               +1301,5288               +1435,4268
+0938,9525               +1021,9481               +1949,8312               +1351,0293               +1294,8936               +1402,2130
+0936,9543               +1040,0438               +1957,2678               +1396,6295               +1278,4465               +1429,3880
+0930,0033               +1044,6612               +1951,6951               +1447,0281               +1265,7070               +1476,3006
+0938,3382               +1036,6380               +1934,7893               +1444,8334               +1245,0545               +1472,0074
+0935,7434               +0992,8681               +1944,0530               +1437,0893               +1237,6409               +1477,2615
+0915,8394               +1004,9793               +1961,6194               +1435,3297               +1223,0477               +1478,0727
+0915,2148               +1027,2329               +1959,6409               +1453,4254               +1201,6584               +1467,9923
+0944,5320               +1014,0624               +1955,0363               +1453,8585               +1227,0136               +1433,2210
+0951,8075               +1029,8336               +1937,2164               +1417,6340               +1254,7113               +1438,3650
+0914,3953               +0972,3476               +1968,3479               +1434,9751               +1271,2635               +1394,8421
+0925,3239               +0978,2714               +1954,0055               +1387,3714               +1254,9886               +1427,7356
+0920,6848               +0986,8165               +1941,7089               +1415,8690               +1268,9606               +1415,8514
+0916,5594               +1004,6724               +1948,2977               +1440,6538               +1273,6790               +1407,0052
+0927,9859               +1003,1345               +1909,8501               +1468,9075               +1263,3872               +1420,1902
+0930,5779               +1003,9998               +1910,0854               +1466,0960               +1265,8785               +1383,5530
+0918,6385               +0991,0405               +1878,9289               +1426,4744               +1282,6660               +1376,8980
+0908,1766               +1026,7208               +1908,0559               +1435,6853               +1284,9297               +1397,8129
+0937,1501               +0997,5278               +1936,3969               +1448,6082               +1294,5480               +1392,8519
+0942,4149               +0957,2878               +1910,1070               +1445,0511               +1276,7177               +1374,9978
+0919,4243               +0967,4474               +1912,1343               +1462,0947               +1271,7540               +1359,5343
+0914,0846               +0956,1550               +1882,6694               +1432,9101               +1258,5250               +1333,6829
+0903,4004               +0984,2978               +1906,5475               +1401,9347               +1246,7571               +1333,2219
+0925,0018               +0955,6561               +1943,2507               +1404,4401               +1239,9385               +1309,3393
+0918,7200               +0932,9769               +1953,2672               +1407,2632               +1216,7319               +1317,0237
+0903,1097               +0926,3743               +1931,8759               +1405,8123               +1219,8690               +1265,5737
+0925,3653               +0962,4907               +1925,0892               +1399,4652               +1241,5028               +1291,8203
+0945,8668               +0964,8250               +1899,2223               +1407,4576               +1253,8698               +1290,3895
+0944,8824               +0987,2345               +1900,0767               +1403,5132               +1265,0828               +1278,6140
+0932,3285               +1018,7356               +1939,6384               +1407,7246               +1281,8704               +1272,1943
+0928,1849               +1018,1879               +1916,7478               +1378,2406               +1283,9287               +1269,1035
+0932,6274               +1006,1429               +1853,0246               +1405,4759               +1271,3107               +1235,4396
+0936,6442               +0997,0573               +1852,6874               +1382,2457               +1268,1341               +1278,1712
+0900,2659               +1049,2486               +1879,9550               +1380,8119               +1243,1750               +1275,6799
+0893,0072               +1013,5700               +1901,3037               +1399,4339               +1257,1030               +1233,1620
+0900,6707               +0955,1915               +1907,9965               +1392,9274               +1276,3322               +1226,6657
+0909,3629               +0953,4932               +1927,4837               +1363,9229               +1249,7557               +1250,0793
+0900,8417               +0978,3414               +1941,9305               +1356,5252               +1269,0869               +1273,9414
+0899,8893               +0932,7298               +1899,4312               +1357,7405               +1302,1623               +1247,1366
+0884,5048               +0948,5703               +1893,9548               +1382,5501               +1322,6040               +1226,9495
+0890,2722               +0956,3392               +1874,7467               +1367,8873               +1257,2703               +1225,0387
+0879,9875               +1005,9436               +1886,2275               +1326,9577               +1311,1447               +1221,4388
+0862,1331               +1002,0225               +1868,1131               +1353,3232               +1289,1869               +1276,2610
+0870,2479               +1016,4266               +1845,9172               +1342,3137               +1317,6587               +1256,0337
+0882,2241               +1021,2627               +1888,9986               +1342,5551               +1305,4564               +1265,7383
+0862,5714               +1019,8574               +1905,7016               +1329,2565               +1298,1688               +1295,7080
+0891,0652               +1017,4767               +1875,5377               +1302,9605               +1315,5364               +1289,6789
+0915,7635               +0943,4164               +1837,3459               +1307,3525               +1326,0420               +1262,8119
+0893,0651               +0956,8663               +1871,5126               +1285,0006               +1344,5728               +1268,3310
+0875,2244               +0970,2866               +1847,9620               +1295,9286               +1322,7947               +1277,8551
+0880,0461               +0941,5561               +1857,1994               +1297,6795               +1333,5232               +1244,9159
+0848,0809               +0922,0746               +1830,6617               +1312,9872               +1343,0262               +1216,7469
+0855,8077               +0927,1985               +1786,6576               +1315,4955               +1305,5940               +1157,4607
+0862,2919               +0931,7936               +1777,5200               +1305,1622               +1284,5613               +1186,5569
+0867,4481               +0881,2763               +1760,2109               +1305,5013               +1282,5787               +1215,6302
+0857,1984               +0872,5395               +1781,7867               +1333,7447               +1288,2125               +1239,7127
+0876,5899               +0855,7853               +1785,4430               +1358,8380               +1309,3214               +1199,2887
+0876,1093               +0842,0343               +1765,4998               +1383,7059               +1308,5182               +1183,5457
+0873,8262               +0831,5572               +1753,0536               +1350,6125               +1275,5783               +1190,5239
+0871,4616               +0866,3754               +1757,7899               +1353,3903               +1262,6410               +1193,8811
+0874,8396               +0893,5432               +1779,0705               +1371,4245               +1244,4671               +1215,6123
+0862,0987               +0899,3754               +1780,6871               +1391,8498               +1283,5999               +1150,0648
+0872,8927               +0878,7951               +1760,1289               +1375,4312               +1262,4628               +1136,0072
+0890,5758               +0880,6652               +1708,9217               +1359,0927               +1271,5365               +1114,8227
+0891,2027               +0882,9065               +1687,4995               +1385,1557               +1266,9930               +1098,1208
+0844,2201               +0860,4083               +1708,8859               +1385,5966               +1228,9418               +1085,8450
+0876,7611               +0872,5233               +1689,7717               +1392,1789               +1236,7472               +1083,4209
+0874,0385               +0882,9755               +1710,8631               +1435,5822               +1226,5296               +1134,7094
+0880,0563               +0916,4062               +1673,7190               +1415,7208               +1211,1287               +1092,0643
+0890,3039               +0930,4375               +1667,1182               +1423,4869               +1213,1754               +1056,5149
+0832,2497               +0922,2096               +1669,1455               +1420,4904               +1223,5673               +1079,0553
+0806,8101               +0919,7670               +1685,9759               +1402,0903               +1211,7801               +1089,2179
+0797,3318               +0939,6605               +1701,4119               +1382,0910               +1208,7271               +1119,2255
+0864,9596               +0992,0124               +1715,3368               +1385,5913               +1195,2963               +1072,6190
+0852,1204               +0972,9277               +1690,1888               +1380,6130               +1237,8533               +1101,4687
+0814,8809               +0996,9434               +1691,0036               +1378,9155               +1237,7351               +1081,6194
+0835,7465               +1005,1142               +1719,3207               +1374,1372               +1228,8962               +1101,5449
+0850,7082               +1000,2326               +1709,6680               +1386,2220               +1197,6521               +1102,6392
+0858,1723               +1015,3236               +1699,8631               +1370,6465               +1175,4976               +1084,1273
+0848,4418               +0962,4556               +1664,4542               +1354,0544               +1178,8658               +1068,6375
+0852,9267               +0994,1460               +1672,0032               +1328,5235               +1179,8471               +1055,9881
+0844,3007               +0992,6030               +1707,6612               +1347,5065               +1154,4544               +1072,7663
+0876,3815               +1013,8947               +1705,1257               +1348,8910               +1120,3230               +1071,3238
+0889,0623               +0989,3214               +1692,3329               +1338,0885               +1132,8070               +1073,5998
+0862,6142               +0976,6016               +1714,5000               +1353,2952               +1144,0774               +1088,8921
+0886,1410               +0945,0198               +1668,9495               +1335,2815               +1130,2547               +1077,3232
+0859,4077               +0936,7212               +1703,3775               +1301,4530               +1119,4917               +1035,7427
+0851,1207               +0961,7860               +1724,6142               +1310,7956               +1114,5663               +1057,8626
+0826,8127               +0966,4862               +1729,8664               +1298,7235               +1112,7992               +1043,0264
+0843,6645               +0939,0964               +1712,6286               +1308,3877               +1101,1372               +0996,7411
+0789,8397               +0905,2147               +1710,3332               +1328,8063               +1117,8448               +1010,3819
+0751,2845               +0918,7740               +1713,8811               +1323,3823               +1137,7667               +1015,9920
+0803,5428               +0910,5756               +1739,6116               +1325,5022               +1108,6282               +0990,5284
+0769,5669               +0893,1447               +1716,2013               +1354,1550               +1123,0185               +0955,0150
+0767,0560               +0844,0823               +1687,2000               +1319,2246               +1088,2731               +0964,3960
+0777,6909               +0847,0840               +1693,4391               +1289,1941               +1083,2106               +0966,3464
+0758,7073               +0845,3767               +1649,1211               +1270,7906               +1083,4336               +0974,2473
+0777,5383               +0840,9921               +1685,0418               +1240,8444               +1111,7603               +1002,7424
+0784,3536               +0859,5055               +1719,6037               +1224,2748               +1085,6240               +1033,8197
+0803,7404               +0860,7808               +1696,0187               +1259,3182               +1069,2905               +1026,5434
+0778,6144               +0836,1855               +1672,4992               +1232,6208               +1069,4368               +1016,7227
+0757,4174               +0807,6487               +1653,2624               +1188,6133               +1057,2499               +1030,6427
+0770,6929               +0790,7035               +1678,9949               +1164,3981               +1045,1870               +1008,9879
+0757,9778               +0767,4194               +1671,2121               +1164,5858               +1063,5098               +0993,0263
+0755,0692               +0736,9309               +1650,6405               +1171,8068               +1081,8515               +0993,9799
+0771,5299               +0752,3361               +1643,4049               +1155,5692               +1085,8694               +0990,6987
+0778,6734               +0730,5015               +1618,4050               +1136,9788               +1070,4579               +1004,3171
+0775,3339               +0703,3103               +1622,7059               +1135,4075               +1105,9380               +0996,0343
+0758,2662               +0685,3974               +1631,4224               +1149,1397               +1115,9960               +1004,2331
+0739,3911               +0657,6077               +1588,5769               +1141,4079               +1102,7181               +1035,1748
+0736,7577               +0672,3720               +1594,2002               +1136,7385               +1057,1317               +1046,2180
+0721,9955               +0702,5810               +1580,1719               +1119,9328               +1063,7311               +1039,8645
+0727,4571               +0694,2955               +1567,5549               +1120,0858               +1068,5323               +1030,7868
+0736,5553               +0688,1261               +1609,4979               +1112,1484               +1071,5408               +1032,7379
+0758,4432               +0667,0728               +1591,5967               +1123,5057               +1071,8916               +1025,9815
+0759,8325               +0644,9935               +1594,0847               +1093,7636               +1080,7663               +1035,6080
+0717,4207               +0658,0248               +1537,0152               +1076,7141               +1086,5921               +0995,3882
+0710,7159               +0622,4896               +1550,6299               +1092,4541               +1085,5502               +1015,3234
+0719,6077               +0609,8592               +1568,7698               +1071,4618               +1106,7906               +0996,2535
+0703,8277               +0588,9807               +1564,4345               +1102,0867               +1134,3045               +1011,0008
+0735,9050               +0546,4501               +1532,3441               +1125,8097               +1143,8767               +1006,2925
+0717,4350               +0579,0492               +1485,8508               +1123,2743               +1140,6215               +1018,4133
+0734,5313               +0555,1069               +1467,8259               +1102,8188               +1133,1357               +0983,2225
+0768,7450               +0544,9359               +1467,4965               +1066,0532               +1130,3835               +0989,6367
+0770,1464               +0498,8598               +1450,4748               +1076,9548               +1130,6201               +0962,0278
+0731,7273               +0504,4172               +1456,5338               +1082,8553               +1145,9692               +0991,6747
+0713,3585               +0537,4199               +1420,0054               +1036,7287               +1158,0082               +0973,8874
+0709,2684               +0520,3780               +1383,4699               +1054,1756               +1154,3530               +0959,4964
+0731,2722               +0530,9547               +1581,8825               +1241,1593               +1140,2332               +0998,7890
+0698,7046               +0529,0195               +1549,7313               +1183,8479               +1128,2903               +0985,7923
+0693,1283               +0549,7682               +1431,8813               +1091,1237               +1158,7645               +0964,7645
+0660,6661               +0529,8383               +1326,1739               +1009,1305               +1170,7202               +0951,1116
+0664,3999               +0514,7712               +1269,9756               +1006,4702               +1183,1194               +0950,6601
+0688,4761               +0494,3095               +1292,4330               +0993,6123               +1156,7381               +0949,8012
+0660,6993               +0508,5771               +1284,2267               +1012,2372               +1151,3575               +0969,9646
+0668,0331               +0491,4301               +1343,4252               +1038,6151               +1160,5090               +0952,2295
+0647,3221               +0464,5386               +1346,7527               +1042,9978               +1180,0586               +1004,6256
+0661,5306               +0461,8901               +1372,7942               +1072,6192               +1120,1801               +0982,8543
+0667,8083               +0494,8244               +1414,2642               +1146,9673               +1131,5545               +1007,4627
+0634,3350               +0518,7743               +1461,3248               +1239,3932               +1125,2118               +1033,7502
+0639,6523               +0496,1765               +1544,7371               +1262,5412               +1133,2030               +1040,1148
+0629,2168               +0526,7449               +1624,7945               +1361,2201               +1141,7193               +0998,1056
+0656,6658               +0570,4328               +1716,4634               +1459,6130               +1171,5074               +1015,4190
+0628,8652               +0566,7773               +1831,7090               +1553,1621               +1174,1705               +1036,3574
+0607,5349               +0531,0944               +1959,5236               +1680,8912               +1115,0570               +0990,4612
+0608,8371               +0538,9420               +2139,8596               +1816,9560               +1112,7656               +0996,2291
+0596,1986               +0518,0023               +2339,4224               +2002,5506               +1120,8222               +1048,0657
+0610,2262               +0515,1030               +2532,7049               +2165,7746               +1120,6926               +0988,3233
+0617,0290               +0501,2665               +2767,0231               +2367,9807               +1117,0866               +0979,0920
+0618,1114               +0520,1365               +3015,9933               +2595,3530               +1101,8801               +0998,0521
+0619,7508               +0536,4233               +3303,2735               +2834,2969               +1144,0067               +1025,1782
+0608,1044               +0503,1995               +3580,2097               +3125,2963               +1141,7553               +1029,7976
+0618,1241               +0499,2018               +3904,2574               +3388,7870               +1088,0277               +1029,4461
+0620,8016               +0489,6275               +4236,2391               +3658,0373               +1086,1073               +0987,3271
+0609,2616               +0493,3946               +4573,4729               +3935,1359               +1085,5962               +0978,3114
+0602,8364               +0505,6825               +4921,0623               +4242,1035               +1041,3754               +0925,3919
+0612,6328               +0486,6417               +5329,2688               +4576,3284               +1015,2061               +0905,4607
+0663,7645               +0484,9708               +5744,6871               +4909,2755               +1002,8018               +0883,1401
+0662,7861               +0472,9306               +6092,4792               +5215,7842               +0997,0768               +0883,6493
+0648,3885               +0467,3194               +6456,8411               +5513,8594               +0994,5162               +0900,5314
+0668,3097               +0496,8397               +6857,5392               +5738,8259               +1003,5028               +0902,5751
+0684,7704               +0529,1069               +7199,1917               +6044,2738               +1026,6837               +0893,9453
+0655,7042               +0519,8648               +7515,0209               +6282,8678               +0997,4210               +0849,4912
+0630,6389               +0509,2522               +7803,9337               +6473,7093               +0977,4837               +0817,2151
+0628,6516               +0522,1016               +8111,3321               +6671,2716               +0972,4051               +0803,1563
+0634,3815               +0569,3630               +8429,0043               +6876,1046               +0934,4836               +0787,9872
+0644,7927               +0568,6569               +8750,4795               +7053,4617               +0926,2127               +0760,6178
+0633,5595               +0572,4202               +9008,1511               +7225,5823               +0927,8428               +0761,7427
+0622,7272               +0613,7378               +9261,5728               +7310,7185               +0954,7028               +0712,5444
+0668,3353               +0618,5237               +9441,9588               +7400,6184               +0952,5748               +0708,7721
+0639,6759               +0634,0755               +9676,3326               +7532,5680               +0946,6635               +0765,2224
+0662,7040               +0655,2144               +9900,8765               +7744,4245               +0902,3706               +0755,3593
+0611,7947               +0637,0211               +10096,5551              +7977,4722               +0913,6551               +0762,3232
+0597,7898               +0641,6740               +10221,8623              +8104,7322               +0898,5715               +0720,2276
+0597,6095               +0612,7881               +10396,1813              +8138,0308               +0902,6959               +0737,0899
+0601,5214               +0582,3822               +10767,2957              +8226,4548               +0905,4761               +0738,1687
+0586,3316               +0631,0186               +11155,1375              +8444,1066               +0888,0724               +0742,2986
+0582,3569               +0629,5449               +11271,9423              +8716,3932               +0876,6751               +0751,3117
+0542,2292               +0639,4107               +11336,3772              +8979,2298               +0881,2048               +0786,7794
+0537,2609               +0625,3249               +11459,7227              +9205,3920               +0891,9141               +0755,8340
+0600,4702               +0615,7835               +11673,8112              +9345,8645               +0878,3839               +0719,6173
+0572,1503               +0617,5150               +11924,1807              +9527,2314               +0898,0429               +0734,1771
+0548,4461               +0604,7200               +12110,3214              +9700,1082               +0862,6489               +0722,9675
+0549,8109               +0622,9718               +12165,4992              +9838,4600               +0879,6841               +0744,1346
+0570,2163               +0614,6110               +12169,7164              +9961,2406               +0876,2094               +0770,1186
+0563,6710               +0566,5862               +12197,8416              +10056,3114              +0843,0189               +0756,0169
+0570,5720               +0586,4486               +12258,0959              +10047,2781              +0859,1544               +0755,2448
+0548,6173               +0595,1930               +12241,7593              +9903,1893               +0848,2205               +0715,1709
+0534,6653               +0580,3063               +12235,4703              +9690,8767               +0867,8671               +0751,4410
+0516,7184               +0566,3028               +12304,1880              +9489,6313               +0843,1704               +0758,4224
+0518,1174               +0535,9780               +12348,4406              +9360,1455               +0851,3557               +0788,2056
+0513,3964               +0548,5733               +12125,1267              +9276,2044               +0830,6324               +0782,7406
+0524,9394               +0548,2689               +11782,4733              +9063,7449               +0813,1427               +0778,7819
+0502,2727               +0524,3862               +11786,0865              +8943,9789               +0811,6560               +0768,9714
+0512,3631               +0508,6080               +12052,0383              +9003,9463               +0795,7008               +0768,0666
+0488,2576               +0474,4372               +12291,4411              +9279,2796               +0838,5984               +0766,4625
+0487,2259               +0475,9456               +12385,3143              +9495,3790               +0836,9369               +0752,2744
+0497,6738               +0453,0905               +12257,5813              +9560,6144               +0848,0836               +0783,6056
+0498,9334               +0420,4963               +11951,5748              +9437,0275               +0834,8824               +0751,2256
+0500,6718               +0448,4667               +11526,9594              +9214,0354               +0828,9292               +0747,5745
+0521,3708               +0415,1414               +10941,8119              +8828,5746               +0840,8078               +0759,2732
+0505,6616               +0383,0360               +10364,4107              +8394,5133               +0828,6564               +0765,6993
+0484,7667               +0385,6947               +9811,7042               +7946,2549               +0838,0367               +0747,2447
+0453,1477               +0378,2647               +9224,0945               +7490,2666               +0819,5445               +0746,3221
+0457,7308               +0388,3780               +8591,4814               +7018,4323               +0835,6283               +0727,0583
+0462,9619               +0416,2720               +7936,5394               +6576,7617               +0841,5237               +0753,2643
+0481,1207               +0421,2897               +7334,4558               +6110,8888               +0837,7404               +0748,7893
+0492,4889               +0398,8205               +6778,4222               +5669,5620               +0839,8105               +0712,3531
+0488,5760               +0374,1898               +6293,8436               +5343,4171               +0798,8428               +0709,7754
+0492,2905               +0361,0167               +5830,6733               +5063,9023               +0803,9212               +0712,6426
+0457,9351               +0354,2925               +5400,0834               +4816,3323               +0810,5765               +0656,2944
+0486,1251               +0346,4259               +4993,7810               +4536,9789               +0804,4599               +0721,1592
+0470,7501               +0344,5018               +4599,6270               +4298,9075               +0783,6569               +0682,9864
+0451,9649               +0343,7185               +4228,3785               +4073,8242               +0820,1800               +0688,9962
+0438,9049               +0338,8542               +3865,0067               +3885,6231               +0782,3594               +0689,5601
+0443,4366               +0358,4646               +3426,6608               +3655,0118               +0805,4908               +0662,3686
+0430,3460               +0319,8662               +2985,5902               +3498,7255               +0768,9792               +0638,9636
+0390,6928               +0327,2142               +2500,1605               +3239,8542               +0777,1079               +0663,1840
+0381,9606               +0344,3331               +2082,5201               +2986,5993               +0709,5185               +0681,9003
+0379,7951               +0348,3286               +1667,1982               +2735,6297               +0712,0902               +0690,6245
+0387,5028               +0336,6096               +1299,3660               +2438,2954               +0697,9618               +0708,5577
+0402,3737               +0328,9668               +0897,8410               +2108,3825               +0689,2154               +0702,3572
+0398,4530               +0317,2347               +0570,3964               +1756,3229               +0705,4177               +0739,3130
+0417,9177               +0339,2116               +0253,2903               +1473,0032               +0688,3724               +0728,5500
+0426,3967               +0353,7411               +0026,6550               +1182,3222               +0668,4032               +0718,5607
+0409,4772               +0364,4526               -0267,2995               +0980,3448               +0669,0873               +0692,0664
+0406,4872               +0323,3685               -0520,8197               +0818,9068               +0656,8757               +0654,0716
+0404,0918               +0308,7001               -0787,9362               +0679,4545               +0691,7263               +0626,5641
+0399,4062               +0303,3935               -1006,2482               +0597,4564               +0681,9412               +0652,6537
+0379,7018               +0285,3244               -1181,8147               +0561,3020               +0665,9157               +0660,6084
+0389,0752               +0295,3188               -1318,7367               +0476,4053               +0640,4617               +0688,8931
+0358,3769               +0274,1744               -1421,0351               +0422,0279               +0626,5909               +0684,4839
+0353,3320               +0280,7279               -1533,5202               +0381,1062               +0622,9568               +0678,1319
+0369,2869               +0312,2619               -1602,6227               +0345,7898               +0669,4092               +0728,4715
+0333,1337               +0316,4509               -1640,9050               +0326,2230               +0627,9626               +0747,5891
+0337,0134               +0320,9373               -1679,9960               +0323,5466               +0659,9280               +0738,5796
+0341,5528               +0272,5096               -1737,1889               +0319,9706               +0639,2530               +0743,1309
+0307,4320               +0286,5446               -1804,8718               +0325,0211               +0661,4822               +0695,2874
+0312,2348               +0257,3559               -1854,5332               +0317,0028               +0685,9614               +0731,9261
+0342,7878               +0232,7474               -1912,6581               +0354,8426               +0639,9912               +0747,8096
+0321,6477               +0232,7706               -1993,7755               +0346,9622               +0646,0372               +0703,7954
+0354,1301               +0244,5492               -2073,8036               +0301,7765               +0657,5733               +0707,7148
+0362,0811               +0221,4351               -2205,0819               +0268,4283               +0655,2480               +0669,1276
+0363,3597               +0195,9256               -2329,8224               +0228,9085               +0648,5342               +0691,4883
+0345,9987               +0154,7965               -2417,5849               +0122,1628               +0656,5432               +0712,1069
+0333,8142               +0198,3799               -2519,0738               +0077,9889               +0661,3048               +0687,0924
+0327,9671               +0202,5189               -2668,4636               -0004,6809               +0658,2770               +0700,3353
+0344,6958               +0171,0650               -2834,2359               -0109,1577               +0650,7889               +0685,6318
+0338,8690               +0187,5762               -2991,5693               -0237,1953               +0629,2468               +0675,7544
+0334,1643               +0139,5427               -3132,8728               -0366,8124               +0624,2571               +0668,7479
+0303,1620               +0157,1368               -3269,2932               -0466,1728               +0644,0069               +0618,8841
+0301,2785               +0184,2529               -3392,9973               -0621,1779               +0625,1693               +0555,8325
+0281,7892               +0169,0807               -3536,3768               -0783,8201               +0601,0582               +0556,3326
+0314,8749               +0182,1874               -3721,7132               -0963,0519               +0601,3006               +0538,0544
+0317,2929               +0190,6674               -3882,0832               -1135,5613               +0591,9868               +0567,5982
+0299,0230               +0153,4135               -4064,3677               -1300,4155               +0582,7460               +0575,7746
+0305,8967               +0165,9125               -4195,8402               -1485,0686               +0559,4578               +0528,3171
+0300,9533               +0155,4328               -4339,6420               -1652,8972               +0576,2237               +0491,4961
+0293,9337               +0166,7663               -4511,8830               -1841,3672               +0561,9833               +0490,0593
+0323,7587               +0154,5786               -4638,0230               -2053,5410               +0547,2935               +0487,0897
+0336,3145               +0163,9850               -4766,3473               -2224,3554               +0547,5211               +0469,9397
+0359,8434               +0216,3406               -4853,3748               -2368,1167               +0558,7826               +0450,6316
+0339,9185               +0235,5518               -4951,8803               -2479,3468               +0540,1670               +0415,2801
+0367,1981               +0250,6900               -5006,8581               -2589,6781               +0513,5570               +0375,0866
+0364,9231               +0231,7245               -5068,8668               -2711,1110               +0525,2820               +0408,9345
+0340,2884               +0230,2891               -5165,4718               -2792,2114               +0516,0642               +0376,2086
+0328,1041               +0258,6557               -5230,9522               -2880,5901               +0463,7466               +0428,5964
+0319,5742               +0226,3540               -5308,1488               -2954,1807               +0485,9990               +0387,7809
+0299,0072               +0214,7895               -5372,4313               -3017,2502               +0443,4730               +0418,6329
+0306,1490               +0201,0334               -5400,2079               -3086,6647               +0480,1734               +0402,8725
+0301,3421               +0196,1423               -5445,6491               -3163,2097               +0473,3367               +0369,6744
+0305,0872               +0202,6172               -5460,1388               -3203,0864               +0431,9367               +0395,9164
+0283,8432               +0193,7716               -5423,1926               -3234,3397               +0432,4884               +0387,1672
+0298,3715               +0211,4302               -5343,3106               -3294,5330               +0419,5721               +0396,3074
+0289,4221               +0213,9747               -5223,6375               -3305,8215               +0422,2811               +0355,2560
+0290,3016               +0206,2361               -5040,6625               -3297,0875               +0437,2621               +0384,9484
+0299,0487               +0179,9659               -4841,5158               -3284,7954               +0459,9212               +0394,6248
+0276,3532               +0186,1817               -4550,4167               -3215,3880               +0407,3733               +0405,0476
+0263,1439               +0204,9615               -4157,3615               -3151,4728               +0394,5284               +0401,1406
+0273,6373               +0191,0496               -3799,2321               -3058,4788               +0408,5571               +0414,9895
+0289,0354               +0201,1404               -3341,6269               -2918,6068               +0401,9957               +0430,3286
+0281,0435               +0227,2403               -2919,6406               -2716,5253               +0393,4834               +0421,3688
+0277,1987               +0191,1424               -2437,0290               -2491,6435               +0393,4512               +0399,9068
+0290,9230               +0193,5244               -1951,2041               -2242,8733               +0396,7875               +0368,0469
+0289,1913               +0225,6561               -1531,4509               -1968,2589               +0374,4889               +0387,6840
+0303,7536               +0204,4719               -1164,7337               -1659,3848               +0395,7563               +0316,0813
+0310,7990               +0221,2953               -0855,3623               -1335,9221               +0399,5261               +0351,9131
+0314,4252               +0217,4265               -0577,7257               -0991,9730               +0410,4730               +0386,4101
+0307,8753               +0216,3159               -0333,1128               -0673,9217               +0399,7079               +0382,8678
+0306,1535               +0219,4051               -0176,1371               -0352,5053               +0392,8399               +0350,5001
+0294,7137               +0179,3683               -0059,7987               -0096,3172               +0394,8440               +0310,9220
+0306,6510               +0196,8333               +0069,5976               +0104,4088               +0383,0292               +0320,6388
+0311,6853               +0175,0366               +0158,7636               +0273,6714               +0361,0471               +0303,4666
+0299,7332               +0159,1474               +0180,0776               +0415,7904               +0327,7069               +0340,5428
+0319,2159               +0195,3759               +0192,1912               +0578,0502               +0341,9383               +0323,3609
+0333,0058               +0219,5497               +0157,2891               +0681,8733               +0363,1786               +0326,8614
+0335,7034               +0205,1394               +0156,1149               +0734,2384               +0359,6740               +0327,2700
+0312,2332               +0224,9481               +0166,4225               +0767,8179               +0377,0126               +0302,6335
+0301,7506               +0188,2136               +0185,1728               +0839,0056               +0370,5671               +0319,7538
+0273,0016               +0171,9541               +0184,7675               +0871,3345               +0392,0891               +0370,3125
+0276,9876               +0175,5044               +0212,6085               +0870,7643               +0390,5591               +0344,2713
+0290,7492               +0173,9267               +0238,1106               +0865,2923               +0375,5605               +0297,4967
+0279,5451               +0197,4870               +0257,9057               +0914,1757               +0387,7410               +0268,3861
+0262,5932               +0221,0022               +0291,0012               +0868,2442               +0407,8666               +0303,8825
+0244,4835               +0233,1535               +0287,5122               +0909,2393               +0392,5741               +0359,4981
+0231,1809               +0239,6533               +0329,6898               +0909,0550               +0396,9804               +0341,7416
+0266,6077               +0198,8984               +0307,3267               +0871,9815               +0411,1365               +0311,7030
+0248,9085               +0199,5886               +0296,2559               +0848,1876               +0403,4880               +0295,3939
+0239,4952               +0217,7131               +0253,7152               +0850,1183               +0371,7473               +0322,9552
+0215,2984               +0229,4672               +0225,6000               +0773,0896               +0356,7558               +0328,5980
+0234,3126               +0188,7667               +0164,0685               +0668,4029               +0356,7985               +0325,0284
+0223,3058               +0180,0617               +0059,0870               +0533,5917               +0343,8994               +0348,4764
+0228,5263               +0140,2400               -0019,7195               +0396,0445               +0340,2710               +0379,7067
+0225,8490               +0165,9614               -0105,1019               +0247,0750               +0388,4430               +0359,0087
+0212,4946               +0129,5644               -0184,4476               +0055,4810               +0403,6264               +0375,1180
+0206,0736               +0164,1195               -0296,0294               -0173,0560               +0415,2951               +0388,0165
+0202,7589               +0178,9994               -0376,0539               -0355,1818               +0420,9285               +0380,4453
+0197,3775               +0181,1292               -0479,8613               -0502,6537               +0394,0257               +0368,0964
+0196,3004               +0200,5463               -0573,0147               -0643,2698               +0364,4463               +0395,5486
+0223,7778               +0219,8355               -0654,3598               -0794,6040               +0382,7712               +0348,0524
+0193,3785               +0195,7374               -0779,4475               -0959,9587               +0373,6629               +0350,3029
+0176,0182               +0209,1173               -0858,7542               -1148,5014               +0387,9019               +0331,7055
+0201,9654               +0172,7990               -0999,4027               -1347,9256               +0410,6667               +0368,4892
+0190,1025               +0145,3917               -1131,2250               -1544,2052               +0371,8135               +0412,7362
+0146,2919               +0150,5415               -1255,8770               -1736,8993               +0382,5281               +0403,5562
+0150,1114               +0155,4689               -1372,6744               -1929,0696               +0386,3212               +0442,1626
+0180,7691               +0170,9972               -1514,2801               -2113,0844               +0364,6356               +0410,8446
+0197,0579               +0146,1393               -1665,6884               -2358,7796               +0373,2160               +0407,0061
+0220,4368               +0090,7603               -1835,0937               -2532,5163               +0372,3807               +0469,7819
+0193,3775               +0084,2390               -2011,7596               -2733,9840               +0372,9429               +0425,7088
+0185,7246               +0104,1955               -2153,5576               -2982,6533               +0372,0110               +0451,6956
+0207,4132               +0103,9326               -2365,1384               -3199,8400               +0402,7762               +0460,2311
+0204,7350               +0070,3619               -2533,6714               -3430,3140               +0381,7712               +0468,1730
+0201,0281               +0039,2273               -2633,4881               -3630,3148               +0399,2029               +0425,5502
+0184,7101               +0071,1794               -2770,3135               -3847,5955               +0403,1898               +0459,7178
+0180,2941               +0078,0836               -2892,0945               -4038,4821               +0394,9771               +0497,1911
+0187,7083               +0099,3929               -2975,3378               -4217,7756               +0396,2165               +0473,7379
+0181,3025               +0092,7958               -3118,5287               -4386,7799               +0369,8910               +0477,2820
+0215,4391               +0088,0160               -3217,2410               -4582,0373               +0377,8150               +0453,3671
+0182,2150               +0067,2931               -3281,4407               -4684,5371               +0367,5837               +0428,9823
+0197,4602               +0089,5738               -3323,1372               -4793,5539               +0369,5701               +0457,3462
+0214,8760               +0094,6692               -3358,6867               -4914,5169               +0339,2594               +0437,5285
+0229,6476               +0085,5904               -3352,7832               -5056,7479               +0360,9955               +0403,8193
+0215,6421               +0056,1190               -3366,4769               -5152,1461               +0344,3935               +0407,0732
+0225,7719               +0022,8922               -3352,8263               -5226,1019               +0342,6896               +0411,2854
+0191,7739               +0068,4281               -3306,0010               -5243,7068               +0338,6060               +0385,5859
+0217,3528               +0116,7562               -3276,1418               -5280,9569               +0354,1866               +0372,1559
+0216,4829               +0103,2260               -3230,1414               -5310,5171               +0344,3782               +0361,0740
+0220,3799               +0074,2054               -3183,8352               -5334,3549               +0349,2002               +0368,3183
+0192,7447               +0079,1135               -3135,7219               -5327,9775               +0318,3429               +0391,1469
+0208,2659               +0074,7843               -3039,1879               -5294,5715               +0299,0948               +0378,9663
+0194,1494               +0113,3120               -2942,2237               -5242,8787               +0287,1419               +0425,7676
+0215,6957               +0077,9242               -2865,6921               -5218,4488               +0289,3301               +0407,0719
+0201,6728               +0076,7782               -2782,6605               -5185,6920               +0282,8151               +0403,3474
+0206,6453               +0058,5810               -2687,2242               -5178,3784               +0276,8737               +0390,7574
+0223,3001               +0074,4088               -2591,0944               -5155,4865               +0276,3282               +0380,1087
+0233,7797               +0058,1643               -2508,0256               -5096,4710               +0298,8874               +0376,0007
+0246,3649               +0088,4973               -2409,0511               -5033,9371               +0278,3259               +0407,4809
+0233,2636               +0100,9703               -2354,3423               -4934,7644               +0289,7638               +0398,9258
+0232,2590               +0122,5741               -2245,0088               -4863,8622               +0278,4271               +0397,2594
+0214,8381               +0077,2842               -2207,3683               -4745,3712               +0232,1634               +0347,1580
+0240,7439               +0084,2248               -2128,7235               -4689,6798               +0260,8729               +0360,7421
+0250,2861               +0115,9493               -2002,9602               -4583,6658               +0282,6667               +0334,9495
+0219,4283               +0093,9371               -1914,6065               -4507,3074               +0244,0285               +0357,0896
+0199,4616               +0075,5873               -1852,5550               -4431,3254               +0224,2145               +0363,3987
+0233,8916               +0051,7865               -1754,8543               -4348,4032               +0208,7773               +0352,2556
+0206,0652               +0091,3415               -1690,0282               -4219,0812               +0205,7019               +0317,5365
+0194,3246               +0072,4908               -1613,3330               -4112,9970               +0216,3408               +0327,5224
+0178,2851               +0093,5773               -1541,5944               -4048,8894               +0222,3079               +0316,0328
+0187,7425               +0091,8192               -1466,7320               -3941,4131               +0204,3335               +0332,6615
+0185,1008               +0081,3802               -1391,5894               -3840,4735               +0181,2755               +0309,0681
+0213,9045               +0067,3940               -1345,1291               -3745,5412               +0191,5807               +0316,1041
+0194,6901               +0064,6981               -1313,9811               -3665,9959               +0167,1873               +0329,9230
+0212,2086               +0054,8304               -1277,5972               -3553,9302               +0157,8306               +0324,3438
+0174,8977               +0096,8644               -1223,5448               -3483,1280               +0175,3866               +0299,7716
+0178,5583               +0099,1837               -1200,0091               -3405,8292               +0153,6310               +0319,2023
+0174,6478               +0060,1673               -1182,7217               -3328,5031               +0146,3592               +0333,2748
+0158,1462               +0112,4293               -1205,2784               -3242,8236               +0150,2003               +0309,5941
+0170,8750               +0111,4123               -1168,3811               -3192,5817               +0103,4632               +0315,9479
+0149,2400               +0117,6094               -1170,2441               -3147,0487               +0136,8165               +0268,0436
+0164,2986               +0127,2777               -1207,6012               -3074,2782               +0112,9754               +0254,3036
+0162,8216               +0139,9778               -1206,9865               -3039,5975               +0126,1924               +0290,9907
+0153,9644               +0129,9089               -1212,4577               -2975,1058               +0125,6739               +0285,1073
+0122,4956               +0124,9401               -1208,5320               -2949,9752               +0108,6121               +0327,8970
+0073,5555               +0169,2929               -1218,0298               -2893,3289               +0122,5733               +0325,8091
+0080,6336               +0168,5531               -1251,1790               -2851,1607               +0094,9457               +0335,2423
+0121,7895               +0188,5505               -1245,4659               -2841,4165               +0073,8583               +0327,8096
+0115,5424               +0175,9107               -1258,7260               -2803,3971               +0080,8237               +0347,1161
+0099,6462               +0101,9751               -1228,6526               -2761,6827               +0086,2362               +0342,8319
+0101,2357               +0149,5330               -1229,1907               -2726,7000               +0109,8150               +0338,5361
+0114,1494               +0142,8481               -1250,8930               -2691,7667               +0084,6263               +0334,0842
+0089,3443               +0128,7819               -1276,2076               -2653,1511               +0109,1362               +0300,2622
+0093,4756               +0147,3642               -1299,9583               -2628,4660               +0088,5349               +0290,3562
+0110,9664               +0155,3935               -1308,8108               -2626,7753               +0092,9697               +0309,9668
+0106,1096               +0155,8211               -1323,8401               -2573,8863               +0098,2949               +0272,9715
+0088,3498               +0124,8338               -1355,4102               -2580,5943               +0066,8154               +0288,0168
+0097,9295               +0158,0788               -1348,2511               -2578,9301               +0083,4050               +0275,3185
+0094,0340               +0194,6090               -1408,2011               -2564,7006               +0069,8449               +0295,7924
+0096,0832               +0154,0525               -1433,8380               -2551,1138               +0099,5417               +0250,5605
+0095,9846               +0149,1355               -1500,9586               -2528,7380               +0111,0282               +0259,5015
+0086,5016               +0188,4764               -1566,5484               -2561,6088               +0066,5252               +0215,8255
+0065,6114               +0161,1383               -1636,3367               -2540,1049               +0066,8059               +0234,8546
+0074,3632               +0138,7514               -1733,1261               -2569,9864               +0070,7328               +0215,0137
+0068,8825               +0133,7946               -1803,6760               -2594,7435               +0057,5497               +0221,1037
+0075,4987               +0175,5715               -1925,5286               -2601,6613               +0039,7504               +0231,0709
+0053,2592               +0174,7480               -2009,2764               -2590,3334               +0063,8742               +0233,7373
+0070,5278               +0186,1903               -2161,5490               -2645,3608               +0060,1963               +0220,4740
+0072,7086               +0158,0498               -2282,6889               -2666,0798               +0067,7278               +0205,3623
+0085,7660               +0143,2326               -2410,3870               -2692,5421               +0023,5614               +0187,9299
+0091,7802               +0123,4496               -2524,2455               -2703,6700               +0035,5309               +0177,7152
+0065,3228               +0109,7149               -2653,5980               -2717,8042               +0000,8749               +0177,6537
+0025,5024               +0070,7907               -2777,8847               -2753,2382               +0011,3961               +0179,8273
+0016,7204               +0070,5171               -2918,7090               -2777,2274               +0021,8755               +0189,5986
+0019,9514               +0091,3047               -3060,2906               -2807,1824               +0044,1371               +0179,4675
-0023,9333               +0010,3349               -3178,6689               -2786,2771               +0025,6487               +0157,3273
-0029,6057               +0001,3928               -3294,0583               -2776,0848               +0012,2575               +0185,6379
-0012,3964               +0035,6074               -3411,8124               -2806,1650               +0019,2943               +0173,2019
-0063,4669               +0037,7142               -3549,5479               -2795,4067               +0031,7672               +0130,6083
-0052,3226               -0013,9904               -3635,2796               -2796,9043               +0041,8379               +0130,5410
-0041,1935               -0040,6489               -3754,5291               -2828,1693               +0029,5715               +0131,3846
-0046,5743               -0074,7576               -3847,9861               -2803,1686               +0051,9961               +0156,5368
-0042,7182               -0060,9254               -3932,6187               -2810,2656               +0117,0619               +0169,0842
-0042,7892               -0087,2727               -4038,6608               -2777,7666               +0099,9246               +0186,4669
-0002,0833               -0075,5751               -4105,5977               -2772,4287               +0134,4949               +0161,2665
-0018,8932               -0062,6894               -4175,6699               -2753,4932               +0100,3161               +0157,9386
-0035,0171               -0054,6444               -4176,0243               -2770,5280               +0113,9169               +0138,7406
-0009,4951               -0064,5762               -4180,6229               -2735,2617               +0112,3437               +0157,8009
-0009,1259               -0013,3861               -4200,3305               -2729,5999               +0150,0412               +0149,6353
-0021,0509               -0015,9979               -4189,5111               -2737,1434               +0116,4385               +0160,1007
-0006,1046               -0030,8696               -4235,4847               -2738,0235               +0093,6445               +0200,5309
+0025,2449               -0050,3669               -4222,3364               -2718,6594               +0068,7317               +0201,7624
+0025,9171               -0053,8076               -4165,3642               -2690,3898               +0042,2241               +0149,4617
-0003,2582               -0031,4554               -4145,7369               -2668,4760               +0021,7430               +0166,8099
-0002,2251               -0001,5787               -4143,6551               -2678,7933               +0015,3348               +0149,5922
+0008,0840               -0009,3732               -4127,4880               -2650,9321               +0013,1173               +0138,0024
+0004,0668               +0010,4237               -4030,0567               -2624,1932               -0001,0179               +0161,8768
+0021,8966               +0027,4119               -4006,7953               -2601,5930               +0014,0034               +0145,7077
+0025,3027               +0033,5665               -3986,1081               -2568,8185               -0006,8106               +0128,5678
+0023,0391               +0003,5466               -3995,9535               -2556,4593               +0014,3398               +0137,8462
+0007,9314               -0007,2619               -3968,6188               -2587,1105               -0003,7172               +0158,1198
+0016,2074               -0000,5675               -3924,8706               -2556,7910               -0016,9174               +0124,6177
-0010,2362               -0001,8298               -3889,8795               -2527,4881               -0007,6541               +0087,9518
-0036,4322               +0016,2236               -3874,4591               -2541,4596               -0001,6247               +0084,5293
-0010,2005               +0022,5007               -3849,1280               -2497,8799               -0013,5792               +0096,4119
+0012,8002               +0031,1316               -3797,4256               -2465,6753               -0017,3818               +0117,2071
-0005,7992               +0025,7339               -3742,1993               -2489,8656               -0013,2418               +0116,0370
-0001,3251               +0029,5646               -3727,3463               -2460,9974               -0059,7897               +0077,1473
-0018,1060               +0038,7057               -3712,1286               -2419,5233               -0047,6652               +0076,5800
-0022,6353               +0067,1334               -3707,3052               -2375,4745               -0027,0480               +0087,9710
-0036,4812               +0006,9138               -3731,4419               -2351,7246               -0073,8994               +0076,3684
-0020,5621               +0009,1806               -3739,8885               -2321,4262               -0090,1391               +0101,0603
-0011,0265               +0012,7225               -3707,0527               -2334,4470               -0097,5007               +0099,5155
-0006,3137               +0030,1956               -3719,1573               -2355,2028               -0108,5714               +0117,6604
-0008,6601               +0051,1867               -3728,8732               -2330,7943               -0108,1049               +0108,8398
-0003,7610               +0045,0099               -3705,3078               -2345,2779               -0088,2679               +0132,0456
-0037,2450               +0033,2663               -3687,3304               -2356,3180               -0084,2299               +0139,9584
-0005,4107               +0011,8833               -3634,6822               -2336,7553               -0081,9348               +0150,9872
-0053,4810               +0021,3114               -3614,9348               -2332,2082               -0114,1387               +0150,4482
-0032,4724               +0059,0264               -3598,2749               -2312,9775               -0153,2947               +0133,4047
-0014,8272               +0073,1938               -3624,0068               -2299,6284               -0131,4979               +0110,8645
-0023,4743               +0020,0678               -3622,6122               -2264,1291               -0098,6913               +0128,5372
+0003,5184               +0015,5394               -3588,9880               -2266,0691               -0091,1595               +0092,8747
+0025,6076               -0036,8299               -3546,8498               -2249,9974               -0098,8191               +0059,9329
-0011,1866               -0012,0091               -3514,3479               -2210,3537               -0070,4856               +0078,4807
-0015,8547               +0009,7485               -3527,9633               -2197,5523               -0122,3175               +0065,5626
+0008,6335               +0022,9921               -3514,7406               -2162,8164               -0110,1752               +0089,6927
+0025,5613               +0002,2032               -3511,5042               -2143,6302               -0133,7075               +0090,8800
+0048,0402               -0018,0939               -3519,8445               -2139,0630               -0113,9007               +0077,6991
+0033,0382               -0007,3699               -3500,0250               -2110,0150               -0133,5963               +0052,7901
+0040,0186               -0013,5992               -3502,7700               -2103,8853               -0137,1117               +0066,8457
+0031,7459               -0025,0518               -3472,3426               -2046,7322               -0151,8819               +0058,8071
+0042,5935               -0034,8352               -3494,8789               -2056,3893               -0171,9092               +0088,8426
+0015,3193               -0053,2702               -3492,9694               -2054,1618               -0185,3960               +0065,9801
+0000,9391               -0026,4589               -3480,1483               -2070,3077               -0160,2529               +0035,9947
-0011,4209               -0047,0790               -3476,0100               -2052,3085               -0204,2456               +0058,0362
+0007,3065               -0048,2780               -3484,1025               -2043,4262               -0176,6527               +0054,7281
+0019,7855               -0058,1201               -3506,4700               -2046,0323               -0172,6582               +0049,5532
+0018,1499               -0058,1922               -3468,5350               -2009,7489               -0123,9686               +0037,2568
-0013,4259               -0077,9461               -3458,9761               -1996,3282               -0108,9594               +0029,9818
+0019,8388               -0086,0773               -3465,2997               -1984,4327               -0099,6553               +0017,2739
-0017,1352               -0097,3141               -3490,1335               -1968,1865               -0073,4360               +0037,8407
-0034,9918               -0069,7114               -3526,6923               -1979,9118               -0113,4404               -0000,6417
-0052,4434               -0090,2110               -3478,3956               -1965,9916               -0127,6645               +0037,1136
-0079,5025               -0107,0809               -3459,5826               -1927,0894               -0120,9366               +0023,1235
-0010,0684               -0108,0880               -3497,6401               -1917,6370               -0121,2603               +0027,9185
-0023,8375               -0124,3317               -3533,8433               -1856,3235               -0139,9837               +0054,7283
-0049,7150               -0186,3889               -3501,5685               -1849,9679               -0134,1334               +0063,5117
-0035,8307               -0175,5498               -3483,3719               -1813,8156               -0133,8908               +0041,9030
-0072,3984               -0142,6605               -3514,0609               -1774,3962               -0146,6831               +0014,2629
-0099,6253               -0161,2618               -3493,6035               -1754,7488               -0161,1898               +0031,2970
-0084,1311               -0194,7625               -3508,5062               -1741,9937               -0131,5508               +0061,4732
-0073,6246               -0218,7131               -3533,3264               -1710,1600               -0120,5214               +0026,6459
-0087,1324               -0235,7728               -3533,1504               -1679,4862               -0134,1516               +0042,3780
-0074,2706               -0227,3164               -3537,2160               -1708,3085               -0159,9143               +0019,3796
-0071,3463               -0216,9109               -3563,2007               -1700,2833               -0150,1690               +0043,3894
-0079,2570               -0244,4320               -3575,0510               -1698,8453               -0103,4810               +0061,2809
-0074,5180               -0229,9807               -3597,0460               -1704,5973               -0087,8151               +0112,6401
-0108,5572               -0214,6206               -3638,2064               -1735,2870               -0096,1674               +0109,2838
-0105,4235               -0238,6171               -3685,6886               -1753,4107               -0127,6120               +0056,8462
-0119,9911               -0253,2484               -3698,1284               -1759,1933               -0163,4068               +0028,5834
-0123,6965               -0214,6980               -3722,5223               -1765,0497               -0182,7862               +0030,4031
-0082,8679               -0234,4540               -3747,8166               -1764,7764               -0194,8493               +0020,1530
-0060,8394               -0242,6125               -3791,6750               -1786,2224               -0215,7678               +0030,5275
-0075,7103               -0278,0059               -3821,8576               -1839,5019               -0206,6550               -0013,9993
-0050,6773               -0286,9576               -3865,9617               -1883,3973               -0197,4096               +0021,4383
-0066,1794               -0260,6606               -3903,1757               -1894,2795               -0155,9403               +0031,9313
-0087,9163               -0242,7800               -3934,3250               -1913,8210               -0161,1224               +0022,1235
-0104,8647               -0255,5215               -3973,0376               -1983,9937               -0149,2136               +0017,4055
-0076,5418               -0256,7198               -3964,1054               -2045,8441               -0145,2664               +0035,4811
-0112,4140               -0251,4980               -3996,1508               -2068,1056               -0136,3071               -0006,8147
-0116,8351               -0255,3108               -3991,0989               -2111,2734               -0096,3011               +0036,2717
-0130,8081               -0272,7782               -4013,7359               -2156,0347               -0108,4294               +0020,4350
-0146,3002               -0240,5628               -4054,3209               -2157,8243               -0110,8392               +0010,9486
-0163,4469               -0244,2883               -4038,2082               -2184,2751               -0103,3032               +0014,1173
-0157,4426               -0228,0451               -4041,4546               -2245,7606               -0092,9479               +0036,7593
-0136,4207               -0238,4500               -4029,1004               -2246,5506               -0113,4458               +0018,5689
-0137,8191               -0214,5898               -4042,2638               -2291,5143               -0119,8675               -0005,4614
-0117,1360               -0192,4674               -4012,8399               -2344,2908               -0112,6416               +0071,9930
-0159,2566               -0217,4932               -4034,8452               -2358,3094               -0120,8742               +0022,6169
-0158,9287               -0231,1934               -3994,9607               -2367,3664               -0147,0482               +0036,3390
-0127,6145               -0218,1074               -3984,9488               -2407,2780               -0137,5710               +0022,3724
-0155,0515               -0210,6601               -3995,6092               -2444,5883               -0121,0122               -0040,2095
-0144,7435               -0195,5737               -4012,6214               -2426,6805               -0116,7285               -0014,7246
-0120,0232               -0181,5987               -4041,8080               -2431,9362               -0104,9459               -0004,6785
-0115,3973               -0163,1543               -4060,9642               -2513,5664               -0131,3525               +0005,6803
-0124,4476               -0173,3725               -4019,5040               -2577,2652               -0160,3484               +0000,0373
-0117,1884               -0196,7881               -4016,2012               -2583,5043               -0104,0845               +0011,6481
-0169,6922               -0173,4861               -4037,5106               -2598,9631               -0113,8850               +0011,0463
-0188,6791               -0173,4468               -4017,5350               -2615,7373               -0107,3743               +0019,8734
-0147,2876               -0185,9558               -4021,5032               -2655,5688               -0139,3575               +0036,1701
-0151,8352               -0189,5980               -4020,2136               -2671,6557               -0159,2047               +0010,1735
-0121,8573               -0228,8398               -3998,1449               -2664,8590               -0157,9370               +0007,5076
-0156,7491               -0170,4666               -4047,0895               -2688,0770               -0168,3492               +0011,5866
-0191,6171               -0154,9833               -4104,7112               -2726,0447               -0148,5058               -0023,5894
-0172,6883               -0170,0322               -4070,2685               -2727,0229               -0136,2741               -0050,2100
-0174,4387               -0165,5391               -4079,6021               -2720,5721               -0137,1256               -0048,2073
-0148,0518               -0193,6629               -4058,7813               -2728,4561               -0180,4442               -0041,1866
-0102,5408               -0235,8212               -4045,5606               -2763,0881               -0175,6601               -0049,0448
-0135,5564               -0227,8286               -4068,3079               -2735,4664               -0159,3813               -0060,1563
-0160,9396               -0199,0889               -4082,5941               -2792,5384               -0172,1978               -0018,9717
-0125,5823               -0190,9400               -4039,0502               -2811,2487               -0189,9245               -0059,6749
-0088,2242               -0252,5669               -3997,2897               -2818,2880               -0166,9656               -0106,7152
-0097,5079               -0244,9611               -3953,1995               -2824,7853               -0167,1736               -0074,3168
-0123,3128               -0210,1386               -3952,0325               -2777,7375               -0192,6327               -0066,7394
-0156,6413               -0210,1126               -3889,0106               -2767,2259               -0183,0756               -0071,5409
-0156,8056               -0191,3848               -3863,9669               -2775,6619               -0204,3700               -0054,5199
-0138,7285               -0238,3504               -3775,5517               -2733,2556               -0174,4376               -0090,6014
-0155,1896               -0194,3151               -3698,3273               -2713,4444               -0186,0000               -0084,1139
-0181,9662               -0155,8491               -3591,0773               -2663,1774               -0160,7311               -0064,7219
-0136,6764               -0157,7704               -3596,7662               -2648,8478               -0136,7768               -0043,8218
-0125,5470               -0134,7777               -3547,7499               -2642,0102               -0172,0633               -0095,0315
-0134,5041               -0178,3024               -3436,3809               -2612,3127               -0168,9826               -0151,2207
-0132,3662               -0174,8634               -3319,4206               -2538,2479               -0136,2575               -0132,0668
-0117,0459               -0163,2858               -3255,2768               -2481,2086               -0136,8504               -0111,1139
-0143,0163               -0156,0525               -3161,7929               -2434,8071               -0182,7205               -0133,6159
-0141,1911               -0156,7927               -3118,9431               -2426,3736               -0154,4042               -0108,6939
-0161,3197               -0173,4712               -3023,7310               -2398,6115               -0175,2028               -0094,6586
-0173,8113               -0199,1342               -2866,2652               -2318,9761               -0158,4693               -0079,3850
-0169,1162               -0239,3139               -2754,7351               -2292,6077               -0171,2571               -0078,5111
-0201,5261               -0223,6145               -2675,3729               -2260,9805               -0181,8338               -0125,0121
-0229,2616               -0180,3969               -2581,2951               -2182,8781               -0206,0421               -0126,3150
-0200,2893               -0252,4055               -2462,7227               -2105,7202               -0169,3745               -0117,6087
-0189,0765               -0228,0772               -2395,0378               -2068,6628               -0201,6925               -0121,9254
-0221,1571               -0264,4240               -2287,1414               -1978,1436               -0212,2735               -0134,0540
-0186,6930               -0237,2565               -2220,8762               -1926,8490               -0223,1123               -0156,8463
-0181,5724               -0223,4930               -2127,6606               -1884,6415               -0223,8033               -0142,6502
-0182,7602               -0217,5136               -2060,3275               -1810,0117               -0221,3678               -0103,9715
-0208,7967               -0259,3956               -1969,4738               -1804,6799               -0248,9719               -0082,2888
-0192,9385               -0285,0027               -1874,4535               -1715,5597               -0241,5054               -0122,2272
-0182,9441               -0290,1405               -1782,3896               -1647,0656               -0220,4097               -0119,8621
-0174,3238               -0287,2193               -1702,1635               -1547,6280               -0227,4502               -0127,3577
-0171,7190               -0284,4540               -1617,0110               -1519,8433               -0229,8639               -0137,4464
-0168,0725               -0294,0904               -1506,5527               -1481,9441               -0206,5823               -0130,2054
-0150,3769               -0329,6991               -1415,0188               -1406,3784               -0197,7110               -0109,0002
-0141,2819               -0310,0133               -1339,3005               -1342,4455               -0228,9367               -0148,3123
-0158,7779               -0295,6262               -1253,7735               -1307,3699               -0221,3272               -0144,9996
-0170,6350               -0300,6437               -1190,7016               -1277,3522               -0245,1879               -0149,3298
-0179,4012               -0284,3141               -1106,9373               -1221,0582               -0220,2454               -0159,1591
-0189,4870               -0246,6751               -1086,4718               -1160,2052               -0236,0919               -0179,7861
-0205,0476               -0265,9780               -1021,6002               -1055,7213               -0216,2587               -0189,9890
-0191,4850               -0248,1903               -0936,6443               -0970,9510               -0208,8344               -0202,4432
-0211,0577               -0223,3955               -0865,9711               -0919,8320               -0238,9806               -0205,8083
-0188,5518               -0225,2479               -0814,5472               -0838,5908               -0222,4104               -0185,5786
-0194,5541               -0248,3309               -0729,4178               -0768,1265               -0247,8326               -0188,3755
-0220,3230               -0219,3457               -0695,7961               -0706,7721               -0230,7322               -0179,4930
-0237,1597               -0215,3710               -0615,8962               -0597,9596               -0199,5853               -0135,0119
-0260,0635               -0219,6056               -0563,5572               -0546,7072               -0203,0714               -0107,0941
-0254,2606               -0222,1910               -0472,2024               -0477,8479               -0227,5466               -0160,2470
-0260,2395               -0268,4209               -0384,0387               -0443,7773               -0219,0018               -0188,5161
-0244,7620               -0235,7823               -0302,8828               -0407,2644               -0229,1465               -0200,0338
-0263,9143               -0242,2791               -0243,9230               -0376,3707               -0229,3545               -0174,7896
-0266,3019               -0272,6791               -0209,5679               -0337,2819               -0223,9197               -0177,2945
-0259,8529               -0265,8349               -0183,7198               -0305,5980               -0249,8951               -0184,9049
-0258,9594               -0234,1082               -0122,7375               -0235,6470               -0244,8591               -0194,8505
-0275,0050               -0255,7333               -0015,7707               -0181,7307               -0243,1432               -0167,4715
-0277,5111               -0278,5875               +0033,5690               -0160,1739               -0238,8915               -0191,5397
-0268,2985               -0293,3794               +0074,0659               -0104,5760               -0241,6548               -0187,2159
-0284,4259               -0288,4805               +0128,8998               -0079,2963               -0215,1583               -0196,5567
-0264,9693               -0309,9129               +0179,7065               -0021,9670               -0205,2810               -0192,1618
-0272,6219               -0306,9784               +0188,1082               -0008,4939               -0211,9451               -0188,2330
-0256,5377               -0293,7877               +0233,6312               +0050,8096               -0221,8630               -0152,5884
-0286,8957               -0313,0846               +0277,9282               +0097,9928               -0217,3578               -0149,4247
-0324,1904               -0321,8464               +0290,1636               +0098,1116               -0219,0763               -0136,2560
-0339,5883               -0312,2854               +0341,1990               +0126,9669               -0242,3603               -0112,1048
-0333,0528               -0322,3871               +0400,5724               +0150,0011               -0210,5853               -0102,0078
-0336,7517               -0333,2331               +0425,0458               +0179,1244               -0197,1743               -0126,5446
-0344,1115               -0334,5321               +0397,7945               +0210,2253               -0232,9284               -0124,1733
-0371,6597               -0343,6066               +0422,0208               +0243,1865               -0226,8140               -0114,1441
-0340,9202               -0352,4262               +0468,9912               +0273,7755               -0236,7151               -0150,3333
-0306,1247               -0317,3405               +0483,0580               +0267,0775               -0196,0105               -0158,6693
-0308,6949               -0331,0334               +0506,4847               +0283,3148               -0222,3897               -0156,6251
-0295,6634               -0351,4461               +0518,5202               +0321,0577               -0241,2319               -0137,0299
-0334,1901               -0377,0400               +0534,6876               +0344,0839               -0219,6694               -0088,7016
-0335,2457               -0338,9473               +0496,5835               +0360,6214               -0257,4180               -0079,9336
-0301,3872               -0362,7402               +0521,1382               +0397,6686               -0284,9864               -0088,3079
-0326,3881               -0401,3153               +0593,3930               +0407,5143               -0317,2910               -0099,5764
-0323,0716               -0387,1350               +0621,5258               +0463,5802               -0312,6308               -0114,8931
-0340,4193               -0365,7020               +0656,3948               +0482,9350               -0307,2297               -0059,8392
-0341,8805               -0385,5135               +0665,0129               +0499,1887               -0301,7661               -0064,6614
-0322,9464               -0380,9582               +0677,5524               +0596,8838               -0264,8335               -0090,2648
-0288,8404               -0387,2548               +0748,4132               +0658,0652               -0257,6105               -0107,2212
-0282,0633               -0403,8946               +0794,8294               +0702,4517               -0286,0237               -0095,2586
-0304,0822               -0443,4673               +0847,3218               +0757,5117               -0295,3305               -0118,9722
-0310,6776               -0411,1189               +0888,6120               +0745,3751               -0287,1811               -0164,3253
-0283,2314               -0442,7054               +0876,1987               +0758,8370               -0263,3969               -0122,4479
-0297,9322               -0434,0971               +0954,8498               +0775,3051               -0288,1777               -0146,9934
-0286,3219               -0458,1239               +0983,2809               +0762,0312               -0294,6114               -0151,7917
-0288,5285               -0460,9192               +1047,7359               +0798,9276               -0264,2065               -0182,5621
-0292,7414               -0487,8857               +1102,9233               +0830,4510               -0294,4744               -0151,6507
-0303,6773               -0486,9904               +1137,1819               +0846,9411               -0304,1752               -0145,5457
-0295,1614               -0501,2795               +1178,7790               +0847,4741               -0299,6698               -0134,2263
-0232,5912               -0481,5383               +1205,9144               +0845,6026               -0325,6232               -0166,5087
-0227,6087               -0438,1231               +1269,8881               +0881,2824               -0339,0732               -0190,1084
-0218,7239               -0436,2079               +1269,6364               +0899,1963               -0314,3252               -0193,5297
-0264,5108               -0431,1605               +1236,6100               +0916,4632               -0288,1719               -0177,3589
-0247,0329               -0424,1740               +1257,2949               +0913,1888               -0281,1167               -0164,2440
-0235,2988               -0450,2922               +1353,8983               +0912,9177               -0294,9946               -0189,0267
-0266,8965               -0437,2487               +1393,7802               +0926,2161               -0284,0827               -0208,1927
-0262,2887               -0481,4970               +1419,3929               +0950,0379               -0267,9283               -0204,6862
-0239,0933               -0458,3993               +1413,3208               +0988,1924               -0289,3924               -0202,2150
-0263,2826               -0451,1797               +1437,1942               +0969,6616               -0279,6034               -0232,7896
-0238,0747               -0485,4920               +1450,2528               +0979,8810               -0305,8222               -0269,8882
-0233,0686               -0472,0731               +1495,7443               +1008,1365               -0291,6038               -0276,6967
-0168,9240               -0471,6254               +1538,5365               +0968,2649               -0266,2644               -0297,6369
-0187,7645               -0489,8855               +1548,2116               +0975,0208               -0268,5332               -0320,0383
-0174,1240               -0486,3883               +1527,7311               +0963,3803               -0290,9944               -0318,2099
-0159,9951               -0505,0912               +1528,1136               +0959,3003               -0295,3803               -0308,9005
-0170,8202               -0505,3621               +1544,9214               +0965,1371               -0298,0191               -0312,1807
-0164,2805               -0522,3309               +1580,5725               +1008,8869               -0319,1431               -0315,2126
-0159,6879               -0531,2595               +1579,3859               +1026,8132               -0323,0784               -0329,3119
-0190,4441               -0526,5822               +1570,0071               +1042,3224               -0379,2272               -0361,1097
-0198,3679               -0465,7009               +1628,3757               +1045,5223               -0357,3525               -0337,9664
-0182,6913               -0435,1403               +1642,6079               +1073,6039               -0359,6372               -0341,8890
-0210,3880               -0462,4733               +1684,5719               +1112,4559               -0363,3236               -0298,2034
-0222,6188               -0470,3760               +1688,1340               +1157,5640               -0341,8298               -0289,3611
-0245,5075               -0496,6781               +1680,6616               +1168,5261               -0369,8098               -0333,8532
-0233,3872               -0483,2880               +1720,7847               +1158,8173               -0336,3112               -0341,6510
-0256,7605               -0457,2756               +1765,0265               +1177,1914               -0320,6907               -0291,1192
-0206,7267               -0476,9908               +1803,6377               +1239,7170               -0364,2544               -0314,4228
-0196,2885               -0454,5314               +1817,4886               +1247,1288               -0356,1571               -0258,7753
-0224,0905               -0445,9468               +1803,8176               +1249,4209               -0348,6701               -0308,7870
-0237,6452               -0434,7662               +1826,6354               +1255,0170               -0316,1350               -0317,2703
-0210,8510               -0447,5071               +1831,2536               +1266,0354               -0320,9849               -0326,2152
-0204,2081               -0471,9409               +1844,4301               +1220,6914               -0340,0604               -0326,2604
-0217,5971               -0470,0492               +1852,7853               +1256,6536               -0354,0201               -0355,7473
-0225,9232               -0512,7225               +1894,4964               +1264,5413               -0356,0411               -0372,2887
-0260,1065               -0487,4119               +1907,1883               +1293,3398               -0362,3792               -0373,4065
-0270,1324               -0513,8519               +1914,4482               +1262,6762               -0343,1385               -0381,5326
-0254,9423               -0463,3602               +1950,0441               +1254,0444               -0360,3022               -0410,0517
-0261,2005               -0467,4484               +1970,1199               +1290,0817               -0394,9655               -0405,3011
-0247,4606               -0497,2833               +1946,1062               +1285,6425               -0382,6076               -0388,4155
-0243,5325               -0492,9371               +1962,5800               +1289,8830               -0386,1525               -0377,1884
-0263,1264               -0475,3331               +1981,0801               +1282,7233               -0420,0146               -0399,4735
-0203,8618               -0508,8442               +1977,7660               +1253,2638               -0369,7943               -0376,1088
-0227,1588               -0471,0788               +2003,4668               +1224,4041               -0398,9285               -0398,0290
-0206,1459               -0453,8680               +2033,5677               +1229,9070               -0386,4606               -0381,9939
-0177,4501               -0421,7913               +2025,6756               +1243,8072               -0417,9948               -0391,8634
-0202,5501               -0434,0492               +2038,1973               +1248,0159               -0399,6284               -0412,0139
-0204,2850               -0481,0178               +2042,1427               +1247,6115               -0414,2569               -0418,9534
-0191,8403               -0440,9912               +2073,0071               +1281,7836               -0390,8371               -0467,3600
-0197,0621               -0435,6753               +2074,4047               +1231,5218               -0437,9407               -0444,3681
-0232,3645               -0441,6630               +2083,9882               +1272,5657               -0416,7294               -0421,3616
-0231,3935               -0445,2907               +2061,0096               +1328,6088               -0402,9149               -0402,2106
-0209,9776               -0475,8182               +2067,1942               +1301,9209               -0445,9376               -0464,3797
-0211,0551               -0449,5450               +2095,9827               +1286,6707               -0404,6379               -0454,8226
-0193,7788               -0454,5590               +2109,5394               +1321,9742               -0414,0852               -0435,6090
-0196,8134               -0461,2302               +2059,9250               +1332,4524               -0399,6295               -0428,0201
-0217,9674               -0463,3715               +2064,9816               +1344,8210               -0435,2957               -0420,6649
-0235,6042               -0474,0931               +2056,1451               +1350,4763               -0414,6510               -0409,5382
-0195,9184               -0483,2558               +2075,3730               +1316,8213               -0445,6321               -0452,3368
-0222,4279               -0491,0110               +2107,8277               +1359,9748               -0481,6214               -0488,1500
-0228,4107               -0464,7429               +2123,6204               +1371,8292               -0484,9858               -0450,4015
-0215,0661               -0488,8781               +2110,3561               +1407,9969               -0465,3235               -0448,9006
-0213,4476               -0494,9519               +2110,7423               +1385,1014               -0447,9595               -0445,2632
-0224,4763               -0520,7405               +2101,7058               +1384,2713               -0438,3034               -0443,6919
-0244,8258               -0493,6187               +2090,8903               +1390,9071               -0432,4037               -0438,5163
-0231,2388               -0490,5672               +2116,2429               +1419,3371               -0447,5112               -0418,5988
-0216,3127               -0481,8642               +2117,6785               +1434,9460               -0445,3662               -0425,7298
-0198,2177               -0444,3979               +2089,4457               +1393,8641               -0498,2235               -0409,3282
-0170,6165               -0453,3424               +2066,2800               +1370,7529               -0451,0301               -0420,1202
-0143,0594               -0470,0715               +2115,4984               +1372,4149               -0454,8055               -0419,0730
-0114,3403               -0506,6753               +2136,0084               +1389,1338               -0481,6189               -0418,7513
-0121,7749               -0499,8088               +2078,7202               +1396,2863               -0474,2225               -0377,4456
-0131,0437               -0509,8743               +2085,5246               +1416,5859               -0415,0009               -0372,9250
-0171,4842               -0466,0771               +2095,9820               +1446,1380               -0416,5436               -0377,1103
-0158,4731               -0439,7038               +2085,2912               +1442,4262               -0432,2677               -0400,2643
-0190,5384               -0417,8441               +2087,3375               +1441,1492               -0425,8611               -0425,4416
-0191,1954               -0472,8053               +2101,6657               +1463,5833               -0430,2054               -0402,8396
-0210,4574               -0447,4965               +2116,5913               +1458,1746               -0428,3592               -0429,1882
-0239,0218               -0409,3133               +2094,1980               +1473,6943               -0417,9200               -0382,9891
-0235,6401               -0425,6216               +2117,5669               +1478,4067               -0477,9576               -0392,0636
-0237,2427               -0431,7865               +2131,5405               +1522,2145               -0473,2467               -0394,8006
-0236,1245               -0424,9538               +2139,3821               +1533,8997               -0472,7202               -0367,0975
-0239,7755               -0410,0812               +2094,7662               +1519,7512               -0482,8805               -0365,9820
-0243,5224               -0415,2350               +2064,2609               +1529,9097               -0484,7712               -0362,3164
-0213,5628               -0421,0074               +2067,2644               +1506,6531               -0456,6835               -0357,2419
-0200,4535               -0415,0450               +2080,2316               +1516,9233               -0436,0585               -0389,7110
-0198,3430               -0439,0862               +2099,7468               +1538,2793               -0491,4199               -0405,8224
-0159,1605               -0455,4348               +2095,9822               +1547,2052               -0470,4763               -0391,6794
-0176,3180               -0449,3779               +2082,7646               +1524,8567               -0469,3652               -0419,4245
-0200,2083               -0428,7537               +2076,5051               +1524,6859               -0470,4347               -0409,9455
-0203,3503               -0419,2252               +2084,0599               +1518,4820               -0470,2735               -0433,8221
-0185,6455               -0433,4911               +2056,3470               +1521,3504               -0479,6969               -0435,1878
-0197,8073               -0439,0570               +2089,0259               +1535,7309               -0466,3346               -0416,6828
-0189,5876               -0412,7674               +2068,1079               +1535,5375               -0471,5064               -0397,6294
-0195,8640               -0375,4892               +2072,9412               +1539,1753               -0509,3753               -0451,1434
-0202,7800               -0410,7338               +2065,4943               +1522,8728               -0522,4812               -0450,3826
-0193,8056               -0445,6044               +2095,1586               +1491,7840               -0472,8241               -0471,9935
-0147,0373               -0424,2434               +2027,0486               +1497,4277               -0445,2855               -0490,2971
-0137,0031               -0390,6357               +2041,0959               +1471,7890               -0449,6660               -0469,8391
-0137,7357               -0391,1105               +2034,0562               +1444,9918               -0486,9356               -0491,9289
-0148,7766               -0426,6720               +2020,0291               +1475,1165               -0489,1711               -0483,6424
-0158,4278               -0472,8895               +2008,6600               +1432,6062               -0483,4329               -0490,7713
-0161,6749               -0486,4523               +2012,5918               +1468,0398               -0481,0855               -0472,5919
-0171,5663               -0488,9946               +2001,1315               +1503,3627               -0495,7084               -0429,8360
-0178,6337               -0490,3493               +2011,7717               +1489,5592               -0478,9715               -0413,7896
-0141,0349               -0500,8971               +2000,2308               +1437,0668               -0427,8912               -0408,6989
-0117,7099               -0504,2732               +2055,0370               +1450,4377               -0475,7766               -0443,5454
-0162,0861               -0480,9033               +2072,0490               +1434,8852               -0475,4468               -0449,5995
-0153,2121               -0528,1897               +2042,2354               +1443,9500               -0471,5450               -0420,8156
-0171,4406               -0468,3082               +2041,1566               +1408,3246               -0474,1278               -0456,4261
-0167,7671               -0382,4601               +2035,7141               +1387,7451               -0483,7927               -0428,9270
-0179,6132               -0404,2762               +2043,2776               +1410,0660               -0479,7341               -0424,1676
-0160,2551               -0437,6054               +2037,0518               +1412,2908               -0504,1975               -0407,8683
-0198,9120               -0465,4526               +2016,2719               +1403,7441               -0505,5382               -0432,5654
-0209,6045               -0489,8811               +1978,4917               +1382,3566               -0499,8098               -0442,2143
-0217,4695               -0489,7567               +1958,7606               +1370,1756               -0464,5650               -0417,6450
-0217,2498               -0516,4998               +1962,8844               +1357,5652               -0451,9256               -0400,8221
-0211,0354               -0522,7265               +1975,3404               +1348,9107               -0447,6627               -0437,2793
-0220,3435               -0582,8043               +1942,5702               +1361,5203               -0449,7365               -0444,8282
-0231,6937               -0553,2762               +1932,2160               +1359,8156               -0419,2235               -0484,4244
-0239,0002               -0520,7118               +1932,6953               +1368,9460               -0437,9465               -0468,7052
-0245,0073               -0502,2448               +1920,9527               +1351,6933               -0436,7903               -0439,5325
-0259,2877               -0511,0931               +1913,0779               +1364,0035               -0463,4094               -0414,0022
-0235,3543               -0510,8280               +1926,7182               +1351,6780               -0471,1112               -0420,6958
-0247,4293               -0519,9908               +1888,9268               +1341,8229               -0463,7486               -0407,8745
-0257,8736               -0527,9657               +1872,7682               +1321,1607               -0462,9402               -0432,6545
-0236,1956               -0546,0730               +1896,6825               +1340,0585               -0467,3649               -0456,5525
-0232,6018               -0555,1433               +1911,6340               +1311,9825               -0484,6833               -0422,7551
-0233,1852               -0540,4423               +1925,7270               +1295,0274               -0512,2602               -0464,9837
-0239,6314               -0529,3931               +1897,5501               +1283,3360               -0564,8297               -0478,9697
-0265,6564               -0566,5354               +1897,2023               +1266,5749               -0563,9813               -0491,7588
-0281,0811               -0561,1411               +1897,1108               +1283,1987               -0507,4954               -0474,7915
-0258,4326               -0503,6258               +1917,1835               +1283,7210               -0478,1496               -0486,6346
-0255,1136               -0527,0074               +1911,2384               +1249,1760               -0495,6907               -0487,2815
-0273,6623               -0527,1092               +1921,8601               +1248,6184               -0534,1371               -0491,6726
-0291,3026               -0545,3220               +1916,0042               +1255,7623               -0522,0652               -0464,5710
-0284,5222               -0527,4305               +1881,0926               +1235,8501               -0506,8577               -0439,8896
-0316,7580               -0535,9422               +1857,7055               +1234,6416               -0504,0581               -0443,1902
-0331,4875               -0546,2622               +1900,0898               +1222,6569               -0480,8299               -0442,8718
-0315,5761               -0527,8903               +1896,5662               +1185,4712               -0496,1175               -0460,8076
-0327,1573               -0536,4405               +1858,0650               +1186,6135               -0477,2173               -0413,6064
-0294,2546               -0547,4985               +1850,7116               +1190,8340               -0486,2585               -0416,1006
-0313,5858               -0529,3512               +1821,5805               +1226,5627               -0493,9585               -0386,7696
-0324,2544               -0550,8267               +1828,6830               +1250,4064               -0542,0641               -0362,9636
-0364,6318               -0513,6202               +1815,2429               +1234,0599               -0538,1928               -0339,4891
-0372,0999               -0525,4311               +1806,0904               +1279,3336               -0573,9004               -0340,3318
-0380,1852               -0487,8782               +1790,1682               +1253,6079               -0558,5883               -0382,2600
-0347,7425               -0466,2205               +1797,8318               +1251,1214               -0561,0072               -0346,7847
-0332,1894               -0463,5160               +1788,5774               +1251,7387               -0565,0740               -0350,2435
-0303,4911               -0499,8839               +1782,8735               +1237,0231               -0548,4797               -0364,6371
-0273,2449               -0509,8639               +1761,5002               +1240,4263               -0578,4454               -0340,6832
-0297,9450               -0500,7826               +1742,4025               +1252,6197               -0583,8385               -0371,2314
-0304,4961               -0498,6359               +1730,8336               +1216,2869               -0536,9371               -0384,3580
-0294,8620               -0490,4907               +1753,0112               +1204,2102               -0567,5816               -0392,2559
-0285,6995               -0547,5845               +1776,0614               +1190,0216               -0543,1544               -0405,3877
-0253,4700               -0576,8876               +1776,3821               +1182,4940               -0518,5878               -0352,2843
-0279,2660               -0537,4176               +1747,5202               +1205,6841               -0514,6211               -0363,8745
-0309,1108               -0537,5920               +1761,7582               +1165,1737               -0487,6674               -0390,4687
-0335,9338               -0541,5659               +1733,4115               +1181,6512               -0496,8228               -0426,5533
-0333,0906               -0529,3138               +1757,5084               +1179,9406               -0498,2991               -0380,7556
-0325,4942               -0542,0397               +1750,0674               +1179,8761               -0545,9146               -0389,7258
-0308,5631               -0539,2092               +1739,5673               +1203,6376               -0505,5554               -0424,6122
-0301,7689               -0540,3076               +1708,8560               +1228,2207               -0514,3571               -0490,4518
-0311,9098               -0510,0768               +1702,7955               +1206,6866               -0558,9405               -0460,6877
-0354,1871               -0489,4684               +1723,3954               +1190,2930               -0556,0878               -0504,5530
-0360,1173               -0519,7915               +1712,9591               +1185,8874               -0566,4214               -0493,1526
-0376,9969               -0509,7172               +1669,4732               +1220,8152               -0573,3358               -0488,0692
-0363,0342               -0499,6212               +1658,0967               +1187,3991               -0534,5310               -0496,9702
-0371,5349               -0518,3820               +1668,8301               +1182,8658               -0544,7416               -0514,3027
-0409,8357               -0530,9723               +1656,9770               +1170,9506               -0543,1936               -0463,0626
-0395,2082               -0591,0401               +1709,9157               +1194,7222               -0562,6238               -0427,0798
-0379,3577               -0562,7801               +1680,2452               +1210,2996               -0537,9735               -0441,7973
-0373,6995               -0584,9579               +1671,6047               +1180,2941               -0560,8190               -0413,0690
-0344,7438               -0605,3930               +1659,2327               +1135,0723               -0527,0377               -0404,8669
-0327,7298               -0561,8457               +1664,5427               +1145,6705               -0550,5839               -0401,8655
-0395,0701               -0587,4157               +1641,0364               +1121,5597               -0575,1844               -0408,5642
-0431,4766               -0597,0923               +1639,7524               +1069,0333               -0535,7796               -0382,3495
-0428,4418               -0580,9245               +1591,6201               +1081,6108               -0531,7952               -0423,7838
-0419,0246               -0586,5328               +1588,6984               +1087,6789               -0548,0862               -0432,3844
-0423,6100               -0540,7860               +1551,4307               +1102,3593               -0561,8859               -0433,5737
-0401,1726               -0528,8582               +1662,8031               +1182,7713               -0537,2295               -0474,7474
-0380,8512               -0552,8747               +1666,0545               +1117,1486               -0569,5061               -0479,7026
-0329,6532               -0532,7517               +1568,1719               +1028,0401               -0571,5182               -0443,9606
-0346,9372               -0561,1780               +1511,9641               +0972,4597               -0552,8637               -0438,8065
